# Supplementary material for: Application of singular value decomposition analysis to time-dependent powder diffraction data of an in-situ photodimerization reaction
Source: J Synchrotron Radiat. 2014 Apr 2;21(Pt 3):554–60. doi: 10.1107/S1600577514004366 (PMC4333817; doi:10.1107/S1600577514004366)
Supplement: Supplementary file 1 [file s-21-00554-sup1.zip]

Archive with 103 entries (101 files):
- 1cha/
- 1cha/1chai_09.chi
- 1cha/1chai_18.chi
- 1cha/1chai_16.chi
- 1cha/1chai_37.chi
- 1cha/1chai_31.chi
- 1cha/1chai_14.chi
- 1cha/1chai_39.chi
- 1cha/1chai_05.chi
- 1cha/1chai_33.chi
- 1cha/1chai_27.chi
- 1cha/1chai_03.chi
- 1cha/1chai_35.chi
- 1cha/1chai_26.chi
- 1cha/1chai_08.chi
- 1cha/1chai_38.chi
- 1cha/1chai_06.chi
- 1cha/1chai_32.chi
- 1cha/1chai_11.chi
- 1cha/1chai_20.chi
- 1cha/1chai_34.chi
- 1cha/1chai_36.chi
- 1cha/1chai_22.chi
- 1cha/1chai_30.chi
- 1cha/1chai_42.chi
- 1cha/1chai_29.chi
- 1cha/1chai_01.chi
- 1cha/1chai_04.chi
- 1cha/1chai_02.chi
- 1cha/1chai_12.chi
- 1cha/1chai_23.chi
- 1cha/1chai_17.chi
- 1cha/1chai_07.chi
- 1cha/1chai_40.chi
- 1cha/1chai_25.chi
- 1cha/1chai_41.chi
- 1cha/1chai_21.chi
- 1cha/1chai_10.chi
- 1cha/1chai_24.chi
- 1cha/1chai_19.chi
- 1cha/1chai_13.chi
- 1cha/1chai_28.chi
- 1cha/1chai_15.chi
- 9ma/
- 9ma/9mai_13.chi
- 9ma/9mai_11.chi
- 9ma/9mai_05.chi
- 9ma/9mai_57.chi
- 9ma/9mai_51.chi
- 9ma/9mai_16.chi
- 9ma/9mai_31.chi
- 9ma/9mai_18.chi
- 9ma/9mai_22.chi
- 9ma/9mai_20.chi
- 9ma/9mai_30.chi
- 9ma/9mai_41.chi
- 9ma/9mai_02.chi
- 9ma/9mai_37.chi
- 9ma/9mai_58.chi
- 9ma/9mai_50.chi
- 9ma/9mai_09.chi
- 9ma/9mai_17.chi
- 9ma/9mai_46.chi
- 9ma/9mai_56.chi
- 9ma/9mai_10.chi
- 9ma/9mai_54.chi
- 9ma/9mai_28.chi
- 9ma/9mai_48.chi
- 9ma/9mai_59.chi
- 9ma/9mai_01.chi
- 9ma/9mai_49.chi
- 9ma/9mai_29.chi
- 9ma/9mai_25.chi
- 9ma/9mai_43.chi
- 9ma/9mai_47.chi
- 9ma/9mai_32.chi
- 9ma/9mai_53.chi
- 9ma/9mai_45.chi
- 9ma/9mai_27.chi
- 9ma/9mai_52.chi
- 9ma/9mai_12.chi
- 9ma/9mai_24.chi
- 9ma/9mai_26.chi
- 9ma/9mai_36.chi
- 9ma/9mai_44.chi
- 9ma/9mai_34.chi
- 9ma/9mai_40.chi
- 9ma/9mai_42.chi
- 9ma/9mai_55.chi
- 9ma/9mai_15.chi
- 9ma/9mai_19.chi
- 9ma/9mai_06.chi
- 9ma/9mai_08.chi
- 9ma/9mai_03.chi
- 9ma/9mai_33.chi
- 9ma/9mai_38.chi
- 9ma/9mai_14.chi
- 9ma/9mai_35.chi
- 9ma/9mai_23.chi
- 9ma/9mai_21.chi
- 9ma/9mai_39.chi
- 9ma/9mai_07.chi
- 9ma/9mai_04.chi
