# Supplementary material for: Application of singular value decomposition analysis to time-dependent powder diffraction data of an in-situ photodimerization reaction
Source: J Synchrotron Radiat. 2014 Apr 2;21(Pt 3):554–60. doi: 10.1107/S1600577514004366 (PMC4333817; doi:10.1107/S1600577514004366)
Supplement: Supplementary file 1 [file s-21-00554-sup1.zip › 1cha/1chai_09.chi]

 3.5000501E+000  0.0000000E+000 
 3.5169604E+000  3.6454727E+003 
 3.5338709E+000  3.3203972E+003 
 3.5507813E+000  2.2958032E+003 
 3.5676916E+000  2.4268616E+003 
 3.5846019E+000  2.9544290E+003 
 3.6015124E+000  3.0255681E+003 
 3.6184227E+000  3.4505552E+003 
 3.6353331E+000  3.7556284E+003 
 3.6522434E+000  3.1432012E+003 
 3.6691539E+000  3.8487139E+003 
 3.6860642E+000  4.7906606E+003 
 3.7029746E+000  4.5467910E+003 
 3.7198849E+000  5.0405488E+003 
 3.7367954E+000  4.9792827E+003 
 3.7537057E+000  4.8148521E+003 
 3.7706161E+000  5.0439800E+003 
 3.7875264E+000  4.8578931E+003 
 3.8044369E+000  4.8221143E+003 
 3.8213472E+000  5.3761230E+003 
 3.8382576E+000  5.1751675E+003 
 3.8551679E+000  5.9119678E+003 
 3.8720784E+000  6.1752930E+003 
 3.8889887E+000  7.0106631E+003 
 3.9058990E+000  9.2783076E+003 
 3.9228094E+000  1.2149735E+004 
 3.9397199E+000  1.5438156E+004 
 3.9566302E+000  1.9500703E+004 
 3.9735405E+000  2.3035246E+004 
 3.9904509E+000  2.5726734E+004 
 4.0073614E+000  2.7801744E+004 
 4.0242715E+000  2.7967295E+004 
 4.0411820E+000  2.7069008E+004 
 4.0580926E+000  2.6011508E+004 
 4.0750027E+000  2.2318197E+004 
 4.0919132E+000  1.9222766E+004 
 4.1088238E+000  1.5685359E+004 
 4.1257339E+000  1.2589523E+004 
 4.1426444E+000  1.0102178E+004 
 4.1595545E+000  7.9747998E+003 
 4.1764650E+000  6.4677827E+003 
 4.1933756E+000  5.7870479E+003 
 4.2102857E+000  5.1980444E+003 
 4.2271962E+000  4.2246743E+003 
 4.2441068E+000  3.7846880E+003 
 4.2610168E+000  3.3796506E+003 
 4.2779274E+000  3.1794324E+003 
 4.2948375E+000  3.0519248E+003 
 4.3117480E+000  2.9363220E+003 
 4.3286586E+000  2.9130771E+003 
 4.3455687E+000  2.8199060E+003 
 4.3624792E+000  2.8850464E+003 
 4.3793898E+000  2.9305771E+003 
 4.3962998E+000  2.2871184E+003 
 4.4132104E+000  2.3772642E+003 
 4.4301205E+000  2.6033982E+003 
 4.4470310E+000  1.9053053E+003 
 4.4639416E+000  2.3662361E+003 
 4.4808517E+000  2.5909846E+003 
 4.4977622E+000  2.2345771E+003 
 4.5146728E+000  2.2210168E+003 
 4.5315828E+000  2.1780952E+003 
 4.5484934E+000  2.0177203E+003 
 4.5654039E+000  2.1688618E+003 
 4.5823140E+000  2.1672427E+003 
 4.5992246E+000  1.9204937E+003 
 4.6161346E+000  2.3701743E+003 
 4.6330452E+000  2.0326505E+003 
 4.6499557E+000  1.9673513E+003 
 4.6668658E+000  1.9858884E+003 
 4.6837764E+000  1.9190671E+003 
 4.7006869E+000  2.0350696E+003 
 4.7175970E+000  2.2026184E+003 
 4.7345076E+000  2.2198235E+003 
 4.7514176E+000  2.1784011E+003 
 4.7683282E+000  2.1414626E+003 
 4.7852387E+000  1.9788379E+003 
 4.8021488E+000  2.2939075E+003 
 4.8190594E+000  2.2393330E+003 
 4.8359699E+000  2.3678193E+003 
 4.8528800E+000  2.5708770E+003 
 4.8697906E+000  2.6323354E+003 
 4.8867006E+000  2.6288730E+003 
 4.9036112E+000  2.4670798E+003 
 4.9205217E+000  2.3428271E+003 
 4.9374318E+000  2.4416353E+003 
 4.9543424E+000  2.3700693E+003 
 4.9712529E+000  2.1561355E+003 
 4.9881630E+000  2.4496611E+003 
 5.0050735E+000  2.2950620E+003 
 5.0219836E+000  2.2099485E+003 
 5.0388942E+000  2.0832727E+003 
 5.0558047E+000  2.0521692E+003 
 5.0727148E+000  1.9234084E+003 
 5.0896254E+000  1.8340215E+003 
 5.1065359E+000  1.7894403E+003 
 5.1234460E+000  1.7745760E+003 
 5.1403565E+000  1.9572291E+003 
 5.1572666E+000  1.9191749E+003 
 5.1741772E+000  1.6211266E+003 
 5.1910877E+000  1.7371713E+003 
 5.2079978E+000  1.3357802E+003 
 5.2249084E+000  1.3809215E+003 
 5.2418189E+000  1.3271385E+003 
 5.2587290E+000  1.3367563E+003 
 5.2756395E+000  1.4517850E+003 
 5.2925496E+000  1.4744954E+003 
 5.3094602E+000  1.4760120E+003 
 5.3263707E+000  1.6310967E+003 
 5.3432808E+000  1.5171985E+003 
 5.3601913E+000  1.3337612E+003 
 5.3771019E+000  1.4694495E+003 
 5.3940120E+000  1.4554706E+003 
 5.4109225E+000  1.6773344E+003 
 5.4278326E+000  1.6991604E+003 
 5.4447432E+000  1.9280331E+003 
 5.4616537E+000  2.4370923E+003 
 5.4785638E+000  3.0002595E+003 
 5.4954743E+000  3.6844910E+003 
 5.5123849E+000  4.6996113E+003 
 5.5292950E+000  5.8060767E+003 
 5.5462055E+000  7.1771226E+003 
 5.5631161E+000  9.4361797E+003 
 5.5800261E+000  1.1600756E+004 
 5.5969367E+000  1.4572828E+004 
 5.6138468E+000  1.7171352E+004 
 5.6307573E+000  1.8999686E+004 
 5.6476679E+000  1.9737252E+004 
 5.6645780E+000  1.9083092E+004 
 5.6814885E+000  1.7058664E+004 
 5.6983991E+000  1.4253248E+004 
 5.7153091E+000  1.1540333E+004 
 5.7322197E+000  8.7106904E+003 
 5.7491298E+000  6.7777061E+003 
 5.7660403E+000  4.9933594E+003 
 5.7829509E+000  3.7921133E+003 
 5.7998610E+000  2.9655979E+003 
 5.8167715E+000  2.4845393E+003 
 5.8336821E+000  2.4537324E+003 
 5.8505921E+000  2.8619373E+003 
 5.8675027E+000  3.6976785E+003 
 5.8844128E+000  5.1455464E+003 
 5.9013233E+000  7.2593125E+003 
 5.9182339E+000  9.7220605E+003 
 5.9351439E+000  1.3403516E+004 
 5.9520545E+000  1.6788146E+004 
 5.9689651E+000  2.0962869E+004 
 5.9858751E+000  2.4223412E+004 
 6.0027857E+000  2.5501229E+004 
 6.0196958E+000  2.5089811E+004 
 6.0366063E+000  2.3009596E+004 
 6.0535169E+000  1.9250582E+004 
 6.0704269E+000  1.5032391E+004 
 6.0873375E+000  1.1639020E+004 
 6.1042480E+000  8.5156875E+003 
 6.1211581E+000  6.3215029E+003 
 6.1380687E+000  4.8134536E+003 
 6.1549788E+000  3.6126384E+003 
 6.1718893E+000  3.0559915E+003 
 6.1887999E+000  2.7208984E+003 
 6.2057099E+000  2.3833242E+003 
 6.2226205E+000  2.0651016E+003 
 6.2395310E+000  1.7949673E+003 
 6.2564411E+000  1.6115381E+003 
 6.2733517E+000  1.5489238E+003 
 6.2902617E+000  1.5026563E+003 
 6.3071723E+000  1.3848243E+003 
 6.3240829E+000  1.4185084E+003 
 6.3409929E+000  1.5942135E+003 
 6.3579035E+000  1.7744359E+003 
 6.3748140E+000  2.0900569E+003 
 6.3917241E+000  2.5155293E+003 
 6.4086347E+000  3.2184514E+003 
 6.4255447E+000  4.4149492E+003 
 6.4424553E+000  6.3086777E+003 
 6.4593658E+000  9.2909092E+003 
 6.4762759E+000  1.3215246E+004 
 6.4931865E+000  1.9918750E+004 
 6.5100970E+000  2.8188074E+004 
 6.5270071E+000  3.6279383E+004 
 6.5439177E+000  4.6358277E+004 
 6.5608277E+000  5.2595969E+004 
 6.5777383E+000  5.3947770E+004 
 6.5946488E+000  5.0619719E+004 
 6.6115589E+000  4.2642813E+004 
 6.6284695E+000  3.2345270E+004 
 6.6453800E+000  2.2284506E+004 
 6.6622901E+000  1.4794166E+004 
 6.6792006E+000  1.0451601E+004 
 6.6961112E+000  7.2534541E+003 
 6.7130213E+000  5.4546118E+003 
 6.7299318E+000  4.2813618E+003 
 6.7468419E+000  3.5800667E+003 
 6.7637525E+000  3.1568494E+003 
 6.7806630E+000  2.9816499E+003 
 6.7975731E+000  3.0398120E+003 
 6.8144836E+000  3.1969063E+003 
 6.8313942E+000  3.5954746E+003 
 6.8483043E+000  4.2692671E+003 
 6.8652148E+000  4.9847363E+003 
 6.8821249E+000  5.8767935E+003 
 6.8990355E+000  6.6880942E+003 
 6.9159460E+000  7.3181357E+003 
 6.9328561E+000  7.7979316E+003 
 6.9497666E+000  7.9077373E+003 
 6.9666772E+000  7.5015195E+003 
 6.9835873E+000  6.6779121E+003 
 7.0004978E+000  5.5766611E+003 
 7.0174079E+000  4.3727041E+003 
 7.0343184E+000  3.4568442E+003 
 7.0512290E+000  2.6553618E+003 
 7.0681391E+000  2.1042695E+003 
 7.0850496E+000  1.6809803E+003 
 7.1019602E+000  1.4117516E+003 
 7.1188703E+000  1.2840258E+003 
 7.1357808E+000  1.2270718E+003 
 7.1526909E+000  1.2295018E+003 
 7.1696014E+000  1.2790381E+003 
 7.1865120E+000  1.2986329E+003 
 7.2034221E+000  1.2595720E+003 
 7.2203326E+000  1.2289971E+003 
 7.2372432E+000  1.2476768E+003 
 7.2541533E+000  1.2392430E+003 
 7.2710638E+000  1.2553037E+003 
 7.2879739E+000  1.2270447E+003 
 7.3048844E+000  1.2134855E+003 
 7.3217950E+000  1.2141133E+003 
 7.3387051E+000  1.1826239E+003 
 7.3556156E+000  1.1644326E+003 
 7.3725262E+000  1.1973799E+003 
 7.3894362E+000  1.1638799E+003 
 7.4063468E+000  1.1158173E+003 
 7.4232569E+000  1.1557828E+003 
 7.4401674E+000  1.2487321E+003 
 7.4570780E+000  1.2587898E+003 
 7.4739881E+000  1.3181306E+003 
 7.4908986E+000  1.3506859E+003 
 7.5078092E+000  1.3808624E+003 
 7.5247192E+000  1.4018416E+003 
 7.5416298E+000  1.3883601E+003 
 7.5585399E+000  1.4191095E+003 
 7.5754504E+000  1.5467864E+003 
 7.5923610E+000  1.6703934E+003 
 7.6092710E+000  1.8058403E+003 
 7.6261816E+000  1.9114377E+003 
 7.6430922E+000  2.0120804E+003 
 7.6600022E+000  2.1676809E+003 
 7.6769128E+000  2.3819832E+003 
 7.6938233E+000  2.6283357E+003 
 7.7107334E+000  2.9725657E+003 
 7.7276440E+000  3.3949753E+003 
 7.7445540E+000  3.8583752E+003 
 7.7614646E+000  4.4891260E+003 
 7.7783751E+000  5.2925801E+003 
 7.7952852E+000  6.8050591E+003 
 7.8121958E+000  9.1357939E+003 
 7.8291063E+000  1.2562105E+004 
 7.8460164E+000  1.7921986E+004 
 7.8629270E+000  2.5082771E+004 
 7.8798370E+000  3.5784320E+004 
 7.8967476E+000  5.0242004E+004 
 7.9136581E+000  6.6237430E+004 
 7.9305682E+000  7.9292188E+004 
 7.9474788E+000  8.4189383E+004 
 7.9643893E+000  8.0083109E+004 
 7.9812994E+000  6.6841414E+004 
 7.9982100E+000  5.1709656E+004 
 8.0151205E+000  3.9938090E+004 
 8.0320311E+000  2.9368994E+004 
 8.0489407E+000  2.1323771E+004 
 8.0658512E+000  1.5682114E+004 
 8.0827618E+000  1.1854091E+004 
 8.0996723E+000  9.4676689E+003 
 8.1165829E+000  8.0384297E+003 
 8.1334925E+000  7.5210044E+003 
 8.1504030E+000  7.9045283E+003 
 8.1673136E+000  8.7489277E+003 
 8.1842241E+000  1.0339426E+004 
 8.2011347E+000  1.2624835E+004 
 8.2180443E+000  1.5676813E+004 
 8.2349548E+000  1.8703260E+004 
 8.2518654E+000  2.1496484E+004 
 8.2687759E+000  2.3453063E+004 
 8.2856865E+000  2.3742900E+004 
 8.3025970E+000  2.2154809E+004 
 8.3195066E+000  1.8936529E+004 
 8.3364172E+000  1.4902969E+004 
 8.3533278E+000  1.1595771E+004 
 8.3702383E+000  8.8684932E+003 
 8.3871489E+000  7.0136338E+003 
 8.4040585E+000  5.8096519E+003 
 8.4209690E+000  5.1083384E+003 
 8.4378796E+000  4.7649214E+003 
 8.4547901E+000  4.6751313E+003 
 8.4717007E+000  4.8025117E+003 
 8.4886103E+000  5.0978628E+003 
 8.5055208E+000  5.6100640E+003 
 8.5224314E+000  6.6717773E+003 
 8.5393419E+000  8.3697793E+003 
 8.5562525E+000  1.1000677E+004 
 8.5731630E+000  1.5095075E+004 
 8.5900726E+000  2.0491955E+004 
 8.6069832E+000  2.9091752E+004 
 8.6238937E+000  4.0199789E+004 
 8.6408043E+000  5.2404789E+004 
 8.6577148E+000  6.2834594E+004 
 8.6746244E+000  6.7570102E+004 
 8.6915350E+000  6.5714578E+004 
 8.7084455E+000  5.8339449E+004 
 8.7253561E+000  4.5794668E+004 
 8.7422667E+000  3.3328383E+004 
 8.7591772E+000  2.2966967E+004 
 8.7760868E+000  1.5683592E+004 
 8.7929974E+000  1.0897250E+004 
 8.8099079E+000  7.8450605E+003 
 8.8268185E+000  5.8927061E+003 
 8.8437290E+000  4.5721899E+003 
 8.8606386E+000  3.6800845E+003 
 8.8775492E+000  3.1031238E+003 
 8.8944597E+000  2.6308342E+003 
 8.9113703E+000  2.3372134E+003 
 8.9282808E+000  2.1725313E+003 
 8.9451904E+000  1.9571021E+003 
 8.9621010E+000  1.7592985E+003 
 8.9790115E+000  1.5901606E+003 
 8.9959221E+000  1.4760732E+003 
 9.0128326E+000  1.4170721E+003 
 9.0297432E+000  1.3428616E+003 
 9.0466528E+000  1.2579955E+003 
 9.0635633E+000  1.2537250E+003 
 9.0804739E+000  1.2287861E+003 
 9.0973845E+000  1.1446993E+003 
 9.1142950E+000  1.1341515E+003 
 9.1312046E+000  1.1073381E+003 
 9.1481152E+000  1.0898179E+003 
 9.1650257E+000  1.0619034E+003 
 9.1819363E+000  1.0095670E+003 
 9.1988468E+000  9.6100372E+002 
 9.2157564E+000  9.5669366E+002 
 9.2326670E+000  9.6820807E+002 
 9.2495775E+000  9.6918256E+002 
 9.2664881E+000  1.0207827E+003 
 9.2833986E+000  1.0445706E+003 
 9.3003092E+000  1.0671132E+003 
 9.3172188E+000  1.1193452E+003 
 9.3341293E+000  1.1726044E+003 
 9.3510399E+000  1.2222360E+003 
 9.3679504E+000  1.2949740E+003 
 9.3848610E+000  1.4074004E+003 
 9.4017706E+000  1.5398947E+003 
 9.4186811E+000  1.7068710E+003 
 9.4355917E+000  1.9831772E+003 
 9.4525023E+000  2.4050122E+003 
 9.4694128E+000  3.0786851E+003 
 9.4863224E+000  4.1018140E+003 
 9.5032330E+000  5.3977485E+003 
 9.5201435E+000  6.9777065E+003 
 9.5370541E+000  8.7522813E+003 
 9.5539646E+000  1.0345842E+004 
 9.5708752E+000  1.1607903E+004 
 9.5877848E+000  1.2328776E+004 
 9.6046953E+000  1.2237563E+004 
 9.6216059E+000  1.1418629E+004 
 9.6385164E+000  1.0163201E+004 
 9.6554270E+000  8.9903213E+003 
 9.6723366E+000  8.3050469E+003 
 9.6892471E+000  8.1904800E+003 
 9.7061577E+000  8.4786787E+003 
 9.7230682E+000  9.0219727E+003 
 9.7399788E+000  9.6588672E+003 
 9.7568893E+000  1.0187821E+004 
 9.7737989E+000  1.0366766E+004 
 9.7907095E+000  1.0057521E+004 
 9.8076200E+000  9.2645264E+003 
 9.8245306E+000  8.0241733E+003 
 9.8414412E+000  6.5708887E+003 
 9.8583508E+000  5.1695278E+003 
 9.8752613E+000  4.0003015E+003 
 9.8921719E+000  3.2028357E+003 
 9.9090824E+000  2.6000073E+003 
 9.9259930E+000  2.1847358E+003 
 9.9429026E+000  1.9394554E+003 
 9.9598131E+000  1.8173419E+003 
 9.9767237E+000  1.7696268E+003 
 9.9936342E+000  1.7417084E+003 
 1.0010545E+001  1.7323058E+003 
 1.0027455E+001  1.7242413E+003 
 1.0044365E+001  1.7513253E+003 
 1.0061275E+001  1.7895477E+003 
 1.0078186E+001  1.8644087E+003 
 1.0095097E+001  1.9387451E+003 
 1.0112007E+001  2.0034620E+003 
 1.0128917E+001  2.0748118E+003 
 1.0145827E+001  2.1696582E+003 
 1.0162738E+001  2.2743076E+003 
 1.0179648E+001  2.4049832E+003 
 1.0196559E+001  2.6070728E+003 
 1.0213469E+001  2.8657776E+003 
 1.0230379E+001  3.2716111E+003 
 1.0247290E+001  3.8930891E+003 
 1.0264200E+001  4.8506416E+003 
 1.0281111E+001  6.3779268E+003 
 1.0298021E+001  8.7450859E+003 
 1.0314931E+001  1.2250902E+004 
 1.0331841E+001  1.7251291E+004 
 1.0348752E+001  2.3933246E+004 
 1.0365663E+001  3.2083822E+004 
 1.0382573E+001  4.0223645E+004 
 1.0399483E+001  4.4929828E+004 
 1.0416393E+001  4.3687273E+004 
 1.0433304E+001  3.7335020E+004 
 1.0450214E+001  2.9258221E+004 
 1.0467125E+001  2.1408951E+004 
 1.0484035E+001  1.5214346E+004 
 1.0500945E+001  1.0934709E+004 
 1.0517856E+001  7.8921504E+003 
 1.0534766E+001  5.7158340E+003 
 1.0551677E+001  4.3864688E+003 
 1.0568587E+001  3.5197769E+003 
 1.0585497E+001  2.9664233E+003 
 1.0602407E+001  2.5926311E+003 
 1.0619318E+001  2.3421719E+003 
 1.0636229E+001  2.1786914E+003 
 1.0653139E+001  2.0355328E+003 
 1.0670049E+001  1.9199280E+003 
 1.0686959E+001  1.8453192E+003 
 1.0703870E+001  1.8032416E+003 
 1.0720780E+001  1.7781653E+003 
 1.0737691E+001  1.7489972E+003 
 1.0754601E+001  1.7246185E+003 
 1.0771511E+001  1.7546907E+003 
 1.0788422E+001  1.7958069E+003 
 1.0805332E+001  1.7919714E+003 
 1.0822243E+001  1.8129686E+003 
 1.0839153E+001  1.8432563E+003 
 1.0856063E+001  1.8666254E+003 
 1.0872973E+001  1.9020131E+003 
 1.0889884E+001  1.9305824E+003 
 1.0906795E+001  1.9437871E+003 
 1.0923705E+001  1.9832263E+003 
 1.0940615E+001  2.0486060E+003 
 1.0957525E+001  2.1363677E+003 
 1.0974436E+001  2.2716404E+003 
 1.0991346E+001  2.5005886E+003 
 1.1008257E+001  2.9074036E+003 
 1.1025167E+001  3.5594875E+003 
 1.1042077E+001  4.5491206E+003 
 1.1058988E+001  5.9571484E+003 
 1.1075898E+001  7.8572705E+003 
 1.1092809E+001  1.0316792E+004 
 1.1109719E+001  1.3364258E+004 
 1.1126629E+001  1.6527889E+004 
 1.1143539E+001  1.8845787E+004 
 1.1160450E+001  1.9814490E+004 
 1.1177361E+001  1.9123088E+004 
 1.1194271E+001  1.7011355E+004 
 1.1211181E+001  1.4142659E+004 
 1.1228091E+001  1.1280391E+004 
 1.1245002E+001  8.9815693E+003 
 1.1261912E+001  7.2400503E+003 
 1.1278823E+001  5.9501084E+003 
 1.1295733E+001  5.1012305E+003 
 1.1312643E+001  4.4998467E+003 
 1.1329554E+001  4.0953804E+003 
 1.1346464E+001  3.7765300E+003 
 1.1363375E+001  3.5037837E+003 
 1.1380285E+001  3.3253625E+003 
 1.1397195E+001  3.2355002E+003 
 1.1414105E+001  3.2790254E+003 
 1.1431016E+001  3.5195032E+003 
 1.1447927E+001  3.9777712E+003 
 1.1464837E+001  4.6497363E+003 
 1.1481747E+001  5.4868853E+003 
 1.1498657E+001  6.4396826E+003 
 1.1515568E+001  7.4010439E+003 
 1.1532478E+001  8.0553140E+003 
 1.1549389E+001  8.2524199E+003 
 1.1566299E+001  7.9468643E+003 
 1.1583209E+001  7.1438521E+003 
 1.1600120E+001  6.0045117E+003 
 1.1617030E+001  4.8054326E+003 
 1.1633941E+001  3.7940322E+003 
 1.1650851E+001  3.0395938E+003 
 1.1667761E+001  2.5159968E+003 
 1.1684671E+001  2.2122512E+003 
 1.1701582E+001  2.1209895E+003 
 1.1718493E+001  2.2820522E+003 
 1.1735403E+001  2.7057805E+003 
 1.1752314E+001  3.4599468E+003 
 1.1769223E+001  4.5146016E+003 
 1.1786134E+001  5.8024268E+003 
 1.1803044E+001  7.3794521E+003 
 1.1819955E+001  9.1665898E+003 
 1.1836865E+001  1.0922086E+004 
 1.1853775E+001  1.2319554E+004 
 1.1870686E+001  1.3160602E+004 
 1.1887596E+001  1.3829784E+004 
 1.1904507E+001  1.4881376E+004 
 1.1921417E+001  1.6603725E+004 
 1.1938327E+001  1.9165703E+004 
 1.1955237E+001  2.2886979E+004 
 1.1972148E+001  2.8357283E+004 
 1.1989058E+001  3.5388645E+004 
 1.2005969E+001  4.2407078E+004 
 1.2022880E+001  4.6074105E+004 
 1.2039789E+001  4.3958879E+004 
 1.2056700E+001  3.7195141E+004 
 1.2073610E+001  2.8820146E+004 
 1.2090521E+001  2.1263213E+004 
 1.2107431E+001  1.5076313E+004 
 1.2124341E+001  1.0534204E+004 
 1.2141252E+001  7.4385005E+003 
 1.2158162E+001  5.3324644E+003 
 1.2175073E+001  3.9598833E+003 
 1.2191983E+001  3.1200498E+003 
 1.2208893E+001  2.5781563E+003 
 1.2225803E+001  2.2113022E+003 
 1.2242714E+001  1.9808600E+003 
 1.2259624E+001  1.8306023E+003 
 1.2276535E+001  1.7199005E+003 
 1.2293446E+001  1.6537538E+003 
 1.2310355E+001  1.6408571E+003 
 1.2327266E+001  1.6637001E+003 
 1.2344176E+001  1.7265862E+003 
 1.2361087E+001  1.8787222E+003 
 1.2377997E+001  2.1667476E+003 
 1.2394907E+001  2.6561785E+003 
 1.2411818E+001  3.4432183E+003 
 1.2428728E+001  4.5850557E+003 
 1.2445639E+001  6.1289814E+003 
 1.2462549E+001  8.0813247E+003 
 1.2479459E+001  1.0227146E+004 
 1.2496369E+001  1.2146726E+004 
 1.2513280E+001  1.3354339E+004 
 1.2530190E+001  1.3440901E+004 
 1.2547101E+001  1.2278333E+004 
 1.2564012E+001  1.0279638E+004 
 1.2580921E+001  8.1816113E+003 
 1.2597832E+001  6.4392378E+003 
 1.2614742E+001  5.0600532E+003 
 1.2631653E+001  3.9908896E+003 
 1.2648563E+001  3.2292566E+003 
 1.2665473E+001  2.7105776E+003 
 1.2682384E+001  2.3719575E+003 
 1.2699294E+001  2.1464304E+003 
 1.2716205E+001  1.9538928E+003 
 1.2733115E+001  1.7588153E+003 
 1.2750025E+001  1.5636442E+003 
 1.2766935E+001  1.3886255E+003 
 1.2783846E+001  1.2512827E+003 
 1.2800756E+001  1.1477931E+003 
 1.2817667E+001  1.0853411E+003 
 1.2834578E+001  1.0566670E+003 
 1.2851487E+001  1.0405095E+003 
 1.2868398E+001  1.0501405E+003 
 1.2885308E+001  1.0769401E+003 
 1.2902219E+001  1.1080623E+003 
 1.2919129E+001  1.1337336E+003 
 1.2936039E+001  1.1660439E+003 
 1.2952950E+001  1.2130812E+003 
 1.2969860E+001  1.2836246E+003 
 1.2986771E+001  1.4143165E+003 
 1.3003681E+001  1.6170142E+003 
 1.3020592E+001  1.9125079E+003 
 1.3037501E+001  2.3333235E+003 
 1.3054412E+001  2.9109814E+003 
 1.3071322E+001  3.6859236E+003 
 1.3088233E+001  4.6218843E+003 
 1.3105144E+001  5.6890283E+003 
 1.3122053E+001  6.7958862E+003 
 1.3138964E+001  7.7085698E+003 
 1.3155874E+001  8.2598887E+003 
 1.3172785E+001  8.3917383E+003 
 1.3189695E+001  8.1116089E+003 
 1.3206605E+001  7.6010483E+003 
 1.3223516E+001  7.0322290E+003 
 1.3240426E+001  6.4700483E+003 
 1.3257337E+001  5.9399741E+003 
 1.3274247E+001  5.4752271E+003 
 1.3291158E+001  5.0736294E+003 
 1.3308067E+001  4.7017661E+003 
 1.3324978E+001  4.3424351E+003 
 1.3341888E+001  3.9544592E+003 
 1.3358799E+001  3.4746934E+003 
 1.3375710E+001  2.9317383E+003 
 1.3392619E+001  2.4199468E+003 
 1.3409530E+001  1.9872946E+003 
 1.3426440E+001  1.6442736E+003 
 1.3443351E+001  1.3974237E+003 
 1.3460261E+001  1.2314756E+003 
 1.3477171E+001  1.1223440E+003 
 1.3494081E+001  1.0503164E+003 
 1.3510992E+001  9.9907288E+002 
 1.3527903E+001  9.6532086E+002 
 1.3544813E+001  9.4352173E+002 
 1.3561724E+001  9.3169983E+002 
 1.3578633E+001  9.2554810E+002 
 1.3595544E+001  9.1194489E+002 
 1.3612454E+001  8.9915485E+002 
 1.3629365E+001  8.9339142E+002 
 1.3646276E+001  8.9033325E+002 
 1.3663185E+001  8.8525250E+002 
 1.3680096E+001  8.8647363E+002 
 1.3697006E+001  8.9664514E+002 
 1.3713917E+001  9.0825085E+002 
 1.3730827E+001  9.2651648E+002 
 1.3747737E+001  9.5722986E+002 
 1.3764647E+001  9.9742737E+002 
 1.3781558E+001  1.0496866E+003 
 1.3798469E+001  1.1101311E+003 
 1.3815379E+001  1.1749259E+003 
 1.3832290E+001  1.2425862E+003 
 1.3849199E+001  1.2929285E+003 
 1.3866110E+001  1.3101617E+003 
 1.3883020E+001  1.3075665E+003 
 1.3899931E+001  1.2894680E+003 
 1.3916842E+001  1.2489354E+003 
 1.3933751E+001  1.1946284E+003 
 1.3950662E+001  1.1416527E+003 
 1.3967572E+001  1.0930044E+003 
 1.3984483E+001  1.0479934E+003 
 1.4001393E+001  1.0185099E+003 
 1.4018304E+001  1.0079584E+003 
 1.4035213E+001  1.0071752E+003 
 1.4052124E+001  1.0062282E+003 
 1.4069035E+001  1.0012360E+003 
 1.4085945E+001  9.9167487E+002 
 1.4102856E+001  9.7734729E+002 
 1.4119765E+001  9.6943060E+002 
 1.4136676E+001  9.7344830E+002 
 1.4153586E+001  9.8007227E+002 
 1.4170497E+001  9.8843170E+002 
 1.4187407E+001  1.0105740E+003 
 1.4204317E+001  1.0458976E+003 
 1.4221228E+001  1.0991501E+003 
 1.4238138E+001  1.1832982E+003 
 1.4255049E+001  1.3005198E+003 
 1.4271959E+001  1.4434775E+003 
 1.4288870E+001  1.5987692E+003 
 1.4305779E+001  1.7430012E+003 
 1.4322690E+001  1.8637592E+003 
 1.4339601E+001  1.9378015E+003 
 1.4356511E+001  1.9407299E+003 
 1.4373422E+001  1.8765466E+003 
 1.4390331E+001  1.7579681E+003 
 1.4407242E+001  1.6067201E+003 
 1.4424152E+001  1.4499352E+003 
 1.4441063E+001  1.3046785E+003 
 1.4457973E+001  1.1820271E+003 
 1.4474883E+001  1.0967671E+003 
 1.4491794E+001  1.0402737E+003 
 1.4508704E+001  1.0014781E+003 
 1.4525615E+001  9.7955743E+002 
 1.4542525E+001  9.7046582E+002 
 1.4559436E+001  9.6726068E+002 
 1.4576345E+001  9.6225702E+002 
 1.4593256E+001  9.5635919E+002 
 1.4610167E+001  9.5211865E+002 
 1.4627077E+001  9.5154834E+002 
 1.4643988E+001  9.5182141E+002 
 1.4660897E+001  9.5120502E+002 
 1.4677808E+001  9.5504852E+002 
 1.4694718E+001  9.6364282E+002 
 1.4711629E+001  9.8104517E+002 
 1.4728539E+001  1.0095891E+003 
 1.4745449E+001  1.0435088E+003 
 1.4762360E+001  1.0849651E+003 
 1.4779270E+001  1.1392233E+003 
 1.4796181E+001  1.2006154E+003 
 1.4813091E+001  1.2564611E+003 
 1.4830002E+001  1.3016663E+003 
 1.4846911E+001  1.3388978E+003 
 1.4863822E+001  1.3692988E+003 
 1.4880733E+001  1.3758348E+003 
 1.4897643E+001  1.3585167E+003 
 1.4914554E+001  1.3299851E+003 
 1.4931463E+001  1.2857407E+003 
 1.4948374E+001  1.2314706E+003 
 1.4965284E+001  1.1821683E+003 
 1.4982195E+001  1.1439393E+003 
 1.4999105E+001  1.1215939E+003 
 1.5016016E+001  1.1247122E+003 
 1.5032926E+001  1.1607988E+003 
 1.5049836E+001  1.2308997E+003 
 1.5066747E+001  1.3589833E+003 
 1.5083657E+001  1.5666481E+003 
 1.5100568E+001  1.8422317E+003 
 1.5117477E+001  2.1686228E+003 
 1.5134388E+001  2.5300803E+003 
 1.5151299E+001  2.8859038E+003 
 1.5168209E+001  3.1838040E+003 
 1.5185120E+001  3.3869377E+003 
 1.5202029E+001  3.4478284E+003 
 1.5218940E+001  3.3243428E+003 
 1.5235850E+001  3.0090698E+003 
 1.5252761E+001  2.6041233E+003 
 1.5269671E+001  2.2451482E+003 
 1.5286582E+001  1.9706718E+003 
 1.5303492E+001  1.7793198E+003 
 1.5320402E+001  1.6686840E+003 
 1.5337313E+001  1.6307001E+003 
 1.5354223E+001  1.6527474E+003 
 1.5371134E+001  1.7021740E+003 
 1.5388043E+001  1.7425082E+003 
 1.5404954E+001  1.7572911E+003 
 1.5421865E+001  1.7579829E+003 
 1.5438775E+001  1.7583773E+003 
 1.5455686E+001  1.7595519E+003 
 1.5472595E+001  1.7824073E+003 
 1.5489506E+001  1.8474098E+003 
 1.5506416E+001  1.9370541E+003 
 1.5523327E+001  2.0228513E+003 
 1.5540237E+001  2.1001350E+003 
 1.5557148E+001  2.1621401E+003 
 1.5574058E+001  2.1727874E+003 
 1.5590968E+001  2.1195676E+003 
 1.5607879E+001  2.0182739E+003 
 1.5624789E+001  1.8731978E+003 
 1.5641700E+001  1.7118381E+003 
 1.5658609E+001  1.5576405E+003 
 1.5675520E+001  1.4210449E+003 
 1.5692430E+001  1.3174712E+003 
 1.5709341E+001  1.2501239E+003 
 1.5726252E+001  1.2107036E+003 
 1.5743161E+001  1.1897279E+003 
 1.5760072E+001  1.1823961E+003 
 1.5776982E+001  1.1928573E+003 
 1.5793893E+001  1.2234075E+003 
 1.5810803E+001  1.2839900E+003 
 1.5827714E+001  1.3741453E+003 
 1.5844624E+001  1.4879498E+003 
 1.5861534E+001  1.6366936E+003 
 1.5878445E+001  1.8149546E+003 
 1.5895355E+001  2.0067625E+003 
 1.5912266E+001  2.1935129E+003 
 1.5929175E+001  2.3370796E+003 
 1.5946086E+001  2.4134768E+003 
 1.5962996E+001  2.4196736E+003 
 1.5979907E+001  2.3781450E+003 
 1.5996818E+001  2.3214082E+003 
 1.6013727E+001  2.2696558E+003 
 1.6030638E+001  2.2339766E+003 
 1.6047548E+001  2.2316299E+003 
 1.6064459E+001  2.2680999E+003 
 1.6081369E+001  2.3373176E+003 
 1.6098280E+001  2.4226418E+003 
 1.6115191E+001  2.4791909E+003 
 1.6132101E+001  2.4760129E+003 
 1.6149012E+001  2.3995581E+003 
 1.6165920E+001  2.2512537E+003 
 1.6182831E+001  2.0600247E+003 
 1.6199741E+001  1.8374471E+003 
 1.6216652E+001  1.6180859E+003 
 1.6233562E+001  1.4406906E+003 
 1.6250473E+001  1.3015013E+003 
 1.6267384E+001  1.1905867E+003 
 1.6284294E+001  1.1134125E+003 
 1.6301205E+001  1.0661415E+003 
 1.6318115E+001  1.0337452E+003 
 1.6335024E+001  1.0130196E+003 
 1.6351934E+001  1.0045101E+003 
 1.6368845E+001  9.9598151E+002 
 1.6385756E+001  9.8500757E+002 
 1.6402666E+001  9.8357208E+002 
 1.6419577E+001  9.9309369E+002 
 1.6436487E+001  1.0084387E+003 
 1.6453398E+001  1.0338206E+003 
 1.6470308E+001  1.0743146E+003 
 1.6487219E+001  1.1288354E+003 
 1.6504129E+001  1.2001265E+003 
 1.6521038E+001  1.2857114E+003 
 1.6537949E+001  1.3714542E+003 
 1.6554859E+001  1.4427013E+003 
 1.6571770E+001  1.4881198E+003 
 1.6588680E+001  1.5007740E+003 
 1.6605591E+001  1.4867347E+003 
 1.6622501E+001  1.4563015E+003 
 1.6639412E+001  1.4152736E+003 
 1.6656322E+001  1.3748934E+003 
 1.6673233E+001  1.3485165E+003 
 1.6690144E+001  1.3438893E+003 
 1.6707052E+001  1.3660482E+003 
 1.6723963E+001  1.4016155E+003 
 1.6740873E+001  1.4378049E+003 
 1.6757784E+001  1.4542311E+003 
 1.6774694E+001  1.4338683E+003 
 1.6791605E+001  1.3762476E+003 
 1.6808516E+001  1.2930599E+003 
 1.6825426E+001  1.2019976E+003 
 1.6842337E+001  1.1187607E+003 
 1.6859247E+001  1.0635718E+003 
 1.6876158E+001  1.0564554E+003 
 1.6893066E+001  1.0953771E+003 
 1.6909977E+001  1.1724355E+003 
 1.6926888E+001  1.2722229E+003 
 1.6943798E+001  1.3751084E+003 
 1.6960709E+001  1.4568289E+003 
 1.6977619E+001  1.5071002E+003 
 1.6994530E+001  1.5407443E+003 
 1.7011440E+001  1.5722578E+003 
 1.7028351E+001  1.6076552E+003 
 1.7045261E+001  1.6557238E+003 
 1.7062170E+001  1.7212729E+003 
 1.7079081E+001  1.7977694E+003 
 1.7095991E+001  1.8806799E+003 
 1.7112902E+001  1.9446820E+003 
 1.7129812E+001  1.9466360E+003 
 1.7146723E+001  1.8725087E+003 
 1.7163633E+001  1.7338143E+003 
 1.7180544E+001  1.5526212E+003 
 1.7197454E+001  1.3603149E+003 
 1.7214365E+001  1.1871528E+003 
 1.7231276E+001  1.0501083E+003 
 1.7248184E+001  9.5252698E+002 
 1.7265095E+001  9.0650189E+002 
 1.7282005E+001  9.3108392E+002 
 1.7298916E+001  1.0153932E+003 
 1.7315826E+001  1.1545262E+003 
 1.7332737E+001  1.3426327E+003 
 1.7349648E+001  1.5543739E+003 
 1.7366558E+001  1.7656794E+003 
 1.7383469E+001  1.9499718E+003 
 1.7400379E+001  2.0679458E+003 
 1.7417290E+001  2.0971921E+003 
 1.7434198E+001  2.0409417E+003 
 1.7451109E+001  1.8946019E+003 
 1.7468019E+001  1.6806619E+003 
 1.7484930E+001  1.4561174E+003 
 1.7501841E+001  1.2522698E+003 
 1.7518751E+001  1.0853593E+003 
 1.7535662E+001  9.6619067E+002 
 1.7552572E+001  8.8782849E+002 
 1.7569483E+001  8.4066718E+002 
 1.7586393E+001  8.2427167E+002 
 1.7603302E+001  8.3735864E+002 
 1.7620213E+001  8.8058887E+002 
 1.7637123E+001  9.5212769E+002 
 1.7654034E+001  1.0365656E+003 
 1.7670944E+001  1.1229924E+003 
 1.7687855E+001  1.1965829E+003 
 1.7704765E+001  1.2464058E+003 
 1.7721676E+001  1.2625353E+003 
 1.7738586E+001  1.2384490E+003 
 1.7755497E+001  1.1766842E+003 
 1.7772408E+001  1.0912620E+003 
 1.7789316E+001  9.9772815E+002 
 1.7806227E+001  9.1117493E+002 
 1.7823137E+001  8.5025940E+002 
 1.7840048E+001  8.1772864E+002 
 1.7856958E+001  8.0851788E+002 
 1.7873869E+001  8.1552887E+002 
 1.7890779E+001  8.3061755E+002 
 1.7907690E+001  8.4097272E+002 
 1.7924601E+001  8.4696246E+002 
 1.7941511E+001  8.5207257E+002 
 1.7958422E+001  8.5664978E+002 
 1.7975330E+001  8.7073810E+002 
 1.7992241E+001  9.0475861E+002 
 1.8009151E+001  9.5929266E+002 
 1.8026062E+001  1.0303473E+003 
 1.8042973E+001  1.1068518E+003 
 1.8059883E+001  1.1710465E+003 
 1.8076794E+001  1.2112427E+003 
 1.8093704E+001  1.2225275E+003 
 1.8110615E+001  1.1982140E+003 
 1.8127525E+001  1.1442206E+003 
 1.8144436E+001  1.0728455E+003 
 1.8161345E+001  9.9144324E+002 
 1.8178255E+001  9.0889716E+002 
 1.8195166E+001  8.3907361E+002 
 1.8212076E+001  7.9595471E+002 
 1.8228987E+001  7.7193744E+002 
 1.8245897E+001  7.6151678E+002 
 1.8262808E+001  7.6387390E+002 
 1.8279718E+001  7.7101819E+002 
 1.8296629E+001  7.8192291E+002 
 1.8313540E+001  8.0677393E+002 
 1.8330448E+001  8.6106903E+002 
 1.8347359E+001  9.4825488E+002 
 1.8364269E+001  1.0631740E+003 
 1.8381180E+001  1.2186217E+003 
 1.8398090E+001  1.4074542E+003 
 1.8415001E+001  1.5940194E+003 
 1.8431911E+001  1.7552102E+003 
 1.8448822E+001  1.8643043E+003 
 1.8465733E+001  1.8970223E+003 
 1.8482643E+001  1.8503220E+003 
 1.8499554E+001  1.7304668E+003 
 1.8516462E+001  1.5478850E+003 
 1.8533373E+001  1.3413407E+003 
 1.8550283E+001  1.1556606E+003 
 1.8567194E+001  9.9937152E+002 
 1.8584105E+001  8.7785895E+002 
 1.8601015E+001  7.9233557E+002 
 1.8617926E+001  7.3233466E+002 
 1.8634836E+001  6.9334509E+002 
 1.8651747E+001  6.7009619E+002 
 1.8668657E+001  6.6329352E+002 
 1.8685568E+001  6.7054657E+002 
 1.8702477E+001  6.8606708E+002 
 1.8719387E+001  7.1532440E+002 
 1.8736298E+001  7.6269592E+002 
 1.8753208E+001  8.2665112E+002 
 1.8770119E+001  9.1215863E+002 
 1.8787029E+001  1.0176209E+003 
 1.8803940E+001  1.1256007E+003 
 1.8820850E+001  1.2129956E+003 
 1.8837761E+001  1.2745463E+003 
 1.8854671E+001  1.3045404E+003 
 1.8871580E+001  1.2956014E+003 
 1.8888491E+001  1.2501826E+003 
 1.8905401E+001  1.1721776E+003 
 1.8922312E+001  1.0662296E+003 
 1.8939222E+001  9.5662811E+002 
 1.8956133E+001  8.6585126E+002 
 1.8973043E+001  7.9596875E+002 
 1.8989954E+001  7.4813910E+002 
 1.9006865E+001  7.2052448E+002 
 1.9023775E+001  7.0676685E+002 
 1.9040686E+001  6.9756476E+002 
 1.9057594E+001  6.9172430E+002 
 1.9074505E+001  6.8663025E+002 
 1.9091415E+001  6.7604797E+002 
 1.9108326E+001  6.6438715E+002 
 1.9125237E+001  6.5434521E+002 
 1.9142147E+001  6.4298737E+002 
 1.9159058E+001  6.3132294E+002 
 1.9175968E+001  6.2262347E+002 
 1.9192879E+001  6.1939581E+002 
 1.9209789E+001  6.2133875E+002 
 1.9226700E+001  6.2937646E+002 
 1.9243608E+001  6.3830414E+002 
 1.9260519E+001  6.4038989E+002 
 1.9277430E+001  6.3822400E+002 
 1.9294340E+001  6.3629950E+002 
 1.9311251E+001  6.3555304E+002 
 1.9328161E+001  6.3946899E+002 
 1.9345072E+001  6.5026050E+002 
 1.9361982E+001  6.6381873E+002 
 1.9378893E+001  6.7605151E+002 
 1.9395803E+001  6.9786707E+002 
 1.9412714E+001  7.3481329E+002 
 1.9429623E+001  7.8236169E+002 
 1.9446533E+001  8.4100696E+002 
 1.9463444E+001  9.2266339E+002 
 1.9480354E+001  1.0302426E+003 
 1.9497265E+001  1.1655677E+003 
 1.9514175E+001  1.3291381E+003 
 1.9531086E+001  1.5070844E+003 
 1.9547997E+001  1.6852435E+003 
 1.9564907E+001  1.8383755E+003 
 1.9581818E+001  1.9472273E+003 
 1.9598726E+001  1.9914719E+003 
 1.9615637E+001  1.9682665E+003 
 1.9632547E+001  1.8937666E+003 
 1.9649458E+001  1.7869681E+003 
 1.9666368E+001  1.6706106E+003 
 1.9683279E+001  1.5841914E+003 
 1.9700190E+001  1.5383307E+003 
 1.9717100E+001  1.5150864E+003 
 1.9734011E+001  1.5119861E+003 
 1.9750921E+001  1.5183881E+003 
 1.9767832E+001  1.5237864E+003 
 1.9784740E+001  1.5009393E+003 
 1.9801651E+001  1.4340938E+003 
 1.9818562E+001  1.3270890E+003 
 1.9835472E+001  1.1991027E+003 
 1.9852383E+001  1.0775435E+003 
 1.9869293E+001  9.8169727E+002 
 1.9886204E+001  9.1343182E+002 
 1.9903114E+001  8.6803229E+002 
 1.9920025E+001  8.4884778E+002 
 1.9936935E+001  8.5196710E+002 
 1.9953846E+001  8.7164398E+002 
 1.9970755E+001  9.0126758E+002 
 1.9987665E+001  9.4224432E+002 
 2.0004576E+001  9.9058551E+002 
 2.0021486E+001  1.0363463E+003 
 2.0038397E+001  1.0791261E+003 
 2.0055307E+001  1.1213446E+003 
 2.0072218E+001  1.1513455E+003 
 2.0089128E+001  1.1607333E+003 
 2.0106039E+001  1.1548550E+003 
 2.0122950E+001  1.1347645E+003 
 2.0139860E+001  1.1093761E+003 
 2.0156769E+001  1.0924086E+003 
 2.0173679E+001  1.0947437E+003 
 2.0190590E+001  1.1157833E+003 
 2.0207500E+001  1.1497800E+003 
 2.0224411E+001  1.2030012E+003 
 2.0241322E+001  1.2672173E+003 
 2.0258232E+001  1.3139818E+003 
 2.0275143E+001  1.3350984E+003 
 2.0292053E+001  1.3330353E+003 
 2.0308964E+001  1.3100878E+003 
 2.0325872E+001  1.2766129E+003 
 2.0342783E+001  1.2427244E+003 
 2.0359694E+001  1.2063993E+003 
 2.0376604E+001  1.1655704E+003 
 2.0393515E+001  1.1341206E+003 
 2.0410425E+001  1.1057238E+003 
 2.0427336E+001  1.0639772E+003 
 2.0444246E+001  1.0202095E+003 
 2.0461157E+001  9.7442133E+002 
 2.0478067E+001  9.2267828E+002 
 2.0494978E+001  8.7256549E+002 
 2.0511887E+001  8.2965979E+002 
 2.0528797E+001  7.9597028E+002 
 2.0545708E+001  7.7065875E+002 
 2.0562618E+001  7.5521960E+002 
 2.0579529E+001  7.4892297E+002 
 2.0596439E+001  7.4820044E+002 
 2.0613350E+001  7.4145929E+002 
 2.0630260E+001  7.3452460E+002 
 2.0647171E+001  7.3379401E+002 
 2.0664082E+001  7.2835107E+002 
 2.0680992E+001  7.2296851E+002 
 2.0697901E+001  7.1806903E+002 
 2.0714811E+001  7.1432959E+002 
 2.0731722E+001  7.1382562E+002 
 2.0748632E+001  7.2067859E+002 
 2.0765543E+001  7.3289990E+002 
 2.0782454E+001  7.4751794E+002 
 2.0799364E+001  7.7398633E+002 
 2.0816275E+001  8.2128558E+002 
 2.0833185E+001  8.8413940E+002 
 2.0850096E+001  9.6366223E+002 
 2.0867004E+001  1.0725587E+003 
 2.0883915E+001  1.2054154E+003 
 2.0900826E+001  1.3437145E+003 
 2.0917736E+001  1.4768966E+003 
 2.0934647E+001  1.6006483E+003 
 2.0951557E+001  1.6992405E+003 
 2.0968468E+001  1.7477572E+003 
 2.0985378E+001  1.7452057E+003 
 2.1002289E+001  1.6884144E+003 
 2.1019199E+001  1.5678456E+003 
 2.1036110E+001  1.4109114E+003 
 2.1053019E+001  1.2525685E+003 
 2.1069929E+001  1.1108870E+003 
 2.1086840E+001  9.9165784E+002 
 2.1103750E+001  8.9849890E+002 
 2.1120661E+001  8.3500171E+002 
 2.1137571E+001  7.9327490E+002 
 2.1154482E+001  7.6516144E+002 
 2.1171392E+001  7.5129749E+002 
 2.1188303E+001  7.4439142E+002 
 2.1205214E+001  7.3877026E+002 
 2.1222124E+001  7.4065637E+002 
 2.1239033E+001  7.5005273E+002 
 2.1255943E+001  7.5807935E+002 
 2.1272854E+001  7.6187122E+002 
 2.1289764E+001  7.6423370E+002 
 2.1306675E+001  7.6595605E+002 
 2.1323586E+001  7.6004987E+002 
 2.1340496E+001  7.5268329E+002 
 2.1357407E+001  7.4912683E+002 
 2.1374317E+001  7.4392706E+002 
 2.1391228E+001  7.3958698E+002 
 2.1408138E+001  7.3976721E+002 
 2.1425047E+001  7.4794727E+002 
 2.1441957E+001  7.6356641E+002 
 2.1458868E+001  7.8755280E+002 
 2.1475779E+001  8.2658386E+002 
 2.1492689E+001  8.8418628E+002 
 2.1509600E+001  9.5383398E+002 
 2.1526510E+001  1.0335670E+003 
 2.1543421E+001  1.1230699E+003 
 2.1560331E+001  1.2026552E+003 
 2.1577242E+001  1.2546726E+003 
 2.1594151E+001  1.2791915E+003 
 2.1611061E+001  1.2800875E+003 
 2.1627972E+001  1.2536040E+003 
 2.1644882E+001  1.2030071E+003 
 2.1661793E+001  1.1464723E+003 
 2.1678703E+001  1.0854504E+003 
 2.1695614E+001  1.0267841E+003 
 2.1712524E+001  9.8759888E+002 
 2.1729435E+001  9.6677234E+002 
 2.1746346E+001  9.5759906E+002 
 2.1763256E+001  9.5490051E+002 
 2.1780165E+001  9.6617279E+002 
 2.1797075E+001  9.8956360E+002 
 2.1813986E+001  1.0136302E+003 
 2.1830896E+001  1.0391617E+003 
 2.1847807E+001  1.0656058E+003 
 2.1864717E+001  1.0933160E+003 
 2.1881628E+001  1.1142655E+003 
 2.1898539E+001  1.1277725E+003 
 2.1915449E+001  1.1505623E+003 
 2.1932360E+001  1.1820850E+003 
 2.1949270E+001  1.2192863E+003 
 2.1966179E+001  1.2719667E+003 
 2.1983089E+001  1.3431041E+003 
 2.2000000E+001  0.0000000E+000
