# Supplementary material for: Application of singular value decomposition analysis to time-dependent powder diffraction data of an in-situ photodimerization reaction
Source: J Synchrotron Radiat. 2014 Apr 2;21(Pt 3):554–60. doi: 10.1107/S1600577514004366 (PMC4333817; doi:10.1107/S1600577514004366)
Supplement: Supplementary file 1 [file s-21-00554-sup1.zip › 1cha/1chai_18.chi]

 3.5000501E+000  0.0000000E+000 
 3.5169604E+000  3.4714133E+003 
 3.5338709E+000  3.1530679E+003 
 3.5507813E+000  2.0687651E+003 
 3.5676916E+000  1.9683982E+003 
 3.5846019E+000  2.3808110E+003 
 3.6015124E+000  2.3619343E+003 
 3.6184227E+000  2.6395798E+003 
 3.6353331E+000  3.0487219E+003 
 3.6522434E+000  3.0377458E+003 
 3.6691539E+000  4.2562847E+003 
 3.6860642E+000  4.4991206E+003 
 3.7029746E+000  4.0546150E+003 
 3.7198849E+000  4.9923740E+003 
 3.7367954E+000  5.0615034E+003 
 3.7537057E+000  4.9627676E+003 
 3.7706161E+000  5.0063936E+003 
 3.7875264E+000  4.6921899E+003 
 3.8044369E+000  4.7655425E+003 
 3.8213472E+000  5.3070176E+003 
 3.8382576E+000  4.7714761E+003 
 3.8551679E+000  5.6819775E+003 
 3.8720784E+000  5.7424868E+003 
 3.8889887E+000  6.8703145E+003 
 3.9058990E+000  8.8663496E+003 
 3.9228094E+000  1.1666049E+004 
 3.9397199E+000  1.5355133E+004 
 3.9566302E+000  1.9784141E+004 
 3.9735405E+000  2.3668094E+004 
 3.9904509E+000  2.6940129E+004 
 4.0073614E+000  2.9511211E+004 
 4.0242715E+000  2.9583568E+004 
 4.0411820E+000  2.9188766E+004 
 4.0580926E+000  2.8239801E+004 
 4.0750027E+000  2.4841311E+004 
 4.0919132E+000  2.2028529E+004 
 4.1088238E+000  1.8549563E+004 
 4.1257339E+000  1.5099730E+004 
 4.1426444E+000  1.2556123E+004 
 4.1595545E+000  1.0151390E+004 
 4.1764650E+000  7.8441572E+003 
 4.1933756E+000  6.5853550E+003 
 4.2102857E+000  5.8583345E+003 
 4.2271962E+000  4.5568623E+003 
 4.2441068E+000  3.6997190E+003 
 4.2610168E+000  3.1099644E+003 
 4.2779274E+000  2.9901514E+003 
 4.2948375E+000  2.8072087E+003 
 4.3117480E+000  2.6734751E+003 
 4.3286586E+000  2.6555859E+003 
 4.3455687E+000  2.6327297E+003 
 4.3624792E+000  2.6331611E+003 
 4.3793898E+000  2.6262385E+003 
 4.3962998E+000  2.3797939E+003 
 4.4132104E+000  2.3368716E+003 
 4.4301205E+000  2.6028943E+003 
 4.4470310E+000  1.8884384E+003 
 4.4639416E+000  2.1650386E+003 
 4.4808517E+000  2.0871316E+003 
 4.4977622E+000  1.8394824E+003 
 4.5146728E+000  2.0694185E+003 
 4.5315828E+000  2.1930874E+003 
 4.5484934E+000  2.0283154E+003 
 4.5654039E+000  2.0854084E+003 
 4.5823140E+000  2.0556116E+003 
 4.5992246E+000  1.6277512E+003 
 4.6161346E+000  1.9262314E+003 
 4.6330452E+000  2.0769084E+003 
 4.6499557E+000  2.1457742E+003 
 4.6668658E+000  2.1990796E+003 
 4.6837764E+000  2.1795996E+003 
 4.7006869E+000  2.1084612E+003 
 4.7175970E+000  2.0830789E+003 
 4.7345076E+000  2.0615251E+003 
 4.7514176E+000  2.0243733E+003 
 4.7683282E+000  2.0964819E+003 
 4.7852387E+000  2.1544304E+003 
 4.8021488E+000  2.4948286E+003 
 4.8190594E+000  2.2378108E+003 
 4.8359699E+000  2.3867837E+003 
 4.8528800E+000  2.4193389E+003 
 4.8697906E+000  2.3064102E+003 
 4.8867006E+000  2.3398577E+003 
 4.9036112E+000  2.2464236E+003 
 4.9205217E+000  2.0697717E+003 
 4.9374318E+000  2.1560354E+003 
 4.9543424E+000  2.1504338E+003 
 4.9712529E+000  1.8011667E+003 
 4.9881630E+000  2.0786030E+003 
 5.0050735E+000  1.9516719E+003 
 5.0219836E+000  1.8468463E+003 
 5.0388942E+000  1.9127053E+003 
 5.0558047E+000  1.8412397E+003 
 5.0727148E+000  1.7377700E+003 
 5.0896254E+000  1.7715997E+003 
 5.1065359E+000  1.6973856E+003 
 5.1234460E+000  1.5392537E+003 
 5.1403565E+000  1.7486580E+003 
 5.1572666E+000  1.6865057E+003 
 5.1741772E+000  1.3704061E+003 
 5.1910877E+000  1.4760345E+003 
 5.2079978E+000  1.2558812E+003 
 5.2249084E+000  1.3397743E+003 
 5.2418189E+000  1.2243391E+003 
 5.2587290E+000  1.1851559E+003 
 5.2756395E+000  1.1918319E+003 
 5.2925496E+000  1.0954202E+003 
 5.3094602E+000  1.0570519E+003 
 5.3263707E+000  1.2063462E+003 
 5.3432808E+000  1.2398533E+003 
 5.3601913E+000  1.0790973E+003 
 5.3771019E+000  1.2689033E+003 
 5.3940120E+000  1.2670795E+003 
 5.4109225E+000  1.5233617E+003 
 5.4278326E+000  1.7383167E+003 
 5.4447432E+000  2.0472988E+003 
 5.4616537E+000  2.5764702E+003 
 5.4785638E+000  3.2279475E+003 
 5.4954743E+000  4.0135051E+003 
 5.5123849E+000  5.1567422E+003 
 5.5292950E+000  6.6125732E+003 
 5.5462055E+000  8.4183906E+003 
 5.5631161E+000  1.0976154E+004 
 5.5800261E+000  1.3794798E+004 
 5.5969367E+000  1.7531029E+004 
 5.6138468E+000  2.0349135E+004 
 5.6307573E+000  2.2288217E+004 
 5.6476679E+000  2.3117592E+004 
 5.6645780E+000  2.2304611E+004 
 5.6814885E+000  1.9868225E+004 
 5.6983991E+000  1.6581709E+004 
 5.7153091E+000  1.3357441E+004 
 5.7322197E+000  9.7855283E+003 
 5.7491298E+000  7.3600005E+003 
 5.7660403E+000  5.3449229E+003 
 5.7829509E+000  4.1235835E+003 
 5.7998610E+000  3.3764438E+003 
 5.8167715E+000  2.8560493E+003 
 5.8336821E+000  2.6680669E+003 
 5.8505921E+000  2.9898613E+003 
 5.8675027E+000  3.7836726E+003 
 5.8844128E+000  5.0873574E+003 
 5.9013233E+000  7.1797632E+003 
 5.9182339E+000  9.4724561E+003 
 5.9351439E+000  1.3262035E+004 
 5.9520545E+000  1.6686906E+004 
 5.9689651E+000  2.0898604E+004 
 5.9858751E+000  2.4572764E+004 
 6.0027857E+000  2.6230543E+004 
 6.0196958E+000  2.6036543E+004 
 6.0366063E+000  2.3957750E+004 
 6.0535169E+000  2.0169295E+004 
 6.0704269E+000  1.6111644E+004 
 6.0873375E+000  1.2441910E+004 
 6.1042480E+000  9.4544053E+003 
 6.1211581E+000  7.4103940E+003 
 6.1380687E+000  6.0351260E+003 
 6.1549788E+000  4.8311982E+003 
 6.1718893E+000  4.1203916E+003 
 6.1887999E+000  3.6002749E+003 
 6.2057099E+000  3.1300872E+003 
 6.2226205E+000  2.7549080E+003 
 6.2395310E+000  2.4389326E+003 
 6.2564411E+000  2.1502024E+003 
 6.2733517E+000  1.9855262E+003 
 6.2902617E+000  1.8444288E+003 
 6.3071723E+000  1.6562255E+003 
 6.3240829E+000  1.5709526E+003 
 6.3409929E+000  1.6280533E+003 
 6.3579035E+000  1.7384243E+003 
 6.3748140E+000  1.9549012E+003 
 6.3917241E+000  2.3204019E+003 
 6.4086347E+000  2.9764827E+003 
 6.4255447E+000  4.1261265E+003 
 6.4424553E+000  5.9631592E+003 
 6.4593658E+000  8.7501709E+003 
 6.4762759E+000  1.2799122E+004 
 6.4931865E+000  1.9167531E+004 
 6.5100970E+000  2.7241453E+004 
 6.5270071E+000  3.5122871E+004 
 6.5439177E+000  4.4870133E+004 
 6.5608277E+000  5.1032250E+004 
 6.5777383E+000  5.2255883E+004 
 6.5946488E+000  4.9047590E+004 
 6.6115589E+000  4.1464457E+004 
 6.6284695E+000  3.1293246E+004 
 6.6453800E+000  2.1565889E+004 
 6.6622901E+000  1.4546619E+004 
 6.6792006E+000  1.0418856E+004 
 6.6961112E+000  7.3443765E+003 
 6.7130213E+000  5.6080020E+003 
 6.7299318E+000  4.4511597E+003 
 6.7468419E+000  3.7550464E+003 
 6.7637525E+000  3.3868215E+003 
 6.7806630E+000  3.2049951E+003 
 6.7975731E+000  3.1650737E+003 
 6.8144836E+000  3.2917964E+003 
 6.8313942E+000  3.6783953E+003 
 6.8483043E+000  4.2713193E+003 
 6.8652148E+000  5.1214849E+003 
 6.8821249E+000  6.1296865E+003 
 6.8990355E+000  6.9029355E+003 
 6.9159460E+000  7.4775728E+003 
 6.9328561E+000  7.8686270E+003 
 6.9497666E+000  7.8930049E+003 
 6.9666772E+000  7.4254502E+003 
 6.9835873E+000  6.5402905E+003 
 7.0004978E+000  5.3946592E+003 
 7.0174079E+000  4.1825337E+003 
 7.0343184E+000  3.2079292E+003 
 7.0512290E+000  2.4393503E+003 
 7.0681391E+000  1.8732450E+003 
 7.0850496E+000  1.5256750E+003 
 7.1019602E+000  1.3327275E+003 
 7.1188703E+000  1.2862849E+003 
 7.1357808E+000  1.2215278E+003 
 7.1526909E+000  1.2013965E+003 
 7.1696014E+000  1.3003193E+003 
 7.1865120E+000  1.3362393E+003 
 7.2034221E+000  1.2920074E+003 
 7.2203326E+000  1.2985057E+003 
 7.2372432E+000  1.2668723E+003 
 7.2541533E+000  1.2866917E+003 
 7.2710638E+000  1.2357015E+003 
 7.2879739E+000  1.2064104E+003 
 7.3048844E+000  1.1721185E+003 
 7.3217950E+000  1.1682572E+003 
 7.3387051E+000  1.1632764E+003 
 7.3556156E+000  1.1129641E+003 
 7.3725262E+000  1.0562157E+003 
 7.3894362E+000  9.8886804E+002 
 7.4063468E+000  9.3980829E+002 
 7.4232569E+000  1.0425076E+003 
 7.4401674E+000  1.0515044E+003 
 7.4570780E+000  1.0734719E+003 
 7.4739881E+000  1.1250272E+003 
 7.4908986E+000  1.1444916E+003 
 7.5078092E+000  1.1891060E+003 
 7.5247192E+000  1.2657427E+003 
 7.5416298E+000  1.3056768E+003 
 7.5585399E+000  1.3540145E+003 
 7.5754504E+000  1.5146477E+003 
 7.5923610E+000  1.6316189E+003 
 7.6092710E+000  1.6802251E+003 
 7.6261816E+000  1.7902880E+003 
 7.6430922E+000  1.9173992E+003 
 7.6600022E+000  2.0668281E+003 
 7.6769128E+000  2.2512288E+003 
 7.6938233E+000  2.4560410E+003 
 7.7107334E+000  2.7684753E+003 
 7.7276440E+000  3.2080881E+003 
 7.7445540E+000  3.7172646E+003 
 7.7614646E+000  4.3509966E+003 
 7.7783751E+000  5.1230923E+003 
 7.7952852E+000  6.5386138E+003 
 7.8121958E+000  8.7527227E+003 
 7.8291063E+000  1.1975165E+004 
 7.8460164E+000  1.7175949E+004 
 7.8629270E+000  2.4296789E+004 
 7.8798370E+000  3.4443859E+004 
 7.8967476E+000  4.8068934E+004 
 7.9136581E+000  6.3607703E+004 
 7.9305682E+000  7.6418930E+004 
 7.9474788E+000  8.0834492E+004 
 7.9643893E+000  7.6598078E+004 
 7.9812994E+000  6.4114441E+004 
 7.9982100E+000  4.9539672E+004 
 8.0151205E+000  3.8023133E+004 
 8.0320311E+000  2.7859877E+004 
 8.0489407E+000  2.0219172E+004 
 8.0658512E+000  1.4810240E+004 
 8.0827618E+000  1.1155125E+004 
 8.0996723E+000  8.9740029E+003 
 8.1165829E+000  7.6543213E+003 
 8.1334925E+000  7.1528457E+003 
 8.1504030E+000  7.5241035E+003 
 8.1673136E+000  8.4979932E+003 
 8.1842241E+000  1.0121229E+004 
 8.2011347E+000  1.2258625E+004 
 8.2180443E+000  1.5128246E+004 
 8.2349548E+000  1.8032553E+004 
 8.2518654E+000  2.0760059E+004 
 8.2687759E+000  2.2833689E+004 
 8.2856865E+000  2.3283637E+004 
 8.3025970E+000  2.1687719E+004 
 8.3195066E+000  1.8568232E+004 
 8.3364172E+000  1.4723403E+004 
 8.3533278E+000  1.1444945E+004 
 8.3702383E+000  8.6902939E+003 
 8.3871489E+000  6.7888135E+003 
 8.4040585E+000  5.6458403E+003 
 8.4209690E+000  4.9891675E+003 
 8.4378796E+000  4.6636509E+003 
 8.4547901E+000  4.5863896E+003 
 8.4717007E+000  4.7100508E+003 
 8.4886103E+000  5.0170532E+003 
 8.5055208E+000  5.5199189E+003 
 8.5224314E+000  6.4271670E+003 
 8.5393419E+000  8.0570313E+003 
 8.5562525E+000  1.0542699E+004 
 8.5731630E+000  1.4473104E+004 
 8.5900726E+000  1.9766619E+004 
 8.6069832E+000  2.8111852E+004 
 8.6238937E+000  3.8754348E+004 
 8.6408043E+000  5.0516746E+004 
 8.6577148E+000  6.0728633E+004 
 8.6746244E+000  6.5323504E+004 
 8.6915350E+000  6.3354621E+004 
 8.7084455E+000  5.6148070E+004 
 8.7253561E+000  4.4080746E+004 
 8.7422667E+000  3.2124150E+004 
 8.7591772E+000  2.2169182E+004 
 8.7760868E+000  1.5121211E+004 
 8.7929974E+000  1.0497419E+004 
 8.8099079E+000  7.5410063E+003 
 8.8268185E+000  5.5958672E+003 
 8.8437290E+000  4.2859561E+003 
 8.8606386E+000  3.4725928E+003 
 8.8775492E+000  2.9508179E+003 
 8.8944597E+000  2.5126626E+003 
 8.9113703E+000  2.2339854E+003 
 8.9282808E+000  2.0565110E+003 
 8.9451904E+000  1.8071194E+003 
 8.9621010E+000  1.6139001E+003 
 8.9790115E+000  1.4513157E+003 
 8.9959221E+000  1.2950408E+003 
 9.0128326E+000  1.1998494E+003 
 9.0297432E+000  1.1485846E+003 
 9.0466528E+000  1.1094823E+003 
 9.0635633E+000  1.1074086E+003 
 9.0804739E+000  1.0288669E+003 
 9.0973845E+000  9.6348145E+002 
 9.1142950E+000  9.8245605E+002 
 9.1312046E+000  9.7320270E+002 
 9.1481152E+000  9.8900037E+002 
 9.1650257E+000  1.0142617E+003 
 9.1819363E+000  1.0059723E+003 
 9.1988468E+000  9.7114539E+002 
 9.2157564E+000  9.6618835E+002 
 9.2326670E+000  9.9181128E+002 
 9.2495775E+000  1.0095511E+003 
 9.2664881E+000  1.0563485E+003 
 9.2833986E+000  1.0761354E+003 
 9.3003092E+000  1.0796516E+003 
 9.3172188E+000  1.1308060E+003 
 9.3341293E+000  1.1945275E+003 
 9.3510399E+000  1.2636921E+003 
 9.3679504E+000  1.3488560E+003 
 9.3848610E+000  1.4757113E+003 
 9.4017706E+000  1.6309274E+003 
 9.4186811E+000  1.7953906E+003 
 9.4355917E+000  2.0358307E+003 
 9.4525023E+000  2.4581938E+003 
 9.4694128E+000  3.1663201E+003 
 9.4863224E+000  4.1693628E+003 
 9.5032330E+000  5.4571235E+003 
 9.5201435E+000  6.9904106E+003 
 9.5370541E+000  8.6731289E+003 
 9.5539646E+000  1.0255786E+004 
 9.5708752E+000  1.1485704E+004 
 9.5877848E+000  1.2140388E+004 
 9.6046953E+000  1.2062250E+004 
 9.6216059E+000  1.1240006E+004 
 9.6385164E+000  9.9705166E+003 
 9.6554270E+000  8.8435020E+003 
 9.6723366E+000  8.0373745E+003 
 9.6892471E+000  7.8068774E+003 
 9.7061577E+000  8.0599297E+003 
 9.7230682E+000  8.5673018E+003 
 9.7399788E+000  9.1920664E+003 
 9.7568893E+000  9.7200820E+003 
 9.7737989E+000  9.9104902E+003 
 9.7907095E+000  9.6457139E+003 
 9.8076200E+000  8.8985146E+003 
 9.8245306E+000  7.7073477E+003 
 9.8414412E+000  6.2778296E+003 
 9.8583508E+000  4.8977979E+003 
 9.8752613E+000  3.8164319E+003 
 9.8921719E+000  3.0755696E+003 
 9.9090824E+000  2.5138113E+003 
 9.9259930E+000  2.1138547E+003 
 9.9429026E+000  1.8650265E+003 
 9.9598131E+000  1.7320321E+003 
 9.9767237E+000  1.6912037E+003 
 9.9936342E+000  1.6785115E+003 
 1.0010545E+001  1.6458635E+003 
 1.0027455E+001  1.6446194E+003 
 1.0044365E+001  1.6723350E+003 
 1.0061275E+001  1.7190367E+003 
 1.0078186E+001  1.7896426E+003 
 1.0095097E+001  1.8421218E+003 
 1.0112007E+001  1.8796425E+003 
 1.0128917E+001  1.9607469E+003 
 1.0145827E+001  2.0712275E+003 
 1.0162738E+001  2.1613752E+003 
 1.0179648E+001  2.2720249E+003 
 1.0196559E+001  2.4534976E+003 
 1.0213469E+001  2.7224519E+003 
 1.0230379E+001  3.0954814E+003 
 1.0247290E+001  3.6934424E+003 
 1.0264200E+001  4.6443691E+003 
 1.0281111E+001  6.1206304E+003 
 1.0298021E+001  8.3693066E+003 
 1.0314931E+001  1.1757870E+004 
 1.0331841E+001  1.6592916E+004 
 1.0348752E+001  2.2964566E+004 
 1.0365663E+001  3.0763953E+004 
 1.0382573E+001  3.8629215E+004 
 1.0399483E+001  4.3068551E+004 
 1.0416393E+001  4.1626391E+004 
 1.0433304E+001  3.5369734E+004 
 1.0450214E+001  2.7637936E+004 
 1.0467125E+001  2.0167346E+004 
 1.0484035E+001  1.4274914E+004 
 1.0500945E+001  1.0188273E+004 
 1.0517856E+001  7.3314287E+003 
 1.0534766E+001  5.3431553E+003 
 1.0551677E+001  4.1131514E+003 
 1.0568587E+001  3.3425361E+003 
 1.0585497E+001  2.8714900E+003 
 1.0602407E+001  2.5790295E+003 
 1.0619318E+001  2.3443005E+003 
 1.0636229E+001  2.1770605E+003 
 1.0653139E+001  2.0496902E+003 
 1.0670049E+001  1.9558619E+003 
 1.0686959E+001  1.8940745E+003 
 1.0703870E+001  1.8591649E+003 
 1.0720780E+001  1.8552173E+003 
 1.0737691E+001  1.8744092E+003 
 1.0754601E+001  1.9072954E+003 
 1.0771511E+001  1.9758011E+003 
 1.0788422E+001  2.0391174E+003 
 1.0805332E+001  2.0656538E+003 
 1.0822243E+001  2.0903076E+003 
 1.0839153E+001  2.1345955E+003 
 1.0856063E+001  2.2055481E+003 
 1.0872973E+001  2.2593030E+003 
 1.0889884E+001  2.2811082E+003 
 1.0906795E+001  2.3036953E+003 
 1.0923705E+001  2.3464604E+003 
 1.0940615E+001  2.3893459E+003 
 1.0957525E+001  2.4235710E+003 
 1.0974436E+001  2.5164521E+003 
 1.0991346E+001  2.7030295E+003 
 1.1008257E+001  3.0589814E+003 
 1.1025167E+001  3.6613042E+003 
 1.1042077E+001  4.5864028E+003 
 1.1058988E+001  5.9313960E+003 
 1.1075898E+001  7.7801704E+003 
 1.1092809E+001  1.0202526E+004 
 1.1109719E+001  1.3176606E+004 
 1.1126629E+001  1.6168515E+004 
 1.1143539E+001  1.8355443E+004 
 1.1160450E+001  1.9295689E+004 
 1.1177361E+001  1.8601834E+004 
 1.1194271E+001  1.6565135E+004 
 1.1211181E+001  1.3832937E+004 
 1.1228091E+001  1.1200035E+004 
 1.1245002E+001  9.0708369E+003 
 1.1261912E+001  7.3921548E+003 
 1.1278823E+001  6.1535420E+003 
 1.1295733E+001  5.3713813E+003 
 1.1312643E+001  4.8102832E+003 
 1.1329554E+001  4.3978242E+003 
 1.1346464E+001  4.0775593E+003 
 1.1363375E+001  3.7449507E+003 
 1.1380285E+001  3.4661611E+003 
 1.1397195E+001  3.2980852E+003 
 1.1414105E+001  3.2850774E+003 
 1.1431016E+001  3.4627595E+003 
 1.1447927E+001  3.8648147E+003 
 1.1464837E+001  4.4976426E+003 
 1.1481747E+001  5.3055220E+003 
 1.1498657E+001  6.2467871E+003 
 1.1515568E+001  7.1837788E+003 
 1.1532478E+001  7.7883042E+003 
 1.1549389E+001  7.9489897E+003 
 1.1566299E+001  7.6340352E+003 
 1.1583209E+001  6.8516919E+003 
 1.1600120E+001  5.7650234E+003 
 1.1617030E+001  4.6398120E+003 
 1.1633941E+001  3.6735151E+003 
 1.1650851E+001  2.9044143E+003 
 1.1667761E+001  2.3645142E+003 
 1.1684671E+001  2.0810076E+003 
 1.1701582E+001  1.9949202E+003 
 1.1718493E+001  2.1441003E+003 
 1.1735403E+001  2.5401611E+003 
 1.1752314E+001  3.2469849E+003 
 1.1769223E+001  4.2606157E+003 
 1.1786134E+001  5.5000996E+003 
 1.1803044E+001  7.0323911E+003 
 1.1819955E+001  8.7875059E+003 
 1.1836865E+001  1.0465778E+004 
 1.1853775E+001  1.1717904E+004 
 1.1870686E+001  1.2417354E+004 
 1.1887596E+001  1.2974432E+004 
 1.1904507E+001  1.3941656E+004 
 1.1921417E+001  1.5596317E+004 
 1.1938327E+001  1.8080316E+004 
 1.1955237E+001  2.1707400E+004 
 1.1972148E+001  2.7003805E+004 
 1.1989058E+001  3.3782293E+004 
 1.2005969E+001  4.0479926E+004 
 1.2022880E+001  4.3921211E+004 
 1.2039789E+001  4.1847262E+004 
 1.2056700E+001  3.5313465E+004 
 1.2073610E+001  2.7221871E+004 
 1.2090521E+001  2.0014340E+004 
 1.2107431E+001  1.4205444E+004 
 1.2124341E+001  9.8944287E+003 
 1.2141252E+001  6.9809497E+003 
 1.2158162E+001  5.0044424E+003 
 1.2175073E+001  3.7097300E+003 
 1.2191983E+001  2.9389624E+003 
 1.2208893E+001  2.4460513E+003 
 1.2225803E+001  2.0824436E+003 
 1.2242714E+001  1.8384001E+003 
 1.2259624E+001  1.6967402E+003 
 1.2276535E+001  1.6177847E+003 
 1.2293446E+001  1.5652382E+003 
 1.2310355E+001  1.5423932E+003 
 1.2327266E+001  1.5473215E+003 
 1.2344176E+001  1.6088735E+003 
 1.2361087E+001  1.7615725E+003 
 1.2377997E+001  2.0509485E+003 
 1.2394907E+001  2.5367415E+003 
 1.2411818E+001  3.3054287E+003 
 1.2428728E+001  4.4141489E+003 
 1.2445639E+001  5.8901123E+003 
 1.2462549E+001  7.7684634E+003 
 1.2479459E+001  9.8503604E+003 
 1.2496369E+001  1.1693498E+004 
 1.2513280E+001  1.2816835E+004 
 1.2530190E+001  1.2826066E+004 
 1.2547101E+001  1.1663693E+004 
 1.2564012E+001  9.7398721E+003 
 1.2580921E+001  7.7387793E+003 
 1.2597832E+001  6.0819922E+003 
 1.2614742E+001  4.7533682E+003 
 1.2631653E+001  3.7401196E+003 
 1.2648563E+001  3.0523579E+003 
 1.2665473E+001  2.5773279E+003 
 1.2682384E+001  2.2553999E+003 
 1.2699294E+001  2.0240294E+003 
 1.2716205E+001  1.8250063E+003 
 1.2733115E+001  1.6348101E+003 
 1.2750025E+001  1.4554331E+003 
 1.2766935E+001  1.3037111E+003 
 1.2783846E+001  1.1824526E+003 
 1.2800756E+001  1.0929160E+003 
 1.2817667E+001  1.0446438E+003 
 1.2834578E+001  1.0109130E+003 
 1.2851487E+001  9.8763953E+002 
 1.2868398E+001  9.9189197E+002 
 1.2885308E+001  1.0121383E+003 
 1.2902219E+001  1.0395913E+003 
 1.2919129E+001  1.0690255E+003 
 1.2936039E+001  1.1094255E+003 
 1.2952950E+001  1.1609913E+003 
 1.2969860E+001  1.2321799E+003 
 1.2986771E+001  1.3696129E+003 
 1.3003681E+001  1.5756965E+003 
 1.3020592E+001  1.8601421E+003 
 1.3037501E+001  2.2598323E+003 
 1.3054412E+001  2.8092903E+003 
 1.3071322E+001  3.5653091E+003 
 1.3088233E+001  4.4868296E+003 
 1.3105144E+001  5.5259136E+003 
 1.3122053E+001  6.5858682E+003 
 1.3138964E+001  7.4427095E+003 
 1.3155874E+001  7.9408574E+003 
 1.3172785E+001  8.0506357E+003 
 1.3189695E+001  7.7937861E+003 
 1.3206605E+001  7.3134292E+003 
 1.3223516E+001  6.7450430E+003 
 1.3240426E+001  6.1781826E+003 
 1.3257337E+001  5.6629028E+003 
 1.3274247E+001  5.2181455E+003 
 1.3291158E+001  4.8551782E+003 
 1.3308067E+001  4.5332905E+003 
 1.3324978E+001  4.2056284E+003 
 1.3341888E+001  3.8184534E+003 
 1.3358799E+001  3.3402117E+003 
 1.3375710E+001  2.8183599E+003 
 1.3392619E+001  2.3331279E+003 
 1.3409530E+001  1.9206198E+003 
 1.3426440E+001  1.5863768E+003 
 1.3443351E+001  1.3519734E+003 
 1.3460261E+001  1.1985392E+003 
 1.3477171E+001  1.1067831E+003 
 1.3494081E+001  1.0544741E+003 
 1.3510992E+001  1.0127863E+003 
 1.3527903E+001  9.7572791E+002 
 1.3544813E+001  9.4667773E+002 
 1.3561724E+001  9.2919208E+002 
 1.3578633E+001  9.1920270E+002 
 1.3595544E+001  9.0627954E+002 
 1.3612454E+001  8.9774890E+002 
 1.3629365E+001  8.9117761E+002 
 1.3646276E+001  8.8262408E+002 
 1.3663185E+001  8.7126642E+002 
 1.3680096E+001  8.5951031E+002 
 1.3697006E+001  8.5834167E+002 
 1.3713917E+001  8.6887933E+002 
 1.3730827E+001  8.9188690E+002 
 1.3747737E+001  9.3190485E+002 
 1.3764647E+001  9.7580029E+002 
 1.3781558E+001  1.0241230E+003 
 1.3798469E+001  1.0832217E+003 
 1.3815379E+001  1.1483998E+003 
 1.3832290E+001  1.2116185E+003 
 1.3849199E+001  1.2589961E+003 
 1.3866110E+001  1.2865924E+003 
 1.3883020E+001  1.2946777E+003 
 1.3899931E+001  1.2795599E+003 
 1.3916842E+001  1.2370570E+003 
 1.3933751E+001  1.1754063E+003 
 1.3950662E+001  1.1113267E+003 
 1.3967572E+001  1.0494644E+003 
 1.3984483E+001  1.0013593E+003 
 1.4001393E+001  9.7755127E+002 
 1.4018304E+001  9.7433783E+002 
 1.4035213E+001  9.8389075E+002 
 1.4052124E+001  9.8918512E+002 
 1.4069035E+001  9.8384888E+002 
 1.4085945E+001  9.7846564E+002 
 1.4102856E+001  9.7901147E+002 
 1.4119765E+001  9.8063702E+002 
 1.4136676E+001  9.8243420E+002 
 1.4153586E+001  9.8625647E+002 
 1.4170497E+001  9.9283765E+002 
 1.4187407E+001  1.0114612E+003 
 1.4204317E+001  1.0411913E+003 
 1.4221228E+001  1.0898643E+003 
 1.4238138E+001  1.1701322E+003 
 1.4255049E+001  1.2828043E+003 
 1.4271959E+001  1.4242095E+003 
 1.4288870E+001  1.5845063E+003 
 1.4305779E+001  1.7320355E+003 
 1.4322690E+001  1.8468956E+003 
 1.4339601E+001  1.9116775E+003 
 1.4356511E+001  1.9109131E+003 
 1.4373422E+001  1.8388757E+003 
 1.4390331E+001  1.7118616E+003 
 1.4407242E+001  1.5691410E+003 
 1.4424152E+001  1.4212192E+003 
 1.4441063E+001  1.2742770E+003 
 1.4457973E+001  1.1481411E+003 
 1.4474883E+001  1.0588323E+003 
 1.4491794E+001  1.0090815E+003 
 1.4508704E+001  9.7978198E+002 
 1.4525615E+001  9.6198480E+002 
 1.4542525E+001  9.6193311E+002 
 1.4559436E+001  9.6728400E+002 
 1.4576345E+001  9.6401007E+002 
 1.4593256E+001  9.5848505E+002 
 1.4610167E+001  9.5867426E+002 
 1.4627077E+001  9.6086633E+002 
 1.4643988E+001  9.6434528E+002 
 1.4660897E+001  9.6607721E+002 
 1.4677808E+001  9.6348163E+002 
 1.4694718E+001  9.7120953E+002 
 1.4711629E+001  9.8430341E+002 
 1.4728539E+001  9.9874762E+002 
 1.4745449E+001  1.0290735E+003 
 1.4762360E+001  1.0782688E+003 
 1.4779270E+001  1.1373435E+003 
 1.4796181E+001  1.2000494E+003 
 1.4813091E+001  1.2647194E+003 
 1.4830002E+001  1.3122576E+003 
 1.4846911E+001  1.3425399E+003 
 1.4863822E+001  1.3669164E+003 
 1.4880733E+001  1.3726160E+003 
 1.4897643E+001  1.3547411E+003 
 1.4914554E+001  1.3196678E+003 
 1.4931463E+001  1.2704341E+003 
 1.4948374E+001  1.2162123E+003 
 1.4965284E+001  1.1664736E+003 
 1.4982195E+001  1.1269269E+003 
 1.4999105E+001  1.1100345E+003 
 1.5016016E+001  1.1209277E+003 
 1.5032926E+001  1.1584730E+003 
 1.5049836E+001  1.2296213E+003 
 1.5066747E+001  1.3545275E+003 
 1.5083657E+001  1.5500765E+003 
 1.5100568E+001  1.8063269E+003 
 1.5117477E+001  2.1051306E+003 
 1.5134388E+001  2.4412319E+003 
 1.5151299E+001  2.7928020E+003 
 1.5168209E+001  3.1036394E+003 
 1.5185120E+001  3.3103540E+003 
 1.5202029E+001  3.3622500E+003 
 1.5218940E+001  3.2317932E+003 
 1.5235850E+001  2.9232932E+003 
 1.5252761E+001  2.5328708E+003 
 1.5269671E+001  2.1720830E+003 
 1.5286582E+001  1.8928154E+003 
 1.5303492E+001  1.7130698E+003 
 1.5320402E+001  1.6180922E+003 
 1.5337313E+001  1.5835450E+003 
 1.5354223E+001  1.5974960E+003 
 1.5371134E+001  1.6396682E+003 
 1.5388043E+001  1.6796827E+003 
 1.5404954E+001  1.7075879E+003 
 1.5421865E+001  1.7187239E+003 
 1.5438775E+001  1.7186770E+003 
 1.5455686E+001  1.7244994E+003 
 1.5472595E+001  1.7516978E+003 
 1.5489506E+001  1.8113657E+003 
 1.5506416E+001  1.8958988E+003 
 1.5523327E+001  1.9822858E+003 
 1.5540237E+001  2.0573486E+003 
 1.5557148E+001  2.1117412E+003 
 1.5574058E+001  2.1188657E+003 
 1.5590968E+001  2.0710071E+003 
 1.5607879E+001  1.9755476E+003 
 1.5624789E+001  1.8350809E+003 
 1.5641700E+001  1.6727880E+003 
 1.5658609E+001  1.5160603E+003 
 1.5675520E+001  1.3782228E+003 
 1.5692430E+001  1.2740972E+003 
 1.5709341E+001  1.2085017E+003 
 1.5726252E+001  1.1721799E+003 
 1.5743161E+001  1.1586461E+003 
 1.5760072E+001  1.1593063E+003 
 1.5776982E+001  1.1727859E+003 
 1.5793893E+001  1.2023380E+003 
 1.5810803E+001  1.2595221E+003 
 1.5827714E+001  1.3448462E+003 
 1.5844624E+001  1.4546240E+003 
 1.5861534E+001  1.5963455E+003 
 1.5878445E+001  1.7667667E+003 
 1.5895355E+001  1.9499575E+003 
 1.5912266E+001  2.1275393E+003 
 1.5929175E+001  2.2746567E+003 
 1.5946086E+001  2.3593772E+003 
 1.5962996E+001  2.3663958E+003 
 1.5979907E+001  2.3268328E+003 
 1.5996818E+001  2.2736145E+003 
 1.6013727E+001  2.2203655E+003 
 1.6030638E+001  2.1849109E+003 
 1.6047548E+001  2.1831843E+003 
 1.6064459E+001  2.2192791E+003 
 1.6081369E+001  2.2880579E+003 
 1.6098280E+001  2.3718103E+003 
 1.6115191E+001  2.4266213E+003 
 1.6132101E+001  2.4161343E+003 
 1.6149012E+001  2.3378259E+003 
 1.6165920E+001  2.1960273E+003 
 1.6182831E+001  2.0060568E+003 
 1.6199741E+001  1.7869899E+003 
 1.6216652E+001  1.5821129E+003 
 1.6233562E+001  1.4183013E+003 
 1.6250473E+001  1.2898837E+003 
 1.6267384E+001  1.1921587E+003 
 1.6284294E+001  1.1262096E+003 
 1.6301205E+001  1.0855254E+003 
 1.6318115E+001  1.0541505E+003 
 1.6335024E+001  1.0263612E+003 
 1.6351934E+001  1.0062421E+003 
 1.6368845E+001  9.9577600E+002 
 1.6385756E+001  9.8885626E+002 
 1.6402666E+001  9.8588861E+002 
 1.6419577E+001  9.8784930E+002 
 1.6436487E+001  9.9746729E+002 
 1.6453398E+001  1.0234009E+003 
 1.6470308E+001  1.0681920E+003 
 1.6487219E+001  1.1267225E+003 
 1.6504129E+001  1.1989836E+003 
 1.6521038E+001  1.2823293E+003 
 1.6537949E+001  1.3616171E+003 
 1.6554859E+001  1.4265319E+003 
 1.6571770E+001  1.4656244E+003 
 1.6588680E+001  1.4747754E+003 
 1.6605591E+001  1.4580771E+003 
 1.6622501E+001  1.4269458E+003 
 1.6639412E+001  1.3890607E+003 
 1.6656322E+001  1.3489297E+003 
 1.6673233E+001  1.3174391E+003 
 1.6690144E+001  1.3094797E+003 
 1.6707052E+001  1.3349342E+003 
 1.6723963E+001  1.3716279E+003 
 1.6740873E+001  1.4031866E+003 
 1.6757784E+001  1.4161600E+003 
 1.6774694E+001  1.3970421E+003 
 1.6791605E+001  1.3392605E+003 
 1.6808516E+001  1.2540938E+003 
 1.6825426E+001  1.1631157E+003 
 1.6842337E+001  1.0842483E+003 
 1.6859247E+001  1.0351998E+003 
 1.6876158E+001  1.0291338E+003 
 1.6893066E+001  1.0671407E+003 
 1.6909977E+001  1.1395619E+003 
 1.6926888E+001  1.2343458E+003 
 1.6943798E+001  1.3395763E+003 
 1.6960709E+001  1.4288711E+003 
 1.6977619E+001  1.4856720E+003 
 1.6994530E+001  1.5191184E+003 
 1.7011440E+001  1.5431366E+003 
 1.7028351E+001  1.5718452E+003 
 1.7045261E+001  1.6189391E+003 
 1.7062170E+001  1.6815493E+003 
 1.7079081E+001  1.7502446E+003 
 1.7095991E+001  1.8284357E+003 
 1.7112902E+001  1.8945316E+003 
 1.7129812E+001  1.8985299E+003 
 1.7146723E+001  1.8209915E+003 
 1.7163633E+001  1.6782041E+003 
 1.7180544E+001  1.4979691E+003 
 1.7197454E+001  1.3124156E+003 
 1.7214365E+001  1.1478956E+003 
 1.7231276E+001  1.0185389E+003 
 1.7248184E+001  9.2920947E+002 
 1.7265095E+001  8.8997955E+002 
 1.7282005E+001  9.1925415E+002 
 1.7298916E+001  9.9951355E+002 
 1.7315826E+001  1.1204343E+003 
 1.7332737E+001  1.2927659E+003 
 1.7349648E+001  1.4941155E+003 
 1.7366558E+001  1.6953154E+003 
 1.7383469E+001  1.8758542E+003 
 1.7400379E+001  1.9966078E+003 
 1.7417290E+001  2.0248396E+003 
 1.7434198E+001  1.9658429E+003 
 1.7451109E+001  1.8228080E+003 
 1.7468019E+001  1.6180753E+003 
 1.7484930E+001  1.4048636E+003 
 1.7501841E+001  1.2076719E+003 
 1.7518751E+001  1.0461653E+003 
 1.7535662E+001  9.2801306E+002 
 1.7552572E+001  8.5127332E+002 
 1.7569483E+001  8.1095001E+002 
 1.7586393E+001  8.0396771E+002 
 1.7603302E+001  8.2548035E+002 
 1.7620213E+001  8.6638574E+002 
 1.7637123E+001  9.2635938E+002 
 1.7654034E+001  9.9907007E+002 
 1.7670944E+001  1.0777744E+003 
 1.7687855E+001  1.1459670E+003 
 1.7704765E+001  1.1917561E+003 
 1.7721676E+001  1.2070026E+003 
 1.7738586E+001  1.1817098E+003 
 1.7755497E+001  1.1213363E+003 
 1.7772408E+001  1.0441130E+003 
 1.7789316E+001  9.5800806E+002 
 1.7806227E+001  8.7710760E+002 
 1.7823137E+001  8.2666418E+002 
 1.7840048E+001  8.0343445E+002 
 1.7856958E+001  7.9698242E+002 
 1.7873869E+001  8.0355096E+002 
 1.7890779E+001  8.1493390E+002 
 1.7907690E+001  8.2359015E+002 
 1.7924601E+001  8.3082471E+002 
 1.7941511E+001  8.3744843E+002 
 1.7958422E+001  8.4287518E+002 
 1.7975330E+001  8.5843152E+002 
 1.7992241E+001  8.9071143E+002 
 1.8009151E+001  9.3603625E+002 
 1.8026062E+001  1.0020092E+003 
 1.8042973E+001  1.0786583E+003 
 1.8059883E+001  1.1443077E+003 
 1.8076794E+001  1.1853633E+003 
 1.8093704E+001  1.1960616E+003 
 1.8110615E+001  1.1708236E+003 
 1.8127525E+001  1.1171460E+003 
 1.8144436E+001  1.0502717E+003 
 1.8161345E+001  9.7629285E+002 
 1.8178255E+001  9.0173767E+002 
 1.8195166E+001  8.3940771E+002 
 1.8212076E+001  7.9518341E+002 
 1.8228987E+001  7.6590222E+002 
 1.8245897E+001  7.4913434E+002 
 1.8262808E+001  7.4447003E+002 
 1.8279718E+001  7.5273260E+002 
 1.8296629E+001  7.6928864E+002 
 1.8313540E+001  7.9597681E+002 
 1.8330448E+001  8.4834802E+002 
 1.8347359E+001  9.3290564E+002 
 1.8364269E+001  1.0463389E+003 
 1.8381180E+001  1.1968253E+003 
 1.8398090E+001  1.3762817E+003 
 1.8415001E+001  1.5568492E+003 
 1.8431911E+001  1.7117150E+003 
 1.8448822E+001  1.8112017E+003 
 1.8465733E+001  1.8394803E+003 
 1.8482643E+001  1.7963987E+003 
 1.8499554E+001  1.6841223E+003 
 1.8516462E+001  1.5098949E+003 
 1.8533373E+001  1.3084952E+003 
 1.8550283E+001  1.1280637E+003 
 1.8567194E+001  9.8159729E+002 
 1.8584105E+001  8.6646490E+002 
 1.8601015E+001  7.8207172E+002 
 1.8617926E+001  7.2052551E+002 
 1.8634836E+001  6.8324963E+002 
 1.8651747E+001  6.6505060E+002 
 1.8668657E+001  6.6280188E+002 
 1.8685568E+001  6.7016174E+002 
 1.8702477E+001  6.8022589E+002 
 1.8719387E+001  7.0286261E+002 
 1.8736298E+001  7.4761725E+002 
 1.8753208E+001  8.1227722E+002 
 1.8770119E+001  8.9605829E+002 
 1.8787029E+001  9.9855609E+002 
 1.8803940E+001  1.1051569E+003 
 1.8820850E+001  1.1886019E+003 
 1.8837761E+001  1.2461854E+003 
 1.8854671E+001  1.2741755E+003 
 1.8871580E+001  1.2679388E+003 
 1.8888491E+001  1.2249449E+003 
 1.8905401E+001  1.1466643E+003 
 1.8922312E+001  1.0441232E+003 
 1.8939222E+001  9.3502319E+002 
 1.8956133E+001  8.4419897E+002 
 1.8973043E+001  7.7839795E+002 
 1.8989954E+001  7.3354620E+002 
 1.9006865E+001  7.0920837E+002 
 1.9023775E+001  6.9904846E+002 
 1.9040686E+001  6.9273126E+002 
 1.9057594E+001  6.8824335E+002 
 1.9074505E+001  6.8352618E+002 
 1.9091415E+001  6.7359485E+002 
 1.9108326E+001  6.5908844E+002 
 1.9125237E+001  6.4321289E+002 
 1.9142147E+001  6.3136603E+002 
 1.9159058E+001  6.2522168E+002 
 1.9175968E+001  6.2326941E+002 
 1.9192879E+001  6.2407220E+002 
 1.9209789E+001  6.2543817E+002 
 1.9226700E+001  6.2698004E+002 
 1.9243608E+001  6.2895099E+002 
 1.9260519E+001  6.3128564E+002 
 1.9277430E+001  6.3578522E+002 
 1.9294340E+001  6.3947260E+002 
 1.9311251E+001  6.3800378E+002 
 1.9328161E+001  6.3723145E+002 
 1.9345072E+001  6.4477844E+002 
 1.9361982E+001  6.5855084E+002 
 1.9378893E+001  6.7415558E+002 
 1.9395803E+001  6.9912518E+002 
 1.9412714E+001  7.3464557E+002 
 1.9429623E+001  7.7727167E+002 
 1.9446533E+001  8.3163129E+002 
 1.9463444E+001  9.0894043E+002 
 1.9480354E+001  1.0101016E+003 
 1.9497265E+001  1.1326235E+003 
 1.9514175E+001  1.2814655E+003 
 1.9531086E+001  1.4526978E+003 
 1.9547997E+001  1.6263329E+003 
 1.9564907E+001  1.7773347E+003 
 1.9581818E+001  1.8869589E+003 
 1.9598726E+001  1.9308314E+003 
 1.9615637E+001  1.9060818E+003 
 1.9632547E+001  1.8320653E+003 
 1.9649458E+001  1.7281326E+003 
 1.9666368E+001  1.6123480E+003 
 1.9683279E+001  1.5262539E+003 
 1.9700190E+001  1.4805850E+003 
 1.9717100E+001  1.4541010E+003 
 1.9734011E+001  1.4552521E+003 
 1.9750921E+001  1.4699681E+003 
 1.9767832E+001  1.4790175E+003 
 1.9784740E+001  1.4575165E+003 
 1.9801651E+001  1.3937104E+003 
 1.9818562E+001  1.2931296E+003 
 1.9835472E+001  1.1739213E+003 
 1.9852383E+001  1.0573728E+003 
 1.9869293E+001  9.5800452E+002 
 1.9886204E+001  8.8937268E+002 
 1.9903114E+001  8.5142578E+002 
 1.9920025E+001  8.3539331E+002 
 1.9936935E+001  8.3688300E+002 
 1.9953846E+001  8.5150104E+002 
 1.9970755E+001  8.7765021E+002 
 1.9987665E+001  9.1923553E+002 
 2.0004576E+001  9.7072925E+002 
 2.0021486E+001  1.0164620E+003 
 2.0038397E+001  1.0533389E+003 
 2.0055307E+001  1.0851953E+003 
 2.0072218E+001  1.1057601E+003 
 2.0089128E+001  1.1135599E+003 
 2.0106039E+001  1.1119121E+003 
 2.0122950E+001  1.0991206E+003 
 2.0139860E+001  1.0783783E+003 
 2.0156769E+001  1.0618083E+003 
 2.0173679E+001  1.0615596E+003 
 2.0190590E+001  1.0765586E+003 
 2.0207500E+001  1.1103469E+003 
 2.0224411E+001  1.1667255E+003 
 2.0241322E+001  1.2273055E+003 
 2.0258232E+001  1.2725417E+003 
 2.0275143E+001  1.2954697E+003 
 2.0292053E+001  1.2947867E+003 
 2.0308964E+001  1.2685800E+003 
 2.0325872E+001  1.2289177E+003 
 2.0342783E+001  1.1938844E+003 
 2.0359694E+001  1.1620662E+003 
 2.0376604E+001  1.1252001E+003 
 2.0393515E+001  1.0947058E+003 
 2.0410425E+001  1.0734032E+003 
 2.0427336E+001  1.0422999E+003 
 2.0444246E+001  1.0042742E+003 
 2.0461157E+001  9.6395288E+002 
 2.0478067E+001  9.1197919E+002 
 2.0494978E+001  8.5718781E+002 
 2.0511887E+001  8.1299652E+002 
 2.0528797E+001  7.7981018E+002 
 2.0545708E+001  7.5412183E+002 
 2.0562618E+001  7.3898535E+002 
 2.0579529E+001  7.3470496E+002 
 2.0596439E+001  7.2995728E+002 
 2.0613350E+001  7.2289716E+002 
 2.0630260E+001  7.2361206E+002 
 2.0647171E+001  7.2356049E+002 
 2.0664082E+001  7.1517224E+002 
 2.0680992E+001  7.0663293E+002 
 2.0697901E+001  7.0086432E+002 
 2.0714811E+001  6.9615417E+002 
 2.0731722E+001  6.9225421E+002 
 2.0748632E+001  6.9775336E+002 
 2.0765543E+001  7.1407379E+002 
 2.0782454E+001  7.3310052E+002 
 2.0799364E+001  7.6083777E+002 
 2.0816275E+001  8.0425647E+002 
 2.0833185E+001  8.6275079E+002 
 2.0850096E+001  9.4103790E+002 
 2.0867004E+001  1.0434922E+003 
 2.0883915E+001  1.1670519E+003 
 2.0900826E+001  1.3013389E+003 
 2.0917736E+001  1.4340829E+003 
 2.0934647E+001  1.5557223E+003 
 2.0951557E+001  1.6491111E+003 
 2.0968468E+001  1.7000629E+003 
 2.0985378E+001  1.7004673E+003 
 2.1002289E+001  1.6378906E+003 
 2.1019199E+001  1.5178900E+003 
 2.1036110E+001  1.3676705E+003 
 2.1053019E+001  1.2148582E+003 
 2.1069929E+001  1.0767592E+003 
 2.1086840E+001  9.6339203E+002 
 2.1103750E+001  8.7876874E+002 
 2.1120661E+001  8.2033496E+002 
 2.1137571E+001  7.7777234E+002 
 2.1154482E+001  7.4784277E+002 
 2.1171392E+001  7.3554974E+002 
 2.1188303E+001  7.3403125E+002 
 2.1205214E+001  7.3356873E+002 
 2.1222124E+001  7.3891608E+002 
 2.1239033E+001  7.5039465E+002 
 2.1255943E+001  7.5610614E+002 
 2.1272854E+001  7.5478809E+002 
 2.1289764E+001  7.5471271E+002 
 2.1306675E+001  7.5705231E+002 
 2.1323586E+001  7.5539740E+002 
 2.1340496E+001  7.4952228E+002 
 2.1357407E+001  7.4576074E+002 
 2.1374317E+001  7.4342657E+002 
 2.1391228E+001  7.3802405E+002 
 2.1408138E+001  7.3559308E+002 
 2.1425047E+001  7.4195483E+002 
 2.1441957E+001  7.5512421E+002 
 2.1458868E+001  7.7662482E+002 
 2.1475779E+001  8.1217834E+002 
 2.1492689E+001  8.6404932E+002 
 2.1509600E+001  9.2825354E+002 
 2.1526510E+001  1.0050619E+003 
 2.1543421E+001  1.0949081E+003 
 2.1560331E+001  1.1736959E+003 
 2.1577242E+001  1.2248193E+003 
 2.1594151E+001  1.2512731E+003 
 2.1611061E+001  1.2520398E+003 
 2.1627972E+001  1.2254697E+003 
 2.1644882E+001  1.1769229E+003 
 2.1661793E+001  1.1213281E+003 
 2.1678703E+001  1.0632102E+003 
 2.1695614E+001  1.0074806E+003 
 2.1712524E+001  9.6788544E+002 
 2.1729435E+001  9.4914374E+002 
 2.1746346E+001  9.4267242E+002 
 2.1763256E+001  9.4307086E+002 
 2.1780165E+001  9.5536102E+002 
 2.1797075E+001  9.7510699E+002 
 2.1813986E+001  9.9764539E+002 
 2.1830896E+001  1.0247549E+003 
 2.1847807E+001  1.0526969E+003 
 2.1864717E+001  1.0810747E+003 
 2.1881628E+001  1.0996555E+003 
 2.1898539E+001  1.1140449E+003 
 2.1915449E+001  1.1342013E+003 
 2.1932360E+001  1.1561200E+003 
 2.1949270E+001  1.1876023E+003 
 2.1966179E+001  1.2393364E+003 
 2.1983089E+001  1.3115815E+003 
 2.2000000E+001  0.0000000E+000
