# Supplementary material for: Application of singular value decomposition analysis to time-dependent powder diffraction data of an in-situ photodimerization reaction
Source: J Synchrotron Radiat. 2014 Apr 2;21(Pt 3):554–60. doi: 10.1107/S1600577514004366 (PMC4333817; doi:10.1107/S1600577514004366)
Supplement: Supplementary file 1 [file s-21-00554-sup1.zip › 1cha/1chai_16.chi]

 3.5000501E+000  0.0000000E+000 
 3.5169604E+000  3.7124087E+003 
 3.5338709E+000  3.6002598E+003 
 3.5507813E+000  2.3011135E+003 
 3.5676916E+000  2.3197852E+003 
 3.5846019E+000  2.6343569E+003 
 3.6015124E+000  2.3386638E+003 
 3.6184227E+000  2.5018823E+003 
 3.6353331E+000  2.9529524E+003 
 3.6522434E+000  2.9799675E+003 
 3.6691539E+000  3.6772639E+003 
 3.6860642E+000  4.3961494E+003 
 3.7029746E+000  4.2448384E+003 
 3.7198849E+000  4.9323105E+003 
 3.7367954E+000  5.3474946E+003 
 3.7537057E+000  5.1274351E+003 
 3.7706161E+000  4.9141680E+003 
 3.7875264E+000  4.6653589E+003 
 3.8044369E+000  4.8321440E+003 
 3.8213472E+000  5.3536973E+003 
 3.8382576E+000  5.1124165E+003 
 3.8551679E+000  5.8296826E+003 
 3.8720784E+000  5.8183306E+003 
 3.8889887E+000  7.3685503E+003 
 3.9058990E+000  8.9212412E+003 
 3.9228094E+000  1.1520587E+004 
 3.9397199E+000  1.5081308E+004 
 3.9566302E+000  1.9700549E+004 
 3.9735405E+000  2.3481861E+004 
 3.9904509E+000  2.6532209E+004 
 4.0073614E+000  2.9369363E+004 
 4.0242715E+000  2.9442732E+004 
 4.0411820E+000  2.8985486E+004 
 4.0580926E+000  2.8247646E+004 
 4.0750027E+000  2.4544887E+004 
 4.0919132E+000  2.2194244E+004 
 4.1088238E+000  1.8250049E+004 
 4.1257339E+000  1.4763615E+004 
 4.1426444E+000  1.2100176E+004 
 4.1595545E+000  9.6692363E+003 
 4.1764650E+000  7.6504976E+003 
 4.1933756E+000  6.6077256E+003 
 4.2102857E+000  6.0226284E+003 
 4.2271962E+000  4.8196655E+003 
 4.2441068E+000  4.0426582E+003 
 4.2610168E+000  3.4483618E+003 
 4.2779274E+000  3.0311665E+003 
 4.2948375E+000  2.8733818E+003 
 4.3117480E+000  2.8212512E+003 
 4.3286586E+000  2.8141987E+003 
 4.3455687E+000  2.7895859E+003 
 4.3624792E+000  2.6928423E+003 
 4.3793898E+000  2.5046489E+003 
 4.3962998E+000  2.2777837E+003 
 4.4132104E+000  2.2615247E+003 
 4.4301205E+000  2.6186367E+003 
 4.4470310E+000  2.1156570E+003 
 4.4639416E+000  2.3494624E+003 
 4.4808517E+000  2.4513884E+003 
 4.4977622E+000  2.1735874E+003 
 4.5146728E+000  2.3497090E+003 
 4.5315828E+000  2.4421646E+003 
 4.5484934E+000  2.3098406E+003 
 4.5654039E+000  2.4186194E+003 
 4.5823140E+000  2.2397891E+003 
 4.5992246E+000  1.8756399E+003 
 4.6161346E+000  2.0195686E+003 
 4.6330452E+000  2.1817278E+003 
 4.6499557E+000  2.0444398E+003 
 4.6668658E+000  2.2064080E+003 
 4.6837764E+000  2.0358241E+003 
 4.7006869E+000  2.0423297E+003 
 4.7175970E+000  2.2203806E+003 
 4.7345076E+000  2.1734895E+003 
 4.7514176E+000  2.0855471E+003 
 4.7683282E+000  2.2748831E+003 
 4.7852387E+000  2.0258672E+003 
 4.8021488E+000  2.2239785E+003 
 4.8190594E+000  2.2814243E+003 
 4.8359699E+000  2.2722087E+003 
 4.8528800E+000  2.2153987E+003 
 4.8697906E+000  2.1697710E+003 
 4.8867006E+000  2.3180210E+003 
 4.9036112E+000  2.3409285E+003 
 4.9205217E+000  2.3319546E+003 
 4.9374318E+000  2.5340710E+003 
 4.9543424E+000  2.4252532E+003 
 4.9712529E+000  2.0676067E+003 
 4.9881630E+000  2.3468308E+003 
 5.0050735E+000  1.9139117E+003 
 5.0219836E+000  1.8670293E+003 
 5.0388942E+000  1.8549005E+003 
 5.0558047E+000  1.8731174E+003 
 5.0727148E+000  1.8270272E+003 
 5.0896254E+000  1.7957865E+003 
 5.1065359E+000  1.7417754E+003 
 5.1234460E+000  1.6045990E+003 
 5.1403565E+000  1.5715079E+003 
 5.1572666E+000  1.5974839E+003 
 5.1741772E+000  1.3808011E+003 
 5.1910877E+000  1.7338585E+003 
 5.2079978E+000  1.5121693E+003 
 5.2249084E+000  1.5307296E+003 
 5.2418189E+000  1.3976858E+003 
 5.2587290E+000  1.3511682E+003 
 5.2756395E+000  1.3758038E+003 
 5.2925496E+000  1.2726007E+003 
 5.3094602E+000  1.2306848E+003 
 5.3263707E+000  1.4506488E+003 
 5.3432808E+000  1.3569408E+003 
 5.3601913E+000  1.3981064E+003 
 5.3771019E+000  1.5145249E+003 
 5.3940120E+000  1.5122010E+003 
 5.4109225E+000  1.7194539E+003 
 5.4278326E+000  1.9298459E+003 
 5.4447432E+000  2.1509724E+003 
 5.4616537E+000  2.5913748E+003 
 5.4785638E+000  3.2299465E+003 
 5.4954743E+000  3.9969219E+003 
 5.5123849E+000  5.0880210E+003 
 5.5292950E+000  6.5620513E+003 
 5.5462055E+000  8.4333818E+003 
 5.5631161E+000  1.0840730E+004 
 5.5800261E+000  1.3656250E+004 
 5.5969367E+000  1.6956857E+004 
 5.6138468E+000  1.9861768E+004 
 5.6307573E+000  2.1941906E+004 
 5.6476679E+000  2.2701912E+004 
 5.6645780E+000  2.1868109E+004 
 5.6814885E+000  1.9393180E+004 
 5.6983991E+000  1.5919789E+004 
 5.7153091E+000  1.3088466E+004 
 5.7322197E+000  9.6052090E+003 
 5.7491298E+000  7.3276641E+003 
 5.7660403E+000  5.4182441E+003 
 5.7829509E+000  4.0174561E+003 
 5.7998610E+000  3.2534929E+003 
 5.8167715E+000  2.7899331E+003 
 5.8336821E+000  2.6061379E+003 
 5.8505921E+000  2.8470149E+003 
 5.8675027E+000  3.5975161E+003 
 5.8844128E+000  5.0392939E+003 
 5.9013233E+000  7.2207085E+003 
 5.9182339E+000  9.5336172E+003 
 5.9351439E+000  1.3531242E+004 
 5.9520545E+000  1.6934084E+004 
 5.9689651E+000  2.1039842E+004 
 5.9858751E+000  2.4635893E+004 
 6.0027857E+000  2.6222799E+004 
 6.0196958E+000  2.6015811E+004 
 6.0366063E+000  2.4024352E+004 
 6.0535169E+000  2.0303707E+004 
 6.0704269E+000  1.6169729E+004 
 6.0873375E+000  1.2420842E+004 
 6.1042480E+000  9.3477305E+003 
 6.1211581E+000  7.1411919E+003 
 6.1380687E+000  5.5847783E+003 
 6.1549788E+000  4.4540669E+003 
 6.1718893E+000  3.8543840E+003 
 6.1887999E+000  3.4447742E+003 
 6.2057099E+000  3.0156350E+003 
 6.2226205E+000  2.6676877E+003 
 6.2395310E+000  2.4350159E+003 
 6.2564411E+000  2.1752029E+003 
 6.2733517E+000  1.9686586E+003 
 6.2902617E+000  1.8773662E+003 
 6.3071723E+000  1.7061970E+003 
 6.3240829E+000  1.6855341E+003 
 6.3409929E+000  1.7182793E+003 
 6.3579035E+000  1.7543037E+003 
 6.3748140E+000  2.0307140E+003 
 6.3917241E+000  2.4510112E+003 
 6.4086347E+000  3.0874880E+003 
 6.4255447E+000  4.1813535E+003 
 6.4424553E+000  5.9820254E+003 
 6.4593658E+000  8.8764111E+003 
 6.4762759E+000  1.2681771E+004 
 6.4931865E+000  1.9215234E+004 
 6.5100970E+000  2.7169385E+004 
 6.5270071E+000  3.5305789E+004 
 6.5439177E+000  4.5130188E+004 
 6.5608277E+000  5.1495281E+004 
 6.5777383E+000  5.2914941E+004 
 6.5946488E+000  4.9573945E+004 
 6.6115589E+000  4.1851105E+004 
 6.6284695E+000  3.1839998E+004 
 6.6453800E+000  2.1890078E+004 
 6.6622901E+000  1.4657364E+004 
 6.6792006E+000  1.0589936E+004 
 6.6961112E+000  7.5617275E+003 
 6.7130213E+000  5.7786602E+003 
 6.7299318E+000  4.6514067E+003 
 6.7468419E+000  3.9657119E+003 
 6.7637525E+000  3.5933101E+003 
 6.7806630E+000  3.4225552E+003 
 6.7975731E+000  3.3404077E+003 
 6.8144836E+000  3.3560391E+003 
 6.8313942E+000  3.7328789E+003 
 6.8483043E+000  4.4270459E+003 
 6.8652148E+000  5.2139741E+003 
 6.8821249E+000  6.1410532E+003 
 6.8990355E+000  6.9797461E+003 
 6.9159460E+000  7.6386865E+003 
 6.9328561E+000  7.9988511E+003 
 6.9497666E+000  7.9749170E+003 
 6.9666772E+000  7.4885537E+003 
 6.9835873E+000  6.5913682E+003 
 7.0004978E+000  5.4699927E+003 
 7.0174079E+000  4.2904614E+003 
 7.0343184E+000  3.3541953E+003 
 7.0512290E+000  2.6339116E+003 
 7.0681391E+000  2.0449253E+003 
 7.0850496E+000  1.6931543E+003 
 7.1019602E+000  1.4640891E+003 
 7.1188703E+000  1.3962500E+003 
 7.1357808E+000  1.3757891E+003 
 7.1526909E+000  1.3333738E+003 
 7.1696014E+000  1.3440134E+003 
 7.1865120E+000  1.3943804E+003 
 7.2034221E+000  1.3604526E+003 
 7.2203326E+000  1.3932472E+003 
 7.2372432E+000  1.3548054E+003 
 7.2541533E+000  1.3076029E+003 
 7.2710638E+000  1.3043218E+003 
 7.2879739E+000  1.2424725E+003 
 7.3048844E+000  1.2132701E+003 
 7.3217950E+000  1.2403274E+003 
 7.3387051E+000  1.2381461E+003 
 7.3556156E+000  1.2060016E+003 
 7.3725262E+000  1.1935682E+003 
 7.3894362E+000  1.1405056E+003 
 7.4063468E+000  1.1516689E+003 
 7.4232569E+000  1.1648080E+003 
 7.4401674E+000  1.1101008E+003 
 7.4570780E+000  1.1044619E+003 
 7.4739881E+000  1.0964246E+003 
 7.4908986E+000  1.0940415E+003 
 7.5078092E+000  1.1570651E+003 
 7.5247192E+000  1.2761031E+003 
 7.5416298E+000  1.3565875E+003 
 7.5585399E+000  1.4123635E+003 
 7.5754504E+000  1.5747585E+003 
 7.5923610E+000  1.6948323E+003 
 7.6092710E+000  1.7744247E+003 
 7.6261816E+000  1.9048353E+003 
 7.6430922E+000  2.0276854E+003 
 7.6600022E+000  2.1986169E+003 
 7.6769128E+000  2.3794260E+003 
 7.6938233E+000  2.5554451E+003 
 7.7107334E+000  2.8189041E+003 
 7.7276440E+000  3.2274219E+003 
 7.7445540E+000  3.7400920E+003 
 7.7614646E+000  4.3550259E+003 
 7.7783751E+000  5.1848662E+003 
 7.7952852E+000  6.6162417E+003 
 7.8121958E+000  8.8028369E+003 
 7.8291063E+000  1.2055953E+004 
 7.8460164E+000  1.7207611E+004 
 7.8629270E+000  2.4275586E+004 
 7.8798370E+000  3.4745809E+004 
 7.8967476E+000  4.8708484E+004 
 7.9136581E+000  6.4273422E+004 
 7.9305682E+000  7.7256305E+004 
 7.9474788E+000  8.2027828E+004 
 7.9643893E+000  7.7795859E+004 
 7.9812994E+000  6.5285117E+004 
 7.9982100E+000  5.0680820E+004 
 8.0151205E+000  3.8975258E+004 
 8.0320311E+000  2.8661672E+004 
 8.0489407E+000  2.0874924E+004 
 8.0658512E+000  1.5364713E+004 
 8.0827618E+000  1.1601436E+004 
 8.0996723E+000  9.2666240E+003 
 8.1165829E+000  7.8727466E+003 
 8.1334925E+000  7.3776646E+003 
 8.1504030E+000  7.6658516E+003 
 8.1673136E+000  8.6598857E+003 
 8.1842241E+000  1.0304600E+004 
 8.2011347E+000  1.2389004E+004 
 8.2180443E+000  1.5338536E+004 
 8.2349548E+000  1.8333945E+004 
 8.2518654E+000  2.1077309E+004 
 8.2687759E+000  2.3122334E+004 
 8.2856865E+000  2.3566684E+004 
 8.3025970E+000  2.1963422E+004 
 8.3195066E+000  1.8747887E+004 
 8.3364172E+000  1.4815913E+004 
 8.3533278E+000  1.1505155E+004 
 8.3702383E+000  8.6886787E+003 
 8.3871489E+000  6.7741401E+003 
 8.4040585E+000  5.5583237E+003 
 8.4209690E+000  4.9462114E+003 
 8.4378796E+000  4.6958120E+003 
 8.4547901E+000  4.6548828E+003 
 8.4717007E+000  4.7802388E+003 
 8.4886103E+000  5.0303809E+003 
 8.5055208E+000  5.4912661E+003 
 8.5224314E+000  6.4400132E+003 
 8.5393419E+000  8.0752935E+003 
 8.5562525E+000  1.0593280E+004 
 8.5731630E+000  1.4594748E+004 
 8.5900726E+000  1.9953668E+004 
 8.6069832E+000  2.8395025E+004 
 8.6238937E+000  3.9151289E+004 
 8.6408043E+000  5.1017879E+004 
 8.6577148E+000  6.1371586E+004 
 8.6746244E+000  6.6259008E+004 
 8.6915350E+000  6.4642238E+004 
 8.7084455E+000  5.7397793E+004 
 8.7253561E+000  4.4944047E+004 
 8.7422667E+000  3.2806031E+004 
 8.7591772E+000  2.2600863E+004 
 8.7760868E+000  1.5363119E+004 
 8.7929974E+000  1.0694032E+004 
 8.8099079E+000  7.7242827E+003 
 8.8268185E+000  5.7774927E+003 
 8.8437290E+000  4.4716128E+003 
 8.8606386E+000  3.6355681E+003 
 8.8775492E+000  3.1120027E+003 
 8.8944597E+000  2.6280825E+003 
 8.9113703E+000  2.2598223E+003 
 8.9282808E+000  2.0168589E+003 
 8.9451904E+000  1.8165365E+003 
 8.9621010E+000  1.7019536E+003 
 8.9790115E+000  1.5550786E+003 
 8.9959221E+000  1.3945952E+003 
 9.0128326E+000  1.2877113E+003 
 9.0297432E+000  1.2146996E+003 
 9.0466528E+000  1.1591876E+003 
 9.0635633E+000  1.1519104E+003 
 9.0804739E+000  1.1068658E+003 
 9.0973845E+000  1.0346964E+003 
 9.1142950E+000  1.0363495E+003 
 9.1312046E+000  9.8332501E+002 
 9.1481152E+000  9.6277478E+002 
 9.1650257E+000  9.4793011E+002 
 9.1819363E+000  9.2476501E+002 
 9.1988468E+000  9.2684259E+002 
 9.2157564E+000  9.6378247E+002 
 9.2326670E+000  1.0047712E+003 
 9.2495775E+000  1.0523352E+003 
 9.2664881E+000  1.1022134E+003 
 9.2833986E+000  1.0974622E+003 
 9.3003092E+000  1.1205482E+003 
 9.3172188E+000  1.1256476E+003 
 9.3341293E+000  1.1686842E+003 
 9.3510399E+000  1.2456377E+003 
 9.3679504E+000  1.3385477E+003 
 9.3848610E+000  1.4605750E+003 
 9.4017706E+000  1.6144438E+003 
 9.4186811E+000  1.7905413E+003 
 9.4355917E+000  2.0287534E+003 
 9.4525023E+000  2.4242654E+003 
 9.4694128E+000  3.1275876E+003 
 9.4863224E+000  4.1686812E+003 
 9.5032330E+000  5.4761133E+003 
 9.5201435E+000  7.0200957E+003 
 9.5370541E+000  8.7706221E+003 
 9.5539646E+000  1.0417445E+004 
 9.5708752E+000  1.1662893E+004 
 9.5877848E+000  1.2298061E+004 
 9.6046953E+000  1.2222271E+004 
 9.6216059E+000  1.1426477E+004 
 9.6385164E+000  1.0108812E+004 
 9.6554270E+000  8.9365762E+003 
 9.6723366E+000  8.1372266E+003 
 9.6892471E+000  7.9846836E+003 
 9.7061577E+000  8.2285332E+003 
 9.7230682E+000  8.7319121E+003 
 9.7399788E+000  9.3728350E+003 
 9.7568893E+000  9.9156670E+003 
 9.7737989E+000  1.0127602E+004 
 9.7907095E+000  9.8827090E+003 
 9.8076200E+000  9.1580723E+003 
 9.8245306E+000  7.9862842E+003 
 9.8414412E+000  6.4813281E+003 
 9.8583508E+000  5.0673872E+003 
 9.8752613E+000  3.9376660E+003 
 9.8921719E+000  3.1281643E+003 
 9.9090824E+000  2.5476731E+003 
 9.9259930E+000  2.1432612E+003 
 9.9429026E+000  1.8911160E+003 
 9.9598131E+000  1.7732135E+003 
 9.9767237E+000  1.7383446E+003 
 9.9936342E+000  1.7188350E+003 
 1.0010545E+001  1.7021875E+003 
 1.0027455E+001  1.6861229E+003 
 1.0044365E+001  1.7022781E+003 
 1.0061275E+001  1.7414204E+003 
 1.0078186E+001  1.7712469E+003 
 1.0095097E+001  1.8259659E+003 
 1.0112007E+001  1.9042007E+003 
 1.0128917E+001  1.9966101E+003 
 1.0145827E+001  2.1072156E+003 
 1.0162738E+001  2.2345313E+003 
 1.0179648E+001  2.3853113E+003 
 1.0196559E+001  2.5771179E+003 
 1.0213469E+001  2.8370801E+003 
 1.0230379E+001  3.2214529E+003 
 1.0247290E+001  3.7888352E+003 
 1.0264200E+001  4.7072563E+003 
 1.0281111E+001  6.1641997E+003 
 1.0298021E+001  8.4323955E+003 
 1.0314931E+001  1.1837240E+004 
 1.0331841E+001  1.6728840E+004 
 1.0348752E+001  2.3232605E+004 
 1.0365663E+001  3.1128256E+004 
 1.0382573E+001  3.9146809E+004 
 1.0399483E+001  4.3877375E+004 
 1.0416393E+001  4.2586469E+004 
 1.0433304E+001  3.6388465E+004 
 1.0450214E+001  2.8448525E+004 
 1.0467125E+001  2.0750260E+004 
 1.0484035E+001  1.4756915E+004 
 1.0500945E+001  1.0607226E+004 
 1.0517856E+001  7.6445542E+003 
 1.0534766E+001  5.5703135E+003 
 1.0551677E+001  4.2877168E+003 
 1.0568587E+001  3.4433794E+003 
 1.0585497E+001  2.9298123E+003 
 1.0602407E+001  2.6058003E+003 
 1.0619318E+001  2.3810735E+003 
 1.0636229E+001  2.2062432E+003 
 1.0653139E+001  2.0734268E+003 
 1.0670049E+001  1.9910072E+003 
 1.0686959E+001  1.9418138E+003 
 1.0703870E+001  1.9094548E+003 
 1.0720780E+001  1.8876201E+003 
 1.0737691E+001  1.8588125E+003 
 1.0754601E+001  1.8527288E+003 
 1.0771511E+001  1.9033673E+003 
 1.0788422E+001  1.9489187E+003 
 1.0805332E+001  2.0120802E+003 
 1.0822243E+001  2.0705823E+003 
 1.0839153E+001  2.1263201E+003 
 1.0856063E+001  2.1748069E+003 
 1.0872973E+001  2.2149424E+003 
 1.0889884E+001  2.2482007E+003 
 1.0906795E+001  2.2793728E+003 
 1.0923705E+001  2.3160437E+003 
 1.0940615E+001  2.3604932E+003 
 1.0957525E+001  2.4090967E+003 
 1.0974436E+001  2.4877126E+003 
 1.0991346E+001  2.6697007E+003 
 1.1008257E+001  3.0194009E+003 
 1.1025167E+001  3.6401697E+003 
 1.1042077E+001  4.5820684E+003 
 1.1058988E+001  5.9446709E+003 
 1.1075898E+001  7.8079678E+003 
 1.1092809E+001  1.0212662E+004 
 1.1109719E+001  1.3179869E+004 
 1.1126629E+001  1.6237183E+004 
 1.1143539E+001  1.8485666E+004 
 1.1160450E+001  1.9481594E+004 
 1.1177361E+001  1.8908889E+004 
 1.1194271E+001  1.6940229E+004 
 1.1211181E+001  1.4166885E+004 
 1.1228091E+001  1.1396708E+004 
 1.1245002E+001  9.1359395E+003 
 1.1261912E+001  7.4143022E+003 
 1.1278823E+001  6.1723120E+003 
 1.1295733E+001  5.3577407E+003 
 1.1312643E+001  4.7873584E+003 
 1.1329554E+001  4.4040562E+003 
 1.1346464E+001  4.0879617E+003 
 1.1363375E+001  3.7425032E+003 
 1.1380285E+001  3.4640857E+003 
 1.1397195E+001  3.3082703E+003 
 1.1414105E+001  3.3075576E+003 
 1.1431016E+001  3.5067424E+003 
 1.1447927E+001  3.9245796E+003 
 1.1464837E+001  4.5542065E+003 
 1.1481747E+001  5.3696982E+003 
 1.1498657E+001  6.3356318E+003 
 1.1515568E+001  7.3106963E+003 
 1.1532478E+001  7.9730410E+003 
 1.1549389E+001  8.1700522E+003 
 1.1566299E+001  7.8755151E+003 
 1.1583209E+001  7.0832466E+003 
 1.1600120E+001  5.9431968E+003 
 1.1617030E+001  4.7457983E+003 
 1.1633941E+001  3.7410974E+003 
 1.1650851E+001  2.9866235E+003 
 1.1667761E+001  2.4677795E+003 
 1.1684671E+001  2.1655549E+003 
 1.1701582E+001  2.0588369E+003 
 1.1718493E+001  2.2030178E+003 
 1.1735403E+001  2.5813237E+003 
 1.1752314E+001  3.2960647E+003 
 1.1769223E+001  4.3202368E+003 
 1.1786134E+001  5.5906680E+003 
 1.1803044E+001  7.1451377E+003 
 1.1819955E+001  8.8896221E+003 
 1.1836865E+001  1.0589742E+004 
 1.1853775E+001  1.1921748E+004 
 1.1870686E+001  1.2674167E+004 
 1.1887596E+001  1.3244218E+004 
 1.1904507E+001  1.4199162E+004 
 1.1921417E+001  1.5810807E+004 
 1.1938327E+001  1.8283527E+004 
 1.1955237E+001  2.1916885E+004 
 1.1972148E+001  2.7211984E+004 
 1.1989058E+001  3.4106688E+004 
 1.2005969E+001  4.1101273E+004 
 1.2022880E+001  4.4872090E+004 
 1.2039789E+001  4.2978320E+004 
 1.2056700E+001  3.6438969E+004 
 1.2073610E+001  2.8247238E+004 
 1.2090521E+001  2.0843246E+004 
 1.2107431E+001  1.4772328E+004 
 1.2124341E+001  1.0304550E+004 
 1.2141252E+001  7.2591987E+003 
 1.2158162E+001  5.2019902E+003 
 1.2175073E+001  3.8514490E+003 
 1.2191983E+001  3.0198706E+003 
 1.2208893E+001  2.4881760E+003 
 1.2225803E+001  2.1196973E+003 
 1.2242714E+001  1.8884235E+003 
 1.2259624E+001  1.7492299E+003 
 1.2276535E+001  1.6596600E+003 
 1.2293446E+001  1.6105991E+003 
 1.2310355E+001  1.5922488E+003 
 1.2327266E+001  1.5999659E+003 
 1.2344176E+001  1.6553116E+003 
 1.2361087E+001  1.8042905E+003 
 1.2377997E+001  2.0894260E+003 
 1.2394907E+001  2.5635398E+003 
 1.2411818E+001  3.3171423E+003 
 1.2428728E+001  4.4220630E+003 
 1.2445639E+001  5.9185669E+003 
 1.2462549E+001  7.8054502E+003 
 1.2479459E+001  9.9073574E+003 
 1.2496369E+001  1.1827815E+004 
 1.2513280E+001  1.3027020E+004 
 1.2530190E+001  1.3091077E+004 
 1.2547101E+001  1.1955391E+004 
 1.2564012E+001  1.0012272E+004 
 1.2580921E+001  7.9415898E+003 
 1.2597832E+001  6.2330884E+003 
 1.2614742E+001  4.8704375E+003 
 1.2631653E+001  3.8158999E+003 
 1.2648563E+001  3.1299622E+003 
 1.2665473E+001  2.6476995E+003 
 1.2682384E+001  2.3212900E+003 
 1.2699294E+001  2.0937837E+003 
 1.2716205E+001  1.8958306E+003 
 1.2733115E+001  1.7043254E+003 
 1.2750025E+001  1.5128081E+003 
 1.2766935E+001  1.3383501E+003 
 1.2783846E+001  1.2037488E+003 
 1.2800756E+001  1.1098385E+003 
 1.2817667E+001  1.0604391E+003 
 1.2834578E+001  1.0353702E+003 
 1.2851487E+001  1.0221215E+003 
 1.2868398E+001  1.0305441E+003 
 1.2885308E+001  1.0485125E+003 
 1.2902219E+001  1.0734327E+003 
 1.2919129E+001  1.1068538E+003 
 1.2936039E+001  1.1534851E+003 
 1.2952950E+001  1.2091564E+003 
 1.2969860E+001  1.2782080E+003 
 1.2986771E+001  1.4015007E+003 
 1.3003681E+001  1.5976691E+003 
 1.3020592E+001  1.8731292E+003 
 1.3037501E+001  2.2612437E+003 
 1.3054412E+001  2.8146150E+003 
 1.3071322E+001  3.5741289E+003 
 1.3088233E+001  4.5055396E+003 
 1.3105144E+001  5.5640771E+003 
 1.3122053E+001  6.6398916E+003 
 1.3138964E+001  7.5159678E+003 
 1.3155874E+001  8.0490894E+003 
 1.3172785E+001  8.2042090E+003 
 1.3189695E+001  7.9731675E+003 
 1.3206605E+001  7.4895317E+003 
 1.3223516E+001  6.9186982E+003 
 1.3240426E+001  6.3509849E+003 
 1.3257337E+001  5.8370840E+003 
 1.3274247E+001  5.3893232E+003 
 1.3291158E+001  5.0081631E+003 
 1.3308067E+001  4.6598994E+003 
 1.3324978E+001  4.3140386E+003 
 1.3341888E+001  3.9172568E+003 
 1.3358799E+001  3.4170735E+003 
 1.3375710E+001  2.8806011E+003 
 1.3392619E+001  2.3976206E+003 
 1.3409530E+001  1.9871357E+003 
 1.3426440E+001  1.6529547E+003 
 1.3443351E+001  1.4023777E+003 
 1.3460261E+001  1.2355338E+003 
 1.3477171E+001  1.1331088E+003 
 1.3494081E+001  1.0733120E+003 
 1.3510992E+001  1.0340333E+003 
 1.3527903E+001  1.0040698E+003 
 1.3544813E+001  9.8000891E+002 
 1.3561724E+001  9.5521362E+002 
 1.3578633E+001  9.3146588E+002 
 1.3595544E+001  9.1384845E+002 
 1.3612454E+001  9.0263477E+002 
 1.3629365E+001  8.9564532E+002 
 1.3646276E+001  8.9028046E+002 
 1.3663185E+001  8.8497754E+002 
 1.3680096E+001  8.8368176E+002 
 1.3697006E+001  8.8764685E+002 
 1.3713917E+001  8.9657959E+002 
 1.3730827E+001  9.1164087E+002 
 1.3747737E+001  9.3975031E+002 
 1.3764647E+001  9.8392950E+002 
 1.3781558E+001  1.0415364E+003 
 1.3798469E+001  1.1071860E+003 
 1.3815379E+001  1.1718812E+003 
 1.3832290E+001  1.2311909E+003 
 1.3849199E+001  1.2734684E+003 
 1.3866110E+001  1.2945604E+003 
 1.3883020E+001  1.3001570E+003 
 1.3899931E+001  1.2814591E+003 
 1.3916842E+001  1.2411926E+003 
 1.3933751E+001  1.1987885E+003 
 1.3950662E+001  1.1513206E+003 
 1.3967572E+001  1.0962515E+003 
 1.3984483E+001  1.0494657E+003 
 1.4001393E+001  1.0218247E+003 
 1.4018304E+001  1.0107353E+003 
 1.4035213E+001  1.0064038E+003 
 1.4052124E+001  9.9898737E+002 
 1.4069035E+001  9.9355042E+002 
 1.4085945E+001  9.9751215E+002 
 1.4102856E+001  9.9885272E+002 
 1.4119765E+001  1.0005476E+003 
 1.4136676E+001  1.0064832E+003 
 1.4153586E+001  1.0095602E+003 
 1.4170497E+001  1.0081086E+003 
 1.4187407E+001  1.0146353E+003 
 1.4204317E+001  1.0408612E+003 
 1.4221228E+001  1.0916064E+003 
 1.4238138E+001  1.1756760E+003 
 1.4255049E+001  1.2950791E+003 
 1.4271959E+001  1.4404043E+003 
 1.4288870E+001  1.5984083E+003 
 1.4305779E+001  1.7373717E+003 
 1.4322690E+001  1.8503635E+003 
 1.4339601E+001  1.9264453E+003 
 1.4356511E+001  1.9365890E+003 
 1.4373422E+001  1.8784817E+003 
 1.4390331E+001  1.7647252E+003 
 1.4407242E+001  1.6185059E+003 
 1.4424152E+001  1.4584604E+003 
 1.4441063E+001  1.3050215E+003 
 1.4457973E+001  1.1787733E+003 
 1.4474883E+001  1.0893031E+003 
 1.4491794E+001  1.0315034E+003 
 1.4508704E+001  9.9686273E+002 
 1.4525615E+001  9.8010541E+002 
 1.4542525E+001  9.7673035E+002 
 1.4559436E+001  9.7492377E+002 
 1.4576345E+001  9.6860962E+002 
 1.4593256E+001  9.6679419E+002 
 1.4610167E+001  9.7093085E+002 
 1.4627077E+001  9.7262122E+002 
 1.4643988E+001  9.6989496E+002 
 1.4660897E+001  9.7287640E+002 
 1.4677808E+001  9.7905603E+002 
 1.4694718E+001  9.8446246E+002 
 1.4711629E+001  9.9439105E+002 
 1.4728539E+001  1.0079527E+003 
 1.4745449E+001  1.0338613E+003 
 1.4762360E+001  1.0807751E+003 
 1.4779270E+001  1.1394803E+003 
 1.4796181E+001  1.1996627E+003 
 1.4813091E+001  1.2592959E+003 
 1.4830002E+001  1.3136521E+003 
 1.4846911E+001  1.3574098E+003 
 1.4863822E+001  1.3860522E+003 
 1.4880733E+001  1.3894839E+003 
 1.4897643E+001  1.3704382E+003 
 1.4914554E+001  1.3338123E+003 
 1.4931463E+001  1.2816572E+003 
 1.4948374E+001  1.2287040E+003 
 1.4965284E+001  1.1846479E+003 
 1.4982195E+001  1.1503468E+003 
 1.4999105E+001  1.1335483E+003 
 1.5016016E+001  1.1365187E+003 
 1.5032926E+001  1.1644526E+003 
 1.5049836E+001  1.2379231E+003 
 1.5066747E+001  1.3691461E+003 
 1.5083657E+001  1.5617823E+003 
 1.5100568E+001  1.8170598E+003 
 1.5117477E+001  2.1278403E+003 
 1.5134388E+001  2.4815908E+003 
 1.5151299E+001  2.8401648E+003 
 1.5168209E+001  3.1469182E+003 
 1.5185120E+001  3.3549512E+003 
 1.5202029E+001  3.4096389E+003 
 1.5218940E+001  3.2789163E+003 
 1.5235850E+001  2.9721626E+003 
 1.5252761E+001  2.5820757E+003 
 1.5269671E+001  2.2167253E+003 
 1.5286582E+001  1.9301426E+003 
 1.5303492E+001  1.7410802E+003 
 1.5320402E+001  1.6400127E+003 
 1.5337313E+001  1.6091820E+003 
 1.5354223E+001  1.6273770E+003 
 1.5371134E+001  1.6684789E+003 
 1.5388043E+001  1.7157522E+003 
 1.5404954E+001  1.7474192E+003 
 1.5421865E+001  1.7457085E+003 
 1.5438775E+001  1.7364836E+003 
 1.5455686E+001  1.7400300E+003 
 1.5472595E+001  1.7635383E+003 
 1.5489506E+001  1.8201812E+003 
 1.5506416E+001  1.9080930E+003 
 1.5523327E+001  2.0068525E+003 
 1.5540237E+001  2.0923464E+003 
 1.5557148E+001  2.1441736E+003 
 1.5574058E+001  2.1457991E+003 
 1.5590968E+001  2.0988184E+003 
 1.5607879E+001  2.0059893E+003 
 1.5624789E+001  1.8627046E+003 
 1.5641700E+001  1.6968467E+003 
 1.5658609E+001  1.5369429E+003 
 1.5675520E+001  1.3954156E+003 
 1.5692430E+001  1.2904033E+003 
 1.5709341E+001  1.2280784E+003 
 1.5726252E+001  1.1954706E+003 
 1.5743161E+001  1.1803914E+003 
 1.5760072E+001  1.1774565E+003 
 1.5776982E+001  1.1865181E+003 
 1.5793893E+001  1.2120889E+003 
 1.5810803E+001  1.2689526E+003 
 1.5827714E+001  1.3541039E+003 
 1.5844624E+001  1.4669794E+003 
 1.5861534E+001  1.6182197E+003 
 1.5878445E+001  1.7979523E+003 
 1.5895355E+001  1.9877119E+003 
 1.5912266E+001  2.1696531E+003 
 1.5929175E+001  2.3134626E+003 
 1.5946086E+001  2.3916750E+003 
 1.5962996E+001  2.3976931E+003 
 1.5979907E+001  2.3596538E+003 
 1.5996818E+001  2.3127505E+003 
 1.6013727E+001  2.2649365E+003 
 1.6030638E+001  2.2277654E+003 
 1.6047548E+001  2.2218667E+003 
 1.6064459E+001  2.2554680E+003 
 1.6081369E+001  2.3234119E+003 
 1.6098280E+001  2.4090181E+003 
 1.6115191E+001  2.4700249E+003 
 1.6132101E+001  2.4653696E+003 
 1.6149012E+001  2.3873723E+003 
 1.6165920E+001  2.2427773E+003 
 1.6182831E+001  2.0538276E+003 
 1.6199741E+001  1.8375083E+003 
 1.6216652E+001  1.6270458E+003 
 1.6233562E+001  1.4538424E+003 
 1.6250473E+001  1.3172112E+003 
 1.6267384E+001  1.2105562E+003 
 1.6284294E+001  1.1354557E+003 
 1.6301205E+001  1.0868684E+003 
 1.6318115E+001  1.0532203E+003 
 1.6335024E+001  1.0295520E+003 
 1.6351934E+001  1.0139174E+003 
 1.6368845E+001  1.0000192E+003 
 1.6385756E+001  9.8942639E+002 
 1.6402666E+001  9.9094159E+002 
 1.6419577E+001  9.9961047E+002 
 1.6436487E+001  1.0119107E+003 
 1.6453398E+001  1.0376802E+003 
 1.6470308E+001  1.0806967E+003 
 1.6487219E+001  1.1356606E+003 
 1.6504129E+001  1.2057255E+003 
 1.6521038E+001  1.2894509E+003 
 1.6537949E+001  1.3690293E+003 
 1.6554859E+001  1.4343883E+003 
 1.6571770E+001  1.4816344E+003 
 1.6588680E+001  1.5021725E+003 
 1.6605591E+001  1.4937905E+003 
 1.6622501E+001  1.4633319E+003 
 1.6639412E+001  1.4189398E+003 
 1.6656322E+001  1.3715217E+003 
 1.6673233E+001  1.3380216E+003 
 1.6690144E+001  1.3339626E+003 
 1.6707052E+001  1.3573976E+003 
 1.6723963E+001  1.3919019E+003 
 1.6740873E+001  1.4271792E+003 
 1.6757784E+001  1.4389812E+003 
 1.6774694E+001  1.4141857E+003 
 1.6791605E+001  1.3573093E+003 
 1.6808516E+001  1.2770309E+003 
 1.6825426E+001  1.1868827E+003 
 1.6842337E+001  1.1055713E+003 
 1.6859247E+001  1.0544164E+003 
 1.6876158E+001  1.0474285E+003 
 1.6893066E+001  1.0855238E+003 
 1.6909977E+001  1.1633827E+003 
 1.6926888E+001  1.2631642E+003 
 1.6943798E+001  1.3619630E+003 
 1.6960709E+001  1.4420869E+003 
 1.6977619E+001  1.4952019E+003 
 1.6994530E+001  1.5265203E+003 
 1.7011440E+001  1.5492123E+003 
 1.7028351E+001  1.5781069E+003 
 1.7045261E+001  1.6231809E+003 
 1.7062170E+001  1.6864214E+003 
 1.7079081E+001  1.7652201E+003 
 1.7095991E+001  1.8537042E+003 
 1.7112902E+001  1.9212085E+003 
 1.7129812E+001  1.9231266E+003 
 1.7146723E+001  1.8439604E+003 
 1.7163633E+001  1.7038250E+003 
 1.7180544E+001  1.5282261E+003 
 1.7197454E+001  1.3422028E+003 
 1.7214365E+001  1.1734628E+003 
 1.7231276E+001  1.0386376E+003 
 1.7248184E+001  9.4099408E+002 
 1.7265095E+001  8.9441858E+002 
 1.7282005E+001  9.1756494E+002 
 1.7298916E+001  1.0000522E+003 
 1.7315826E+001  1.1329462E+003 
 1.7332737E+001  1.3141097E+003 
 1.7349648E+001  1.5219749E+003 
 1.7366558E+001  1.7300514E+003 
 1.7383469E+001  1.9103241E+003 
 1.7400379E+001  2.0285575E+003 
 1.7417290E+001  2.0604995E+003 
 1.7434198E+001  2.0037147E+003 
 1.7451109E+001  1.8604895E+003 
 1.7468019E+001  1.6498312E+003 
 1.7484930E+001  1.4271599E+003 
 1.7501841E+001  1.2266759E+003 
 1.7518751E+001  1.0675212E+003 
 1.7535662E+001  9.5314252E+002 
 1.7552572E+001  8.7592859E+002 
 1.7569483E+001  8.3036420E+002 
 1.7586393E+001  8.1693378E+002 
 1.7603302E+001  8.3235535E+002 
 1.7620213E+001  8.7407886E+002 
 1.7637123E+001  9.4478583E+002 
 1.7654034E+001  1.0275994E+003 
 1.7670944E+001  1.1076812E+003 
 1.7687855E+001  1.1745504E+003 
 1.7704765E+001  1.2218770E+003 
 1.7721676E+001  1.2362839E+003 
 1.7738586E+001  1.2101012E+003 
 1.7755497E+001  1.1487865E+003 
 1.7772408E+001  1.0703906E+003 
 1.7789316E+001  9.8765527E+002 
 1.7806227E+001  9.0676984E+002 
 1.7823137E+001  8.4786792E+002 
 1.7840048E+001  8.1365796E+002 
 1.7856958E+001  8.0062189E+002 
 1.7873869E+001  8.0805804E+002 
 1.7890779E+001  8.2487128E+002 
 1.7907690E+001  8.3619208E+002 
 1.7924601E+001  8.4244550E+002 
 1.7941511E+001  8.4613043E+002 
 1.7958422E+001  8.4728235E+002 
 1.7975330E+001  8.5927295E+002 
 1.7992241E+001  8.9401086E+002 
 1.8009151E+001  9.4788586E+002 
 1.8026062E+001  1.0176581E+003 
 1.8042973E+001  1.0932517E+003 
 1.8059883E+001  1.1577296E+003 
 1.8076794E+001  1.2001766E+003 
 1.8093704E+001  1.2137990E+003 
 1.8110615E+001  1.1933455E+003 
 1.8127525E+001  1.1414130E+003 
 1.8144436E+001  1.0687443E+003 
 1.8161345E+001  9.8723956E+002 
 1.8178255E+001  9.0774756E+002 
 1.8195166E+001  8.4175287E+002 
 1.8212076E+001  7.9831769E+002 
 1.8228987E+001  7.7597906E+002 
 1.8245897E+001  7.6629169E+002 
 1.8262808E+001  7.6614856E+002 
 1.8279718E+001  7.7456854E+002 
 1.8296629E+001  7.8803760E+002 
 1.8313540E+001  8.1108893E+002 
 1.8330448E+001  8.5959204E+002 
 1.8347359E+001  9.4003558E+002 
 1.8364269E+001  1.0475970E+003 
 1.8381180E+001  1.1935901E+003 
 1.8398090E+001  1.3783252E+003 
 1.8415001E+001  1.5636499E+003 
 1.8431911E+001  1.7178185E+003 
 1.8448822E+001  1.8220021E+003 
 1.8465733E+001  1.8572092E+003 
 1.8482643E+001  1.8204463E+003 
 1.8499554E+001  1.7112422E+003 
 1.8516462E+001  1.5354282E+003 
 1.8533373E+001  1.3296870E+003 
 1.8550283E+001  1.1438955E+003 
 1.8567194E+001  9.9599377E+002 
 1.8584105E+001  8.7956055E+002 
 1.8601015E+001  7.9535699E+002 
 1.8617926E+001  7.3773083E+002 
 1.8634836E+001  7.0082489E+002 
 1.8651747E+001  6.8063654E+002 
 1.8668657E+001  6.7457190E+002 
 1.8685568E+001  6.7811255E+002 
 1.8702477E+001  6.8937616E+002 
 1.8719387E+001  7.1470111E+002 
 1.8736298E+001  7.5743634E+002 
 1.8753208E+001  8.1745032E+002 
 1.8770119E+001  8.9729291E+002 
 1.8787029E+001  9.9719403E+002 
 1.8803940E+001  1.1056013E+003 
 1.8820850E+001  1.1985145E+003 
 1.8837761E+001  1.2653099E+003 
 1.8854671E+001  1.2952727E+003 
 1.8871580E+001  1.2837524E+003 
 1.8888491E+001  1.2378959E+003 
 1.8905401E+001  1.1623245E+003 
 1.8922312E+001  1.0618130E+003 
 1.8939222E+001  9.5865393E+002 
 1.8956133E+001  8.7176642E+002 
 1.8973043E+001  7.9914685E+002 
 1.8989954E+001  7.4504852E+002 
 1.9006865E+001  7.1720227E+002 
 1.9023775E+001  7.0928278E+002 
 1.9040686E+001  7.0517822E+002 
 1.9057594E+001  7.0142145E+002 
 1.9074505E+001  6.9735016E+002 
 1.9091415E+001  6.8620526E+002 
 1.9108326E+001  6.7169867E+002 
 1.9125237E+001  6.5891919E+002 
 1.9142147E+001  6.4570935E+002 
 1.9159058E+001  6.3367419E+002 
 1.9175968E+001  6.2654089E+002 
 1.9192879E+001  6.2456836E+002 
 1.9209789E+001  6.2548999E+002 
 1.9226700E+001  6.2910413E+002 
 1.9243608E+001  6.3389813E+002 
 1.9260519E+001  6.3488947E+002 
 1.9277430E+001  6.3684241E+002 
 1.9294340E+001  6.4145270E+002 
 1.9311251E+001  6.4314935E+002 
 1.9328161E+001  6.4512781E+002 
 1.9345072E+001  6.4992731E+002 
 1.9361982E+001  6.6067548E+002 
 1.9378893E+001  6.7351294E+002 
 1.9395803E+001  6.9473236E+002 
 1.9412714E+001  7.3079498E+002 
 1.9429623E+001  7.8055402E+002 
 1.9446533E+001  8.3943677E+002 
 1.9463444E+001  9.1658447E+002 
 1.9480354E+001  1.0215535E+003 
 1.9497265E+001  1.1533734E+003 
 1.9514175E+001  1.3101179E+003 
 1.9531086E+001  1.4784243E+003 
 1.9547997E+001  1.6444298E+003 
 1.9564907E+001  1.7910220E+003 
 1.9581818E+001  1.8989707E+003 
 1.9598726E+001  1.9447659E+003 
 1.9615637E+001  1.9194172E+003 
 1.9632547E+001  1.8364835E+003 
 1.9649458E+001  1.7259996E+003 
 1.9666368E+001  1.6153584E+003 
 1.9683279E+001  1.5390989E+003 
 1.9700190E+001  1.5056631E+003 
 1.9717100E+001  1.4894841E+003 
 1.9734011E+001  1.4867544E+003 
 1.9750921E+001  1.4900891E+003 
 1.9767832E+001  1.4942131E+003 
 1.9784740E+001  1.4731514E+003 
 1.9801651E+001  1.4084497E+003 
 1.9818562E+001  1.3091501E+003 
 1.9835472E+001  1.1909568E+003 
 1.9852383E+001  1.0696440E+003 
 1.9869293E+001  9.7127051E+002 
 1.9886204E+001  9.0532947E+002 
 1.9903114E+001  8.6298328E+002 
 1.9920025E+001  8.4159058E+002 
 1.9936935E+001  8.3995074E+002 
 1.9953846E+001  8.5708295E+002 
 1.9970755E+001  8.8478503E+002 
 1.9987665E+001  9.2258887E+002 
 2.0004576E+001  9.6921442E+002 
 2.0021486E+001  1.0150237E+003 
 2.0038397E+001  1.0592578E+003 
 2.0055307E+001  1.1027600E+003 
 2.0072218E+001  1.1292957E+003 
 2.0089128E+001  1.1370758E+003 
 2.0106039E+001  1.1348510E+003 
 2.0122950E+001  1.1171790E+003 
 2.0139860E+001  1.0928188E+003 
 2.0156769E+001  1.0772792E+003 
 2.0173679E+001  1.0793386E+003 
 2.0190590E+001  1.0957841E+003 
 2.0207500E+001  1.1277097E+003 
 2.0224411E+001  1.1832867E+003 
 2.0241322E+001  1.2494000E+003 
 2.0258232E+001  1.2976516E+003 
 2.0275143E+001  1.3183746E+003 
 2.0292053E+001  1.3164384E+003 
 2.0308964E+001  1.2905314E+003 
 2.0325872E+001  1.2505229E+003 
 2.0342783E+001  1.2148373E+003 
 2.0359694E+001  1.1815309E+003 
 2.0376604E+001  1.1458136E+003 
 2.0393515E+001  1.1194210E+003 
 2.0410425E+001  1.0981920E+003 
 2.0427336E+001  1.0652460E+003 
 2.0444246E+001  1.0216640E+003 
 2.0461157E+001  9.7365527E+002 
 2.0478067E+001  9.2258124E+002 
 2.0494978E+001  8.7152991E+002 
 2.0511887E+001  8.2874219E+002 
 2.0528797E+001  7.9725659E+002 
 2.0545708E+001  7.7247650E+002 
 2.0562618E+001  7.5379675E+002 
 2.0579529E+001  7.4427612E+002 
 2.0596439E+001  7.4215021E+002 
 2.0613350E+001  7.3588049E+002 
 2.0630260E+001  7.3152142E+002 
 2.0647171E+001  7.3350964E+002 
 2.0664082E+001  7.2932129E+002 
 2.0680992E+001  7.2362952E+002 
 2.0697901E+001  7.1990045E+002 
 2.0714811E+001  7.1662653E+002 
 2.0731722E+001  7.1212885E+002 
 2.0748632E+001  7.1488672E+002 
 2.0765543E+001  7.2525677E+002 
 2.0782454E+001  7.4062445E+002 
 2.0799364E+001  7.6902588E+002 
 2.0816275E+001  8.1487036E+002 
 2.0833185E+001  8.7542578E+002 
 2.0850096E+001  9.5142468E+002 
 2.0867004E+001  1.0537065E+003 
 2.0883915E+001  1.1804121E+003 
 2.0900826E+001  1.3164702E+003 
 2.0917736E+001  1.4499878E+003 
 2.0934647E+001  1.5750668E+003 
 2.0951557E+001  1.6721317E+003 
 2.0968468E+001  1.7177268E+003 
 2.0985378E+001  1.7132294E+003 
 2.1002289E+001  1.6545144E+003 
 2.1019199E+001  1.5359313E+003 
 2.1036110E+001  1.3841971E+003 
 2.1053019E+001  1.2328024E+003 
 2.1069929E+001  1.0962690E+003 
 2.1086840E+001  9.7699927E+002 
 2.1103750E+001  8.8358771E+002 
 2.1120661E+001  8.2098462E+002 
 2.1137571E+001  7.7907965E+002 
 2.1154482E+001  7.5285101E+002 
 2.1171392E+001  7.4658722E+002 
 2.1188303E+001  7.4732648E+002 
 2.1205214E+001  7.4503748E+002 
 2.1222124E+001  7.4822430E+002 
 2.1239033E+001  7.5571179E+002 
 2.1255943E+001  7.6018298E+002 
 2.1272854E+001  7.6260187E+002 
 2.1289764E+001  7.6570972E+002 
 2.1306675E+001  7.6649219E+002 
 2.1323586E+001  7.6018658E+002 
 2.1340496E+001  7.5162280E+002 
 2.1357407E+001  7.4636145E+002 
 2.1374317E+001  7.4299988E+002 
 2.1391228E+001  7.3800439E+002 
 2.1408138E+001  7.3677020E+002 
 2.1425047E+001  7.4461346E+002 
 2.1441957E+001  7.5835388E+002 
 2.1458868E+001  7.8101025E+002 
 2.1475779E+001  8.1739905E+002 
 2.1492689E+001  8.7128198E+002 
 2.1509600E+001  9.3943481E+002 
 2.1526510E+001  1.0187280E+003 
 2.1543421E+001  1.1091018E+003 
 2.1560331E+001  1.1867126E+003 
 2.1577242E+001  1.2359015E+003 
 2.1594151E+001  1.2659061E+003 
 2.1611061E+001  1.2734178E+003 
 2.1627972E+001  1.2471826E+003 
 2.1644882E+001  1.1952809E+003 
 2.1661793E+001  1.1401421E+003 
 2.1678703E+001  1.0826337E+003 
 2.1695614E+001  1.0250023E+003 
 2.1712524E+001  9.8254437E+002 
 2.1729435E+001  9.5982343E+002 
 2.1746346E+001  9.5396387E+002 
 2.1763256E+001  9.5570599E+002 
 2.1780165E+001  9.6659375E+002 
 2.1797075E+001  9.8757220E+002 
 2.1813986E+001  1.0099194E+003 
 2.1830896E+001  1.0330483E+003 
 2.1847807E+001  1.0584578E+003 
 2.1864717E+001  1.0846317E+003 
 2.1881628E+001  1.1055710E+003 
 2.1898539E+001  1.1234524E+003 
 2.1915449E+001  1.1454679E+003 
 2.1932360E+001  1.1683623E+003 
 2.1949270E+001  1.1999767E+003 
 2.1966179E+001  1.2516008E+003 
 2.1983089E+001  1.3222745E+003 
 2.2000000E+001  0.0000000E+000
