# Supplementary material for: Application of singular value decomposition analysis to time-dependent powder diffraction data of an in-situ photodimerization reaction
Source: J Synchrotron Radiat. 2014 Apr 2;21(Pt 3):554–60. doi: 10.1107/S1600577514004366 (PMC4333817; doi:10.1107/S1600577514004366)
Supplement: Supplementary file 1 [file s-21-00554-sup1.zip › 1cha/1chai_37.chi]

 3.5000501E+000  0.0000000E+000 
 3.5169604E+000  3.8122971E+003 
 3.5338709E+000  3.7203162E+003 
 3.5507813E+000  2.4602051E+003 
 3.5676916E+000  2.4498560E+003 
 3.5846019E+000  2.8522979E+003 
 3.6015124E+000  2.8360979E+003 
 3.6184227E+000  3.1187534E+003 
 3.6353331E+000  3.4314827E+003 
 3.6522434E+000  3.6723679E+003 
 3.6691539E+000  4.5193892E+003 
 3.6860642E+000  4.6495908E+003 
 3.7029746E+000  4.9327051E+003 
 3.7198849E+000  5.6241685E+003 
 3.7367954E+000  5.3638457E+003 
 3.7537057E+000  5.7657578E+003 
 3.7706161E+000  5.8378438E+003 
 3.7875264E+000  5.4069087E+003 
 3.8044369E+000  5.5373335E+003 
 3.8213472E+000  6.0932070E+003 
 3.8382576E+000  6.1661880E+003 
 3.8551679E+000  6.8629824E+003 
 3.8720784E+000  6.5656284E+003 
 3.8889887E+000  7.9801968E+003 
 3.9058990E+000  1.0220264E+004 
 3.9228094E+000  1.3346058E+004 
 3.9397199E+000  1.7113234E+004 
 3.9566302E+000  2.2539021E+004 
 3.9735405E+000  2.7067232E+004 
 3.9904509E+000  3.0184123E+004 
 4.0073614E+000  3.2955109E+004 
 4.0242715E+000  3.3022418E+004 
 4.0411820E+000  3.2247461E+004 
 4.0580926E+000  3.2219396E+004 
 4.0750027E+000  2.9593430E+004 
 4.0919132E+000  2.7215854E+004 
 4.1088238E+000  2.3073477E+004 
 4.1257339E+000  1.9589365E+004 
 4.1426444E+000  1.6453561E+004 
 4.1595545E+000  1.3320960E+004 
 4.1764650E+000  1.0798047E+004 
 4.1933756E+000  9.2062754E+003 
 4.2102857E+000  7.8812803E+003 
 4.2271962E+000  6.1960938E+003 
 4.2441068E+000  4.7652925E+003 
 4.2610168E+000  3.9196707E+003 
 4.2779274E+000  3.5951641E+003 
 4.2948375E+000  3.1325171E+003 
 4.3117480E+000  3.0140493E+003 
 4.3286586E+000  3.0623284E+003 
 4.3455687E+000  3.0969155E+003 
 4.3624792E+000  3.1191855E+003 
 4.3793898E+000  3.0524719E+003 
 4.3962998E+000  2.7806895E+003 
 4.4132104E+000  2.5259900E+003 
 4.4301205E+000  2.5397283E+003 
 4.4470310E+000  2.1436445E+003 
 4.4639416E+000  2.7219622E+003 
 4.4808517E+000  2.4657395E+003 
 4.4977622E+000  2.1115334E+003 
 4.5146728E+000  2.3855015E+003 
 4.5315828E+000  2.4559885E+003 
 4.5484934E+000  2.1242117E+003 
 4.5654039E+000  2.1863264E+003 
 4.5823140E+000  2.4127485E+003 
 4.5992246E+000  2.0842119E+003 
 4.6161346E+000  2.4301497E+003 
 4.6330452E+000  2.3755276E+003 
 4.6499557E+000  2.4578157E+003 
 4.6668658E+000  2.4949868E+003 
 4.6837764E+000  2.3611011E+003 
 4.7006869E+000  2.3855840E+003 
 4.7175970E+000  2.5013035E+003 
 4.7345076E+000  2.5370054E+003 
 4.7514176E+000  2.4779961E+003 
 4.7683282E+000  2.2885862E+003 
 4.7852387E+000  2.1481177E+003 
 4.8021488E+000  2.5027878E+003 
 4.8190594E+000  2.4703555E+003 
 4.8359699E+000  2.4582139E+003 
 4.8528800E+000  2.6770781E+003 
 4.8697906E+000  2.5880967E+003 
 4.8867006E+000  2.6120889E+003 
 4.9036112E+000  2.4845205E+003 
 4.9205217E+000  2.2806135E+003 
 4.9374318E+000  2.4524382E+003 
 4.9543424E+000  2.5054719E+003 
 4.9712529E+000  2.1384072E+003 
 4.9881630E+000  2.6585264E+003 
 5.0050735E+000  2.2343687E+003 
 5.0219836E+000  2.2503755E+003 
 5.0388942E+000  2.1643069E+003 
 5.0558047E+000  2.1113220E+003 
 5.0727148E+000  2.0152388E+003 
 5.0896254E+000  2.0340226E+003 
 5.1065359E+000  1.9682665E+003 
 5.1234460E+000  1.7820048E+003 
 5.1403565E+000  1.9101569E+003 
 5.1572666E+000  1.6967622E+003 
 5.1741772E+000  1.6003872E+003 
 5.1910877E+000  1.8417019E+003 
 5.2079978E+000  1.6240963E+003 
 5.2249084E+000  1.6256232E+003 
 5.2418189E+000  1.6604198E+003 
 5.2587290E+000  1.6503767E+003 
 5.2756395E+000  1.6741545E+003 
 5.2925496E+000  1.5450262E+003 
 5.3094602E+000  1.3435454E+003 
 5.3263707E+000  1.4729730E+003 
 5.3432808E+000  1.3695289E+003 
 5.3601913E+000  1.4524558E+003 
 5.3771019E+000  1.6483623E+003 
 5.3940120E+000  1.7770096E+003 
 5.4109225E+000  2.0560354E+003 
 5.4278326E+000  2.3275408E+003 
 5.4447432E+000  2.6298140E+003 
 5.4616537E+000  3.1239626E+003 
 5.4785638E+000  3.8568298E+003 
 5.4954743E+000  4.8852456E+003 
 5.5123849E+000  6.4250308E+003 
 5.5292950E+000  8.4674717E+003 
 5.5462055E+000  1.0719652E+004 
 5.5631161E+000  1.4175258E+004 
 5.5800261E+000  1.7444219E+004 
 5.5969367E+000  2.1460059E+004 
 5.6138468E+000  2.5109838E+004 
 5.6307573E+000  2.7939902E+004 
 5.6476679E+000  2.9011342E+004 
 5.6645780E+000  2.7625740E+004 
 5.6814885E+000  2.4107893E+004 
 5.6983991E+000  1.9712734E+004 
 5.7153091E+000  1.5752951E+004 
 5.7322197E+000  1.1408489E+004 
 5.7491298E+000  8.6844414E+003 
 5.7660403E+000  6.4818291E+003 
 5.7829509E+000  4.9274414E+003 
 5.7998610E+000  3.8559377E+003 
 5.8167715E+000  3.2548286E+003 
 5.8336821E+000  3.0480830E+003 
 5.8505921E+000  3.2226753E+003 
 5.8675027E+000  3.8584602E+003 
 5.8844128E+000  5.1264072E+003 
 5.9013233E+000  7.2341284E+003 
 5.9182339E+000  9.7600303E+003 
 5.9351439E+000  1.3431992E+004 
 5.9520545E+000  1.7087502E+004 
 5.9689651E+000  2.1639436E+004 
 5.9858751E+000  2.5457947E+004 
 6.0027857E+000  2.7260072E+004 
 6.0196958E+000  2.7044887E+004 
 6.0366063E+000  2.4984352E+004 
 6.0535169E+000  2.1451924E+004 
 6.0704269E+000  1.7599746E+004 
 6.0873375E+000  1.4260898E+004 
 6.1042480E+000  1.1289163E+004 
 6.1211581E+000  9.2165586E+003 
 6.1380687E+000  7.6044492E+003 
 6.1549788E+000  6.5058198E+003 
 6.1718893E+000  5.9234487E+003 
 6.1887999E+000  5.3874434E+003 
 6.2057099E+000  4.8050205E+003 
 6.2226205E+000  4.2782593E+003 
 6.2395310E+000  3.8033071E+003 
 6.2564411E+000  3.3572268E+003 
 6.2733517E+000  2.9853774E+003 
 6.2902617E+000  2.7344597E+003 
 6.3071723E+000  2.3712974E+003 
 6.3240829E+000  2.2419028E+003 
 6.3409929E+000  2.1763188E+003 
 6.3579035E+000  2.1534712E+003 
 6.3748140E+000  2.2329072E+003 
 6.3917241E+000  2.5122017E+003 
 6.4086347E+000  3.0927278E+003 
 6.4255447E+000  4.0653376E+003 
 6.4424553E+000  5.7134653E+003 
 6.4593658E+000  8.4491992E+003 
 6.4762759E+000  1.2116395E+004 
 6.4931865E+000  1.8144658E+004 
 6.5100970E+000  2.6354352E+004 
 6.5270071E+000  3.4600031E+004 
 6.5439177E+000  4.4246828E+004 
 6.5608277E+000  5.0135141E+004 
 6.5777383E+000  5.1100953E+004 
 6.5946488E+000  4.7692992E+004 
 6.6115589E+000  3.9997777E+004 
 6.6284695E+000  2.9825818E+004 
 6.6453800E+000  2.0374518E+004 
 6.6622901E+000  1.3904079E+004 
 6.6792006E+000  1.0232764E+004 
 6.6961112E+000  7.4587344E+003 
 6.7130213E+000  5.7545142E+003 
 6.7299318E+000  4.8633550E+003 
 6.7468419E+000  4.3137822E+003 
 6.7637525E+000  4.0121560E+003 
 6.7806630E+000  3.9285369E+003 
 6.7975731E+000  3.9545938E+003 
 6.8144836E+000  4.0893049E+003 
 6.8313942E+000  4.4209775E+003 
 6.8483043E+000  5.0405938E+003 
 6.8652148E+000  5.9193843E+003 
 6.8821249E+000  6.8584263E+003 
 6.8990355E+000  7.6506274E+003 
 6.9159460E+000  8.2702627E+003 
 6.9328561E+000  8.6629277E+003 
 6.9497666E+000  8.6249326E+003 
 6.9666772E+000  8.0539053E+003 
 6.9835873E+000  7.0574702E+003 
 7.0004978E+000  5.8749287E+003 
 7.0174079E+000  4.6968711E+003 
 7.0343184E+000  3.4887966E+003 
 7.0512290E+000  2.6947119E+003 
 7.0681391E+000  2.0881985E+003 
 7.0850496E+000  1.7317405E+003 
 7.1019602E+000  1.5307827E+003 
 7.1188703E+000  1.4687686E+003 
 7.1357808E+000  1.4509615E+003 
 7.1526909E+000  1.4322439E+003 
 7.1696014E+000  1.4706115E+003 
 7.1865120E+000  1.5265094E+003 
 7.2034221E+000  1.4735375E+003 
 7.2203326E+000  1.5299966E+003 
 7.2372432E+000  1.5515836E+003 
 7.2541533E+000  1.4718491E+003 
 7.2710638E+000  1.4309457E+003 
 7.2879739E+000  1.3980710E+003 
 7.3048844E+000  1.3574330E+003 
 7.3217950E+000  1.3568354E+003 
 7.3387051E+000  1.3263497E+003 
 7.3556156E+000  1.2630260E+003 
 7.3725262E+000  1.2718497E+003 
 7.3894362E+000  1.2510372E+003 
 7.4063468E+000  1.1804117E+003 
 7.4232569E+000  1.1785546E+003 
 7.4401674E+000  1.2359910E+003 
 7.4570780E+000  1.3004901E+003 
 7.4739881E+000  1.3299408E+003 
 7.4908986E+000  1.3641810E+003 
 7.5078092E+000  1.4267557E+003 
 7.5247192E+000  1.5174126E+003 
 7.5416298E+000  1.5839587E+003 
 7.5585399E+000  1.6086395E+003 
 7.5754504E+000  1.6829216E+003 
 7.5923610E+000  1.7418468E+003 
 7.6092710E+000  1.7674218E+003 
 7.6261816E+000  1.8722816E+003 
 7.6430922E+000  1.9400675E+003 
 7.6600022E+000  2.0348844E+003 
 7.6769128E+000  2.2396880E+003 
 7.6938233E+000  2.4972207E+003 
 7.7107334E+000  2.7849885E+003 
 7.7276440E+000  3.1353167E+003 
 7.7445540E+000  3.6070227E+003 
 7.7614646E+000  4.2783354E+003 
 7.7783751E+000  5.1404849E+003 
 7.7952852E+000  6.5276133E+003 
 7.8121958E+000  8.5965410E+003 
 7.8291063E+000  1.1757014E+004 
 7.8460164E+000  1.6832699E+004 
 7.8629270E+000  2.3868777E+004 
 7.8798370E+000  3.3961520E+004 
 7.8967476E+000  4.7485492E+004 
 7.9136581E+000  6.2436242E+004 
 7.9305682E+000  7.4199883E+004 
 7.9474788E+000  7.8094547E+004 
 7.9643893E+000  7.3463938E+004 
 7.9812994E+000  6.1046289E+004 
 7.9982100E+000  4.7440004E+004 
 8.0151205E+000  3.6139625E+004 
 8.0320311E+000  2.6481250E+004 
 8.0489407E+000  1.9177973E+004 
 8.0658512E+000  1.4068103E+004 
 8.0827618E+000  1.0646472E+004 
 8.0996723E+000  8.5167949E+003 
 8.1165829E+000  7.2930322E+003 
 8.1334925E+000  6.8976724E+003 
 8.1504030E+000  7.3021382E+003 
 8.1673136E+000  8.2206104E+003 
 8.1842241E+000  9.6759414E+003 
 8.2011347E+000  1.1963908E+004 
 8.2180443E+000  1.4822955E+004 
 8.2349548E+000  1.7842188E+004 
 8.2518654E+000  2.0698910E+004 
 8.2687759E+000  2.2703404E+004 
 8.2856865E+000  2.2950043E+004 
 8.3025970E+000  2.1217840E+004 
 8.3195066E+000  1.8113721E+004 
 8.3364172E+000  1.4332344E+004 
 8.3533278E+000  1.1107974E+004 
 8.3702383E+000  8.3752734E+003 
 8.3871489E+000  6.5539937E+003 
 8.4040585E+000  5.4461431E+003 
 8.4209690E+000  4.8471709E+003 
 8.4378796E+000  4.6277261E+003 
 8.4547901E+000  4.6183496E+003 
 8.4717007E+000  4.7183496E+003 
 8.4886103E+000  4.9741792E+003 
 8.5055208E+000  5.4771621E+003 
 8.5224314E+000  6.4092349E+003 
 8.5393419E+000  7.9700996E+003 
 8.5562525E+000  1.0364255E+004 
 8.5731630E+000  1.4155844E+004 
 8.5900726E+000  1.9283598E+004 
 8.6069832E+000  2.7525486E+004 
 8.6238937E+000  3.7932047E+004 
 8.6408043E+000  4.9418063E+004 
 8.6577148E+000  5.9406035E+004 
 8.6746244E+000  6.3825438E+004 
 8.6915350E+000  6.1865574E+004 
 8.7084455E+000  5.4625641E+004 
 8.7253561E+000  4.2655488E+004 
 8.7422667E+000  3.0987703E+004 
 8.7591772E+000  2.1445426E+004 
 8.7760868E+000  1.4653265E+004 
 8.7929974E+000  1.0315737E+004 
 8.8099079E+000  7.4844810E+003 
 8.8268185E+000  5.5834429E+003 
 8.8437290E+000  4.3249160E+003 
 8.8606386E+000  3.4803149E+003 
 8.8775492E+000  2.9562380E+003 
 8.8944597E+000  2.4696423E+003 
 8.9113703E+000  2.1361377E+003 
 8.9282808E+000  1.9341818E+003 
 8.9451904E+000  1.7218242E+003 
 8.9621010E+000  1.6005381E+003 
 8.9790115E+000  1.4799066E+003 
 8.9959221E+000  1.3540686E+003 
 9.0128326E+000  1.2741312E+003 
 9.0297432E+000  1.1933962E+003 
 9.0466528E+000  1.0996094E+003 
 9.0635633E+000  1.0654052E+003 
 9.0804739E+000  9.8393280E+002 
 9.0973845E+000  9.3654193E+002 
 9.1142950E+000  9.7868756E+002 
 9.1312046E+000  9.3026404E+002 
 9.1481152E+000  8.9742957E+002 
 9.1650257E+000  8.8523828E+002 
 9.1819363E+000  8.8672424E+002 
 9.1988468E+000  9.1929022E+002 
 9.2157564E+000  9.6267712E+002 
 9.2326670E+000  9.8304504E+002 
 9.2495775E+000  1.0256301E+003 
 9.2664881E+000  1.0935375E+003 
 9.2833986E+000  1.0852238E+003 
 9.3003092E+000  1.1019192E+003 
 9.3172188E+000  1.1401665E+003 
 9.3341293E+000  1.2295259E+003 
 9.3510399E+000  1.3182705E+003 
 9.3679504E+000  1.4249215E+003 
 9.3848610E+000  1.5496848E+003 
 9.4017706E+000  1.6925109E+003 
 9.4186811E+000  1.8980522E+003 
 9.4355917E+000  2.2213174E+003 
 9.4525023E+000  2.7115581E+003 
 9.4694128E+000  3.4389041E+003 
 9.4863224E+000  4.4821357E+003 
 9.5032330E+000  5.8503682E+003 
 9.5201435E+000  7.4343950E+003 
 9.5370541E+000  9.1740527E+003 
 9.5539646E+000  1.0753616E+004 
 9.5708752E+000  1.1964940E+004 
 9.5877848E+000  1.2547435E+004 
 9.6046953E+000  1.2255218E+004 
 9.6216059E+000  1.1219277E+004 
 9.6385164E+000  9.8132891E+003 
 9.6554270E+000  8.5736367E+003 
 9.6723366E+000  7.7764487E+003 
 9.6892471E+000  7.5907817E+003 
 9.7061577E+000  7.8415972E+003 
 9.7230682E+000  8.3578574E+003 
 9.7399788E+000  9.0056592E+003 
 9.7568893E+000  9.5416904E+003 
 9.7737989E+000  9.7415957E+003 
 9.7907095E+000  9.5115488E+003 
 9.8076200E+000  8.7973662E+003 
 9.8245306E+000  7.5894658E+003 
 9.8414412E+000  6.1202114E+003 
 9.8583508E+000  4.8094595E+003 
 9.8752613E+000  3.7611208E+003 
 9.8921719E+000  3.0187788E+003 
 9.9090824E+000  2.5164365E+003 
 9.9259930E+000  2.1892346E+003 
 9.9429026E+000  1.9921240E+003 
 9.9598131E+000  1.8965687E+003 
 9.9767237E+000  1.8836990E+003 
 9.9936342E+000  1.8928447E+003 
 1.0010545E+001  1.8618542E+003 
 1.0027455E+001  1.8378098E+003 
 1.0044365E+001  1.8197189E+003 
 1.0061275E+001  1.8279865E+003 
 1.0078186E+001  1.8483101E+003 
 1.0095097E+001  1.8726766E+003 
 1.0112007E+001  1.8889131E+003 
 1.0128917E+001  1.9689165E+003 
 1.0145827E+001  2.1012869E+003 
 1.0162738E+001  2.2197922E+003 
 1.0179648E+001  2.3684072E+003 
 1.0196559E+001  2.5541150E+003 
 1.0213469E+001  2.7964578E+003 
 1.0230379E+001  3.1936338E+003 
 1.0247290E+001  3.7735842E+003 
 1.0264200E+001  4.6912803E+003 
 1.0281111E+001  6.1391318E+003 
 1.0298021E+001  8.3893145E+003 
 1.0314931E+001  1.1780287E+004 
 1.0331841E+001  1.6633459E+004 
 1.0348752E+001  2.3060295E+004 
 1.0365663E+001  3.0765221E+004 
 1.0382573E+001  3.8043918E+004 
 1.0399483E+001  4.1422832E+004 
 1.0416393E+001  3.9150887E+004 
 1.0433304E+001  3.2791000E+004 
 1.0450214E+001  2.5400951E+004 
 1.0467125E+001  1.8539168E+004 
 1.0484035E+001  1.3240987E+004 
 1.0500945E+001  9.5509600E+003 
 1.0517856E+001  6.9184609E+003 
 1.0534766E+001  5.0643750E+003 
 1.0551677E+001  3.8992627E+003 
 1.0568587E+001  3.1783948E+003 
 1.0585497E+001  2.7854524E+003 
 1.0602407E+001  2.5432139E+003 
 1.0619318E+001  2.3694192E+003 
 1.0636229E+001  2.2583809E+003 
 1.0653139E+001  2.1745298E+003 
 1.0670049E+001  2.1144028E+003 
 1.0686959E+001  2.0871860E+003 
 1.0703870E+001  2.1035784E+003 
 1.0720780E+001  2.1468240E+003 
 1.0737691E+001  2.1900466E+003 
 1.0754601E+001  2.2392458E+003 
 1.0771511E+001  2.2992278E+003 
 1.0788422E+001  2.3780251E+003 
 1.0805332E+001  2.4553774E+003 
 1.0822243E+001  2.5400913E+003 
 1.0839153E+001  2.6228359E+003 
 1.0856063E+001  2.6977671E+003 
 1.0872973E+001  2.7461687E+003 
 1.0889884E+001  2.7613870E+003 
 1.0906795E+001  2.7600288E+003 
 1.0923705E+001  2.7758103E+003 
 1.0940615E+001  2.8110710E+003 
 1.0957525E+001  2.8394302E+003 
 1.0974436E+001  2.9182549E+003 
 1.0991346E+001  3.0883232E+003 
 1.1008257E+001  3.4148606E+003 
 1.1025167E+001  3.9772195E+003 
 1.1042077E+001  4.8891768E+003 
 1.1058988E+001  6.2305269E+003 
 1.1075898E+001  8.0429839E+003 
 1.1092809E+001  1.0382621E+004 
 1.1109719E+001  1.3259576E+004 
 1.1126629E+001  1.6182225E+004 
 1.1143539E+001  1.8201484E+004 
 1.1160450E+001  1.8867434E+004 
 1.1177361E+001  1.8104109E+004 
 1.1194271E+001  1.6138403E+004 
 1.1211181E+001  1.3575427E+004 
 1.1228091E+001  1.1102643E+004 
 1.1245002E+001  9.1223184E+003 
 1.1261912E+001  7.6117251E+003 
 1.1278823E+001  6.5222539E+003 
 1.1295733E+001  5.8470571E+003 
 1.1312643E+001  5.3842510E+003 
 1.1329554E+001  5.0335615E+003 
 1.1346464E+001  4.6836470E+003 
 1.1363375E+001  4.2709302E+003 
 1.1380285E+001  3.9038452E+003 
 1.1397195E+001  3.6458875E+003 
 1.1414105E+001  3.5214668E+003 
 1.1431016E+001  3.5872529E+003 
 1.1447927E+001  3.8978367E+003 
 1.1464837E+001  4.4754087E+003 
 1.1481747E+001  5.2780659E+003 
 1.1498657E+001  6.2183916E+003 
 1.1515568E+001  7.1327339E+003 
 1.1532478E+001  7.7332271E+003 
 1.1549389E+001  7.9144575E+003 
 1.1566299E+001  7.6535259E+003 
 1.1583209E+001  6.9129053E+003 
 1.1600120E+001  5.7966724E+003 
 1.1617030E+001  4.5867354E+003 
 1.1633941E+001  3.5793174E+003 
 1.1650851E+001  2.8225249E+003 
 1.1667761E+001  2.2861873E+003 
 1.1684671E+001  2.0117382E+003 
 1.1701582E+001  1.9266554E+003 
 1.1718493E+001  2.0605737E+003 
 1.1735403E+001  2.4586833E+003 
 1.1752314E+001  3.1686833E+003 
 1.1769223E+001  4.1778345E+003 
 1.1786134E+001  5.4315220E+003 
 1.1803044E+001  6.9403491E+003 
 1.1819955E+001  8.5768301E+003 
 1.1836865E+001  1.0085428E+004 
 1.1853775E+001  1.1147533E+004 
 1.1870686E+001  1.1653584E+004 
 1.1887596E+001  1.2082770E+004 
 1.1904507E+001  1.2941267E+004 
 1.1921417E+001  1.4501271E+004 
 1.1938327E+001  1.6980570E+004 
 1.1955237E+001  2.0712006E+004 
 1.1972148E+001  2.6133340E+004 
 1.1989058E+001  3.2832379E+004 
 1.2005969E+001  3.9064109E+004 
 1.2022880E+001  4.1880383E+004 
 1.2039789E+001  3.9431293E+004 
 1.2056700E+001  3.2929492E+004 
 1.2073610E+001  2.5290797E+004 
 1.2090521E+001  1.8612900E+004 
 1.2107431E+001  1.3152158E+004 
 1.2124341E+001  9.1792539E+003 
 1.2141252E+001  6.5035547E+003 
 1.2158162E+001  4.6919507E+003 
 1.2175073E+001  3.5073770E+003 
 1.2191983E+001  2.7827139E+003 
 1.2208893E+001  2.3199924E+003 
 1.2225803E+001  1.9962942E+003 
 1.2242714E+001  1.7858546E+003 
 1.2259624E+001  1.6714606E+003 
 1.2276535E+001  1.5909771E+003 
 1.2293446E+001  1.5386870E+003 
 1.2310355E+001  1.5279050E+003 
 1.2327266E+001  1.5417198E+003 
 1.2344176E+001  1.6019312E+003 
 1.2361087E+001  1.7508314E+003 
 1.2377997E+001  2.0314067E+003 
 1.2394907E+001  2.4926426E+003 
 1.2411818E+001  3.2269182E+003 
 1.2428728E+001  4.3285142E+003 
 1.2445639E+001  5.8320430E+003 
 1.2462549E+001  7.6967217E+003 
 1.2479459E+001  9.6899482E+003 
 1.2496369E+001  1.1385501E+004 
 1.2513280E+001  1.2342709E+004 
 1.2530190E+001  1.2223787E+004 
 1.2547101E+001  1.0960641E+004 
 1.2564012E+001  9.0379561E+003 
 1.2580921E+001  7.1206045E+003 
 1.2597832E+001  5.5443223E+003 
 1.2614742E+001  4.3264141E+003 
 1.2631653E+001  3.4264885E+003 
 1.2648563E+001  2.8288938E+003 
 1.2665473E+001  2.4287739E+003 
 1.2682384E+001  2.1634355E+003 
 1.2699294E+001  1.9839321E+003 
 1.2716205E+001  1.8135880E+003 
 1.2733115E+001  1.6381896E+003 
 1.2750025E+001  1.4675740E+003 
 1.2766935E+001  1.3074120E+003 
 1.2783846E+001  1.1760720E+003 
 1.2800756E+001  1.0875115E+003 
 1.2817667E+001  1.0412676E+003 
 1.2834578E+001  1.0174239E+003 
 1.2851487E+001  1.0018553E+003 
 1.2868398E+001  1.0075765E+003 
 1.2885308E+001  1.0344913E+003 
 1.2902219E+001  1.0729973E+003 
 1.2919129E+001  1.1099194E+003 
 1.2936039E+001  1.1528638E+003 
 1.2952950E+001  1.2007775E+003 
 1.2969860E+001  1.2625375E+003 
 1.2986771E+001  1.3794479E+003 
 1.3003681E+001  1.5703247E+003 
 1.3020592E+001  1.8462897E+003 
 1.3037501E+001  2.2245417E+003 
 1.3054412E+001  2.7543135E+003 
 1.3071322E+001  3.4906426E+003 
 1.3088233E+001  4.4069365E+003 
 1.3105144E+001  5.4381172E+003 
 1.3122053E+001  6.4743345E+003 
 1.3138964E+001  7.3191978E+003 
 1.3155874E+001  7.8124839E+003 
 1.3172785E+001  7.8903975E+003 
 1.3189695E+001  7.5661323E+003 
 1.3206605E+001  7.0279937E+003 
 1.3223516E+001  6.4439097E+003 
 1.3240426E+001  5.8860874E+003 
 1.3257337E+001  5.4172671E+003 
 1.3274247E+001  5.0272173E+003 
 1.3291158E+001  4.7064126E+003 
 1.3308067E+001  4.4124668E+003 
 1.3324978E+001  4.1003008E+003 
 1.3341888E+001  3.7168806E+003 
 1.3358799E+001  3.2345127E+003 
 1.3375710E+001  2.7147905E+003 
 1.3392619E+001  2.2497390E+003 
 1.3409530E+001  1.8814240E+003 
 1.3426440E+001  1.5908719E+003 
 1.3443351E+001  1.3818628E+003 
 1.3460261E+001  1.2561808E+003 
 1.3477171E+001  1.1784580E+003 
 1.3494081E+001  1.1222051E+003 
 1.3510992E+001  1.0849249E+003 
 1.3527903E+001  1.0525786E+003 
 1.3544813E+001  1.0245535E+003 
 1.3561724E+001  1.0069723E+003 
 1.3578633E+001  9.9479834E+002 
 1.3595544E+001  9.8351813E+002 
 1.3612454E+001  9.6128314E+002 
 1.3629365E+001  9.3656024E+002 
 1.3646276E+001  9.1948364E+002 
 1.3663185E+001  9.0881097E+002 
 1.3680096E+001  9.0426978E+002 
 1.3697006E+001  9.1355609E+002 
 1.3713917E+001  9.2952924E+002 
 1.3730827E+001  9.4865985E+002 
 1.3747737E+001  9.7841284E+002 
 1.3764647E+001  1.0178636E+003 
 1.3781558E+001  1.0679939E+003 
 1.3798469E+001  1.1267024E+003 
 1.3815379E+001  1.1911252E+003 
 1.3832290E+001  1.2547531E+003 
 1.3849199E+001  1.3034324E+003 
 1.3866110E+001  1.3277041E+003 
 1.3883020E+001  1.3298719E+003 
 1.3899931E+001  1.3094728E+003 
 1.3916842E+001  1.2688254E+003 
 1.3933751E+001  1.2137784E+003 
 1.3950662E+001  1.1578544E+003 
 1.3967572E+001  1.1096414E+003 
 1.3984483E+001  1.0723513E+003 
 1.4001393E+001  1.0525758E+003 
 1.4018304E+001  1.0441025E+003 
 1.4035213E+001  1.0431362E+003 
 1.4052124E+001  1.0442650E+003 
 1.4069035E+001  1.0436139E+003 
 1.4085945E+001  1.0478060E+003 
 1.4102856E+001  1.0477021E+003 
 1.4119765E+001  1.0427296E+003 
 1.4136676E+001  1.0453583E+003 
 1.4153586E+001  1.0478856E+003 
 1.4170497E+001  1.0516860E+003 
 1.4187407E+001  1.0708407E+003 
 1.4204317E+001  1.1009100E+003 
 1.4221228E+001  1.1493267E+003 
 1.4238138E+001  1.2328470E+003 
 1.4255049E+001  1.3458937E+003 
 1.4271959E+001  1.4802990E+003 
 1.4288870E+001  1.6337206E+003 
 1.4305779E+001  1.7718253E+003 
 1.4322690E+001  1.8746420E+003 
 1.4339601E+001  1.9319458E+003 
 1.4356511E+001  1.9212240E+003 
 1.4373422E+001  1.8419360E+003 
 1.4390331E+001  1.7193494E+003 
 1.4407242E+001  1.5833933E+003 
 1.4424152E+001  1.4447766E+003 
 1.4441063E+001  1.3150004E+003 
 1.4457973E+001  1.2023698E+003 
 1.4474883E+001  1.1176057E+003 
 1.4491794E+001  1.0640063E+003 
 1.4508704E+001  1.0290896E+003 
 1.4525615E+001  1.0110374E+003 
 1.4542525E+001  1.0082997E+003 
 1.4559436E+001  1.0099338E+003 
 1.4576345E+001  1.0138272E+003 
 1.4593256E+001  1.0227938E+003 
 1.4610167E+001  1.0318040E+003 
 1.4627077E+001  1.0357371E+003 
 1.4643988E+001  1.0294900E+003 
 1.4660897E+001  1.0251915E+003 
 1.4677808E+001  1.0316583E+003 
 1.4694718E+001  1.0413202E+003 
 1.4711629E+001  1.0571503E+003 
 1.4728539E+001  1.0773430E+003 
 1.4745449E+001  1.1036848E+003 
 1.4762360E+001  1.1445637E+003 
 1.4779270E+001  1.1990054E+003 
 1.4796181E+001  1.2634990E+003 
 1.4813091E+001  1.3272550E+003 
 1.4830002E+001  1.3744120E+003 
 1.4846911E+001  1.4056051E+003 
 1.4863822E+001  1.4243414E+003 
 1.4880733E+001  1.4221128E+003 
 1.4897643E+001  1.3965232E+003 
 1.4914554E+001  1.3624141E+003 
 1.4931463E+001  1.3192384E+003 
 1.4948374E+001  1.2665870E+003 
 1.4965284E+001  1.2182694E+003 
 1.4982195E+001  1.1852128E+003 
 1.4999105E+001  1.1785349E+003 
 1.5016016E+001  1.1865219E+003 
 1.5032926E+001  1.2137673E+003 
 1.5049836E+001  1.2766628E+003 
 1.5066747E+001  1.3895601E+003 
 1.5083657E+001  1.5703359E+003 
 1.5100568E+001  1.8187303E+003 
 1.5117477E+001  2.1174766E+003 
 1.5134388E+001  2.4511821E+003 
 1.5151299E+001  2.7934993E+003 
 1.5168209E+001  3.0935264E+003 
 1.5185120E+001  3.2957771E+003 
 1.5202029E+001  3.3462664E+003 
 1.5218940E+001  3.2123071E+003 
 1.5235850E+001  2.8948230E+003 
 1.5252761E+001  2.4973376E+003 
 1.5269671E+001  2.1469727E+003 
 1.5286582E+001  1.8811312E+003 
 1.5303492E+001  1.7057554E+003 
 1.5320402E+001  1.6187653E+003 
 1.5337313E+001  1.5993507E+003 
 1.5354223E+001  1.6246757E+003 
 1.5371134E+001  1.6735604E+003 
 1.5388043E+001  1.7208185E+003 
 1.5404954E+001  1.7449559E+003 
 1.5421865E+001  1.7483386E+003 
 1.5438775E+001  1.7393326E+003 
 1.5455686E+001  1.7327460E+003 
 1.5472595E+001  1.7523307E+003 
 1.5489506E+001  1.8130541E+003 
 1.5506416E+001  1.9018567E+003 
 1.5523327E+001  1.9924703E+003 
 1.5540237E+001  2.0727192E+003 
 1.5557148E+001  2.1261787E+003 
 1.5574058E+001  2.1250396E+003 
 1.5590968E+001  2.0660088E+003 
 1.5607879E+001  1.9641289E+003 
 1.5624789E+001  1.8228856E+003 
 1.5641700E+001  1.6629196E+003 
 1.5658609E+001  1.5155463E+003 
 1.5675520E+001  1.3916879E+003 
 1.5692430E+001  1.2993610E+003 
 1.5709341E+001  1.2420012E+003 
 1.5726252E+001  1.2097645E+003 
 1.5743161E+001  1.1938582E+003 
 1.5760072E+001  1.1885909E+003 
 1.5776982E+001  1.1951307E+003 
 1.5793893E+001  1.2199553E+003 
 1.5810803E+001  1.2797435E+003 
 1.5827714E+001  1.3652085E+003 
 1.5844624E+001  1.4785192E+003 
 1.5861534E+001  1.6244268E+003 
 1.5878445E+001  1.7921515E+003 
 1.5895355E+001  1.9719502E+003 
 1.5912266E+001  2.1408645E+003 
 1.5929175E+001  2.2701028E+003 
 1.5946086E+001  2.3424268E+003 
 1.5962996E+001  2.3449492E+003 
 1.5979907E+001  2.3008413E+003 
 1.5996818E+001  2.2556899E+003 
 1.6013727E+001  2.2174072E+003 
 1.6030638E+001  2.1903298E+003 
 1.6047548E+001  2.1906218E+003 
 1.6064459E+001  2.2269470E+003 
 1.6081369E+001  2.2996409E+003 
 1.6098280E+001  2.3893533E+003 
 1.6115191E+001  2.4463201E+003 
 1.6132101E+001  2.4366897E+003 
 1.6149012E+001  2.3563271E+003 
 1.6165920E+001  2.2088701E+003 
 1.6182831E+001  2.0235884E+003 
 1.6199741E+001  1.8174034E+003 
 1.6216652E+001  1.6202827E+003 
 1.6233562E+001  1.4601576E+003 
 1.6250473E+001  1.3316451E+003 
 1.6267384E+001  1.2272783E+003 
 1.6284294E+001  1.1554943E+003 
 1.6301205E+001  1.1169664E+003 
 1.6318115E+001  1.0903844E+003 
 1.6335024E+001  1.0687684E+003 
 1.6351934E+001  1.0580007E+003 
 1.6368845E+001  1.0466199E+003 
 1.6385756E+001  1.0357386E+003 
 1.6402666E+001  1.0330935E+003 
 1.6419577E+001  1.0369982E+003 
 1.6436487E+001  1.0478551E+003 
 1.6453398E+001  1.0720077E+003 
 1.6470308E+001  1.1120076E+003 
 1.6487219E+001  1.1645049E+003 
 1.6504129E+001  1.2316559E+003 
 1.6521038E+001  1.3158936E+003 
 1.6537949E+001  1.4020635E+003 
 1.6554859E+001  1.4663984E+003 
 1.6571770E+001  1.5041404E+003 
 1.6588680E+001  1.5133809E+003 
 1.6605591E+001  1.4945010E+003 
 1.6622501E+001  1.4616438E+003 
 1.6639412E+001  1.4228195E+003 
 1.6656322E+001  1.3817771E+003 
 1.6673233E+001  1.3497209E+003 
 1.6690144E+001  1.3357655E+003 
 1.6707052E+001  1.3511841E+003 
 1.6723963E+001  1.3871958E+003 
 1.6740873E+001  1.4231167E+003 
 1.6757784E+001  1.4358079E+003 
 1.6774694E+001  1.4049825E+003 
 1.6791605E+001  1.3359731E+003 
 1.6808516E+001  1.2496886E+003 
 1.6825426E+001  1.1652461E+003 
 1.6842337E+001  1.0949794E+003 
 1.6859247E+001  1.0524517E+003 
 1.6876158E+001  1.0547451E+003 
 1.6893066E+001  1.1006722E+003 
 1.6909977E+001  1.1807046E+003 
 1.6926888E+001  1.2809851E+003 
 1.6943798E+001  1.3773420E+003 
 1.6960709E+001  1.4475848E+003 
 1.6977619E+001  1.4884586E+003 
 1.6994530E+001  1.5139408E+003 
 1.7011440E+001  1.5370770E+003 
 1.7028351E+001  1.5671421E+003 
 1.7045261E+001  1.6123837E+003 
 1.7062170E+001  1.6744089E+003 
 1.7079081E+001  1.7472445E+003 
 1.7095991E+001  1.8206276E+003 
 1.7112902E+001  1.8682837E+003 
 1.7129812E+001  1.8556072E+003 
 1.7146723E+001  1.7690707E+003 
 1.7163633E+001  1.6269532E+003 
 1.7180544E+001  1.4549738E+003 
 1.7197454E+001  1.2788494E+003 
 1.7214365E+001  1.1250361E+003 
 1.7231276E+001  1.0083997E+003 
 1.7248184E+001  9.3048120E+002 
 1.7265095E+001  8.9726740E+002 
 1.7282005E+001  9.2002588E+002 
 1.7298916E+001  9.9468890E+002 
 1.7315826E+001  1.1229720E+003 
 1.7332737E+001  1.3046036E+003 
 1.7349648E+001  1.5087418E+003 
 1.7366558E+001  1.7033766E+003 
 1.7383469E+001  1.8682096E+003 
 1.7400379E+001  1.9738800E+003 
 1.7417290E+001  1.9978513E+003 
 1.7434198E+001  1.9370182E+003 
 1.7451109E+001  1.7855880E+003 
 1.7468019E+001  1.5792698E+003 
 1.7484930E+001  1.3765529E+003 
 1.7501841E+001  1.1962971E+003 
 1.7518751E+001  1.0535048E+003 
 1.7535662E+001  9.5363635E+002 
 1.7552572E+001  8.8976746E+002 
 1.7569483E+001  8.5578278E+002 
 1.7586393E+001  8.5099573E+002 
 1.7603302E+001  8.7087805E+002 
 1.7620213E+001  9.0871143E+002 
 1.7637123E+001  9.6915161E+002 
 1.7654034E+001  1.0468356E+003 
 1.7670944E+001  1.1260327E+003 
 1.7687855E+001  1.1876722E+003 
 1.7704765E+001  1.2205452E+003 
 1.7721676E+001  1.2180089E+003 
 1.7738586E+001  1.1782747E+003 
 1.7755497E+001  1.1128456E+003 
 1.7772408E+001  1.0363524E+003 
 1.7789316E+001  9.5667877E+002 
 1.7806227E+001  8.8373273E+002 
 1.7823137E+001  8.3069861E+002 
 1.7840048E+001  8.0581360E+002 
 1.7856958E+001  8.0448193E+002 
 1.7873869E+001  8.2044196E+002 
 1.7890779E+001  8.4327808E+002 
 1.7907690E+001  8.5533380E+002 
 1.7924601E+001  8.5742462E+002 
 1.7941511E+001  8.5590784E+002 
 1.7958422E+001  8.5546149E+002 
 1.7975330E+001  8.6960846E+002 
 1.7992241E+001  9.0323462E+002 
 1.8009151E+001  9.5228772E+002 
 1.8026062E+001  1.0192852E+003 
 1.8042973E+001  1.0953933E+003 
 1.8059883E+001  1.1576182E+003 
 1.8076794E+001  1.1947783E+003 
 1.8093704E+001  1.2022523E+003 
 1.8110615E+001  1.1746927E+003 
 1.8127525E+001  1.1213198E+003 
 1.8144436E+001  1.0550503E+003 
 1.8161345E+001  9.8225970E+002 
 1.8178255E+001  9.1110687E+002 
 1.8195166E+001  8.5270862E+002 
 1.8212076E+001  8.1529156E+002 
 1.8228987E+001  7.9103363E+002 
 1.8245897E+001  7.8095270E+002 
 1.8262808E+001  7.8176831E+002 
 1.8279718E+001  7.8698578E+002 
 1.8296629E+001  7.9724066E+002 
 1.8313540E+001  8.2245325E+002 
 1.8330448E+001  8.7567694E+002 
 1.8347359E+001  9.5812665E+002 
 1.8364269E+001  1.0668309E+003 
 1.8381180E+001  1.2109178E+003 
 1.8398090E+001  1.3885233E+003 
 1.8415001E+001  1.5703285E+003 
 1.8431911E+001  1.7179932E+003 
 1.8448822E+001  1.8082560E+003 
 1.8465733E+001  1.8264656E+003 
 1.8482643E+001  1.7730345E+003 
 1.8499554E+001  1.6559290E+003 
 1.8516462E+001  1.4830219E+003 
 1.8533373E+001  1.2878877E+003 
 1.8550283E+001  1.1190253E+003 
 1.8567194E+001  9.8151593E+002 
 1.8584105E+001  8.7129718E+002 
 1.8601015E+001  7.9851947E+002 
 1.8617926E+001  7.5325317E+002 
 1.8634836E+001  7.2436395E+002 
 1.8651747E+001  7.0374347E+002 
 1.8668657E+001  6.9583850E+002 
 1.8685568E+001  6.9854456E+002 
 1.8702477E+001  7.0912762E+002 
 1.8719387E+001  7.3549512E+002 
 1.8736298E+001  7.7852777E+002 
 1.8753208E+001  8.3679169E+002 
 1.8770119E+001  9.1038599E+002 
 1.8787029E+001  1.0033973E+003 
 1.8803940E+001  1.1042450E+003 
 1.8820850E+001  1.1875614E+003 
 1.8837761E+001  1.2499946E+003 
 1.8854671E+001  1.2797750E+003 
 1.8871580E+001  1.2709841E+003 
 1.8888491E+001  1.2290148E+003 
 1.8905401E+001  1.1563975E+003 
 1.8922312E+001  1.0600155E+003 
 1.8939222E+001  9.5749500E+002 
 1.8956133E+001  8.6813660E+002 
 1.8973043E+001  7.9758868E+002 
 1.8989954E+001  7.5164636E+002 
 1.9006865E+001  7.3097937E+002 
 1.9023775E+001  7.2500854E+002 
 1.9040686E+001  7.2078772E+002 
 1.9057594E+001  7.1735388E+002 
 1.9074505E+001  7.1489661E+002 
 1.9091415E+001  7.0592407E+002 
 1.9108326E+001  6.9342804E+002 
 1.9125237E+001  6.8253558E+002 
 1.9142147E+001  6.6714703E+002 
 1.9159058E+001  6.5243695E+002 
 1.9175968E+001  6.4724969E+002 
 1.9192879E+001  6.4774152E+002 
 1.9209789E+001  6.4941803E+002 
 1.9226700E+001  6.5265192E+002 
 1.9243608E+001  6.5421045E+002 
 1.9260519E+001  6.5363922E+002 
 1.9277430E+001  6.5658344E+002 
 1.9294340E+001  6.6154401E+002 
 1.9311251E+001  6.6311798E+002 
 1.9328161E+001  6.6349438E+002 
 1.9345072E+001  6.7046527E+002 
 1.9361982E+001  6.8364648E+002 
 1.9378893E+001  6.9907019E+002 
 1.9395803E+001  7.2400714E+002 
 1.9412714E+001  7.6005927E+002 
 1.9429623E+001  8.0273022E+002 
 1.9446533E+001  8.5486218E+002 
 1.9463444E+001  9.2628381E+002 
 1.9480354E+001  1.0200352E+003 
 1.9497265E+001  1.1411587E+003 
 1.9514175E+001  1.2890474E+003 
 1.9531086E+001  1.4526146E+003 
 1.9547997E+001  1.6163276E+003 
 1.9564907E+001  1.7540039E+003 
 1.9581818E+001  1.8511862E+003 
 1.9598726E+001  1.8874337E+003 
 1.9615637E+001  1.8590624E+003 
 1.9632547E+001  1.7791383E+003 
 1.9649458E+001  1.6721930E+003 
 1.9666368E+001  1.5657034E+003 
 1.9683279E+001  1.4896210E+003 
 1.9700190E+001  1.4521298E+003 
 1.9717100E+001  1.4347799E+003 
 1.9734011E+001  1.4375135E+003 
 1.9750921E+001  1.4495414E+003 
 1.9767832E+001  1.4573550E+003 
 1.9784740E+001  1.4355281E+003 
 1.9801651E+001  1.3723866E+003 
 1.9818562E+001  1.2744359E+003 
 1.9835472E+001  1.1578955E+003 
 1.9852383E+001  1.0453669E+003 
 1.9869293E+001  9.5440686E+002 
 1.9886204E+001  8.9038434E+002 
 1.9903114E+001  8.5133014E+002 
 1.9920025E+001  8.3688788E+002 
 1.9936935E+001  8.4108588E+002 
 1.9953846E+001  8.5737476E+002 
 1.9970755E+001  8.8403430E+002 
 1.9987665E+001  9.2348596E+002 
 2.0004576E+001  9.6762732E+002 
 2.0021486E+001  1.0082962E+003 
 2.0038397E+001  1.0464783E+003 
 2.0055307E+001  1.0845640E+003 
 2.0072218E+001  1.1125977E+003 
 2.0089128E+001  1.1197161E+003 
 2.0106039E+001  1.1129728E+003 
 2.0122950E+001  1.0970659E+003 
 2.0139860E+001  1.0785118E+003 
 2.0156769E+001  1.0631808E+003 
 2.0173679E+001  1.0619200E+003 
 2.0190590E+001  1.0793035E+003 
 2.0207500E+001  1.1163019E+003 
 2.0224411E+001  1.1729509E+003 
 2.0241322E+001  1.2322963E+003 
 2.0258232E+001  1.2707993E+003 
 2.0275143E+001  1.2843940E+003 
 2.0292053E+001  1.2751387E+003 
 2.0308964E+001  1.2403375E+003 
 2.0325872E+001  1.1983668E+003 
 2.0342783E+001  1.1655292E+003 
 2.0359694E+001  1.1341108E+003 
 2.0376604E+001  1.1005399E+003 
 2.0393515E+001  1.0794631E+003 
 2.0410425E+001  1.0625065E+003 
 2.0427336E+001  1.0307546E+003 
 2.0444246E+001  9.9327075E+002 
 2.0461157E+001  9.5412543E+002 
 2.0478067E+001  9.0691821E+002 
 2.0494978E+001  8.5744116E+002 
 2.0511887E+001  8.1599493E+002 
 2.0528797E+001  7.8449738E+002 
 2.0545708E+001  7.6136707E+002 
 2.0562618E+001  7.5045020E+002 
 2.0579529E+001  7.4877814E+002 
 2.0596439E+001  7.4891931E+002 
 2.0613350E+001  7.4401483E+002 
 2.0630260E+001  7.3877850E+002 
 2.0647171E+001  7.3720996E+002 
 2.0664082E+001  7.3025488E+002 
 2.0680992E+001  7.2226440E+002 
 2.0697901E+001  7.1806171E+002 
 2.0714811E+001  7.1670502E+002 
 2.0731722E+001  7.1590076E+002 
 2.0748632E+001  7.2301166E+002 
 2.0765543E+001  7.3806537E+002 
 2.0782454E+001  7.5606696E+002 
 2.0799364E+001  7.8529028E+002 
 2.0816275E+001  8.2932648E+002 
 2.0833185E+001  8.8564606E+002 
 2.0850096E+001  9.5837518E+002 
 2.0867004E+001  1.0568096E+003 
 2.0883915E+001  1.1782665E+003 
 2.0900826E+001  1.3077764E+003 
 2.0917736E+001  1.4354386E+003 
 2.0934647E+001  1.5518875E+003 
 2.0951557E+001  1.6404056E+003 
 2.0968468E+001  1.6792760E+003 
 2.0985378E+001  1.6652434E+003 
 2.1002289E+001  1.5966869E+003 
 2.1019199E+001  1.4733291E+003 
 2.1036110E+001  1.3264872E+003 
 2.1053019E+001  1.1865330E+003 
 2.1069929E+001  1.0614005E+003 
 2.1086840E+001  9.5144812E+002 
 2.1103750E+001  8.6801660E+002 
 2.1120661E+001  8.1342212E+002 
 2.1137571E+001  7.7660962E+002 
 2.1154482E+001  7.5354419E+002 
 2.1171392E+001  7.4781897E+002 
 2.1188303E+001  7.5007123E+002 
 2.1205214E+001  7.5145251E+002 
 2.1222124E+001  7.5784528E+002 
 2.1239033E+001  7.6592004E+002 
 2.1255943E+001  7.6925134E+002 
 2.1272854E+001  7.7018964E+002 
 2.1289764E+001  7.7187030E+002 
 2.1306675E+001  7.7276758E+002 
 2.1323586E+001  7.6640961E+002 
 2.1340496E+001  7.6047333E+002 
 2.1357407E+001  7.5855469E+002 
 2.1374317E+001  7.5586548E+002 
 2.1391228E+001  7.5344214E+002 
 2.1408138E+001  7.5388483E+002 
 2.1425047E+001  7.6261267E+002 
 2.1441957E+001  7.7734247E+002 
 2.1458868E+001  7.9708575E+002 
 2.1475779E+001  8.2714691E+002 
 2.1492689E+001  8.7642090E+002 
 2.1509600E+001  9.4631366E+002 
 2.1526510E+001  1.0282810E+003 
 2.1543421E+001  1.1129064E+003 
 2.1560331E+001  1.1844008E+003 
 2.1577242E+001  1.2305840E+003 
 2.1594151E+001  1.2541100E+003 
 2.1611061E+001  1.2557935E+003 
 2.1627972E+001  1.2280072E+003 
 2.1644882E+001  1.1746819E+003 
 2.1661793E+001  1.1161487E+003 
 2.1678703E+001  1.0591210E+003 
 2.1695614E+001  1.0064956E+003 
 2.1712524E+001  9.7130273E+002 
 2.1729435E+001  9.5678394E+002 
 2.1746346E+001  9.5480017E+002 
 2.1763256E+001  9.5673303E+002 
 2.1780165E+001  9.6683600E+002 
 2.1797075E+001  9.8668085E+002 
 2.1813986E+001  1.0094666E+003 
 2.1830896E+001  1.0336398E+003 
 2.1847807E+001  1.0588440E+003 
 2.1864717E+001  1.0859265E+003 
 2.1881628E+001  1.1057720E+003 
 2.1898539E+001  1.1210891E+003 
 2.1915449E+001  1.1407896E+003 
 2.1932360E+001  1.1617695E+003 
 2.1949270E+001  1.1920830E+003 
 2.1966179E+001  1.2422612E+003 
 2.1983089E+001  1.3118146E+003 
 2.2000000E+001  0.0000000E+000
