# Supplementary material for: Application of singular value decomposition analysis to time-dependent powder diffraction data of an in-situ photodimerization reaction
Source: J Synchrotron Radiat. 2014 Apr 2;21(Pt 3):554–60. doi: 10.1107/S1600577514004366 (PMC4333817; doi:10.1107/S1600577514004366)
Supplement: Supplementary file 1 [file s-21-00554-sup1.zip › 1cha/1chai_31.chi]

 3.5000501E+000  0.0000000E+000 
 3.5169604E+000  3.5591067E+003 
 3.5338709E+000  3.5110225E+003 
 3.5507813E+000  2.4699021E+003 
 3.5676916E+000  2.4772769E+003 
 3.5846019E+000  2.8646118E+003 
 3.6015124E+000  2.7814817E+003 
 3.6184227E+000  3.1335427E+003 
 3.6353331E+000  3.4919187E+003 
 3.6522434E+000  3.0069094E+003 
 3.6691539E+000  4.0093477E+003 
 3.6860642E+000  4.5079741E+003 
 3.7029746E+000  4.5751841E+003 
 3.7198849E+000  5.0927202E+003 
 3.7367954E+000  5.4876553E+003 
 3.7537057E+000  5.6703643E+003 
 3.7706161E+000  5.6448750E+003 
 3.7875264E+000  5.1959355E+003 
 3.8044369E+000  5.1998506E+003 
 3.8213472E+000  5.6243091E+003 
 3.8382576E+000  4.9694521E+003 
 3.8551679E+000  5.8217231E+003 
 3.8720784E+000  6.1359409E+003 
 3.8889887E+000  7.4474355E+003 
 3.9058990E+000  9.0438545E+003 
 3.9228094E+000  1.1705950E+004 
 3.9397199E+000  1.4634550E+004 
 3.9566302E+000  1.8989660E+004 
 3.9735405E+000  2.3553383E+004 
 3.9904509E+000  2.8208311E+004 
 4.0073614E+000  3.3034508E+004 
 4.0242715E+000  3.4821371E+004 
 4.0411820E+000  3.4396652E+004 
 4.0580926E+000  3.2287375E+004 
 4.0750027E+000  2.7700563E+004 
 4.0919132E+000  2.4414393E+004 
 4.1088238E+000  2.0715121E+004 
 4.1257339E+000  1.7581932E+004 
 4.1426444E+000  1.5229034E+004 
 4.1595545E+000  1.3078069E+004 
 4.1764650E+000  1.0872786E+004 
 4.1933756E+000  9.0788389E+003 
 4.2102857E+000  7.8931680E+003 
 4.2271962E+000  6.2783398E+003 
 4.2441068E+000  4.8440898E+003 
 4.2610168E+000  3.8911223E+003 
 4.2779274E+000  3.4499946E+003 
 4.2948375E+000  3.1415142E+003 
 4.3117480E+000  3.0973669E+003 
 4.3286586E+000  3.0297578E+003 
 4.3455687E+000  2.8137368E+003 
 4.3624792E+000  2.7110452E+003 
 4.3793898E+000  2.7644419E+003 
 4.3962998E+000  2.6044373E+003 
 4.4132104E+000  2.5116924E+003 
 4.4301205E+000  2.6043550E+003 
 4.4470310E+000  1.9117667E+003 
 4.4639416E+000  2.2423992E+003 
 4.4808517E+000  2.5246626E+003 
 4.4977622E+000  2.2459124E+003 
 4.5146728E+000  2.3779309E+003 
 4.5315828E+000  2.4596660E+003 
 4.5484934E+000  2.1917788E+003 
 4.5654039E+000  2.1153237E+003 
 4.5823140E+000  2.0729609E+003 
 4.5992246E+000  1.9052916E+003 
 4.6161346E+000  2.2449282E+003 
 4.6330452E+000  2.0084478E+003 
 4.6499557E+000  1.9271554E+003 
 4.6668658E+000  1.9953157E+003 
 4.6837764E+000  2.1944929E+003 
 4.7006869E+000  2.3294714E+003 
 4.7175970E+000  2.4488564E+003 
 4.7345076E+000  2.4101812E+003 
 4.7514176E+000  2.2183220E+003 
 4.7683282E+000  2.2851206E+003 
 4.7852387E+000  2.2500791E+003 
 4.8021488E+000  2.5530776E+003 
 4.8190594E+000  2.3856384E+003 
 4.8359699E+000  2.4085586E+003 
 4.8528800E+000  2.3499185E+003 
 4.8697906E+000  2.2196621E+003 
 4.8867006E+000  2.2850981E+003 
 4.9036112E+000  2.1705527E+003 
 4.9205217E+000  2.0253752E+003 
 4.9374318E+000  2.2137051E+003 
 4.9543424E+000  2.1356851E+003 
 4.9712529E+000  1.8359982E+003 
 4.9881630E+000  2.3377478E+003 
 5.0050735E+000  2.1149766E+003 
 5.0219836E+000  2.0951152E+003 
 5.0388942E+000  2.0778657E+003 
 5.0558047E+000  1.9765192E+003 
 5.0727148E+000  1.9476687E+003 
 5.0896254E+000  2.0731738E+003 
 5.1065359E+000  2.0643420E+003 
 5.1234460E+000  1.9053510E+003 
 5.1403565E+000  1.9383367E+003 
 5.1572666E+000  1.6092618E+003 
 5.1741772E+000  1.3872917E+003 
 5.1910877E+000  1.5285283E+003 
 5.2079978E+000  1.2910021E+003 
 5.2249084E+000  1.3648837E+003 
 5.2418189E+000  1.2327323E+003 
 5.2587290E+000  1.3165659E+003 
 5.2756395E+000  1.4323523E+003 
 5.2925496E+000  1.3580367E+003 
 5.3094602E+000  1.3715961E+003 
 5.3263707E+000  1.5209777E+003 
 5.3432808E+000  1.3872605E+003 
 5.3601913E+000  1.4651089E+003 
 5.3771019E+000  1.6870459E+003 
 5.3940120E+000  1.8262227E+003 
 5.4109225E+000  2.0490913E+003 
 5.4278326E+000  2.1194333E+003 
 5.4447432E+000  2.3784873E+003 
 5.4616537E+000  2.9728784E+003 
 5.4785638E+000  3.7218018E+003 
 5.4954743E+000  4.6380679E+003 
 5.5123849E+000  6.0615474E+003 
 5.5292950E+000  8.0456001E+003 
 5.5462055E+000  1.0508207E+004 
 5.5631161E+000  1.3783285E+004 
 5.5800261E+000  1.7436063E+004 
 5.5969367E+000  2.1380625E+004 
 5.6138468E+000  2.4570291E+004 
 5.6307573E+000  2.6838568E+004 
 5.6476679E+000  2.7734930E+004 
 5.6645780E+000  2.6748781E+004 
 5.6814885E+000  2.3820377E+004 
 5.6983991E+000  1.9458848E+004 
 5.7153091E+000  1.4744145E+004 
 5.7322197E+000  1.0581393E+004 
 5.7491298E+000  7.7282954E+003 
 5.7660403E+000  5.7062031E+003 
 5.7829509E+000  4.5256768E+003 
 5.7998610E+000  3.5929365E+003 
 5.8167715E+000  3.0591511E+003 
 5.8336821E+000  2.9278108E+003 
 5.8505921E+000  3.1457327E+003 
 5.8675027E+000  3.8228420E+003 
 5.8844128E+000  5.1020229E+003 
 5.9013233E+000  7.0470508E+003 
 5.9182339E+000  9.6693389E+003 
 5.9351439E+000  1.4039545E+004 
 5.9520545E+000  1.8008674E+004 
 5.9689651E+000  2.2864529E+004 
 5.9858751E+000  2.7032166E+004 
 6.0027857E+000  2.8872252E+004 
 6.0196958E+000  2.8410982E+004 
 6.0366063E+000  2.5874348E+004 
 6.0535169E+000  2.1712371E+004 
 6.0704269E+000  1.7307242E+004 
 6.0873375E+000  1.3469528E+004 
 6.1042480E+000  1.0385674E+004 
 6.1211581E+000  8.5112900E+003 
 6.1380687E+000  7.0999380E+003 
 6.1549788E+000  5.9509277E+003 
 6.1718893E+000  5.2848193E+003 
 6.1887999E+000  4.8102847E+003 
 6.2057099E+000  4.3175801E+003 
 6.2226205E+000  3.8933167E+003 
 6.2395310E+000  3.5225105E+003 
 6.2564411E+000  3.0423455E+003 
 6.2733517E+000  2.6298843E+003 
 6.2902617E+000  2.3056011E+003 
 6.3071723E+000  1.9596625E+003 
 6.3240829E+000  1.9387032E+003 
 6.3409929E+000  1.9956685E+003 
 6.3579035E+000  2.0209240E+003 
 6.3748140E+000  2.1083372E+003 
 6.3917241E+000  2.3382405E+003 
 6.4086347E+000  2.8456116E+003 
 6.4255447E+000  3.7935388E+003 
 6.4424553E+000  5.4130171E+003 
 6.4593658E+000  8.1317183E+003 
 6.4762759E+000  1.2180314E+004 
 6.4931865E+000  1.8194172E+004 
 6.5100970E+000  2.6632303E+004 
 6.5270071E+000  3.6412719E+004 
 6.5439177E+000  4.7104223E+004 
 6.5608277E+000  5.3204090E+004 
 6.5777383E+000  5.3916652E+004 
 6.5946488E+000  4.9041793E+004 
 6.6115589E+000  3.9537168E+004 
 6.6284695E+000  2.9287623E+004 
 6.6453800E+000  1.9849068E+004 
 6.6622901E+000  1.4182631E+004 
 6.6792006E+000  1.0361633E+004 
 6.6961112E+000  7.3487466E+003 
 6.7130213E+000  5.7271641E+003 
 6.7299318E+000  4.7299180E+003 
 6.7468419E+000  4.2116694E+003 
 6.7637525E+000  3.9742327E+003 
 6.7806630E+000  3.8577976E+003 
 6.7975731E+000  3.7758184E+003 
 6.8144836E+000  3.7522407E+003 
 6.8313942E+000  4.1063179E+003 
 6.8483043E+000  4.7552627E+003 
 6.8652148E+000  5.5550596E+003 
 6.8821249E+000  6.5444087E+003 
 6.8990355E+000  7.5084028E+003 
 6.9159460E+000  8.3309404E+003 
 6.9328561E+000  8.7979639E+003 
 6.9497666E+000  8.6492617E+003 
 6.9666772E+000  7.8366499E+003 
 6.9835873E+000  6.6634194E+003 
 7.0004978E+000  5.4726313E+003 
 7.0174079E+000  4.3020664E+003 
 7.0343184E+000  3.2806577E+003 
 7.0512290E+000  2.4527571E+003 
 7.0681391E+000  1.9266807E+003 
 7.0850496E+000  1.6308519E+003 
 7.1019602E+000  1.4904280E+003 
 7.1188703E+000  1.4524594E+003 
 7.1357808E+000  1.3929728E+003 
 7.1526909E+000  1.3720291E+003 
 7.1696014E+000  1.4322388E+003 
 7.1865120E+000  1.4326667E+003 
 7.2034221E+000  1.3807164E+003 
 7.2203326E+000  1.3713253E+003 
 7.2372432E+000  1.4242129E+003 
 7.2541533E+000  1.4055659E+003 
 7.2710638E+000  1.3335051E+003 
 7.2879739E+000  1.2841915E+003 
 7.3048844E+000  1.2881289E+003 
 7.3217950E+000  1.3010186E+003 
 7.3387051E+000  1.2196116E+003 
 7.3556156E+000  1.1451104E+003 
 7.3725262E+000  1.1878010E+003 
 7.3894362E+000  1.1183580E+003 
 7.4063468E+000  1.0906537E+003 
 7.4232569E+000  1.0542494E+003 
 7.4401674E+000  1.0740197E+003 
 7.4570780E+000  1.1448407E+003 
 7.4739881E+000  1.2294083E+003 
 7.4908986E+000  1.2754203E+003 
 7.5078092E+000  1.3492191E+003 
 7.5247192E+000  1.4625876E+003 
 7.5416298E+000  1.5020762E+003 
 7.5585399E+000  1.4844116E+003 
 7.5754504E+000  1.5933958E+003 
 7.5923610E+000  1.6489423E+003 
 7.6092710E+000  1.6258176E+003 
 7.6261816E+000  1.7743156E+003 
 7.6430922E+000  1.9547813E+003 
 7.6600022E+000  2.1387854E+003 
 7.6769128E+000  2.3676917E+003 
 7.6938233E+000  2.6105327E+003 
 7.7107334E+000  2.8862209E+003 
 7.7276440E+000  3.2605366E+003 
 7.7445540E+000  3.7755391E+003 
 7.7614646E+000  4.3868638E+003 
 7.7783751E+000  5.0702271E+003 
 7.7952852E+000  6.4955112E+003 
 7.8121958E+000  8.6190342E+003 
 7.8291063E+000  1.1630274E+004 
 7.8460164E+000  1.6595967E+004 
 7.8629270E+000  2.3859016E+004 
 7.8798370E+000  3.4662285E+004 
 7.8967476E+000  4.9141773E+004 
 7.9136581E+000  6.4551762E+004 
 7.9305682E+000  7.6586477E+004 
 7.9474788E+000  8.1385656E+004 
 7.9643893E+000  7.6460742E+004 
 7.9812994E+000  6.4417734E+004 
 7.9982100E+000  4.8628855E+004 
 8.0151205E+000  3.5910898E+004 
 8.0320311E+000  2.5777707E+004 
 8.0489407E+000  1.8708148E+004 
 8.0658512E+000  1.3843393E+004 
 8.0827618E+000  1.0581640E+004 
 8.0996723E+000  8.5858779E+003 
 8.1165829E+000  7.2627168E+003 
 8.1334925E+000  6.7106514E+003 
 8.1504030E+000  6.9468154E+003 
 8.1673136E+000  7.8117080E+003 
 8.1842241E+000  9.3331240E+003 
 8.2011347E+000  1.1500917E+004 
 8.2180443E+000  1.4678230E+004 
 8.2349548E+000  1.8278789E+004 
 8.2518654E+000  2.1761877E+004 
 8.2687759E+000  2.4036365E+004 
 8.2856865E+000  2.4003164E+004 
 8.3025970E+000  2.1763889E+004 
 8.3195066E+000  1.8338764E+004 
 8.3364172E+000  1.4594371E+004 
 8.3533278E+000  1.1381534E+004 
 8.3702383E+000  8.7589824E+003 
 8.3871489E+000  6.8622290E+003 
 8.4040585E+000  5.6849839E+003 
 8.4209690E+000  5.0303916E+003 
 8.4378796E+000  4.7003013E+003 
 8.4547901E+000  4.6142939E+003 
 8.4717007E+000  4.6721025E+003 
 8.4886103E+000  4.8541211E+003 
 8.5055208E+000  5.3013516E+003 
 8.5224314E+000  6.0046309E+003 
 8.5393419E+000  7.3407173E+003 
 8.5562525E+000  9.6708398E+003 
 8.5731630E+000  1.3403867E+004 
 8.5900726E+000  1.8844865E+004 
 8.6069832E+000  2.7596092E+004 
 8.6238937E+000  3.9356078E+004 
 8.6408043E+000  5.2618758E+004 
 8.6577148E+000  6.4142336E+004 
 8.6746244E+000  6.9831719E+004 
 8.6915350E+000  6.7526172E+004 
 8.7084455E+000  5.7274078E+004 
 8.7253561E+000  4.3208629E+004 
 8.7422667E+000  3.0942248E+004 
 8.7591772E+000  2.1346514E+004 
 8.7760868E+000  1.4620247E+004 
 8.7929974E+000  1.0115470E+004 
 8.8099079E+000  7.1910488E+003 
 8.8268185E+000  5.3766011E+003 
 8.8437290E+000  4.2362832E+003 
 8.8606386E+000  3.4711895E+003 
 8.8775492E+000  2.9559043E+003 
 8.8944597E+000  2.5126665E+003 
 8.9113703E+000  2.1904783E+003 
 8.9282808E+000  1.9364386E+003 
 8.9451904E+000  1.7271133E+003 
 8.9621010E+000  1.5307971E+003 
 8.9790115E+000  1.3420291E+003 
 8.9959221E+000  1.2270621E+003 
 9.0128326E+000  1.1976088E+003 
 9.0297432E+000  1.1429469E+003 
 9.0466528E+000  1.0447635E+003 
 9.0635633E+000  1.0071309E+003 
 9.0804739E+000  9.4528894E+002 
 9.0973845E+000  9.0683881E+002 
 9.1142950E+000  9.2356323E+002 
 9.1312046E+000  9.2138232E+002 
 9.1481152E+000  9.0827539E+002 
 9.1650257E+000  9.0193146E+002 
 9.1819363E+000  8.9505609E+002 
 9.1988468E+000  8.9089081E+002 
 9.2157564E+000  9.1090833E+002 
 9.2326670E+000  9.3644867E+002 
 9.2495775E+000  9.5497540E+002 
 9.2664881E+000  1.0190037E+003 
 9.2833986E+000  1.0471350E+003 
 9.3003092E+000  1.0608534E+003 
 9.3172188E+000  1.1055859E+003 
 9.3341293E+000  1.1637706E+003 
 9.3510399E+000  1.2366532E+003 
 9.3679504E+000  1.3433596E+003 
 9.3848610E+000  1.4861835E+003 
 9.4017706E+000  1.6620991E+003 
 9.4186811E+000  1.8627203E+003 
 9.4355917E+000  2.1141714E+003 
 9.4525023E+000  2.5247063E+003 
 9.4694128E+000  3.1837620E+003 
 9.4863224E+000  4.1300791E+003 
 9.5032330E+000  5.3403086E+003 
 9.5201435E+000  6.7991699E+003 
 9.5370541E+000  8.5080537E+003 
 9.5539646E+000  1.0270334E+004 
 9.5708752E+000  1.1757079E+004 
 9.5877848E+000  1.2554978E+004 
 9.6046953E+000  1.2331992E+004 
 9.6216059E+000  1.1190561E+004 
 9.6385164E+000  9.7123662E+003 
 9.6554270E+000  8.4768359E+003 
 9.6723366E+000  7.8205649E+003 
 9.6892471E+000  7.7677559E+003 
 9.7061577E+000  8.0709209E+003 
 9.7230682E+000  8.6421396E+003 
 9.7399788E+000  9.4092988E+003 
 9.7568893E+000  1.0074644E+004 
 9.7737989E+000  1.0298891E+004 
 9.7907095E+000  9.9427324E+003 
 9.8076200E+000  8.9978936E+003 
 9.8245306E+000  7.5695762E+003 
 9.8414412E+000  6.0554521E+003 
 9.8583508E+000  4.7846123E+003 
 9.8752613E+000  3.7621875E+003 
 9.8921719E+000  3.0326528E+003 
 9.9090824E+000  2.4910393E+003 
 9.9259930E+000  2.1565149E+003 
 9.9429026E+000  1.9855775E+003 
 9.9598131E+000  1.8975397E+003 
 9.9767237E+000  1.8791654E+003 
 9.9936342E+000  1.9015096E+003 
 1.0010545E+001  1.8882809E+003 
 1.0027455E+001  1.8346908E+003 
 1.0044365E+001  1.7982312E+003 
 1.0061275E+001  1.8180872E+003 
 1.0078186E+001  1.8483779E+003 
 1.0095097E+001  1.9026866E+003 
 1.0112007E+001  1.9647438E+003 
 1.0128917E+001  2.0397723E+003 
 1.0145827E+001  2.1225322E+003 
 1.0162738E+001  2.2087449E+003 
 1.0179648E+001  2.3541721E+003 
 1.0196559E+001  2.5777407E+003 
 1.0213469E+001  2.8790906E+003 
 1.0230379E+001  3.3404326E+003 
 1.0247290E+001  4.0176201E+003 
 1.0264200E+001  5.0633994E+003 
 1.0281111E+001  6.6356934E+003 
 1.0298021E+001  9.0899883E+003 
 1.0314931E+001  1.2884213E+004 
 1.0331841E+001  1.8232561E+004 
 1.0348752E+001  2.4832928E+004 
 1.0365663E+001  3.2138672E+004 
 1.0382573E+001  3.8650332E+004 
 1.0399483E+001  4.1580945E+004 
 1.0416393E+001  4.0048070E+004 
 1.0433304E+001  3.4293961E+004 
 1.0450214E+001  2.6308770E+004 
 1.0467125E+001  1.8680715E+004 
 1.0484035E+001  1.2829677E+004 
 1.0500945E+001  8.9200898E+003 
 1.0517856E+001  6.3853755E+003 
 1.0534766E+001  4.7067563E+003 
 1.0551677E+001  3.6877671E+003 
 1.0568587E+001  3.0825137E+003 
 1.0585497E+001  2.7080708E+003 
 1.0602407E+001  2.4601111E+003 
 1.0619318E+001  2.2873867E+003 
 1.0636229E+001  2.1952004E+003 
 1.0653139E+001  2.1377239E+003 
 1.0670049E+001  2.0863252E+003 
 1.0686959E+001  2.0450610E+003 
 1.0703870E+001  2.0432494E+003 
 1.0720780E+001  2.0927859E+003 
 1.0737691E+001  2.1450051E+003 
 1.0754601E+001  2.1682019E+003 
 1.0771511E+001  2.2183215E+003 
 1.0788422E+001  2.2943306E+003 
 1.0805332E+001  2.3614524E+003 
 1.0822243E+001  2.4236802E+003 
 1.0839153E+001  2.4651011E+003 
 1.0856063E+001  2.5191450E+003 
 1.0872973E+001  2.5673992E+003 
 1.0889884E+001  2.5834004E+003 
 1.0906795E+001  2.5815366E+003 
 1.0923705E+001  2.5887517E+003 
 1.0940615E+001  2.6311641E+003 
 1.0957525E+001  2.7050552E+003 
 1.0974436E+001  2.7857354E+003 
 1.0991346E+001  2.9149297E+003 
 1.1008257E+001  3.2078901E+003 
 1.1025167E+001  3.7635349E+003 
 1.1042077E+001  4.6587319E+003 
 1.1058988E+001  5.9765859E+003 
 1.1075898E+001  7.8604014E+003 
 1.1092809E+001  1.0371194E+004 
 1.1109719E+001  1.3446325E+004 
 1.1126629E+001  1.6560676E+004 
 1.1143539E+001  1.8622906E+004 
 1.1160450E+001  1.9168088E+004 
 1.1177361E+001  1.8177672E+004 
 1.1194271E+001  1.6003933E+004 
 1.1211181E+001  1.3320516E+004 
 1.1228091E+001  1.0793695E+004 
 1.1245002E+001  8.7706357E+003 
 1.1261912E+001  7.2583120E+003 
 1.1278823E+001  6.2076699E+003 
 1.1295733E+001  5.5483237E+003 
 1.1312643E+001  5.0779980E+003 
 1.1329554E+001  4.6934355E+003 
 1.1346464E+001  4.3273892E+003 
 1.1363375E+001  3.9279998E+003 
 1.1380285E+001  3.5888894E+003 
 1.1397195E+001  3.3894824E+003 
 1.1414105E+001  3.3413838E+003 
 1.1431016E+001  3.4791804E+003 
 1.1447927E+001  3.8374648E+003 
 1.1464837E+001  4.4182798E+003 
 1.1481747E+001  5.1657651E+003 
 1.1498657E+001  5.9725054E+003 
 1.1515568E+001  6.7359761E+003 
 1.1532478E+001  7.3006528E+003 
 1.1549389E+001  7.5038354E+003 
 1.1566299E+001  7.2366104E+003 
 1.1583209E+001  6.4730264E+003 
 1.1600120E+001  5.4129521E+003 
 1.1617030E+001  4.3660938E+003 
 1.1633941E+001  3.5134880E+003 
 1.1650851E+001  2.8575103E+003 
 1.1667761E+001  2.4072178E+003 
 1.1684671E+001  2.1778235E+003 
 1.1701582E+001  2.1248403E+003 
 1.1718493E+001  2.3141687E+003 
 1.1735403E+001  2.7892285E+003 
 1.1752314E+001  3.5906838E+003 
 1.1769223E+001  4.7117964E+003 
 1.1786134E+001  6.0175103E+003 
 1.1803044E+001  7.5001719E+003 
 1.1819955E+001  9.0115684E+003 
 1.1836865E+001  1.0248677E+004 
 1.1853775E+001  1.1145824E+004 
 1.1870686E+001  1.1867629E+004 
 1.1887596E+001  1.2623938E+004 
 1.1904507E+001  1.3727577E+004 
 1.1921417E+001  1.5469327E+004 
 1.1938327E+001  1.8097857E+004 
 1.1955237E+001  2.1989496E+004 
 1.1972148E+001  2.7424520E+004 
 1.1989058E+001  3.3874574E+004 
 1.2005969E+001  3.9779984E+004 
 1.2022880E+001  4.2402027E+004 
 1.2039789E+001  3.9965609E+004 
 1.2056700E+001  3.3399516E+004 
 1.2073610E+001  2.5277834E+004 
 1.2090521E+001  1.8176391E+004 
 1.2107431E+001  1.2646690E+004 
 1.2124341E+001  8.7165820E+003 
 1.2141252E+001  6.0596313E+003 
 1.2158162E+001  4.3537979E+003 
 1.2175073E+001  3.2915115E+003 
 1.2191983E+001  2.6507463E+003 
 1.2208893E+001  2.2474231E+003 
 1.2225803E+001  1.9631865E+003 
 1.2242714E+001  1.7794891E+003 
 1.2259624E+001  1.6644395E+003 
 1.2276535E+001  1.5913306E+003 
 1.2293446E+001  1.5386621E+003 
 1.2310355E+001  1.5235776E+003 
 1.2327266E+001  1.5459602E+003 
 1.2344176E+001  1.6198571E+003 
 1.2361087E+001  1.7905050E+003 
 1.2377997E+001  2.0909133E+003 
 1.2394907E+001  2.5547258E+003 
 1.2411818E+001  3.2972642E+003 
 1.2428728E+001  4.4393418E+003 
 1.2445639E+001  6.0104038E+003 
 1.2462549E+001  7.9856499E+003 
 1.2479459E+001  1.0074006E+004 
 1.2496369E+001  1.1813354E+004 
 1.2513280E+001  1.2801608E+004 
 1.2530190E+001  1.2620905E+004 
 1.2547101E+001  1.1260963E+004 
 1.2564012E+001  9.2312090E+003 
 1.2580921E+001  7.1648223E+003 
 1.2597832E+001  5.4649326E+003 
 1.2614742E+001  4.2066870E+003 
 1.2631653E+001  3.3026956E+003 
 1.2648563E+001  2.7199419E+003 
 1.2665473E+001  2.3742783E+003 
 1.2682384E+001  2.1530259E+003 
 1.2699294E+001  1.9726344E+003 
 1.2716205E+001  1.8007433E+003 
 1.2733115E+001  1.6338612E+003 
 1.2750025E+001  1.4754553E+003 
 1.2766935E+001  1.3382815E+003 
 1.2783846E+001  1.2229717E+003 
 1.2800756E+001  1.1233136E+003 
 1.2817667E+001  1.0607803E+003 
 1.2834578E+001  1.0274908E+003 
 1.2851487E+001  1.0111783E+003 
 1.2868398E+001  1.0273632E+003 
 1.2885308E+001  1.0547206E+003 
 1.2902219E+001  1.0779647E+003 
 1.2919129E+001  1.0927594E+003 
 1.2936039E+001  1.1123169E+003 
 1.2952950E+001  1.1527996E+003 
 1.2969860E+001  1.2290768E+003 
 1.2986771E+001  1.3610504E+003 
 1.3003681E+001  1.5620178E+003 
 1.3020592E+001  1.8396652E+003 
 1.3037501E+001  2.1973147E+003 
 1.3054412E+001  2.6989409E+003 
 1.3071322E+001  3.4133101E+003 
 1.3088233E+001  4.3187690E+003 
 1.3105144E+001  5.3922222E+003 
 1.3122053E+001  6.5344688E+003 
 1.3138964E+001  7.4800288E+003 
 1.3155874E+001  8.0112666E+003 
 1.3172785E+001  8.0790195E+003 
 1.3189695E+001  7.6911763E+003 
 1.3206605E+001  7.0722959E+003 
 1.3223516E+001  6.4725200E+003 
 1.3240426E+001  5.9529600E+003 
 1.3257337E+001  5.5467153E+003 
 1.3274247E+001  5.2093921E+003 
 1.3291158E+001  4.9114731E+003 
 1.3308067E+001  4.6041963E+003 
 1.3324978E+001  4.2085195E+003 
 1.3341888E+001  3.7255659E+003 
 1.3358799E+001  3.1961711E+003 
 1.3375710E+001  2.6609814E+003 
 1.3392619E+001  2.1839072E+003 
 1.3409530E+001  1.8032137E+003 
 1.3426440E+001  1.5229034E+003 
 1.3443351E+001  1.3261460E+003 
 1.3460261E+001  1.2104980E+003 
 1.3477171E+001  1.1383577E+003 
 1.3494081E+001  1.0847418E+003 
 1.3510992E+001  1.0430758E+003 
 1.3527903E+001  1.0130615E+003 
 1.3544813E+001  9.9365027E+002 
 1.3561724E+001  9.7852155E+002 
 1.3578633E+001  9.6447955E+002 
 1.3595544E+001  9.4699396E+002 
 1.3612454E+001  9.2927936E+002 
 1.3629365E+001  9.1920367E+002 
 1.3646276E+001  9.1632886E+002 
 1.3663185E+001  9.1022015E+002 
 1.3680096E+001  9.0132477E+002 
 1.3697006E+001  9.0260522E+002 
 1.3713917E+001  9.1002069E+002 
 1.3730827E+001  9.2083344E+002 
 1.3747737E+001  9.5819836E+002 
 1.3764647E+001  1.0125098E+003 
 1.3781558E+001  1.0699055E+003 
 1.3798469E+001  1.1376603E+003 
 1.3815379E+001  1.2054181E+003 
 1.3832290E+001  1.2651212E+003 
 1.3849199E+001  1.3060142E+003 
 1.3866110E+001  1.3185029E+003 
 1.3883020E+001  1.3053207E+003 
 1.3899931E+001  1.2746267E+003 
 1.3916842E+001  1.2257582E+003 
 1.3933751E+001  1.1663633E+003 
 1.3950662E+001  1.1106985E+003 
 1.3967572E+001  1.0638208E+003 
 1.3984483E+001  1.0288556E+003 
 1.4001393E+001  1.0113766E+003 
 1.4018304E+001  1.0137579E+003 
 1.4035213E+001  1.0258751E+003 
 1.4052124E+001  1.0300194E+003 
 1.4069035E+001  1.0168455E+003 
 1.4085945E+001  1.0064383E+003 
 1.4102856E+001  1.0062933E+003 
 1.4119765E+001  1.0121453E+003 
 1.4136676E+001  1.0207832E+003 
 1.4153586E+001  1.0183951E+003 
 1.4170497E+001  1.0167822E+003 
 1.4187407E+001  1.0358799E+003 
 1.4204317E+001  1.0678785E+003 
 1.4221228E+001  1.1168510E+003 
 1.4238138E+001  1.1994167E+003 
 1.4255049E+001  1.3184618E+003 
 1.4271959E+001  1.4666422E+003 
 1.4288870E+001  1.6329893E+003 
 1.4305779E+001  1.7935681E+003 
 1.4322690E+001  1.9240438E+003 
 1.4339601E+001  1.9915171E+003 
 1.4356511E+001  1.9694409E+003 
 1.4373422E+001  1.8725854E+003 
 1.4390331E+001  1.7327490E+003 
 1.4407242E+001  1.5731984E+003 
 1.4424152E+001  1.4093832E+003 
 1.4441063E+001  1.2588623E+003 
 1.4457973E+001  1.1477651E+003 
 1.4474883E+001  1.0847406E+003 
 1.4491794E+001  1.0503962E+003 
 1.4508704E+001  1.0269490E+003 
 1.4525615E+001  1.0098334E+003 
 1.4542525E+001  1.0004904E+003 
 1.4559436E+001  9.9731421E+002 
 1.4576345E+001  9.9474573E+002 
 1.4593256E+001  9.9208636E+002 
 1.4610167E+001  9.9392627E+002 
 1.4627077E+001  9.9849701E+002 
 1.4643988E+001  9.9980957E+002 
 1.4660897E+001  1.0032169E+003 
 1.4677808E+001  1.0127587E+003 
 1.4694718E+001  1.0275262E+003 
 1.4711629E+001  1.0396353E+003 
 1.4728539E+001  1.0467417E+003 
 1.4745449E+001  1.0623955E+003 
 1.4762360E+001  1.0956633E+003 
 1.4779270E+001  1.1453041E+003 
 1.4796181E+001  1.2109170E+003 
 1.4813091E+001  1.2906036E+003 
 1.4830002E+001  1.3642103E+003 
 1.4846911E+001  1.4178030E+003 
 1.4863822E+001  1.4418069E+003 
 1.4880733E+001  1.4248260E+003 
 1.4897643E+001  1.3822450E+003 
 1.4914554E+001  1.3309110E+003 
 1.4931463E+001  1.2708536E+003 
 1.4948374E+001  1.2115006E+003 
 1.4965284E+001  1.1656532E+003 
 1.4982195E+001  1.1368815E+003 
 1.4999105E+001  1.1281152E+003 
 1.5016016E+001  1.1358163E+003 
 1.5032926E+001  1.1635695E+003 
 1.5049836E+001  1.2188479E+003 
 1.5066747E+001  1.3199458E+003 
 1.5083657E+001  1.4902842E+003 
 1.5100568E+001  1.7425385E+003 
 1.5117477E+001  2.0886174E+003 
 1.5134388E+001  2.5124458E+003 
 1.5151299E+001  2.9440037E+003 
 1.5168209E+001  3.2824204E+003 
 1.5185120E+001  3.4416643E+003 
 1.5202029E+001  3.3910186E+003 
 1.5218940E+001  3.1585552E+003 
 1.5235850E+001  2.8073159E+003 
 1.5252761E+001  2.4363499E+003 
 1.5269671E+001  2.1167004E+003 
 1.5286582E+001  1.8739103E+003 
 1.5303492E+001  1.7245863E+003 
 1.5320402E+001  1.6576797E+003 
 1.5337313E+001  1.6419734E+003 
 1.5354223E+001  1.6539698E+003 
 1.5371134E+001  1.6779419E+003 
 1.5388043E+001  1.7068036E+003 
 1.5404954E+001  1.7290157E+003 
 1.5421865E+001  1.7277206E+003 
 1.5438775E+001  1.7159054E+003 
 1.5455686E+001  1.7116908E+003 
 1.5472595E+001  1.7271798E+003 
 1.5489506E+001  1.7765874E+003 
 1.5506416E+001  1.8600481E+003 
 1.5523327E+001  1.9640852E+003 
 1.5540237E+001  2.0716436E+003 
 1.5557148E+001  2.1475278E+003 
 1.5574058E+001  2.1486936E+003 
 1.5590968E+001  2.0824807E+003 
 1.5607879E+001  1.9634980E+003 
 1.5624789E+001  1.8051311E+003 
 1.5641700E+001  1.6433582E+003 
 1.5658609E+001  1.4945768E+003 
 1.5675520E+001  1.3667729E+003 
 1.5692430E+001  1.2717183E+003 
 1.5709341E+001  1.2120480E+003 
 1.5726252E+001  1.1818767E+003 
 1.5743161E+001  1.1694158E+003 
 1.5760072E+001  1.1712819E+003 
 1.5776982E+001  1.1885850E+003 
 1.5793893E+001  1.2142324E+003 
 1.5810803E+001  1.2663839E+003 
 1.5827714E+001  1.3466145E+003 
 1.5844624E+001  1.4521500E+003 
 1.5861534E+001  1.5921637E+003 
 1.5878445E+001  1.7566418E+003 
 1.5895355E+001  1.9274060E+003 
 1.5912266E+001  2.0902917E+003 
 1.5929175E+001  2.2225640E+003 
 1.5946086E+001  2.3014954E+003 
 1.5962996E+001  2.3215278E+003 
 1.5979907E+001  2.2871045E+003 
 1.5996818E+001  2.2217354E+003 
 1.6013727E+001  2.1523479E+003 
 1.6030638E+001  2.1112756E+003 
 1.6047548E+001  2.1159836E+003 
 1.6064459E+001  2.1584507E+003 
 1.6081369E+001  2.2236987E+003 
 1.6098280E+001  2.2942893E+003 
 1.6115191E+001  2.3355242E+003 
 1.6132101E+001  2.3223323E+003 
 1.6149012E+001  2.2588638E+003 
 1.6165920E+001  2.1374260E+003 
 1.6182831E+001  1.9692743E+003 
 1.6199741E+001  1.7721646E+003 
 1.6216652E+001  1.5815564E+003 
 1.6233562E+001  1.4283525E+003 
 1.6250473E+001  1.3117607E+003 
 1.6267384E+001  1.2224380E+003 
 1.6284294E+001  1.1574320E+003 
 1.6301205E+001  1.1115601E+003 
 1.6318115E+001  1.0748243E+003 
 1.6335024E+001  1.0507892E+003 
 1.6351934E+001  1.0395137E+003 
 1.6368845E+001  1.0308339E+003 
 1.6385756E+001  1.0240267E+003 
 1.6402666E+001  1.0230908E+003 
 1.6419577E+001  1.0232853E+003 
 1.6436487E+001  1.0292874E+003 
 1.6453398E+001  1.0530249E+003 
 1.6470308E+001  1.0941453E+003 
 1.6487219E+001  1.1483319E+003 
 1.6504129E+001  1.2182760E+003 
 1.6521038E+001  1.3003435E+003 
 1.6537949E+001  1.3822603E+003 
 1.6554859E+001  1.4565778E+003 
 1.6571770E+001  1.5098735E+003 
 1.6588680E+001  1.5247185E+003 
 1.6605591E+001  1.4984570E+003 
 1.6622501E+001  1.4437195E+003 
 1.6639412E+001  1.3792117E+003 
 1.6656322E+001  1.3325181E+003 
 1.6673233E+001  1.3197482E+003 
 1.6690144E+001  1.3352695E+003 
 1.6707052E+001  1.3745702E+003 
 1.6723963E+001  1.4064526E+003 
 1.6740873E+001  1.4196765E+003 
 1.6757784E+001  1.4144978E+003 
 1.6774694E+001  1.3814530E+003 
 1.6791605E+001  1.3176937E+003 
 1.6808516E+001  1.2322958E+003 
 1.6825426E+001  1.1416011E+003 
 1.6842337E+001  1.0646191E+003 
 1.6859247E+001  1.0167737E+003 
 1.6876158E+001  1.0095170E+003 
 1.6893066E+001  1.0513945E+003 
 1.6909977E+001  1.1243492E+003 
 1.6926888E+001  1.2069792E+003 
 1.6943798E+001  1.2987813E+003 
 1.6960709E+001  1.3786931E+003 
 1.6977619E+001  1.4348131E+003 
 1.6994530E+001  1.4766176E+003 
 1.7011440E+001  1.5143368E+003 
 1.7028351E+001  1.5600255E+003 
 1.7045261E+001  1.6267262E+003 
 1.7062170E+001  1.7123739E+003 
 1.7079081E+001  1.7978088E+003 
 1.7095991E+001  1.8681039E+003 
 1.7112902E+001  1.8942703E+003 
 1.7129812E+001  1.8558643E+003 
 1.7146723E+001  1.7566936E+003 
 1.7163633E+001  1.6091000E+003 
 1.7180544E+001  1.4299954E+003 
 1.7197454E+001  1.2498137E+003 
 1.7214365E+001  1.0971034E+003 
 1.7231276E+001  9.8349622E+002 
 1.7248184E+001  9.0758630E+002 
 1.7265095E+001  8.7087445E+002 
 1.7282005E+001  8.9554340E+002 
 1.7298916E+001  9.7480096E+002 
 1.7315826E+001  1.1025975E+003 
 1.7332737E+001  1.2911117E+003 
 1.7349648E+001  1.5201443E+003 
 1.7366558E+001  1.7578068E+003 
 1.7383469E+001  1.9627184E+003 
 1.7400379E+001  2.0821860E+003 
 1.7417290E+001  2.0877358E+003 
 1.7434198E+001  1.9832379E+003 
 1.7451109E+001  1.7945410E+003 
 1.7468019E+001  1.5708774E+003 
 1.7484930E+001  1.3587866E+003 
 1.7501841E+001  1.1733420E+003 
 1.7518751E+001  1.0266421E+003 
 1.7535662E+001  9.2166052E+002 
 1.7552572E+001  8.5828113E+002 
 1.7569483E+001  8.3132782E+002 
 1.7586393E+001  8.3065393E+002 
 1.7603302E+001  8.5089685E+002 
 1.7620213E+001  8.9222870E+002 
 1.7637123E+001  9.6079010E+002 
 1.7654034E+001  1.0490989E+003 
 1.7670944E+001  1.1379088E+003 
 1.7687855E+001  1.2074734E+003 
 1.7704765E+001  1.2413595E+003 
 1.7721676E+001  1.2354072E+003 
 1.7738586E+001  1.1887738E+003 
 1.7755497E+001  1.1057363E+003 
 1.7772408E+001  1.0092682E+003 
 1.7789316E+001  9.2058875E+002 
 1.7806227E+001  8.4653680E+002 
 1.7823137E+001  8.0237994E+002 
 1.7840048E+001  7.8914398E+002 
 1.7856958E+001  7.9377301E+002 
 1.7873869E+001  8.0941687E+002 
 1.7890779E+001  8.2741107E+002 
 1.7907690E+001  8.3781183E+002 
 1.7924601E+001  8.3968567E+002 
 1.7941511E+001  8.3965717E+002 
 1.7958422E+001  8.4293567E+002 
 1.7975330E+001  8.6008777E+002 
 1.7992241E+001  8.9941693E+002 
 1.8009151E+001  9.5206409E+002 
 1.8026062E+001  1.0166766E+003 
 1.8042973E+001  1.0910771E+003 
 1.8059883E+001  1.1595824E+003 
 1.8076794E+001  1.2035876E+003 
 1.8093704E+001  1.2142339E+003 
 1.8110615E+001  1.1845732E+003 
 1.8127525E+001  1.1208339E+003 
 1.8144436E+001  1.0366508E+003 
 1.8161345E+001  9.4313678E+002 
 1.8178255E+001  8.6292773E+002 
 1.8195166E+001  8.1183557E+002 
 1.8212076E+001  7.8518359E+002 
 1.8228987E+001  7.7466809E+002 
 1.8245897E+001  7.6951672E+002 
 1.8262808E+001  7.6636829E+002 
 1.8279718E+001  7.6884424E+002 
 1.8296629E+001  7.7799341E+002 
 1.8313540E+001  7.9699817E+002 
 1.8330448E+001  8.3824585E+002 
 1.8347359E+001  9.0707227E+002 
 1.8364269E+001  1.0070712E+003 
 1.8381180E+001  1.1606249E+003 
 1.8398090E+001  1.3641377E+003 
 1.8415001E+001  1.5739370E+003 
 1.8431911E+001  1.7448403E+003 
 1.8448822E+001  1.8474012E+003 
 1.8465733E+001  1.8678341E+003 
 1.8482643E+001  1.8053326E+003 
 1.8499554E+001  1.6687678E+003 
 1.8516462E+001  1.4829965E+003 
 1.8533373E+001  1.2907993E+003 
 1.8550283E+001  1.1262064E+003 
 1.8567194E+001  9.9089545E+002 
 1.8584105E+001  8.8343829E+002 
 1.8601015E+001  8.0549707E+002 
 1.8617926E+001  7.4666846E+002 
 1.8634836E+001  7.0847931E+002 
 1.8651747E+001  6.8932703E+002 
 1.8668657E+001  6.8402679E+002 
 1.8685568E+001  6.8652814E+002 
 1.8702477E+001  6.9628613E+002 
 1.8719387E+001  7.2192157E+002 
 1.8736298E+001  7.6398151E+002 
 1.8753208E+001  8.2225702E+002 
 1.8770119E+001  9.0292731E+002 
 1.8787029E+001  1.0041819E+003 
 1.8803940E+001  1.1120142E+003 
 1.8820850E+001  1.2026187E+003 
 1.8837761E+001  1.2713232E+003 
 1.8854671E+001  1.3031300E+003 
 1.8871580E+001  1.2861013E+003 
 1.8888491E+001  1.2271603E+003 
 1.8905401E+001  1.1378862E+003 
 1.8922312E+001  1.0288658E+003 
 1.8939222E+001  9.1970483E+002 
 1.8956133E+001  8.3239703E+002 
 1.8973043E+001  7.6762451E+002 
 1.8989954E+001  7.2399286E+002 
 1.9006865E+001  7.0562366E+002 
 1.9023775E+001  7.0133746E+002 
 1.9040686E+001  6.9506396E+002 
 1.9057594E+001  6.9284930E+002 
 1.9074505E+001  6.9581238E+002 
 1.9091415E+001  6.8858368E+002 
 1.9108326E+001  6.7139215E+002 
 1.9125237E+001  6.5399768E+002 
 1.9142147E+001  6.4241870E+002 
 1.9159058E+001  6.3826648E+002 
 1.9175968E+001  6.3834222E+002 
 1.9192879E+001  6.3756573E+002 
 1.9209789E+001  6.3646832E+002 
 1.9226700E+001  6.3974420E+002 
 1.9243608E+001  6.4532239E+002 
 1.9260519E+001  6.4881732E+002 
 1.9277430E+001  6.5035590E+002 
 1.9294340E+001  6.5185870E+002 
 1.9311251E+001  6.5310590E+002 
 1.9328161E+001  6.5286407E+002 
 1.9345072E+001  6.5602448E+002 
 1.9361982E+001  6.6391467E+002 
 1.9378893E+001  6.7598370E+002 
 1.9395803E+001  6.9998035E+002 
 1.9412714E+001  7.3855872E+002 
 1.9429623E+001  7.8410321E+002 
 1.9446533E+001  8.3719574E+002 
 1.9463444E+001  9.1054150E+002 
 1.9480354E+001  1.0058736E+003 
 1.9497265E+001  1.1273529E+003 
 1.9514175E+001  1.2861132E+003 
 1.9531086E+001  1.4662177E+003 
 1.9547997E+001  1.6409995E+003 
 1.9564907E+001  1.7912935E+003 
 1.9581818E+001  1.8950562E+003 
 1.9598726E+001  1.9271591E+003 
 1.9615637E+001  1.8840009E+003 
 1.9632547E+001  1.7795299E+003 
 1.9649458E+001  1.6420527E+003 
 1.9666368E+001  1.5114032E+003 
 1.9683279E+001  1.4225923E+003 
 1.9700190E+001  1.3782610E+003 
 1.9717100E+001  1.3628885E+003 
 1.9734011E+001  1.3735443E+003 
 1.9750921E+001  1.3948214E+003 
 1.9767832E+001  1.4095842E+003 
 1.9784740E+001  1.3950382E+003 
 1.9801651E+001  1.3440999E+003 
 1.9818562E+001  1.2642554E+003 
 1.9835472E+001  1.1646385E+003 
 1.9852383E+001  1.0643882E+003 
 1.9869293E+001  9.8076202E+002 
 1.9886204E+001  9.1390613E+002 
 1.9903114E+001  8.6631421E+002 
 1.9920025E+001  8.4359717E+002 
 1.9936935E+001  8.4479242E+002 
 1.9953846E+001  8.6272772E+002 
 1.9970755E+001  8.8688165E+002 
 1.9987665E+001  9.2176917E+002 
 2.0004576E+001  9.6949487E+002 
 2.0021486E+001  1.0148250E+003 
 2.0038397E+001  1.0569655E+003 
 2.0055307E+001  1.0959418E+003 
 2.0072218E+001  1.1137268E+003 
 2.0089128E+001  1.1094540E+003 
 2.0106039E+001  1.0923345E+003 
 2.0122950E+001  1.0703146E+003 
 2.0139860E+001  1.0515706E+003 
 2.0156769E+001  1.0420138E+003 
 2.0173679E+001  1.0451688E+003 
 2.0190590E+001  1.0625231E+003 
 2.0207500E+001  1.1026499E+003 
 2.0224411E+001  1.1680046E+003 
 2.0241322E+001  1.2341705E+003 
 2.0258232E+001  1.2768608E+003 
 2.0275143E+001  1.2933069E+003 
 2.0292053E+001  1.2850558E+003 
 2.0308964E+001  1.2542000E+003 
 2.0325872E+001  1.2156675E+003 
 2.0342783E+001  1.1806112E+003 
 2.0359694E+001  1.1430546E+003 
 2.0376604E+001  1.1008639E+003 
 2.0393515E+001  1.0686191E+003 
 2.0410425E+001  1.0469641E+003 
 2.0427336E+001  1.0166593E+003 
 2.0444246E+001  9.7797437E+002 
 2.0461157E+001  9.3810577E+002 
 2.0478067E+001  8.9126166E+002 
 2.0494978E+001  8.4303076E+002 
 2.0511887E+001  8.0578729E+002 
 2.0528797E+001  7.8053571E+002 
 2.0545708E+001  7.6164270E+002 
 2.0562618E+001  7.4868927E+002 
 2.0579529E+001  7.4089087E+002 
 2.0596439E+001  7.3745660E+002 
 2.0613350E+001  7.3454077E+002 
 2.0630260E+001  7.2970709E+002 
 2.0647171E+001  7.2472260E+002 
 2.0664082E+001  7.1662091E+002 
 2.0680992E+001  7.0898547E+002 
 2.0697901E+001  7.0511328E+002 
 2.0714811E+001  7.0329272E+002 
 2.0731722E+001  7.0388226E+002 
 2.0748632E+001  7.1338477E+002 
 2.0765543E+001  7.2966846E+002 
 2.0782454E+001  7.4800018E+002 
 2.0799364E+001  7.7698419E+002 
 2.0816275E+001  8.2222577E+002 
 2.0833185E+001  8.8053693E+002 
 2.0850096E+001  9.5261792E+002 
 2.0867004E+001  1.0467286E+003 
 2.0883915E+001  1.1655931E+003 
 2.0900826E+001  1.3011555E+003 
 2.0917736E+001  1.4427539E+003 
 2.0934647E+001  1.5745688E+003 
 2.0951557E+001  1.6732957E+003 
 2.0968468E+001  1.7141638E+003 
 2.0985378E+001  1.6923184E+003 
 2.1002289E+001  1.6083867E+003 
 2.1019199E+001  1.4730908E+003 
 2.1036110E+001  1.3191072E+003 
 2.1053019E+001  1.1686445E+003 
 2.1069929E+001  1.0352612E+003 
 2.1086840E+001  9.2734338E+002 
 2.1103750E+001  8.5002173E+002 
 2.1120661E+001  8.0296307E+002 
 2.1137571E+001  7.7539087E+002 
 2.1154482E+001  7.5724377E+002 
 2.1171392E+001  7.4846277E+002 
 2.1188303E+001  7.4650543E+002 
 2.1205214E+001  7.4503876E+002 
 2.1222124E+001  7.4876910E+002 
 2.1239033E+001  7.5716974E+002 
 2.1255943E+001  7.6084711E+002 
 2.1272854E+001  7.6162091E+002 
 2.1289764E+001  7.6267871E+002 
 2.1306675E+001  7.6318335E+002 
 2.1323586E+001  7.5930103E+002 
 2.1340496E+001  7.5123065E+002 
 2.1357407E+001  7.4463397E+002 
 2.1374317E+001  7.4104047E+002 
 2.1391228E+001  7.3691443E+002 
 2.1408138E+001  7.3796448E+002 
 2.1425047E+001  7.4911542E+002 
 2.1441957E+001  7.6391205E+002 
 2.1458868E+001  7.8170618E+002 
 2.1475779E+001  8.0918768E+002 
 2.1492689E+001  8.5529773E+002 
 2.1509600E+001  9.2206873E+002 
 2.1526510E+001  1.0070936E+003 
 2.1543421E+001  1.1088346E+003 
 2.1560331E+001  1.2081108E+003 
 2.1577242E+001  1.2752140E+003 
 2.1594151E+001  1.2971655E+003 
 2.1611061E+001  1.2797449E+003 
 2.1627972E+001  1.2324064E+003 
 2.1644882E+001  1.1680702E+003 
 2.1661793E+001  1.1048569E+003 
 2.1678703E+001  1.0452646E+003 
 2.1695614E+001  9.9295630E+002 
 2.1712524E+001  9.5960150E+002 
 2.1729435E+001  9.4440442E+002 
 2.1746346E+001  9.3822845E+002 
 2.1763256E+001  9.3676392E+002 
 2.1780165E+001  9.4767322E+002 
 2.1797075E+001  9.6981201E+002 
 2.1813986E+001  9.9685950E+002 
 2.1830896E+001  1.0306163E+003 
 2.1847807E+001  1.0676475E+003 
 2.1864717E+001  1.1010565E+003 
 2.1881628E+001  1.1221073E+003 
 2.1898539E+001  1.1321174E+003 
 2.1915449E+001  1.1448068E+003 
 2.1932360E+001  1.1662424E+003 
 2.1949270E+001  1.2012816E+003 
 2.1966179E+001  1.2560992E+003 
 2.1983089E+001  1.3279745E+003 
 2.2000000E+001  0.0000000E+000
