# Supplementary material for: Application of singular value decomposition analysis to time-dependent powder diffraction data of an in-situ photodimerization reaction
Source: J Synchrotron Radiat. 2014 Apr 2;21(Pt 3):554–60. doi: 10.1107/S1600577514004366 (PMC4333817; doi:10.1107/S1600577514004366)
Supplement: Supplementary file 1 [file s-21-00554-sup1.zip › 1cha/1chai_14.chi]

 3.5000501E+000  0.0000000E+000 
 3.5169604E+000  4.4297949E+003 
 3.5338709E+000  3.7771636E+003 
 3.5507813E+000  2.9068433E+003 
 3.5676916E+000  3.1925918E+003 
 3.5846019E+000  3.4549604E+003 
 3.6015124E+000  3.3695686E+003 
 3.6184227E+000  3.9269834E+003 
 3.6353331E+000  4.2612832E+003 
 3.6522434E+000  3.6960996E+003 
 3.6691539E+000  4.1938037E+003 
 3.6860642E+000  4.6079619E+003 
 3.7029746E+000  4.4835786E+003 
 3.7198849E+000  4.7665151E+003 
 3.7367954E+000  4.9501294E+003 
 3.7537057E+000  5.0162529E+003 
 3.7706161E+000  5.2596035E+003 
 3.7875264E+000  5.0590068E+003 
 3.8044369E+000  4.9659438E+003 
 3.8213472E+000  5.3664604E+003 
 3.8382576E+000  4.9874067E+003 
 3.8551679E+000  5.4689658E+003 
 3.8720784E+000  5.7502642E+003 
 3.8889887E+000  6.8640259E+003 
 3.9058990E+000  9.0223271E+003 
 3.9228094E+000  1.2116767E+004 
 3.9397199E+000  1.5658472E+004 
 3.9566302E+000  2.0165945E+004 
 3.9735405E+000  2.3866744E+004 
 3.9904509E+000  2.6752238E+004 
 4.0073614E+000  2.9397660E+004 
 4.0242715E+000  2.9308412E+004 
 4.0411820E+000  2.8552301E+004 
 4.0580926E+000  2.8284189E+004 
 4.0750027E+000  2.4378906E+004 
 4.0919132E+000  2.1338268E+004 
 4.1088238E+000  1.7843605E+004 
 4.1257339E+000  1.4581654E+004 
 4.1426444E+000  1.1851453E+004 
 4.1595545E+000  9.3803984E+003 
 4.1764650E+000  7.5340186E+003 
 4.1933756E+000  6.7257676E+003 
 4.2102857E+000  6.0849683E+003 
 4.2271962E+000  4.9644644E+003 
 4.2441068E+000  3.9609111E+003 
 4.2610168E+000  3.6046487E+003 
 4.2779274E+000  3.2481560E+003 
 4.2948375E+000  2.9379727E+003 
 4.3117480E+000  2.9134993E+003 
 4.3286586E+000  3.0270696E+003 
 4.3455687E+000  3.1485393E+003 
 4.3624792E+000  3.0557273E+003 
 4.3793898E+000  2.7199270E+003 
 4.3962998E+000  2.5543792E+003 
 4.4132104E+000  2.5266184E+003 
 4.4301205E+000  2.5423152E+003 
 4.4470310E+000  2.0114191E+003 
 4.4639416E+000  2.3492092E+003 
 4.4808517E+000  2.5118286E+003 
 4.4977622E+000  2.0031931E+003 
 4.5146728E+000  1.9760232E+003 
 4.5315828E+000  2.1257029E+003 
 4.5484934E+000  2.0539329E+003 
 4.5654039E+000  2.0924087E+003 
 4.5823140E+000  2.1162385E+003 
 4.5992246E+000  2.1409980E+003 
 4.6161346E+000  2.4312649E+003 
 4.6330452E+000  2.3552517E+003 
 4.6499557E+000  2.2168740E+003 
 4.6668658E+000  2.5014102E+003 
 4.6837764E+000  2.4070757E+003 
 4.7006869E+000  2.3973811E+003 
 4.7175970E+000  2.5265225E+003 
 4.7345076E+000  2.5524946E+003 
 4.7514176E+000  2.5385808E+003 
 4.7683282E+000  2.5272454E+003 
 4.7852387E+000  2.3264639E+003 
 4.8021488E+000  2.6278318E+003 
 4.8190594E+000  2.3710103E+003 
 4.8359699E+000  2.3585774E+003 
 4.8528800E+000  2.4911670E+003 
 4.8697906E+000  2.4225793E+003 
 4.8867006E+000  2.4519512E+003 
 4.9036112E+000  2.3987036E+003 
 4.9205217E+000  2.3593342E+003 
 4.9374318E+000  2.5609065E+003 
 4.9543424E+000  2.4740439E+003 
 4.9712529E+000  2.1299644E+003 
 4.9881630E+000  2.5524382E+003 
 5.0050735E+000  2.2152815E+003 
 5.0219836E+000  2.1066077E+003 
 5.0388942E+000  2.0047850E+003 
 5.0558047E+000  2.0427494E+003 
 5.0727148E+000  2.0575234E+003 
 5.0896254E+000  2.0598745E+003 
 5.1065359E+000  1.9486396E+003 
 5.1234460E+000  1.7633491E+003 
 5.1403565E+000  1.7998817E+003 
 5.1572666E+000  1.6695145E+003 
 5.1741772E+000  1.6725574E+003 
 5.1910877E+000  1.9061530E+003 
 5.2079978E+000  1.6552037E+003 
 5.2249084E+000  1.6246287E+003 
 5.2418189E+000  1.5409065E+003 
 5.2587290E+000  1.4649027E+003 
 5.2756395E+000  1.4079180E+003 
 5.2925496E+000  1.2635310E+003 
 5.3094602E+000  1.2675820E+003 
 5.3263707E+000  1.6238192E+003 
 5.3432808E+000  1.5353575E+003 
 5.3601913E+000  1.5291722E+003 
 5.3771019E+000  1.6328726E+003 
 5.3940120E+000  1.7286439E+003 
 5.4109225E+000  1.8904775E+003 
 5.4278326E+000  2.1022334E+003 
 5.4447432E+000  2.4377039E+003 
 5.4616537E+000  2.8761907E+003 
 5.4785638E+000  3.4387083E+003 
 5.4954743E+000  4.2774619E+003 
 5.5123849E+000  5.4908091E+003 
 5.5292950E+000  6.9176636E+003 
 5.5462055E+000  8.4203945E+003 
 5.5631161E+000  1.0786316E+004 
 5.5800261E+000  1.3579026E+004 
 5.5969367E+000  1.6758764E+004 
 5.6138468E+000  1.9418928E+004 
 5.6307573E+000  2.1370979E+004 
 5.6476679E+000  2.2153639E+004 
 5.6645780E+000  2.1439754E+004 
 5.6814885E+000  1.9203859E+004 
 5.6983991E+000  1.5934394E+004 
 5.7153091E+000  1.2940250E+004 
 5.7322197E+000  9.5366738E+003 
 5.7491298E+000  7.4758633E+003 
 5.7660403E+000  5.5669590E+003 
 5.7829509E+000  4.2544590E+003 
 5.7998610E+000  3.4594211E+003 
 5.8167715E+000  2.9625579E+003 
 5.8336821E+000  2.8331897E+003 
 5.8505921E+000  3.1338606E+003 
 5.8675027E+000  3.8462144E+003 
 5.8844128E+000  5.2053467E+003 
 5.9013233E+000  7.4308335E+003 
 5.9182339E+000  9.8107705E+003 
 5.9351439E+000  1.3331882E+004 
 5.9520545E+000  1.6902277E+004 
 5.9689651E+000  2.1048975E+004 
 5.9858751E+000  2.4726227E+004 
 6.0027857E+000  2.6320135E+004 
 6.0196958E+000  2.6006932E+004 
 6.0366063E+000  2.3955885E+004 
 6.0535169E+000  2.0197867E+004 
 6.0704269E+000  1.6025320E+004 
 6.0873375E+000  1.2607633E+004 
 6.1042480E+000  9.3712568E+003 
 6.1211581E+000  6.9898804E+003 
 6.1380687E+000  5.5680195E+003 
 6.1549788E+000  4.4828779E+003 
 6.1718893E+000  3.9901301E+003 
 6.1887999E+000  3.5475908E+003 
 6.2057099E+000  3.0926826E+003 
 6.2226205E+000  2.7117734E+003 
 6.2395310E+000  2.3402100E+003 
 6.2564411E+000  2.0299717E+003 
 6.2733517E+000  1.8433260E+003 
 6.2902617E+000  1.7470935E+003 
 6.3071723E+000  1.7042797E+003 
 6.3240829E+000  1.6778927E+003 
 6.3409929E+000  1.8096072E+003 
 6.3579035E+000  1.8722177E+003 
 6.3748140E+000  2.0696729E+003 
 6.3917241E+000  2.4772817E+003 
 6.4086347E+000  3.1633271E+003 
 6.4255447E+000  4.2816636E+003 
 6.4424553E+000  6.0891973E+003 
 6.4593658E+000  8.9590264E+003 
 6.4762759E+000  1.2998988E+004 
 6.4931865E+000  1.9529650E+004 
 6.5100970E+000  2.7635488E+004 
 6.5270071E+000  3.5694949E+004 
 6.5439177E+000  4.5605762E+004 
 6.5608277E+000  5.2037523E+004 
 6.5777383E+000  5.3517508E+004 
 6.5946488E+000  5.0345410E+004 
 6.6115589E+000  4.2566398E+004 
 6.6284695E+000  3.2104361E+004 
 6.6453800E+000  2.2095195E+004 
 6.6622901E+000  1.4908109E+004 
 6.6792006E+000  1.0867567E+004 
 6.6961112E+000  7.6965405E+003 
 6.7130213E+000  5.8752827E+003 
 6.7299318E+000  4.6212173E+003 
 6.7468419E+000  3.8564487E+003 
 6.7637525E+000  3.4770283E+003 
 6.7806630E+000  3.2829565E+003 
 6.7975731E+000  3.2111538E+003 
 6.8144836E+000  3.3565864E+003 
 6.8313942E+000  3.8104072E+003 
 6.8483043E+000  4.4812725E+003 
 6.8652148E+000  5.2793130E+003 
 6.8821249E+000  6.2252617E+003 
 6.8990355E+000  7.0384658E+003 
 6.9159460E+000  7.7213091E+003 
 6.9328561E+000  8.0623267E+003 
 6.9497666E+000  8.0708472E+003 
 6.9666772E+000  7.6240620E+003 
 6.9835873E+000  6.7579834E+003 
 7.0004978E+000  5.7603467E+003 
 7.0174079E+000  4.5885283E+003 
 7.0343184E+000  3.5692600E+003 
 7.0512290E+000  2.7745781E+003 
 7.0681391E+000  2.1688679E+003 
 7.0850496E+000  1.7312772E+003 
 7.1019602E+000  1.5298417E+003 
 7.1188703E+000  1.4303232E+003 
 7.1357808E+000  1.3721014E+003 
 7.1526909E+000  1.3676493E+003 
 7.1696014E+000  1.4063755E+003 
 7.1865120E+000  1.4243372E+003 
 7.2034221E+000  1.3722964E+003 
 7.2203326E+000  1.3724722E+003 
 7.2372432E+000  1.4648719E+003 
 7.2541533E+000  1.4123240E+003 
 7.2710638E+000  1.4084287E+003 
 7.2879739E+000  1.3810865E+003 
 7.3048844E+000  1.3374752E+003 
 7.3217950E+000  1.3293782E+003 
 7.3387051E+000  1.2893785E+003 
 7.3556156E+000  1.2243876E+003 
 7.3725262E+000  1.2264589E+003 
 7.3894362E+000  1.1979597E+003 
 7.4063468E+000  1.1867803E+003 
 7.4232569E+000  1.2293878E+003 
 7.4401674E+000  1.3369335E+003 
 7.4570780E+000  1.3314719E+003 
 7.4739881E+000  1.2983171E+003 
 7.4908986E+000  1.2798237E+003 
 7.5078092E+000  1.3286270E+003 
 7.5247192E+000  1.4463293E+003 
 7.5416298E+000  1.5166563E+003 
 7.5585399E+000  1.5319550E+003 
 7.5754504E+000  1.6662269E+003 
 7.5923610E+000  1.7340599E+003 
 7.6092710E+000  1.7850106E+003 
 7.6261816E+000  1.9060970E+003 
 7.6430922E+000  2.0336417E+003 
 7.6600022E+000  2.2535972E+003 
 7.6769128E+000  2.4706572E+003 
 7.6938233E+000  2.6933047E+003 
 7.7107334E+000  2.9883259E+003 
 7.7276440E+000  3.3774558E+003 
 7.7445540E+000  3.8678892E+003 
 7.7614646E+000  4.4530732E+003 
 7.7783751E+000  5.1986333E+003 
 7.7952852E+000  6.6979414E+003 
 7.8121958E+000  8.9698076E+003 
 7.8291063E+000  1.2277600E+004 
 7.8460164E+000  1.7616414E+004 
 7.8629270E+000  2.4863988E+004 
 7.8798370E+000  3.5368852E+004 
 7.8967476E+000  4.9561648E+004 
 7.9136581E+000  6.5442313E+004 
 7.9305682E+000  7.8410875E+004 
 7.9474788E+000  8.3153273E+004 
 7.9643893E+000  7.8650727E+004 
 7.9812994E+000  6.6169430E+004 
 7.9982100E+000  5.1671898E+004 
 8.0151205E+000  3.9481582E+004 
 8.0320311E+000  2.9032090E+004 
 8.0489407E+000  2.1092916E+004 
 8.0658512E+000  1.5493624E+004 
 8.0827618E+000  1.1722803E+004 
 8.0996723E+000  9.3417246E+003 
 8.1165829E+000  7.9252363E+003 
 8.1334925E+000  7.4593125E+003 
 8.1504030E+000  7.8629316E+003 
 8.1673136E+000  8.7661797E+003 
 8.1842241E+000  1.0302696E+004 
 8.2011347E+000  1.2560322E+004 
 8.2180443E+000  1.5634514E+004 
 8.2349548E+000  1.8699865E+004 
 8.2518654E+000  2.1501848E+004 
 8.2687759E+000  2.3533301E+004 
 8.2856865E+000  2.3932059E+004 
 8.3025970E+000  2.2357982E+004 
 8.3195066E+000  1.9160465E+004 
 8.3364172E+000  1.5157106E+004 
 8.3533278E+000  1.1720588E+004 
 8.3702383E+000  8.9105049E+003 
 8.3871489E+000  6.9216328E+003 
 8.4040585E+000  5.7135098E+003 
 8.4209690E+000  5.0820898E+003 
 8.4378796E+000  4.7447847E+003 
 8.4547901E+000  4.6444858E+003 
 8.4717007E+000  4.7736074E+003 
 8.4886103E+000  5.0618467E+003 
 8.5055208E+000  5.5931006E+003 
 8.5224314E+000  6.5722422E+003 
 8.5393419E+000  8.2747881E+003 
 8.5562525E+000  1.0817552E+004 
 8.5731630E+000  1.4855738E+004 
 8.5900726E+000  2.0231135E+004 
 8.6069832E+000  2.8662641E+004 
 8.6238937E+000  3.9552496E+004 
 8.6408043E+000  5.1665477E+004 
 8.6577148E+000  6.2165215E+004 
 8.6746244E+000  6.7012711E+004 
 8.6915350E+000  6.5289285E+004 
 8.7084455E+000  5.7984223E+004 
 8.7253561E+000  4.5436223E+004 
 8.7422667E+000  3.3202211E+004 
 8.7591772E+000  2.2912869E+004 
 8.7760868E+000  1.5620225E+004 
 8.7929974E+000  1.0835961E+004 
 8.8099079E+000  7.7843447E+003 
 8.8268185E+000  5.8092935E+003 
 8.8437290E+000  4.4982329E+003 
 8.8606386E+000  3.6743127E+003 
 8.8775492E+000  3.1410325E+003 
 8.8944597E+000  2.6749253E+003 
 8.9113703E+000  2.3505955E+003 
 8.9282808E+000  2.1271067E+003 
 8.9451904E+000  1.9210134E+003 
 8.9621010E+000  1.7607573E+003 
 8.9790115E+000  1.6133875E+003 
 8.9959221E+000  1.4841534E+003 
 9.0128326E+000  1.4048518E+003 
 9.0297432E+000  1.3291117E+003 
 9.0466528E+000  1.2511296E+003 
 9.0635633E+000  1.2477084E+003 
 9.0804739E+000  1.2163591E+003 
 9.0973845E+000  1.1696000E+003 
 9.1142950E+000  1.1393768E+003 
 9.1312046E+000  1.0640315E+003 
 9.1481152E+000  1.0348118E+003 
 9.1650257E+000  1.0244580E+003 
 9.1819363E+000  1.0076457E+003 
 9.1988468E+000  1.0155560E+003 
 9.2157564E+000  1.0524694E+003 
 9.2326670E+000  1.0791378E+003 
 9.2495775E+000  1.1053040E+003 
 9.2664881E+000  1.1554263E+003 
 9.2833986E+000  1.1804523E+003 
 9.3003092E+000  1.1871973E+003 
 9.3172188E+000  1.2110754E+003 
 9.3341293E+000  1.2454333E+003 
 9.3510399E+000  1.3253740E+003 
 9.3679504E+000  1.4156813E+003 
 9.3848610E+000  1.5186019E+003 
 9.4017706E+000  1.6573138E+003 
 9.4186811E+000  1.8131830E+003 
 9.4355917E+000  2.0478973E+003 
 9.4525023E+000  2.4965198E+003 
 9.4694128E+000  3.1686116E+003 
 9.4863224E+000  4.1963008E+003 
 9.5032330E+000  5.5471372E+003 
 9.5201435E+000  7.1149287E+003 
 9.5370541E+000  8.8682744E+003 
 9.5539646E+000  1.0521910E+004 
 9.5708752E+000  1.1787781E+004 
 9.5877848E+000  1.2389082E+004 
 9.6046953E+000  1.2217996E+004 
 9.6216059E+000  1.1401918E+004 
 9.6385164E+000  1.0150905E+004 
 9.6554270E+000  9.0409307E+003 
 9.6723366E+000  8.2681426E+003 
 9.6892471E+000  8.1119702E+003 
 9.7061577E+000  8.3997715E+003 
 9.7230682E+000  8.9782217E+003 
 9.7399788E+000  9.6483066E+003 
 9.7568893E+000  1.0165452E+004 
 9.7737989E+000  1.0316616E+004 
 9.7907095E+000  1.0006763E+004 
 9.8076200E+000  9.2556680E+003 
 9.8245306E+000  8.0688486E+003 
 9.8414412E+000  6.5593633E+003 
 9.8583508E+000  5.1551680E+003 
 9.8752613E+000  4.0192166E+003 
 9.8921719E+000  3.2129497E+003 
 9.9090824E+000  2.6335173E+003 
 9.9259930E+000  2.2370906E+003 
 9.9429026E+000  2.0028354E+003 
 9.9598131E+000  1.8885162E+003 
 9.9767237E+000  1.8463376E+003 
 9.9936342E+000  1.8466965E+003 
 1.0010545E+001  1.8496425E+003 
 1.0027455E+001  1.8181140E+003 
 1.0044365E+001  1.8213268E+003 
 1.0061275E+001  1.8384093E+003 
 1.0078186E+001  1.8555748E+003 
 1.0095097E+001  1.8924766E+003 
 1.0112007E+001  1.9531801E+003 
 1.0128917E+001  2.0540142E+003 
 1.0145827E+001  2.1795750E+003 
 1.0162738E+001  2.2996492E+003 
 1.0179648E+001  2.4649690E+003 
 1.0196559E+001  2.7013220E+003 
 1.0213469E+001  2.9581714E+003 
 1.0230379E+001  3.3328059E+003 
 1.0247290E+001  3.9145867E+003 
 1.0264200E+001  4.8514868E+003 
 1.0281111E+001  6.3462690E+003 
 1.0298021E+001  8.6391660E+003 
 1.0314931E+001  1.2078266E+004 
 1.0331841E+001  1.7025711E+004 
 1.0348752E+001  2.3598855E+004 
 1.0365663E+001  3.1652971E+004 
 1.0382573E+001  3.9836531E+004 
 1.0399483E+001  4.4555633E+004 
 1.0416393E+001  4.3244977E+004 
 1.0433304E+001  3.6910984E+004 
 1.0450214E+001  2.8929846E+004 
 1.0467125E+001  2.1162648E+004 
 1.0484035E+001  1.5040089E+004 
 1.0500945E+001  1.0775538E+004 
 1.0517856E+001  7.7202363E+003 
 1.0534766E+001  5.5823252E+003 
 1.0551677E+001  4.3124941E+003 
 1.0568587E+001  3.4933679E+003 
 1.0585497E+001  2.9807358E+003 
 1.0602407E+001  2.6466787E+003 
 1.0619318E+001  2.4026384E+003 
 1.0636229E+001  2.2490623E+003 
 1.0653139E+001  2.1333135E+003 
 1.0670049E+001  2.0438406E+003 
 1.0686959E+001  1.9792024E+003 
 1.0703870E+001  1.9324065E+003 
 1.0720780E+001  1.9037068E+003 
 1.0737691E+001  1.8815598E+003 
 1.0754601E+001  1.8749149E+003 
 1.0771511E+001  1.9199167E+003 
 1.0788422E+001  1.9680909E+003 
 1.0805332E+001  2.0099968E+003 
 1.0822243E+001  2.0342368E+003 
 1.0839153E+001  2.0671064E+003 
 1.0856063E+001  2.1245176E+003 
 1.0872973E+001  2.1729829E+003 
 1.0889884E+001  2.2013787E+003 
 1.0906795E+001  2.2323518E+003 
 1.0923705E+001  2.2597629E+003 
 1.0940615E+001  2.2911284E+003 
 1.0957525E+001  2.3629631E+003 
 1.0974436E+001  2.4808938E+003 
 1.0991346E+001  2.6979375E+003 
 1.1008257E+001  3.0779702E+003 
 1.1025167E+001  3.7223582E+003 
 1.1042077E+001  4.6803931E+003 
 1.1058988E+001  6.0607881E+003 
 1.1075898E+001  7.9672056E+003 
 1.1092809E+001  1.0432732E+004 
 1.1109719E+001  1.3451712E+004 
 1.1126629E+001  1.6512268E+004 
 1.1143539E+001  1.8730877E+004 
 1.1160450E+001  1.9740789E+004 
 1.1177361E+001  1.9097264E+004 
 1.1194271E+001  1.7058260E+004 
 1.1211181E+001  1.4252398E+004 
 1.1228091E+001  1.1440060E+004 
 1.1245002E+001  9.1805586E+003 
 1.1261912E+001  7.4750337E+003 
 1.1278823E+001  6.2199097E+003 
 1.1295733E+001  5.4102393E+003 
 1.1312643E+001  4.8406724E+003 
 1.1329554E+001  4.4319780E+003 
 1.1346464E+001  4.0850610E+003 
 1.1363375E+001  3.7485166E+003 
 1.1380285E+001  3.4837236E+003 
 1.1397195E+001  3.3299773E+003 
 1.1414105E+001  3.3227981E+003 
 1.1431016E+001  3.5252305E+003 
 1.1447927E+001  3.9627185E+003 
 1.1464837E+001  4.6165439E+003 
 1.1481747E+001  5.4530029E+003 
 1.1498657E+001  6.4514956E+003 
 1.1515568E+001  7.4481045E+003 
 1.1532478E+001  8.0898506E+003 
 1.1549389E+001  8.2786299E+003 
 1.1566299E+001  7.9820503E+003 
 1.1583209E+001  7.1918208E+003 
 1.1600120E+001  6.0481704E+003 
 1.1617030E+001  4.8505713E+003 
 1.1633941E+001  3.8363738E+003 
 1.1650851E+001  3.0509688E+003 
 1.1667761E+001  2.5088572E+003 
 1.1684671E+001  2.2163557E+003 
 1.1701582E+001  2.1193743E+003 
 1.1718493E+001  2.2608384E+003 
 1.1735403E+001  2.6542261E+003 
 1.1752314E+001  3.3687786E+003 
 1.1769223E+001  4.4103447E+003 
 1.1786134E+001  5.7019624E+003 
 1.1803044E+001  7.2784097E+003 
 1.1819955E+001  9.0668281E+003 
 1.1836865E+001  1.0815977E+004 
 1.1853775E+001  1.2151405E+004 
 1.1870686E+001  1.2907443E+004 
 1.1887596E+001  1.3525606E+004 
 1.1904507E+001  1.4497704E+004 
 1.1921417E+001  1.6132392E+004 
 1.1938327E+001  1.8631137E+004 
 1.1955237E+001  2.2288473E+004 
 1.1972148E+001  2.7679508E+004 
 1.1989058E+001  3.4647047E+004 
 1.2005969E+001  4.1650750E+004 
 1.2022880E+001  4.5404527E+004 
 1.2039789E+001  4.3424047E+004 
 1.2056700E+001  3.6750602E+004 
 1.2073610E+001  2.8444010E+004 
 1.2090521E+001  2.0970877E+004 
 1.2107431E+001  1.4886910E+004 
 1.2124341E+001  1.0382763E+004 
 1.2141252E+001  7.3201475E+003 
 1.2158162E+001  5.2551709E+003 
 1.2175073E+001  3.9104463E+003 
 1.2191983E+001  3.0861843E+003 
 1.2208893E+001  2.5564890E+003 
 1.2225803E+001  2.1937102E+003 
 1.2242714E+001  1.9547587E+003 
 1.2259624E+001  1.8085803E+003 
 1.2276535E+001  1.7231007E+003 
 1.2293446E+001  1.6702886E+003 
 1.2310355E+001  1.6524447E+003 
 1.2327266E+001  1.6548646E+003 
 1.2344176E+001  1.7036727E+003 
 1.2361087E+001  1.8547813E+003 
 1.2377997E+001  2.1527522E+003 
 1.2394907E+001  2.6350947E+003 
 1.2411818E+001  3.3922124E+003 
 1.2428728E+001  4.5068184E+003 
 1.2445639E+001  6.0281313E+003 
 1.2462549E+001  7.9640464E+003 
 1.2479459E+001  1.0091104E+004 
 1.2496369E+001  1.2003685E+004 
 1.2513280E+001  1.3203650E+004 
 1.2530190E+001  1.3266184E+004 
 1.2547101E+001  1.2108607E+004 
 1.2564012E+001  1.0147729E+004 
 1.2580921E+001  8.0572505E+003 
 1.2597832E+001  6.2949131E+003 
 1.2614742E+001  4.9194131E+003 
 1.2631653E+001  3.8813408E+003 
 1.2648563E+001  3.1701360E+003 
 1.2665473E+001  2.6950752E+003 
 1.2682384E+001  2.3712764E+003 
 1.2699294E+001  2.1361614E+003 
 1.2716205E+001  1.9367572E+003 
 1.2733115E+001  1.7424175E+003 
 1.2750025E+001  1.5564219E+003 
 1.2766935E+001  1.3921315E+003 
 1.2783846E+001  1.2566980E+003 
 1.2800756E+001  1.1545188E+003 
 1.2817667E+001  1.0935529E+003 
 1.2834578E+001  1.0660663E+003 
 1.2851487E+001  1.0503273E+003 
 1.2868398E+001  1.0485597E+003 
 1.2885308E+001  1.0624921E+003 
 1.2902219E+001  1.0897517E+003 
 1.2919129E+001  1.1204083E+003 
 1.2936039E+001  1.1561996E+003 
 1.2952950E+001  1.2096512E+003 
 1.2969860E+001  1.2841024E+003 
 1.2986771E+001  1.4089542E+003 
 1.3003681E+001  1.6197997E+003 
 1.3020592E+001  1.9234376E+003 
 1.3037501E+001  2.3358589E+003 
 1.3054412E+001  2.9081113E+003 
 1.3071322E+001  3.6834219E+003 
 1.3088233E+001  4.6243809E+003 
 1.3105144E+001  5.6918354E+003 
 1.3122053E+001  6.7906938E+003 
 1.3138964E+001  7.6851030E+003 
 1.3155874E+001  8.2073301E+003 
 1.3172785E+001  8.3304717E+003 
 1.3189695E+001  8.0679941E+003 
 1.3206605E+001  7.5749424E+003 
 1.3223516E+001  7.0046328E+003 
 1.3240426E+001  6.4152021E+003 
 1.3257337E+001  5.8609087E+003 
 1.3274247E+001  5.3946567E+003 
 1.3291158E+001  5.0271426E+003 
 1.3308067E+001  4.6961890E+003 
 1.3324978E+001  4.3622881E+003 
 1.3341888E+001  3.9752524E+003 
 1.3358799E+001  3.4816416E+003 
 1.3375710E+001  2.9428096E+003 
 1.3392619E+001  2.4367483E+003 
 1.3409530E+001  2.0008069E+003 
 1.3426440E+001  1.6562880E+003 
 1.3443351E+001  1.4091334E+003 
 1.3460261E+001  1.2536893E+003 
 1.3477171E+001  1.1587552E+003 
 1.3494081E+001  1.0959775E+003 
 1.3510992E+001  1.0509635E+003 
 1.3527903E+001  1.0114626E+003 
 1.3544813E+001  9.8017303E+002 
 1.3561724E+001  9.6033221E+002 
 1.3578633E+001  9.4016058E+002 
 1.3595544E+001  9.2287604E+002 
 1.3612454E+001  9.1760992E+002 
 1.3629365E+001  9.1933862E+002 
 1.3646276E+001  9.1668573E+002 
 1.3663185E+001  9.0861121E+002 
 1.3680096E+001  9.0466968E+002 
 1.3697006E+001  9.0833130E+002 
 1.3713917E+001  9.1686768E+002 
 1.3730827E+001  9.3714276E+002 
 1.3747737E+001  9.7620691E+002 
 1.3764647E+001  1.0279525E+003 
 1.3781558E+001  1.0815984E+003 
 1.3798469E+001  1.1391279E+003 
 1.3815379E+001  1.2056290E+003 
 1.3832290E+001  1.2702914E+003 
 1.3849199E+001  1.3155233E+003 
 1.3866110E+001  1.3318688E+003 
 1.3883020E+001  1.3301016E+003 
 1.3899931E+001  1.3134030E+003 
 1.3916842E+001  1.2680479E+003 
 1.3933751E+001  1.2088713E+003 
 1.3950662E+001  1.1528566E+003 
 1.3967572E+001  1.1003906E+003 
 1.3984483E+001  1.0569969E+003 
 1.4001393E+001  1.0282900E+003 
 1.4018304E+001  1.0163370E+003 
 1.4035213E+001  1.0108771E+003 
 1.4052124E+001  1.0039944E+003 
 1.4069035E+001  9.9885468E+002 
 1.4085945E+001  1.0052123E+003 
 1.4102856E+001  1.0076870E+003 
 1.4119765E+001  1.0064846E+003 
 1.4136676E+001  1.0093544E+003 
 1.4153586E+001  1.0134871E+003 
 1.4170497E+001  1.0245448E+003 
 1.4187407E+001  1.0481753E+003 
 1.4204317E+001  1.0812777E+003 
 1.4221228E+001  1.1277852E+003 
 1.4238138E+001  1.2088585E+003 
 1.4255049E+001  1.3243806E+003 
 1.4271959E+001  1.4613627E+003 
 1.4288870E+001  1.6189131E+003 
 1.4305779E+001  1.7673376E+003 
 1.4322690E+001  1.8911484E+003 
 1.4339601E+001  1.9767783E+003 
 1.4356511E+001  1.9861793E+003 
 1.4373422E+001  1.9129386E+003 
 1.4390331E+001  1.7850094E+003 
 1.4407242E+001  1.6323755E+003 
 1.4424152E+001  1.4675331E+003 
 1.4441063E+001  1.3163273E+003 
 1.4457973E+001  1.1981028E+003 
 1.4474883E+001  1.1102739E+003 
 1.4491794E+001  1.0461196E+003 
 1.4508704E+001  1.0055649E+003 
 1.4525615E+001  9.8261163E+002 
 1.4542525E+001  9.6986511E+002 
 1.4559436E+001  9.6658661E+002 
 1.4576345E+001  9.6700226E+002 
 1.4593256E+001  9.6990417E+002 
 1.4610167E+001  9.7757806E+002 
 1.4627077E+001  9.8254974E+002 
 1.4643988E+001  9.7819275E+002 
 1.4660897E+001  9.7676733E+002 
 1.4677808E+001  9.7497003E+002 
 1.4694718E+001  9.7474542E+002 
 1.4711629E+001  9.9159119E+002 
 1.4728539E+001  1.0171338E+003 
 1.4745449E+001  1.0488966E+003 
 1.4762360E+001  1.0957012E+003 
 1.4779270E+001  1.1549363E+003 
 1.4796181E+001  1.2176995E+003 
 1.4813091E+001  1.2790760E+003 
 1.4830002E+001  1.3369067E+003 
 1.4846911E+001  1.3828282E+003 
 1.4863822E+001  1.4073843E+003 
 1.4880733E+001  1.4050209E+003 
 1.4897643E+001  1.3815691E+003 
 1.4914554E+001  1.3465443E+003 
 1.4931463E+001  1.2974857E+003 
 1.4948374E+001  1.2423478E+003 
 1.4965284E+001  1.1966906E+003 
 1.4982195E+001  1.1645923E+003 
 1.4999105E+001  1.1503582E+003 
 1.5016016E+001  1.1565082E+003 
 1.5032926E+001  1.1891594E+003 
 1.5049836E+001  1.2577081E+003 
 1.5066747E+001  1.3814938E+003 
 1.5083657E+001  1.5811343E+003 
 1.5100568E+001  1.8496874E+003 
 1.5117477E+001  2.1665210E+003 
 1.5134388E+001  2.5180386E+003 
 1.5151299E+001  2.8753933E+003 
 1.5168209E+001  3.1876567E+003 
 1.5185120E+001  3.3995703E+003 
 1.5202029E+001  3.4566982E+003 
 1.5218940E+001  3.3305193E+003 
 1.5235850E+001  3.0112373E+003 
 1.5252761E+001  2.6041882E+003 
 1.5269671E+001  2.2417080E+003 
 1.5286582E+001  1.9601849E+003 
 1.5303492E+001  1.7675509E+003 
 1.5320402E+001  1.6619729E+003 
 1.5337313E+001  1.6269617E+003 
 1.5354223E+001  1.6432383E+003 
 1.5371134E+001  1.6885001E+003 
 1.5388043E+001  1.7374102E+003 
 1.5404954E+001  1.7646290E+003 
 1.5421865E+001  1.7654492E+003 
 1.5438775E+001  1.7569272E+003 
 1.5455686E+001  1.7542113E+003 
 1.5472595E+001  1.7785327E+003 
 1.5489506E+001  1.8413127E+003 
 1.5506416E+001  1.9309993E+003 
 1.5523327E+001  2.0248715E+003 
 1.5540237E+001  2.1053596E+003 
 1.5557148E+001  2.1616641E+003 
 1.5574058E+001  2.1699739E+003 
 1.5590968E+001  2.1167612E+003 
 1.5607879E+001  2.0060338E+003 
 1.5624789E+001  1.8507524E+003 
 1.5641700E+001  1.6841377E+003 
 1.5658609E+001  1.5304432E+003 
 1.5675520E+001  1.3999799E+003 
 1.5692430E+001  1.3045917E+003 
 1.5709341E+001  1.2424722E+003 
 1.5726252E+001  1.2012449E+003 
 1.5743161E+001  1.1798290E+003 
 1.5760072E+001  1.1820723E+003 
 1.5776982E+001  1.2041979E+003 
 1.5793893E+001  1.2378021E+003 
 1.5810803E+001  1.2939237E+003 
 1.5827714E+001  1.3806677E+003 
 1.5844624E+001  1.4960153E+003 
 1.5861534E+001  1.6446395E+003 
 1.5878445E+001  1.8235475E+003 
 1.5895355E+001  2.0137008E+003 
 1.5912266E+001  2.1962595E+003 
 1.5929175E+001  2.3459336E+003 
 1.5946086E+001  2.4214946E+003 
 1.5962996E+001  2.4202432E+003 
 1.5979907E+001  2.3772642E+003 
 1.5996818E+001  2.3242598E+003 
 1.6013727E+001  2.2753232E+003 
 1.6030638E+001  2.2405872E+003 
 1.6047548E+001  2.2409702E+003 
 1.6064459E+001  2.2810649E+003 
 1.6081369E+001  2.3498118E+003 
 1.6098280E+001  2.4359934E+003 
 1.6115191E+001  2.4973752E+003 
 1.6132101E+001  2.4885435E+003 
 1.6149012E+001  2.4073550E+003 
 1.6165920E+001  2.2613997E+003 
 1.6182831E+001  2.0721606E+003 
 1.6199741E+001  1.8544033E+003 
 1.6216652E+001  1.6425009E+003 
 1.6233562E+001  1.4677689E+003 
 1.6250473E+001  1.3271305E+003 
 1.6267384E+001  1.2154406E+003 
 1.6284294E+001  1.1391672E+003 
 1.6301205E+001  1.0952382E+003 
 1.6318115E+001  1.0639767E+003 
 1.6335024E+001  1.0363870E+003 
 1.6351934E+001  1.0192227E+003 
 1.6368845E+001  1.0086758E+003 
 1.6385756E+001  1.0008946E+003 
 1.6402666E+001  1.0033309E+003 
 1.6419577E+001  1.0157917E+003 
 1.6436487E+001  1.0324385E+003 
 1.6453398E+001  1.0583163E+003 
 1.6470308E+001  1.0989762E+003 
 1.6487219E+001  1.1521409E+003 
 1.6504129E+001  1.2209764E+003 
 1.6521038E+001  1.3047749E+003 
 1.6537949E+001  1.3912858E+003 
 1.6554859E+001  1.4586776E+003 
 1.6571770E+001  1.4980820E+003 
 1.6588680E+001  1.5122939E+003 
 1.6605591E+001  1.5024580E+003 
 1.6622501E+001  1.4709882E+003 
 1.6639412E+001  1.4242218E+003 
 1.6656322E+001  1.3785154E+003 
 1.6673233E+001  1.3503949E+003 
 1.6690144E+001  1.3459298E+003 
 1.6707052E+001  1.3706016E+003 
 1.6723963E+001  1.4096519E+003 
 1.6740873E+001  1.4468010E+003 
 1.6757784E+001  1.4623060E+003 
 1.6774694E+001  1.4411199E+003 
 1.6791605E+001  1.3828184E+003 
 1.6808516E+001  1.2974530E+003 
 1.6825426E+001  1.2015881E+003 
 1.6842337E+001  1.1162246E+003 
 1.6859247E+001  1.0644684E+003 
 1.6876158E+001  1.0591896E+003 
 1.6893066E+001  1.0993694E+003 
 1.6909977E+001  1.1753575E+003 
 1.6926888E+001  1.2707172E+003 
 1.6943798E+001  1.3750697E+003 
 1.6960709E+001  1.4597714E+003 
 1.6977619E+001  1.5113741E+003 
 1.6994530E+001  1.5445945E+003 
 1.7011440E+001  1.5729565E+003 
 1.7028351E+001  1.6053973E+003 
 1.7045261E+001  1.6536917E+003 
 1.7062170E+001  1.7189286E+003 
 1.7079081E+001  1.7896985E+003 
 1.7095991E+001  1.8697310E+003 
 1.7112902E+001  1.9392924E+003 
 1.7129812E+001  1.9505243E+003 
 1.7146723E+001  1.8823962E+003 
 1.7163633E+001  1.7457581E+003 
 1.7180544E+001  1.5645377E+003 
 1.7197454E+001  1.3695367E+003 
 1.7214365E+001  1.1921364E+003 
 1.7231276E+001  1.0560531E+003 
 1.7248184E+001  9.6680182E+002 
 1.7265095E+001  9.2573517E+002 
 1.7282005E+001  9.4925281E+002 
 1.7298916E+001  1.0322035E+003 
 1.7315826E+001  1.1668948E+003 
 1.7332737E+001  1.3497614E+003 
 1.7349648E+001  1.5557950E+003 
 1.7366558E+001  1.7617318E+003 
 1.7383469E+001  1.9423707E+003 
 1.7400379E+001  2.0629150E+003 
 1.7417290E+001  2.0990400E+003 
 1.7434198E+001  2.0418276E+003 
 1.7451109E+001  1.8918625E+003 
 1.7468019E+001  1.6783054E+003 
 1.7484930E+001  1.4574012E+003 
 1.7501841E+001  1.2547896E+003 
 1.7518751E+001  1.0896533E+003 
 1.7535662E+001  9.7282318E+002 
 1.7552572E+001  9.0159735E+002 
 1.7569483E+001  8.6143610E+002 
 1.7586393E+001  8.4504126E+002 
 1.7603302E+001  8.5509058E+002 
 1.7620213E+001  8.9043115E+002 
 1.7637123E+001  9.5208710E+002 
 1.7654034E+001  1.0306532E+003 
 1.7670944E+001  1.1170659E+003 
 1.7687855E+001  1.1912219E+003 
 1.7704765E+001  1.2403309E+003 
 1.7721676E+001  1.2520714E+003 
 1.7738586E+001  1.2225424E+003 
 1.7755497E+001  1.1612062E+003 
 1.7772408E+001  1.0819688E+003 
 1.7789316E+001  9.9391681E+002 
 1.7806227E+001  9.1497321E+002 
 1.7823137E+001  8.6371021E+002 
 1.7840048E+001  8.3118982E+002 
 1.7856958E+001  8.1900690E+002 
 1.7873869E+001  8.2255536E+002 
 1.7890779E+001  8.3354175E+002 
 1.7907690E+001  8.4286096E+002 
 1.7924601E+001  8.4989441E+002 
 1.7941511E+001  8.5824817E+002 
 1.7958422E+001  8.6617993E+002 
 1.7975330E+001  8.8352490E+002 
 1.7992241E+001  9.1841187E+002 
 1.8009151E+001  9.6554675E+002 
 1.8026062E+001  1.0355197E+003 
 1.8042973E+001  1.1146246E+003 
 1.8059883E+001  1.1789718E+003 
 1.8076794E+001  1.2190536E+003 
 1.8093704E+001  1.2301875E+003 
 1.8110615E+001  1.2065634E+003 
 1.8127525E+001  1.1523521E+003 
 1.8144436E+001  1.0797167E+003 
 1.8161345E+001  1.0003847E+003 
 1.8178255E+001  9.2364624E+002 
 1.8195166E+001  8.5909772E+002 
 1.8212076E+001  8.1592761E+002 
 1.8228987E+001  7.9059930E+002 
 1.8245897E+001  7.7833881E+002 
 1.8262808E+001  7.7394025E+002 
 1.8279718E+001  7.7633411E+002 
 1.8296629E+001  7.8568958E+002 
 1.8313540E+001  8.0840204E+002 
 1.8330448E+001  8.5931805E+002 
 1.8347359E+001  9.4350916E+002 
 1.8364269E+001  1.0540215E+003 
 1.8381180E+001  1.2012700E+003 
 1.8398090E+001  1.3910060E+003 
 1.8415001E+001  1.5897169E+003 
 1.8431911E+001  1.7590569E+003 
 1.8448822E+001  1.8674263E+003 
 1.8465733E+001  1.8966094E+003 
 1.8482643E+001  1.8520111E+003 
 1.8499554E+001  1.7360118E+003 
 1.8516462E+001  1.5539058E+003 
 1.8533373E+001  1.3433032E+003 
 1.8550283E+001  1.1511453E+003 
 1.8567194E+001  9.9693109E+002 
 1.8584105E+001  8.7923987E+002 
 1.8601015E+001  7.9533179E+002 
 1.8617926E+001  7.4001343E+002 
 1.8634836E+001  7.0490680E+002 
 1.8651747E+001  6.8552448E+002 
 1.8668657E+001  6.7885846E+002 
 1.8685568E+001  6.8150531E+002 
 1.8702477E+001  6.9265521E+002 
 1.8719387E+001  7.1883472E+002 
 1.8736298E+001  7.6641992E+002 
 1.8753208E+001  8.3396924E+002 
 1.8770119E+001  9.1858850E+002 
 1.8787029E+001  1.0196915E+003 
 1.8803940E+001  1.1274044E+003 
 1.8820850E+001  1.2185679E+003 
 1.8837761E+001  1.2827219E+003 
 1.8854671E+001  1.3120076E+003 
 1.8871580E+001  1.3041388E+003 
 1.8888491E+001  1.2615095E+003 
 1.8905401E+001  1.1843375E+003 
 1.8922312E+001  1.0797484E+003 
 1.8939222E+001  9.7050903E+002 
 1.8956133E+001  8.8073010E+002 
 1.8973043E+001  8.1481519E+002 
 1.8989954E+001  7.6858624E+002 
 1.9006865E+001  7.3932025E+002 
 1.9023775E+001  7.2179712E+002 
 1.9040686E+001  7.0877142E+002 
 1.9057594E+001  7.0200623E+002 
 1.9074505E+001  6.9988647E+002 
 1.9091415E+001  6.9167719E+002 
 1.9108326E+001  6.7925702E+002 
 1.9125237E+001  6.6706677E+002 
 1.9142147E+001  6.5431970E+002 
 1.9159058E+001  6.4603607E+002 
 1.9175968E+001  6.4012787E+002 
 1.9192879E+001  6.3576550E+002 
 1.9209789E+001  6.3547412E+002 
 1.9226700E+001  6.3965826E+002 
 1.9243608E+001  6.4650989E+002 
 1.9260519E+001  6.5161163E+002 
 1.9277430E+001  6.5574786E+002 
 1.9294340E+001  6.5752380E+002 
 1.9311251E+001  6.5283807E+002 
 1.9328161E+001  6.5052179E+002 
 1.9345072E+001  6.5822083E+002 
 1.9361982E+001  6.7194269E+002 
 1.9378893E+001  6.8623627E+002 
 1.9395803E+001  7.1171198E+002 
 1.9412714E+001  7.5022296E+002 
 1.9429623E+001  7.9708197E+002 
 1.9446533E+001  8.5518909E+002 
 1.9463444E+001  9.3587701E+002 
 1.9480354E+001  1.0381429E+003 
 1.9497265E+001  1.1620151E+003 
 1.9514175E+001  1.3178225E+003 
 1.9531086E+001  1.4966941E+003 
 1.9547997E+001  1.6752753E+003 
 1.9564907E+001  1.8266023E+003 
 1.9581818E+001  1.9345842E+003 
 1.9598726E+001  1.9766276E+003 
 1.9615637E+001  1.9513223E+003 
 1.9632547E+001  1.8762670E+003 
 1.9649458E+001  1.7718430E+003 
 1.9666368E+001  1.6614282E+003 
 1.9683279E+001  1.5787284E+003 
 1.9700190E+001  1.5327861E+003 
 1.9717100E+001  1.5072153E+003 
 1.9734011E+001  1.5018069E+003 
 1.9750921E+001  1.5055297E+003 
 1.9767832E+001  1.5072931E+003 
 1.9784740E+001  1.4823896E+003 
 1.9801651E+001  1.4173690E+003 
 1.9818562E+001  1.3160719E+003 
 1.9835472E+001  1.1960927E+003 
 1.9852383E+001  1.0791112E+003 
 1.9869293E+001  9.8155682E+002 
 1.9886204E+001  9.1325208E+002 
 1.9903114E+001  8.6861230E+002 
 1.9920025E+001  8.4736670E+002 
 1.9936935E+001  8.5052509E+002 
 1.9953846E+001  8.7130438E+002 
 1.9970755E+001  9.0240741E+002 
 1.9987665E+001  9.4424042E+002 
 2.0004576E+001  9.9099030E+002 
 2.0021486E+001  1.0339340E+003 
 2.0038397E+001  1.0783986E+003 
 2.0055307E+001  1.1260958E+003 
 2.0072218E+001  1.1578191E+003 
 2.0089128E+001  1.1624476E+003 
 2.0106039E+001  1.1500693E+003 
 2.0122950E+001  1.1292865E+003 
 2.0139860E+001  1.1063883E+003 
 2.0156769E+001  1.0898297E+003 
 2.0173679E+001  1.0899290E+003 
 2.0190590E+001  1.1087823E+003 
 2.0207500E+001  1.1456925E+003 
 2.0224411E+001  1.2033639E+003 
 2.0241322E+001  1.2681750E+003 
 2.0258232E+001  1.3166558E+003 
 2.0275143E+001  1.3396498E+003 
 2.0292053E+001  1.3358289E+003 
 2.0308964E+001  1.3062750E+003 
 2.0325872E+001  1.2653199E+003 
 2.0342783E+001  1.2294442E+003 
 2.0359694E+001  1.1951996E+003 
 2.0376604E+001  1.1584697E+003 
 2.0393515E+001  1.1307170E+003 
 2.0410425E+001  1.1029407E+003 
 2.0427336E+001  1.0626364E+003 
 2.0444246E+001  1.0203771E+003 
 2.0461157E+001  9.7759888E+002 
 2.0478067E+001  9.2807446E+002 
 2.0494978E+001  8.7466699E+002 
 2.0511887E+001  8.3149481E+002 
 2.0528797E+001  8.0277362E+002 
 2.0545708E+001  7.8144629E+002 
 2.0562618E+001  7.6326398E+002 
 2.0579529E+001  7.5191699E+002 
 2.0596439E+001  7.4637543E+002 
 2.0613350E+001  7.3937646E+002 
 2.0630260E+001  7.3715332E+002 
 2.0647171E+001  7.3847217E+002 
 2.0664082E+001  7.3275574E+002 
 2.0680992E+001  7.2677844E+002 
 2.0697901E+001  7.2535291E+002 
 2.0714811E+001  7.2439429E+002 
 2.0731722E+001  7.2256403E+002 
 2.0748632E+001  7.2654663E+002 
 2.0765543E+001  7.3624872E+002 
 2.0782454E+001  7.4903058E+002 
 2.0799364E+001  7.7669244E+002 
 2.0816275E+001  8.2608099E+002 
 2.0833185E+001  8.9033771E+002 
 2.0850096E+001  9.6825439E+002 
 2.0867004E+001  1.0678103E+003 
 2.0883915E+001  1.1934221E+003 
 2.0900826E+001  1.3338489E+003 
 2.0917736E+001  1.4698850E+003 
 2.0934647E+001  1.5937115E+003 
 2.0951557E+001  1.6913937E+003 
 2.0968468E+001  1.7391080E+003 
 2.0985378E+001  1.7334285E+003 
 2.1002289E+001  1.6753273E+003 
 2.1019199E+001  1.5614565E+003 
 2.1036110E+001  1.4102284E+003 
 2.1053019E+001  1.2545778E+003 
 2.1069929E+001  1.1131627E+003 
 2.1086840E+001  9.9200293E+002 
 2.1103750E+001  9.0059314E+002 
 2.1120661E+001  8.4066772E+002 
 2.1137571E+001  7.9766388E+002 
 2.1154482E+001  7.6871185E+002 
 2.1171392E+001  7.5744336E+002 
 2.1188303E+001  7.5413800E+002 
 2.1205214E+001  7.5323871E+002 
 2.1222124E+001  7.5644305E+002 
 2.1239033E+001  7.6398029E+002 
 2.1255943E+001  7.7053296E+002 
 2.1272854E+001  7.7203534E+002 
 2.1289764E+001  7.7276068E+002 
 2.1306675E+001  7.7514673E+002 
 2.1323586E+001  7.6994550E+002 
 2.1340496E+001  7.6081146E+002 
 2.1357407E+001  7.5550452E+002 
 2.1374317E+001  7.5151532E+002 
 2.1391228E+001  7.4780603E+002 
 2.1408138E+001  7.4693439E+002 
 2.1425047E+001  7.5326221E+002 
 2.1441957E+001  7.6640289E+002 
 2.1458868E+001  7.8850269E+002 
 2.1475779E+001  8.2426489E+002 
 2.1492689E+001  8.7781146E+002 
 2.1509600E+001  9.4845142E+002 
 2.1526510E+001  1.0316251E+003 
 2.1543421E+001  1.1210969E+003 
 2.1560331E+001  1.1991897E+003 
 2.1577242E+001  1.2519468E+003 
 2.1594151E+001  1.2791130E+003 
 2.1611061E+001  1.2812532E+003 
 2.1627972E+001  1.2538179E+003 
 2.1644882E+001  1.2007465E+003 
 2.1661793E+001  1.1423159E+003 
 2.1678703E+001  1.0838325E+003 
 2.1695614E+001  1.0269321E+003 
 2.1712524E+001  9.8572058E+002 
 2.1729435E+001  9.6366333E+002 
 2.1746346E+001  9.5826343E+002 
 2.1763256E+001  9.6169604E+002 
 2.1780165E+001  9.7313556E+002 
 2.1797075E+001  9.9313287E+002 
 2.1813986E+001  1.0139059E+003 
 2.1830896E+001  1.0361259E+003 
 2.1847807E+001  1.0619523E+003 
 2.1864717E+001  1.0897379E+003 
 2.1881628E+001  1.1108254E+003 
 2.1898539E+001  1.1241752E+003 
 2.1915449E+001  1.1436050E+003 
 2.1932360E+001  1.1742976E+003 
 2.1949270E+001  1.2139816E+003 
 2.1966179E+001  1.2711062E+003 
 2.1983089E+001  1.3460313E+003 
 2.2000000E+001  0.0000000E+000
