# Supplementary material for: Application of singular value decomposition analysis to time-dependent powder diffraction data of an in-situ photodimerization reaction
Source: J Synchrotron Radiat. 2014 Apr 2;21(Pt 3):554–60. doi: 10.1107/S1600577514004366 (PMC4333817; doi:10.1107/S1600577514004366)
Supplement: Supplementary file 1 [file s-21-00554-sup1.zip › 1cha/1chai_39.chi]

 3.5000501E+000  0.0000000E+000 
 3.5169604E+000  3.5032878E+003 
 3.5338709E+000  3.3167612E+003 
 3.5507813E+000  2.2061804E+003 
 3.5676916E+000  2.4816150E+003 
 3.5846019E+000  2.6420554E+003 
 3.6015124E+000  2.3420530E+003 
 3.6184227E+000  2.8284915E+003 
 3.6353331E+000  3.3297170E+003 
 3.6522434E+000  3.2333022E+003 
 3.6691539E+000  4.0813945E+003 
 3.6860642E+000  4.9688599E+003 
 3.7029746E+000  4.6707778E+003 
 3.7198849E+000  5.2548652E+003 
 3.7367954E+000  5.1982593E+003 
 3.7537057E+000  5.1635635E+003 
 3.7706161E+000  5.0825103E+003 
 3.7875264E+000  4.6090156E+003 
 3.8044369E+000  4.6132012E+003 
 3.8213472E+000  5.2159038E+003 
 3.8382576E+000  5.0931592E+003 
 3.8551679E+000  6.0435410E+003 
 3.8720784E+000  6.1639043E+003 
 3.8889887E+000  7.7618320E+003 
 3.9058990E+000  9.7487861E+003 
 3.9228094E+000  1.2585107E+004 
 3.9397199E+000  1.6734070E+004 
 3.9566302E+000  2.1987691E+004 
 3.9735405E+000  2.6442236E+004 
 3.9904509E+000  2.9748498E+004 
 4.0073614E+000  3.2661479E+004 
 4.0242715E+000  3.3772117E+004 
 4.0411820E+000  3.2558371E+004 
 4.0580926E+000  3.2142701E+004 
 4.0750027E+000  2.9024414E+004 
 4.0919132E+000  2.7288461E+004 
 4.1088238E+000  2.3708805E+004 
 4.1257339E+000  1.9811686E+004 
 4.1426444E+000  1.6552707E+004 
 4.1595545E+000  1.3655811E+004 
 4.1764650E+000  1.0979095E+004 
 4.1933756E+000  9.0774902E+003 
 4.2102857E+000  7.8585728E+003 
 4.2271962E+000  5.6556621E+003 
 4.2441068E+000  4.4936392E+003 
 4.2610168E+000  3.6957444E+003 
 4.2779274E+000  3.7854578E+003 
 4.2948375E+000  3.3141296E+003 
 4.3117480E+000  3.0834902E+003 
 4.3286586E+000  2.9759993E+003 
 4.3455687E+000  2.7080610E+003 
 4.3624792E+000  2.4167566E+003 
 4.3793898E+000  2.2573953E+003 
 4.3962998E+000  2.1321899E+003 
 4.4132104E+000  2.2904736E+003 
 4.4301205E+000  2.6225164E+003 
 4.4470310E+000  2.1705706E+003 
 4.4639416E+000  2.3643608E+003 
 4.4808517E+000  2.3109741E+003 
 4.4977622E+000  1.9437711E+003 
 4.5146728E+000  2.2139851E+003 
 4.5315828E+000  2.4309607E+003 
 4.5484934E+000  2.3590981E+003 
 4.5654039E+000  2.5176450E+003 
 4.5823140E+000  2.4188359E+003 
 4.5992246E+000  2.2449670E+003 
 4.6161346E+000  2.1814409E+003 
 4.6330452E+000  1.9188837E+003 
 4.6499557E+000  1.9459026E+003 
 4.6668658E+000  2.0511418E+003 
 4.6837764E+000  2.1155117E+003 
 4.7006869E+000  2.1641824E+003 
 4.7175970E+000  2.3293342E+003 
 4.7345076E+000  2.4170703E+003 
 4.7514176E+000  2.3010354E+003 
 4.7683282E+000  2.2503730E+003 
 4.7852387E+000  2.0331847E+003 
 4.8021488E+000  2.1178633E+003 
 4.8190594E+000  2.3554910E+003 
 4.8359699E+000  2.2370374E+003 
 4.8528800E+000  2.3087205E+003 
 4.8697906E+000  2.3418669E+003 
 4.8867006E+000  2.4073198E+003 
 4.9036112E+000  2.4518721E+003 
 4.9205217E+000  2.4783694E+003 
 4.9374318E+000  2.5316045E+003 
 4.9543424E+000  2.4220410E+003 
 4.9712529E+000  2.2250642E+003 
 4.9881630E+000  2.2175776E+003 
 5.0050735E+000  2.0504888E+003 
 5.0219836E+000  2.0548835E+003 
 5.0388942E+000  1.9565090E+003 
 5.0558047E+000  1.9002133E+003 
 5.0727148E+000  1.7853881E+003 
 5.0896254E+000  1.8044634E+003 
 5.1065359E+000  1.7374432E+003 
 5.1234460E+000  1.5158149E+003 
 5.1403565E+000  1.6328975E+003 
 5.1572666E+000  1.4537427E+003 
 5.1741772E+000  1.4360100E+003 
 5.1910877E+000  1.6201241E+003 
 5.2079978E+000  1.2809961E+003 
 5.2249084E+000  1.3652886E+003 
 5.2418189E+000  1.4839457E+003 
 5.2587290E+000  1.5196617E+003 
 5.2756395E+000  1.5660449E+003 
 5.2925496E+000  1.4836116E+003 
 5.3094602E+000  1.3552993E+003 
 5.3263707E+000  1.5680793E+003 
 5.3432808E+000  1.6342852E+003 
 5.3601913E+000  1.5163743E+003 
 5.3771019E+000  1.7496772E+003 
 5.3940120E+000  1.7909351E+003 
 5.4109225E+000  1.9792347E+003 
 5.4278326E+000  2.1287825E+003 
 5.4447432E+000  2.5070769E+003 
 5.4616537E+000  3.1434995E+003 
 5.4785638E+000  3.8886777E+003 
 5.4954743E+000  4.8236099E+003 
 5.5123849E+000  6.2528496E+003 
 5.5292950E+000  8.2631035E+003 
 5.5462055E+000  1.0644251E+004 
 5.5631161E+000  1.3692408E+004 
 5.5800261E+000  1.7102471E+004 
 5.5969367E+000  2.1636385E+004 
 5.6138468E+000  2.5564650E+004 
 5.6307573E+000  2.8201729E+004 
 5.6476679E+000  2.9032354E+004 
 5.6645780E+000  2.7585627E+004 
 5.6814885E+000  2.4096229E+004 
 5.6983991E+000  1.9774477E+004 
 5.7153091E+000  1.5730698E+004 
 5.7322197E+000  1.1386180E+004 
 5.7491298E+000  8.7810117E+003 
 5.7660403E+000  6.5213394E+003 
 5.7829509E+000  4.8523047E+003 
 5.7998610E+000  3.9002993E+003 
 5.8167715E+000  3.3016741E+003 
 5.8336821E+000  3.0501646E+003 
 5.8505921E+000  3.3174282E+003 
 5.8675027E+000  4.0629243E+003 
 5.8844128E+000  5.3062607E+003 
 5.9013233E+000  7.2964146E+003 
 5.9182339E+000  9.5383096E+003 
 5.9351439E+000  1.3364897E+004 
 5.9520545E+000  1.7040922E+004 
 5.9689651E+000  2.1402803E+004 
 5.9858751E+000  2.5141184E+004 
 6.0027857E+000  2.6929502E+004 
 6.0196958E+000  2.7005584E+004 
 6.0366063E+000  2.5322523E+004 
 6.0535169E+000  2.1824221E+004 
 6.0704269E+000  1.7817420E+004 
 6.0873375E+000  1.4357926E+004 
 6.1042480E+000  1.1327347E+004 
 6.1211581E+000  9.2391631E+003 
 6.1380687E+000  7.8255483E+003 
 6.1549788E+000  6.5421440E+003 
 6.1718893E+000  5.9467139E+003 
 6.1887999E+000  5.4107954E+003 
 6.2057099E+000  4.8492329E+003 
 6.2226205E+000  4.3902178E+003 
 6.2395310E+000  3.9394922E+003 
 6.2564411E+000  3.4872856E+003 
 6.2733517E+000  3.1020300E+003 
 6.2902617E+000  2.7839619E+003 
 6.3071723E+000  2.4113096E+003 
 6.3240829E+000  2.1445388E+003 
 6.3409929E+000  2.0961172E+003 
 6.3579035E+000  2.1007000E+003 
 6.3748140E+000  2.1956025E+003 
 6.3917241E+000  2.4256299E+003 
 6.4086347E+000  2.9959065E+003 
 6.4255447E+000  4.0819878E+003 
 6.4424553E+000  5.8162124E+003 
 6.4593658E+000  8.5184082E+003 
 6.4762759E+000  1.2101479E+004 
 6.4931865E+000  1.8331275E+004 
 6.5100970E+000  2.6471029E+004 
 6.5270071E+000  3.4345656E+004 
 6.5439177E+000  4.3785840E+004 
 6.5608277E+000  4.9729078E+004 
 6.5777383E+000  5.0783230E+004 
 6.5946488E+000  4.7232172E+004 
 6.6115589E+000  3.9369051E+004 
 6.6284695E+000  2.9371395E+004 
 6.6453800E+000  2.0063107E+004 
 6.6622901E+000  1.3586410E+004 
 6.6792006E+000  1.0027782E+004 
 6.6961112E+000  7.2895000E+003 
 6.7130213E+000  5.8261162E+003 
 6.7299318E+000  4.8396499E+003 
 6.7468419E+000  4.2575405E+003 
 6.7637525E+000  3.9744551E+003 
 6.7806630E+000  3.8483469E+003 
 6.7975731E+000  3.8294407E+003 
 6.8144836E+000  3.9330288E+003 
 6.8313942E+000  4.3313057E+003 
 6.8483043E+000  5.1431670E+003 
 6.8652148E+000  5.9408306E+003 
 6.8821249E+000  6.7331733E+003 
 6.8990355E+000  7.5723159E+003 
 6.9159460E+000  8.1374531E+003 
 6.9328561E+000  8.4880996E+003 
 6.9497666E+000  8.4546758E+003 
 6.9666772E+000  7.8322891E+003 
 6.9835873E+000  6.7705854E+003 
 7.0004978E+000  5.5854858E+003 
 7.0174079E+000  4.3819839E+003 
 7.0343184E+000  3.3733311E+003 
 7.0512290E+000  2.5702878E+003 
 7.0681391E+000  1.9911061E+003 
 7.0850496E+000  1.6123550E+003 
 7.1019602E+000  1.4059346E+003 
 7.1188703E+000  1.3460422E+003 
 7.1357808E+000  1.3205758E+003 
 7.1526909E+000  1.3313064E+003 
 7.1696014E+000  1.3985586E+003 
 7.1865120E+000  1.4141417E+003 
 7.2034221E+000  1.3569849E+003 
 7.2203326E+000  1.3645817E+003 
 7.2372432E+000  1.3419525E+003 
 7.2541533E+000  1.3275201E+003 
 7.2710638E+000  1.3748752E+003 
 7.2879739E+000  1.3549337E+003 
 7.3048844E+000  1.3556956E+003 
 7.3217950E+000  1.3529965E+003 
 7.3387051E+000  1.2701947E+003 
 7.3556156E+000  1.1922188E+003 
 7.3725262E+000  1.1859001E+003 
 7.3894362E+000  1.0979897E+003 
 7.4063468E+000  1.0602278E+003 
 7.4232569E+000  1.0736434E+003 
 7.4401674E+000  1.1253120E+003 
 7.4570780E+000  1.2142687E+003 
 7.4739881E+000  1.2817548E+003 
 7.4908986E+000  1.3232157E+003 
 7.5078092E+000  1.3722108E+003 
 7.5247192E+000  1.4608322E+003 
 7.5416298E+000  1.5011477E+003 
 7.5585399E+000  1.4887988E+003 
 7.5754504E+000  1.6283163E+003 
 7.5923610E+000  1.7097222E+003 
 7.6092710E+000  1.7818331E+003 
 7.6261816E+000  1.8828129E+003 
 7.6430922E+000  1.9279208E+003 
 7.6600022E+000  2.0164819E+003 
 7.6769128E+000  2.2263643E+003 
 7.6938233E+000  2.4855750E+003 
 7.7107334E+000  2.7581687E+003 
 7.7276440E+000  3.1043406E+003 
 7.7445540E+000  3.5659094E+003 
 7.7614646E+000  4.1267856E+003 
 7.7783751E+000  4.9093125E+003 
 7.7952852E+000  6.3358184E+003 
 7.8121958E+000  8.4611162E+003 
 7.8291063E+000  1.1569297E+004 
 7.8460164E+000  1.6530436E+004 
 7.8629270E+000  2.3255221E+004 
 7.8798370E+000  3.2918488E+004 
 7.8967476E+000  4.6147246E+004 
 7.9136581E+000  6.1101984E+004 
 7.9305682E+000  7.2979266E+004 
 7.9474788E+000  7.6836688E+004 
 7.9643893E+000  7.2324375E+004 
 7.9812994E+000  6.0062203E+004 
 7.9982100E+000  4.6698215E+004 
 8.0151205E+000  3.5749219E+004 
 8.0320311E+000  2.6250002E+004 
 8.0489407E+000  1.9134328E+004 
 8.0658512E+000  1.4111380E+004 
 8.0827618E+000  1.0667489E+004 
 8.0996723E+000  8.5352510E+003 
 8.1165829E+000  7.2904922E+003 
 8.1334925E+000  6.8148906E+003 
 8.1504030E+000  7.1199019E+003 
 8.1673136E+000  8.0803584E+003 
 8.1842241E+000  9.7038174E+003 
 8.2011347E+000  1.1868032E+004 
 8.2180443E+000  1.4636202E+004 
 8.2349548E+000  1.7511145E+004 
 8.2518654E+000  2.0304688E+004 
 8.2687759E+000  2.2334414E+004 
 8.2856865E+000  2.2696842E+004 
 8.3025970E+000  2.1142611E+004 
 8.3195066E+000  1.8005750E+004 
 8.3364172E+000  1.4120785E+004 
 8.3533278E+000  1.0819009E+004 
 8.3702383E+000  8.2894355E+003 
 8.3871489E+000  6.5537256E+003 
 8.4040585E+000  5.4614565E+003 
 8.4209690E+000  4.8551787E+003 
 8.4378796E+000  4.5771265E+003 
 8.4547901E+000  4.5372817E+003 
 8.4717007E+000  4.6865894E+003 
 8.4886103E+000  4.9768716E+003 
 8.5055208E+000  5.4428970E+003 
 8.5224314E+000  6.3051436E+003 
 8.5393419E+000  7.8155796E+003 
 8.5562525E+000  1.0165983E+004 
 8.5731630E+000  1.3883461E+004 
 8.5900726E+000  1.8985756E+004 
 8.6069832E+000  2.7040621E+004 
 8.6238937E+000  3.7361410E+004 
 8.6408043E+000  4.8702715E+004 
 8.6577148E+000  5.8504422E+004 
 8.6746244E+000  6.3032641E+004 
 8.6915350E+000  6.1195523E+004 
 8.7084455E+000  5.4065406E+004 
 8.7253561E+000  4.2366996E+004 
 8.7422667E+000  3.0820697E+004 
 8.7591772E+000  2.1312789E+004 
 8.7760868E+000  1.4570445E+004 
 8.7929974E+000  1.0171026E+004 
 8.8099079E+000  7.4056318E+003 
 8.8268185E+000  5.6065620E+003 
 8.8437290E+000  4.3543145E+003 
 8.8606386E+000  3.5226289E+003 
 8.8775492E+000  2.9832236E+003 
 8.8944597E+000  2.5088557E+003 
 8.9113703E+000  2.1545652E+003 
 8.9282808E+000  1.9065065E+003 
 8.9451904E+000  1.7004590E+003 
 8.9621010E+000  1.5533258E+003 
 8.9790115E+000  1.4101647E+003 
 8.9959221E+000  1.3060798E+003 
 9.0128326E+000  1.2467291E+003 
 9.0297432E+000  1.1398715E+003 
 9.0466528E+000  1.0108148E+003 
 9.0635633E+000  9.7594684E+002 
 9.0804739E+000  9.1074005E+002 
 9.0973845E+000  8.6841003E+002 
 9.1142950E+000  8.7481610E+002 
 9.1312046E+000  8.4987952E+002 
 9.1481152E+000  8.2411920E+002 
 9.1650257E+000  8.4920801E+002 
 9.1819363E+000  8.8929218E+002 
 9.1988468E+000  9.2923303E+002 
 9.2157564E+000  9.6697809E+002 
 9.2326670E+000  9.8373193E+002 
 9.2495775E+000  1.0094688E+003 
 9.2664881E+000  1.0570502E+003 
 9.2833986E+000  1.0539353E+003 
 9.3003092E+000  1.0876024E+003 
 9.3172188E+000  1.1338063E+003 
 9.3341293E+000  1.2020031E+003 
 9.3510399E+000  1.3030233E+003 
 9.3679504E+000  1.3841367E+003 
 9.3848610E+000  1.4927776E+003 
 9.4017706E+000  1.6531091E+003 
 9.4186811E+000  1.8333241E+003 
 9.4355917E+000  2.0993601E+003 
 9.4525023E+000  2.5499880E+003 
 9.4694128E+000  3.2954221E+003 
 9.4863224E+000  4.3175415E+003 
 9.5032330E+000  5.6324951E+003 
 9.5201435E+000  7.1881978E+003 
 9.5370541E+000  8.8921709E+003 
 9.5539646E+000  1.0496119E+004 
 9.5708752E+000  1.1720882E+004 
 9.5877848E+000  1.2285885E+004 
 9.6046953E+000  1.2064445E+004 
 9.6216059E+000  1.1152157E+004 
 9.6385164E+000  9.7954463E+003 
 9.6554270E+000  8.5462373E+003 
 9.6723366E+000  7.6822446E+003 
 9.6892471E+000  7.4634609E+003 
 9.7061577E+000  7.7691309E+003 
 9.7230682E+000  8.3620605E+003 
 9.7399788E+000  9.0391865E+003 
 9.7568893E+000  9.5445830E+003 
 9.7737989E+000  9.6625547E+003 
 9.7907095E+000  9.3192715E+003 
 9.8076200E+000  8.5132598E+003 
 9.8245306E+000  7.3228579E+003 
 9.8414412E+000  5.9818838E+003 
 9.8583508E+000  4.7035410E+003 
 9.8752613E+000  3.6718955E+003 
 9.8921719E+000  2.9768813E+003 
 9.9090824E+000  2.5002449E+003 
 9.9259930E+000  2.1976199E+003 
 9.9429026E+000  2.0361515E+003 
 9.9598131E+000  1.9501646E+003 
 9.9767237E+000  1.9070466E+003 
 9.9936342E+000  1.8891816E+003 
 1.0010545E+001  1.8388501E+003 
 1.0027455E+001  1.7914283E+003 
 1.0044365E+001  1.7937794E+003 
 1.0061275E+001  1.7787498E+003 
 1.0078186E+001  1.7846403E+003 
 1.0095097E+001  1.8142078E+003 
 1.0112007E+001  1.8312567E+003 
 1.0128917E+001  1.8870305E+003 
 1.0145827E+001  2.0073973E+003 
 1.0162738E+001  2.1290144E+003 
 1.0179648E+001  2.2620684E+003 
 1.0196559E+001  2.4682234E+003 
 1.0213469E+001  2.7206882E+003 
 1.0230379E+001  3.0654924E+003 
 1.0247290E+001  3.6197363E+003 
 1.0264200E+001  4.5512168E+003 
 1.0281111E+001  5.9997007E+003 
 1.0298021E+001  8.2125020E+003 
 1.0314931E+001  1.1542071E+004 
 1.0331841E+001  1.6311106E+004 
 1.0348752E+001  2.2645189E+004 
 1.0365663E+001  3.0305176E+004 
 1.0382573E+001  3.7507512E+004 
 1.0399483E+001  4.0790313E+004 
 1.0416393E+001  3.8675277E+004 
 1.0433304E+001  3.2444051E+004 
 1.0450214E+001  2.5227088E+004 
 1.0467125E+001  1.8445738E+004 
 1.0484035E+001  1.3142913E+004 
 1.0500945E+001  9.4605293E+003 
 1.0517856E+001  6.8439766E+003 
 1.0534766E+001  4.9868574E+003 
 1.0551677E+001  3.8376191E+003 
 1.0568587E+001  3.1459446E+003 
 1.0585497E+001  2.7784167E+003 
 1.0602407E+001  2.5431321E+003 
 1.0619318E+001  2.3855183E+003 
 1.0636229E+001  2.2560168E+003 
 1.0653139E+001  2.1510557E+003 
 1.0670049E+001  2.0981584E+003 
 1.0686959E+001  2.0830085E+003 
 1.0703870E+001  2.0746660E+003 
 1.0720780E+001  2.0764924E+003 
 1.0737691E+001  2.1193748E+003 
 1.0754601E+001  2.1834524E+003 
 1.0771511E+001  2.2452349E+003 
 1.0788422E+001  2.3477925E+003 
 1.0805332E+001  2.4091436E+003 
 1.0822243E+001  2.4782949E+003 
 1.0839153E+001  2.5771692E+003 
 1.0856063E+001  2.6787009E+003 
 1.0872973E+001  2.7517639E+003 
 1.0889884E+001  2.7568833E+003 
 1.0906795E+001  2.7180476E+003 
 1.0923705E+001  2.7154888E+003 
 1.0940615E+001  2.7371592E+003 
 1.0957525E+001  2.7591028E+003 
 1.0974436E+001  2.8369927E+003 
 1.0991346E+001  2.9976892E+003 
 1.1008257E+001  3.2961865E+003 
 1.1025167E+001  3.8743557E+003 
 1.1042077E+001  4.8174014E+003 
 1.1058988E+001  6.1561904E+003 
 1.1075898E+001  7.9517588E+003 
 1.1092809E+001  1.0266664E+004 
 1.1109719E+001  1.3082981E+004 
 1.1126629E+001  1.5954856E+004 
 1.1143539E+001  1.8014236E+004 
 1.1160450E+001  1.8748283E+004 
 1.1177361E+001  1.7948844E+004 
 1.1194271E+001  1.6001795E+004 
 1.1211181E+001  1.3496266E+004 
 1.1228091E+001  1.1043049E+004 
 1.1245002E+001  9.0850605E+003 
 1.1261912E+001  7.6071909E+003 
 1.1278823E+001  6.5319941E+003 
 1.1295733E+001  5.8720693E+003 
 1.1312643E+001  5.4112959E+003 
 1.1329554E+001  5.0464063E+003 
 1.1346464E+001  4.6757397E+003 
 1.1363375E+001  4.2374175E+003 
 1.1380285E+001  3.8551331E+003 
 1.1397195E+001  3.5659302E+003 
 1.1414105E+001  3.4372068E+003 
 1.1431016E+001  3.5292998E+003 
 1.1447927E+001  3.8581904E+003 
 1.1464837E+001  4.4207363E+003 
 1.1481747E+001  5.1672910E+003 
 1.1498657E+001  6.0529082E+003 
 1.1515568E+001  6.9731211E+003 
 1.1532478E+001  7.5995601E+003 
 1.1549389E+001  7.7783169E+003 
 1.1566299E+001  7.4903130E+003 
 1.1583209E+001  6.7508286E+003 
 1.1600120E+001  5.6738555E+003 
 1.1617030E+001  4.5248999E+003 
 1.1633941E+001  3.5589526E+003 
 1.1650851E+001  2.8099912E+003 
 1.1667761E+001  2.2782405E+003 
 1.1684671E+001  1.9993053E+003 
 1.1701582E+001  1.9006030E+003 
 1.1718493E+001  2.0322349E+003 
 1.1735403E+001  2.4033064E+003 
 1.1752314E+001  3.0842886E+003 
 1.1769223E+001  4.0770703E+003 
 1.1786134E+001  5.3276509E+003 
 1.1803044E+001  6.8501099E+003 
 1.1819955E+001  8.4981279E+003 
 1.1836865E+001  1.0009330E+004 
 1.1853775E+001  1.1049459E+004 
 1.1870686E+001  1.1503249E+004 
 1.1887596E+001  1.1901520E+004 
 1.1904507E+001  1.2749288E+004 
 1.1921417E+001  1.4326735E+004 
 1.1938327E+001  1.6819299E+004 
 1.1955237E+001  2.0477027E+004 
 1.1972148E+001  2.5756492E+004 
 1.1989058E+001  3.2365518E+004 
 1.2005969E+001  3.8566996E+004 
 1.2022880E+001  4.1402383E+004 
 1.2039789E+001  3.9019102E+004 
 1.2056700E+001  3.2634969E+004 
 1.2073610E+001  2.5119428E+004 
 1.2090521E+001  1.8439848E+004 
 1.2107431E+001  1.3009217E+004 
 1.2124341E+001  9.0796787E+003 
 1.2141252E+001  6.4159565E+003 
 1.2158162E+001  4.6120962E+003 
 1.2175073E+001  3.4404297E+003 
 1.2191983E+001  2.7321492E+003 
 1.2208893E+001  2.2842144E+003 
 1.2225803E+001  1.9718557E+003 
 1.2242714E+001  1.7669097E+003 
 1.2259624E+001  1.6322499E+003 
 1.2276535E+001  1.5240570E+003 
 1.2293446E+001  1.4579596E+003 
 1.2310355E+001  1.4386857E+003 
 1.2327266E+001  1.4520948E+003 
 1.2344176E+001  1.5208365E+003 
 1.2361087E+001  1.6804769E+003 
 1.2377997E+001  1.9745416E+003 
 1.2394907E+001  2.4602576E+003 
 1.2411818E+001  3.2180740E+003 
 1.2428728E+001  4.3063545E+003 
 1.2445639E+001  5.7634414E+003 
 1.2462549E+001  7.5940635E+003 
 1.2479459E+001  9.5694795E+003 
 1.2496369E+001  1.1262459E+004 
 1.2513280E+001  1.2220208E+004 
 1.2530190E+001  1.2082488E+004 
 1.2547101E+001  1.0834294E+004 
 1.2564012E+001  8.9466953E+003 
 1.2580921E+001  7.0253926E+003 
 1.2597832E+001  5.4488472E+003 
 1.2614742E+001  4.2630488E+003 
 1.2631653E+001  3.3709939E+003 
 1.2648563E+001  2.7674314E+003 
 1.2665473E+001  2.3793870E+003 
 1.2682384E+001  2.1260640E+003 
 1.2699294E+001  1.9448949E+003 
 1.2716205E+001  1.7811093E+003 
 1.2733115E+001  1.6140070E+003 
 1.2750025E+001  1.4410792E+003 
 1.2766935E+001  1.2866532E+003 
 1.2783846E+001  1.1670215E+003 
 1.2800756E+001  1.0836379E+003 
 1.2817667E+001  1.0439573E+003 
 1.2834578E+001  1.0191545E+003 
 1.2851487E+001  1.0042533E+003 
 1.2868398E+001  1.0128140E+003 
 1.2885308E+001  1.0304736E+003 
 1.2902219E+001  1.0544840E+003 
 1.2919129E+001  1.0831084E+003 
 1.2936039E+001  1.1187760E+003 
 1.2952950E+001  1.1647562E+003 
 1.2969860E+001  1.2358551E+003 
 1.2986771E+001  1.3561726E+003 
 1.3003681E+001  1.5424072E+003 
 1.3020592E+001  1.8270431E+003 
 1.3037501E+001  2.2167817E+003 
 1.3054412E+001  2.7498408E+003 
 1.3071322E+001  3.4895583E+003 
 1.3088233E+001  4.3900000E+003 
 1.3105144E+001  5.3902017E+003 
 1.3122053E+001  6.3885908E+003 
 1.3138964E+001  7.1762241E+003 
 1.3155874E+001  7.6289316E+003 
 1.3172785E+001  7.7443086E+003 
 1.3189695E+001  7.4896221E+003 
 1.3206605E+001  6.9725190E+003 
 1.3223516E+001  6.3878350E+003 
 1.3240426E+001  5.8378384E+003 
 1.3257337E+001  5.3637368E+003 
 1.3274247E+001  4.9662920E+003 
 1.3291158E+001  4.6419805E+003 
 1.3308067E+001  4.3492925E+003 
 1.3324978E+001  4.0424380E+003 
 1.3341888E+001  3.6671716E+003 
 1.3358799E+001  3.2006667E+003 
 1.3375710E+001  2.6962117E+003 
 1.3392619E+001  2.2275911E+003 
 1.3409530E+001  1.8435632E+003 
 1.3426440E+001  1.5535026E+003 
 1.3443351E+001  1.3546353E+003 
 1.3460261E+001  1.2248584E+003 
 1.3477171E+001  1.1488635E+003 
 1.3494081E+001  1.1075082E+003 
 1.3510992E+001  1.0786973E+003 
 1.3527903E+001  1.0510344E+003 
 1.3544813E+001  1.0147936E+003 
 1.3561724E+001  9.8592285E+002 
 1.3578633E+001  9.6996387E+002 
 1.3595544E+001  9.4742310E+002 
 1.3612454E+001  9.2796124E+002 
 1.3629365E+001  9.2144757E+002 
 1.3646276E+001  9.2131445E+002 
 1.3663185E+001  9.1330389E+002 
 1.3680096E+001  9.0609540E+002 
 1.3697006E+001  9.0821472E+002 
 1.3713917E+001  9.1555560E+002 
 1.3730827E+001  9.4033606E+002 
 1.3747737E+001  9.7626337E+002 
 1.3764647E+001  1.0124545E+003 
 1.3781558E+001  1.0640021E+003 
 1.3798469E+001  1.1216265E+003 
 1.3815379E+001  1.1848966E+003 
 1.3832290E+001  1.2537076E+003 
 1.3849199E+001  1.2985243E+003 
 1.3866110E+001  1.3107814E+003 
 1.3883020E+001  1.3003162E+003 
 1.3899931E+001  1.2759899E+003 
 1.3916842E+001  1.2447808E+003 
 1.3933751E+001  1.1927843E+003 
 1.3950662E+001  1.1366071E+003 
 1.3967572E+001  1.0945513E+003 
 1.3984483E+001  1.0535225E+003 
 1.4001393E+001  1.0232407E+003 
 1.4018304E+001  1.0101357E+003 
 1.4035213E+001  1.0069713E+003 
 1.4052124E+001  1.0072666E+003 
 1.4069035E+001  1.0122939E+003 
 1.4085945E+001  1.0170285E+003 
 1.4102856E+001  1.0128157E+003 
 1.4119765E+001  1.0101592E+003 
 1.4136676E+001  1.0151447E+003 
 1.4153586E+001  1.0241208E+003 
 1.4170497E+001  1.0356943E+003 
 1.4187407E+001  1.0592961E+003 
 1.4204317E+001  1.0939751E+003 
 1.4221228E+001  1.1422789E+003 
 1.4238138E+001  1.2223826E+003 
 1.4255049E+001  1.3325686E+003 
 1.4271959E+001  1.4680298E+003 
 1.4288870E+001  1.6202030E+003 
 1.4305779E+001  1.7519648E+003 
 1.4322690E+001  1.8543231E+003 
 1.4339601E+001  1.9205172E+003 
 1.4356511E+001  1.9216139E+003 
 1.4373422E+001  1.8487124E+003 
 1.4390331E+001  1.7227197E+003 
 1.4407242E+001  1.5759398E+003 
 1.4424152E+001  1.4269246E+003 
 1.4441063E+001  1.2945298E+003 
 1.4457973E+001  1.1871857E+003 
 1.4474883E+001  1.1046704E+003 
 1.4491794E+001  1.0506528E+003 
 1.4508704E+001  1.0202875E+003 
 1.4525615E+001  9.9930176E+002 
 1.4542525E+001  9.8564313E+002 
 1.4559436E+001  9.8087994E+002 
 1.4576345E+001  9.7894153E+002 
 1.4593256E+001  9.7962561E+002 
 1.4610167E+001  9.8410632E+002 
 1.4627077E+001  9.9076910E+002 
 1.4643988E+001  9.9883472E+002 
 1.4660897E+001  1.0095040E+003 
 1.4677808E+001  1.0187065E+003 
 1.4694718E+001  1.0270630E+003 
 1.4711629E+001  1.0397311E+003 
 1.4728539E+001  1.0571726E+003 
 1.4745449E+001  1.0840341E+003 
 1.4762360E+001  1.1271396E+003 
 1.4779270E+001  1.1867974E+003 
 1.4796181E+001  1.2521594E+003 
 1.4813091E+001  1.3069927E+003 
 1.4830002E+001  1.3462686E+003 
 1.4846911E+001  1.3754814E+003 
 1.4863822E+001  1.3997164E+003 
 1.4880733E+001  1.4014796E+003 
 1.4897643E+001  1.3803533E+003 
 1.4914554E+001  1.3458551E+003 
 1.4931463E+001  1.2962606E+003 
 1.4948374E+001  1.2426608E+003 
 1.4965284E+001  1.1973674E+003 
 1.4982195E+001  1.1659535E+003 
 1.4999105E+001  1.1509286E+003 
 1.5016016E+001  1.1545782E+003 
 1.5032926E+001  1.1840798E+003 
 1.5049836E+001  1.2492662E+003 
 1.5066747E+001  1.3729485E+003 
 1.5083657E+001  1.5673962E+003 
 1.5100568E+001  1.8202247E+003 
 1.5117477E+001  2.1177749E+003 
 1.5134388E+001  2.4453247E+003 
 1.5151299E+001  2.7750139E+003 
 1.5168209E+001  3.0685181E+003 
 1.5185120E+001  3.2699348E+003 
 1.5202029E+001  3.3136809E+003 
 1.5218940E+001  3.1791084E+003 
 1.5235850E+001  2.8663623E+003 
 1.5252761E+001  2.4695557E+003 
 1.5269671E+001  2.1218257E+003 
 1.5286582E+001  1.8666914E+003 
 1.5303492E+001  1.7012386E+003 
 1.5320402E+001  1.6107339E+003 
 1.5337313E+001  1.5787305E+003 
 1.5354223E+001  1.5941534E+003 
 1.5371134E+001  1.6395137E+003 
 1.5388043E+001  1.6878710E+003 
 1.5404954E+001  1.7099514E+003 
 1.5421865E+001  1.7052133E+003 
 1.5438775E+001  1.6986777E+003 
 1.5455686E+001  1.7033793E+003 
 1.5472595E+001  1.7301353E+003 
 1.5489506E+001  1.7907924E+003 
 1.5506416E+001  1.8739335E+003 
 1.5523327E+001  1.9577183E+003 
 1.5540237E+001  2.0319486E+003 
 1.5557148E+001  2.0835737E+003 
 1.5574058E+001  2.0907810E+003 
 1.5590968E+001  2.0412056E+003 
 1.5607879E+001  1.9386028E+003 
 1.5624789E+001  1.8025073E+003 
 1.5641700E+001  1.6516936E+003 
 1.5658609E+001  1.5037534E+003 
 1.5675520E+001  1.3776270E+003 
 1.5692430E+001  1.2877913E+003 
 1.5709341E+001  1.2331526E+003 
 1.5726252E+001  1.2013853E+003 
 1.5743161E+001  1.1854241E+003 
 1.5760072E+001  1.1831704E+003 
 1.5776982E+001  1.1972826E+003 
 1.5793893E+001  1.2259604E+003 
 1.5810803E+001  1.2818516E+003 
 1.5827714E+001  1.3620171E+003 
 1.5844624E+001  1.4666250E+003 
 1.5861534E+001  1.6002534E+003 
 1.5878445E+001  1.7605461E+003 
 1.5895355E+001  1.9421936E+003 
 1.5912266E+001  2.1209548E+003 
 1.5929175E+001  2.2593987E+003 
 1.5946086E+001  2.3296287E+003 
 1.5962996E+001  2.3287019E+003 
 1.5979907E+001  2.2859885E+003 
 1.5996818E+001  2.2377346E+003 
 1.6013727E+001  2.1938765E+003 
 1.6030638E+001  2.1690669E+003 
 1.6047548E+001  2.1786768E+003 
 1.6064459E+001  2.2198491E+003 
 1.6081369E+001  2.2883918E+003 
 1.6098280E+001  2.3741211E+003 
 1.6115191E+001  2.4314258E+003 
 1.6132101E+001  2.4175439E+003 
 1.6149012E+001  2.3306177E+003 
 1.6165920E+001  2.1842947E+003 
 1.6182831E+001  2.0039982E+003 
 1.6199741E+001  1.7992407E+003 
 1.6216652E+001  1.5989524E+003 
 1.6233562E+001  1.4395826E+003 
 1.6250473E+001  1.3190225E+003 
 1.6267384E+001  1.2244873E+003 
 1.6284294E+001  1.1564896E+003 
 1.6301205E+001  1.1133608E+003 
 1.6318115E+001  1.0853085E+003 
 1.6335024E+001  1.0626328E+003 
 1.6351934E+001  1.0459987E+003 
 1.6368845E+001  1.0342772E+003 
 1.6385756E+001  1.0259227E+003 
 1.6402666E+001  1.0239068E+003 
 1.6419577E+001  1.0256415E+003 
 1.6436487E+001  1.0307164E+003 
 1.6453398E+001  1.0520983E+003 
 1.6470308E+001  1.0999208E+003 
 1.6487219E+001  1.1632452E+003 
 1.6504129E+001  1.2338477E+003 
 1.6521038E+001  1.3180582E+003 
 1.6537949E+001  1.4014949E+003 
 1.6554859E+001  1.4634760E+003 
 1.6571770E+001  1.4952034E+003 
 1.6588680E+001  1.4968319E+003 
 1.6605591E+001  1.4731254E+003 
 1.6622501E+001  1.4385717E+003 
 1.6639412E+001  1.4002092E+003 
 1.6656322E+001  1.3606273E+003 
 1.6673233E+001  1.3333005E+003 
 1.6690144E+001  1.3298623E+003 
 1.6707052E+001  1.3516915E+003 
 1.6723963E+001  1.3794854E+003 
 1.6740873E+001  1.4060294E+003 
 1.6757784E+001  1.4109932E+003 
 1.6774694E+001  1.3805139E+003 
 1.6791605E+001  1.3194111E+003 
 1.6808516E+001  1.2368240E+003 
 1.6825426E+001  1.1471570E+003 
 1.6842337E+001  1.0711675E+003 
 1.6859247E+001  1.0320873E+003 
 1.6876158E+001  1.0383702E+003 
 1.6893066E+001  1.0837118E+003 
 1.6909977E+001  1.1649258E+003 
 1.6926888E+001  1.2617532E+003 
 1.6943798E+001  1.3571609E+003 
 1.6960709E+001  1.4312621E+003 
 1.6977619E+001  1.4739912E+003 
 1.6994530E+001  1.4950200E+003 
 1.7011440E+001  1.5096309E+003 
 1.7028351E+001  1.5371074E+003 
 1.7045261E+001  1.5856224E+003 
 1.7062170E+001  1.6478052E+003 
 1.7079081E+001  1.7230179E+003 
 1.7095991E+001  1.8032583E+003 
 1.7112902E+001  1.8603761E+003 
 1.7129812E+001  1.8518032E+003 
 1.7146723E+001  1.7642642E+003 
 1.7163633E+001  1.6228777E+003 
 1.7180544E+001  1.4517858E+003 
 1.7197454E+001  1.2741549E+003 
 1.7214365E+001  1.1184255E+003 
 1.7231276E+001  1.0018392E+003 
 1.7248184E+001  9.2402826E+002 
 1.7265095E+001  8.8785712E+002 
 1.7282005E+001  9.1143707E+002 
 1.7298916E+001  9.8905542E+002 
 1.7315826E+001  1.1170046E+003 
 1.7332737E+001  1.2910101E+003 
 1.7349648E+001  1.4865806E+003 
 1.7366558E+001  1.6819248E+003 
 1.7383469E+001  1.8499387E+003 
 1.7400379E+001  1.9531753E+003 
 1.7417290E+001  1.9692728E+003 
 1.7434198E+001  1.9006844E+003 
 1.7451109E+001  1.7573197E+003 
 1.7468019E+001  1.5641097E+003 
 1.7484930E+001  1.3711046E+003 
 1.7501841E+001  1.1954658E+003 
 1.7518751E+001  1.0505370E+003 
 1.7535662E+001  9.4741162E+002 
 1.7552572E+001  8.8259497E+002 
 1.7569483E+001  8.4560834E+002 
 1.7586393E+001  8.3533606E+002 
 1.7603302E+001  8.5427972E+002 
 1.7620213E+001  8.9539185E+002 
 1.7637123E+001  9.5667511E+002 
 1.7654034E+001  1.0299730E+003 
 1.7670944E+001  1.1025851E+003 
 1.7687855E+001  1.1640208E+003 
 1.7704765E+001  1.2016132E+003 
 1.7721676E+001  1.2056857E+003 
 1.7738586E+001  1.1713104E+003 
 1.7755497E+001  1.1051991E+003 
 1.7772408E+001  1.0250536E+003 
 1.7789316E+001  9.4475360E+002 
 1.7806227E+001  8.7392108E+002 
 1.7823137E+001  8.2554791E+002 
 1.7840048E+001  8.0374323E+002 
 1.7856958E+001  8.0181836E+002 
 1.7873869E+001  8.1178375E+002 
 1.7890779E+001  8.2452972E+002 
 1.7907690E+001  8.3398560E+002 
 1.7924601E+001  8.4123804E+002 
 1.7941511E+001  8.4677881E+002 
 1.7958422E+001  8.5185413E+002 
 1.7975330E+001  8.6802222E+002 
 1.7992241E+001  9.0187195E+002 
 1.8009151E+001  9.4986920E+002 
 1.8026062E+001  1.0119788E+003 
 1.8042973E+001  1.0790431E+003 
 1.8059883E+001  1.1396016E+003 
 1.8076794E+001  1.1787529E+003 
 1.8093704E+001  1.1866731E+003 
 1.8110615E+001  1.1606837E+003 
 1.8127525E+001  1.1071263E+003 
 1.8144436E+001  1.0369716E+003 
 1.8161345E+001  9.6036694E+002 
 1.8178255E+001  8.8699884E+002 
 1.8195166E+001  8.2650128E+002 
 1.8212076E+001  7.8999408E+002 
 1.8228987E+001  7.7599634E+002 
 1.8245897E+001  7.7259644E+002 
 1.8262808E+001  7.7434326E+002 
 1.8279718E+001  7.8024579E+002 
 1.8296629E+001  7.9099664E+002 
 1.8313540E+001  8.1347968E+002 
 1.8330448E+001  8.6120380E+002 
 1.8347359E+001  9.3666553E+002 
 1.8364269E+001  1.0406869E+003 
 1.8381180E+001  1.1878698E+003 
 1.8398090E+001  1.3683478E+003 
 1.8415001E+001  1.5471857E+003 
 1.8431911E+001  1.6924670E+003 
 1.8448822E+001  1.7847715E+003 
 1.8465733E+001  1.8071262E+003 
 1.8482643E+001  1.7601665E+003 
 1.8499554E+001  1.6497988E+003 
 1.8516462E+001  1.4834592E+003 
 1.8533373E+001  1.2921062E+003 
 1.8550283E+001  1.1154316E+003 
 1.8567194E+001  9.6628821E+002 
 1.8584105E+001  8.5254895E+002 
 1.8601015E+001  7.7979144E+002 
 1.8617926E+001  7.3441382E+002 
 1.8634836E+001  7.0934503E+002 
 1.8651747E+001  6.9513147E+002 
 1.8668657E+001  6.9182141E+002 
 1.8685568E+001  6.9578131E+002 
 1.8702477E+001  7.0322174E+002 
 1.8719387E+001  7.2558447E+002 
 1.8736298E+001  7.6799408E+002 
 1.8753208E+001  8.2421478E+002 
 1.8770119E+001  8.9632300E+002 
 1.8787029E+001  9.9138739E+002 
 1.8803940E+001  1.0948987E+003 
 1.8820850E+001  1.1798202E+003 
 1.8837761E+001  1.2390686E+003 
 1.8854671E+001  1.2649342E+003 
 1.8871580E+001  1.2549174E+003 
 1.8888491E+001  1.2134087E+003 
 1.8905401E+001  1.1391212E+003 
 1.8922312E+001  1.0381676E+003 
 1.8939222E+001  9.3442743E+002 
 1.8956133E+001  8.5025690E+002 
 1.8973043E+001  7.8923840E+002 
 1.8989954E+001  7.4877124E+002 
 1.9006865E+001  7.2767957E+002 
 1.9023775E+001  7.1740302E+002 
 1.9040686E+001  7.0889081E+002 
 1.9057594E+001  7.0242517E+002 
 1.9074505E+001  6.9723676E+002 
 1.9091415E+001  6.8746735E+002 
 1.9108326E+001  6.7662317E+002 
 1.9125237E+001  6.6797375E+002 
 1.9142147E+001  6.5747412E+002 
 1.9159058E+001  6.5074292E+002 
 1.9175968E+001  6.4776288E+002 
 1.9192879E+001  6.4127002E+002 
 1.9209789E+001  6.3862378E+002 
 1.9226700E+001  6.4572485E+002 
 1.9243608E+001  6.5196155E+002 
 1.9260519E+001  6.5056769E+002 
 1.9277430E+001  6.4888708E+002 
 1.9294340E+001  6.5066064E+002 
 1.9311251E+001  6.5186456E+002 
 1.9328161E+001  6.5114423E+002 
 1.9345072E+001  6.5679590E+002 
 1.9361982E+001  6.7029340E+002 
 1.9378893E+001  6.8678253E+002 
 1.9395803E+001  7.1150177E+002 
 1.9412714E+001  7.4453473E+002 
 1.9429623E+001  7.8396057E+002 
 1.9446533E+001  8.3358612E+002 
 1.9463444E+001  9.0536432E+002 
 1.9480354E+001  1.0027635E+003 
 1.9497265E+001  1.1204146E+003 
 1.9514175E+001  1.2608470E+003 
 1.9531086E+001  1.4226793E+003 
 1.9547997E+001  1.5874127E+003 
 1.9564907E+001  1.7268434E+003 
 1.9581818E+001  1.8261187E+003 
 1.9598726E+001  1.8661606E+003 
 1.9615637E+001  1.8416794E+003 
 1.9632547E+001  1.7646066E+003 
 1.9649458E+001  1.6578181E+003 
 1.9666368E+001  1.5491184E+003 
 1.9683279E+001  1.4730876E+003 
 1.9700190E+001  1.4354359E+003 
 1.9717100E+001  1.4165775E+003 
 1.9734011E+001  1.4213093E+003 
 1.9750921E+001  1.4384916E+003 
 1.9767832E+001  1.4501001E+003 
 1.9784740E+001  1.4310714E+003 
 1.9801651E+001  1.3687334E+003 
 1.9818562E+001  1.2676609E+003 
 1.9835472E+001  1.1481602E+003 
 1.9852383E+001  1.0334728E+003 
 1.9869293E+001  9.4498236E+002 
 1.9886204E+001  8.8771826E+002 
 1.9903114E+001  8.4926245E+002 
 1.9920025E+001  8.3316980E+002 
 1.9936935E+001  8.3614709E+002 
 1.9953846E+001  8.5091382E+002 
 1.9970755E+001  8.7345947E+002 
 1.9987665E+001  9.0732629E+002 
 2.0004576E+001  9.5234467E+002 
 2.0021486E+001  9.9914404E+002 
 2.0038397E+001  1.0421930E+003 
 2.0055307E+001  1.0815629E+003 
 2.0072218E+001  1.1055525E+003 
 2.0089128E+001  1.1074696E+003 
 2.0106039E+001  1.0963456E+003 
 2.0122950E+001  1.0764301E+003 
 2.0139860E+001  1.0559716E+003 
 2.0156769E+001  1.0448995E+003 
 2.0173679E+001  1.0486196E+003 
 2.0190590E+001  1.0691902E+003 
 2.0207500E+001  1.1057445E+003 
 2.0224411E+001  1.1624242E+003 
 2.0241322E+001  1.2244236E+003 
 2.0258232E+001  1.2622341E+003 
 2.0275143E+001  1.2765132E+003 
 2.0292053E+001  1.2684320E+003 
 2.0308964E+001  1.2355885E+003 
 2.0325872E+001  1.1930627E+003 
 2.0342783E+001  1.1562501E+003 
 2.0359694E+001  1.1252340E+003 
 2.0376604E+001  1.0947595E+003 
 2.0393515E+001  1.0731183E+003 
 2.0410425E+001  1.0556667E+003 
 2.0427336E+001  1.0228403E+003 
 2.0444246E+001  9.8368579E+002 
 2.0461157E+001  9.4339044E+002 
 2.0478067E+001  8.9445129E+002 
 2.0494978E+001  8.4588904E+002 
 2.0511887E+001  8.0783099E+002 
 2.0528797E+001  7.8088025E+002 
 2.0545708E+001  7.6091309E+002 
 2.0562618E+001  7.4879840E+002 
 2.0579529E+001  7.4563068E+002 
 2.0596439E+001  7.4581689E+002 
 2.0613350E+001  7.3981207E+002 
 2.0630260E+001  7.3395325E+002 
 2.0647171E+001  7.3157050E+002 
 2.0664082E+001  7.2325659E+002 
 2.0680992E+001  7.1687225E+002 
 2.0697901E+001  7.1644135E+002 
 2.0714811E+001  7.1538464E+002 
 2.0731722E+001  7.1316351E+002 
 2.0748632E+001  7.1879901E+002 
 2.0765543E+001  7.3063055E+002 
 2.0782454E+001  7.4321826E+002 
 2.0799364E+001  7.7029803E+002 
 2.0816275E+001  8.1705304E+002 
 2.0833185E+001  8.7523798E+002 
 2.0850096E+001  9.4729193E+002 
 2.0867004E+001  1.0407352E+003 
 2.0883915E+001  1.1589275E+003 
 2.0900826E+001  1.2911735E+003 
 2.0917736E+001  1.4185538E+003 
 2.0934647E+001  1.5302046E+003 
 2.0951557E+001  1.6140924E+003 
 2.0968468E+001  1.6486636E+003 
 2.0985378E+001  1.6319080E+003 
 2.1002289E+001  1.5639515E+003 
 2.1019199E+001  1.4441246E+003 
 2.1036110E+001  1.3006698E+003 
 2.1053019E+001  1.1628311E+003 
 2.1069929E+001  1.0414971E+003 
 2.1086840E+001  9.3873462E+002 
 2.1103750E+001  8.6117670E+002 
 2.1120661E+001  8.1178638E+002 
 2.1137571E+001  7.7631708E+002 
 2.1154482E+001  7.5079376E+002 
 2.1171392E+001  7.4207349E+002 
 2.1188303E+001  7.4155304E+002 
 2.1205214E+001  7.4188934E+002 
 2.1222124E+001  7.4703510E+002 
 2.1239033E+001  7.5584888E+002 
 2.1255943E+001  7.6028491E+002 
 2.1272854E+001  7.6148810E+002 
 2.1289764E+001  7.6490399E+002 
 2.1306675E+001  7.6910474E+002 
 2.1323586E+001  7.6596381E+002 
 2.1340496E+001  7.6204614E+002 
 2.1357407E+001  7.5861798E+002 
 2.1374317E+001  7.5148853E+002 
 2.1391228E+001  7.4571191E+002 
 2.1408138E+001  7.4528723E+002 
 2.1425047E+001  7.5318268E+002 
 2.1441957E+001  7.6667908E+002 
 2.1458868E+001  7.8786920E+002 
 2.1475779E+001  8.2271375E+002 
 2.1492689E+001  8.7502661E+002 
 2.1509600E+001  9.3753339E+002 
 2.1526510E+001  1.0082233E+003 
 2.1543421E+001  1.0909390E+003 
 2.1560331E+001  1.1647313E+003 
 2.1577242E+001  1.2115431E+003 
 2.1594151E+001  1.2368064E+003 
 2.1611061E+001  1.2376809E+003 
 2.1627972E+001  1.2079055E+003 
 2.1644882E+001  1.1588793E+003 
 2.1661793E+001  1.1048073E+003 
 2.1678703E+001  1.0468557E+003 
 2.1695614E+001  9.9341748E+002 
 2.1712524E+001  9.5791229E+002 
 2.1729435E+001  9.4275848E+002 
 2.1746346E+001  9.4102264E+002 
 2.1763256E+001  9.4524628E+002 
 2.1780165E+001  9.5692017E+002 
 2.1797075E+001  9.7501685E+002 
 2.1813986E+001  9.9777869E+002 
 2.1830896E+001  1.0253594E+003 
 2.1847807E+001  1.0531536E+003 
 2.1864717E+001  1.0781167E+003 
 2.1881628E+001  1.0947629E+003 
 2.1898539E+001  1.1106251E+003 
 2.1915449E+001  1.1282277E+003 
 2.1932360E+001  1.1456675E+003 
 2.1949270E+001  1.1758124E+003 
 2.1966179E+001  1.2260035E+003 
 2.1983089E+001  1.2941219E+003 
 2.2000000E+001  0.0000000E+000
