# Supplementary material for: Application of singular value decomposition analysis to time-dependent powder diffraction data of an in-situ photodimerization reaction
Source: J Synchrotron Radiat. 2014 Apr 2;21(Pt 3):554–60. doi: 10.1107/S1600577514004366 (PMC4333817; doi:10.1107/S1600577514004366)
Supplement: Supplementary file 1 [file s-21-00554-sup1.zip › 1cha/1chai_05.chi]

 3.5000501E+000  0.0000000E+000 
 3.5169604E+000  4.0665105E+003 
 3.5338709E+000  4.0047161E+003 
 3.5507813E+000  2.7132605E+003 
 3.5676916E+000  2.7778933E+003 
 3.5846019E+000  3.1209495E+003 
 3.6015124E+000  2.8529578E+003 
 3.6184227E+000  3.0602334E+003 
 3.6353331E+000  3.4164470E+003 
 3.6522434E+000  3.0237202E+003 
 3.6691539E+000  3.5887456E+003 
 3.6860642E+000  4.3055527E+003 
 3.7029746E+000  4.3421270E+003 
 3.7198849E+000  4.9864595E+003 
 3.7367954E+000  5.0948877E+003 
 3.7537057E+000  5.1102866E+003 
 3.7706161E+000  5.1401157E+003 
 3.7875264E+000  4.6770850E+003 
 3.8044369E+000  4.5169419E+003 
 3.8213472E+000  4.9553486E+003 
 3.8382576E+000  4.7622988E+003 
 3.8551679E+000  5.6881221E+003 
 3.8720784E+000  6.0890518E+003 
 3.8889887E+000  7.2692241E+003 
 3.9058990E+000  8.9840176E+003 
 3.9228094E+000  1.1353016E+004 
 3.9397199E+000  1.4450582E+004 
 3.9566302E+000  1.8676639E+004 
 3.9735405E+000  2.2330051E+004 
 3.9904509E+000  2.4776998E+004 
 4.0073614E+000  2.6579363E+004 
 4.0242715E+000  2.6699770E+004 
 4.0411820E+000  2.5031836E+004 
 4.0580926E+000  2.4538797E+004 
 4.0750027E+000  2.0171105E+004 
 4.0919132E+000  1.7287613E+004 
 4.1088238E+000  1.3819947E+004 
 4.1257339E+000  1.0741928E+004 
 4.1426444E+000  8.7257510E+003 
 4.1595545E+000  7.1757905E+003 
 4.1764650E+000  5.9895488E+003 
 4.1933756E+000  5.5583413E+003 
 4.2102857E+000  5.2377046E+003 
 4.2271962E+000  4.2789253E+003 
 4.2441068E+000  3.8206060E+003 
 4.2610168E+000  3.4506602E+003 
 4.2779274E+000  3.5914102E+003 
 4.2948375E+000  3.3362766E+003 
 4.3117480E+000  2.9775032E+003 
 4.3286586E+000  2.8759514E+003 
 4.3455687E+000  2.8583132E+003 
 4.3624792E+000  2.9186306E+003 
 4.3793898E+000  2.9739282E+003 
 4.3962998E+000  2.6021418E+003 
 4.4132104E+000  2.4556375E+003 
 4.4301205E+000  2.5963440E+003 
 4.4470310E+000  1.8050277E+003 
 4.4639416E+000  2.3077991E+003 
 4.4808517E+000  2.3643015E+003 
 4.4977622E+000  2.1049751E+003 
 4.5146728E+000  2.3181838E+003 
 4.5315828E+000  2.4742395E+003 
 4.5484934E+000  2.3301121E+003 
 4.5654039E+000  2.3850435E+003 
 4.5823140E+000  2.4808298E+003 
 4.5992246E+000  2.1524519E+003 
 4.6161346E+000  2.1188796E+003 
 4.6330452E+000  2.2293606E+003 
 4.6499557E+000  2.2073503E+003 
 4.6668658E+000  2.1842671E+003 
 4.6837764E+000  2.2235701E+003 
 4.7006869E+000  2.2042385E+003 
 4.7175970E+000  2.3139436E+003 
 4.7345076E+000  2.4278596E+003 
 4.7514176E+000  2.4026372E+003 
 4.7683282E+000  2.4330842E+003 
 4.7852387E+000  2.1466199E+003 
 4.8021488E+000  2.3638633E+003 
 4.8190594E+000  2.1873796E+003 
 4.8359699E+000  2.2604756E+003 
 4.8528800E+000  2.3462698E+003 
 4.8697906E+000  2.3980269E+003 
 4.8867006E+000  2.4952288E+003 
 4.9036112E+000  2.4372930E+003 
 4.9205217E+000  2.3766362E+003 
 4.9374318E+000  2.4877004E+003 
 4.9543424E+000  2.3471409E+003 
 4.9712529E+000  2.0599556E+003 
 4.9881630E+000  2.2416057E+003 
 5.0050735E+000  1.9474413E+003 
 5.0219836E+000  2.0448337E+003 
 5.0388942E+000  2.0843896E+003 
 5.0558047E+000  1.9391896E+003 
 5.0727148E+000  1.8682648E+003 
 5.0896254E+000  1.8132321E+003 
 5.1065359E+000  1.6744722E+003 
 5.1234460E+000  1.6516716E+003 
 5.1403565E+000  1.8249567E+003 
 5.1572666E+000  1.6579624E+003 
 5.1741772E+000  1.2329645E+003 
 5.1910877E+000  1.5557780E+003 
 5.2079978E+000  1.3071844E+003 
 5.2249084E+000  1.4908403E+003 
 5.2418189E+000  1.4749701E+003 
 5.2587290E+000  1.4889147E+003 
 5.2756395E+000  1.5357626E+003 
 5.2925496E+000  1.4501775E+003 
 5.3094602E+000  1.3986355E+003 
 5.3263707E+000  1.5237583E+003 
 5.3432808E+000  1.3483844E+003 
 5.3601913E+000  1.1169016E+003 
 5.3771019E+000  1.2910748E+003 
 5.3940120E+000  1.2767612E+003 
 5.4109225E+000  1.4182528E+003 
 5.4278326E+000  1.5144304E+003 
 5.4447432E+000  1.7065164E+003 
 5.4616537E+000  2.0941553E+003 
 5.4785638E+000  2.5801777E+003 
 5.4954743E+000  3.1397932E+003 
 5.5123849E+000  3.9282976E+003 
 5.5292950E+000  4.9455059E+003 
 5.5462055E+000  6.1868374E+003 
 5.5631161E+000  8.1352891E+003 
 5.5800261E+000  1.0256818E+004 
 5.5969367E+000  1.2694933E+004 
 5.6138468E+000  1.4944105E+004 
 5.6307573E+000  1.6716906E+004 
 5.6476679E+000  1.7472973E+004 
 5.6645780E+000  1.7010826E+004 
 5.6814885E+000  1.5422851E+004 
 5.6983991E+000  1.3062924E+004 
 5.7153091E+000  1.0818644E+004 
 5.7322197E+000  8.0503110E+003 
 5.7491298E+000  6.3577813E+003 
 5.7660403E+000  4.6541025E+003 
 5.7829509E+000  3.6201777E+003 
 5.7998610E+000  2.8965276E+003 
 5.8167715E+000  2.4941165E+003 
 5.8336821E+000  2.4704990E+003 
 5.8505921E+000  2.7116543E+003 
 5.8675027E+000  3.3241611E+003 
 5.8844128E+000  4.7696689E+003 
 5.9013233E+000  7.0574746E+003 
 5.9182339E+000  9.6450303E+003 
 5.9351439E+000  1.3646220E+004 
 5.9520545E+000  1.6912480E+004 
 5.9689651E+000  2.0881152E+004 
 5.9858751E+000  2.3989715E+004 
 6.0027857E+000  2.5141846E+004 
 6.0196958E+000  2.4479908E+004 
 6.0366063E+000  2.2075813E+004 
 6.0535169E+000  1.8130900E+004 
 6.0704269E+000  1.3990749E+004 
 6.0873375E+000  1.0841976E+004 
 6.1042480E+000  7.6188340E+003 
 6.1211581E+000  5.4333931E+003 
 6.1380687E+000  4.0986582E+003 
 6.1549788E+000  3.0521104E+003 
 6.1718893E+000  2.4999116E+003 
 6.1887999E+000  2.1697832E+003 
 6.2057099E+000  1.9226263E+003 
 6.2226205E+000  1.7628306E+003 
 6.2395310E+000  1.5567969E+003 
 6.2564411E+000  1.3067548E+003 
 6.2733517E+000  1.3728217E+003 
 6.2902617E+000  1.3456288E+003 
 6.3071723E+000  1.3498918E+003 
 6.3240829E+000  1.4329482E+003 
 6.3409929E+000  1.5886700E+003 
 6.3579035E+000  1.7620265E+003 
 6.3748140E+000  2.0371925E+003 
 6.3917241E+000  2.5371748E+003 
 6.4086347E+000  3.3568887E+003 
 6.4255447E+000  4.5408491E+003 
 6.4424553E+000  6.3612437E+003 
 6.4593658E+000  9.2748516E+003 
 6.4762759E+000  1.3190933E+004 
 6.4931865E+000  2.0021234E+004 
 6.5100970E+000  2.8252338E+004 
 6.5270071E+000  3.6598609E+004 
 6.5439177E+000  4.6780750E+004 
 6.5608277E+000  5.3254156E+004 
 6.5777383E+000  5.4854211E+004 
 6.5946488E+000  5.1772574E+004 
 6.6115589E+000  4.3783027E+004 
 6.6284695E+000  3.2912672E+004 
 6.6453800E+000  2.2598783E+004 
 6.6622901E+000  1.5206173E+004 
 6.6792006E+000  1.0678356E+004 
 6.6961112E+000  7.2690122E+003 
 6.7130213E+000  5.3832407E+003 
 6.7299318E+000  4.0134482E+003 
 6.7468419E+000  3.2119714E+003 
 6.7637525E+000  2.8135071E+003 
 6.7806630E+000  2.6611936E+003 
 6.7975731E+000  2.6989409E+003 
 6.8144836E+000  2.8392654E+003 
 6.8313942E+000  3.2452478E+003 
 6.8483043E+000  4.0123711E+003 
 6.8652148E+000  4.9001616E+003 
 6.8821249E+000  5.8418081E+003 
 6.8990355E+000  6.7204087E+003 
 6.9159460E+000  7.4059321E+003 
 6.9328561E+000  7.9049902E+003 
 6.9497666E+000  7.9972197E+003 
 6.9666772E+000  7.5896885E+003 
 6.9835873E+000  6.7785371E+003 
 7.0004978E+000  5.6991948E+003 
 7.0174079E+000  4.5401299E+003 
 7.0343184E+000  3.4340366E+003 
 7.0512290E+000  2.7282844E+003 
 7.0681391E+000  1.9866014E+003 
 7.0850496E+000  1.5934285E+003 
 7.1019602E+000  1.3762861E+003 
 7.1188703E+000  1.2715889E+003 
 7.1357808E+000  1.1854141E+003 
 7.1526909E+000  1.1632030E+003 
 7.1696014E+000  1.2404946E+003 
 7.1865120E+000  1.2899126E+003 
 7.2034221E+000  1.2778535E+003 
 7.2203326E+000  1.3136809E+003 
 7.2372432E+000  1.3028176E+003 
 7.2541533E+000  1.2335608E+003 
 7.2710638E+000  1.2056121E+003 
 7.2879739E+000  1.1925267E+003 
 7.3048844E+000  1.1533839E+003 
 7.3217950E+000  1.1599502E+003 
 7.3387051E+000  1.1507161E+003 
 7.3556156E+000  1.1367476E+003 
 7.3725262E+000  1.1948270E+003 
 7.3894362E+000  1.1450721E+003 
 7.4063468E+000  1.0983319E+003 
 7.4232569E+000  1.1752971E+003 
 7.4401674E+000  1.1622969E+003 
 7.4570780E+000  1.2006045E+003 
 7.4739881E+000  1.3070364E+003 
 7.4908986E+000  1.3541929E+003 
 7.5078092E+000  1.3595851E+003 
 7.5247192E+000  1.3851750E+003 
 7.5416298E+000  1.4110577E+003 
 7.5585399E+000  1.4477777E+003 
 7.5754504E+000  1.5657738E+003 
 7.5923610E+000  1.6448359E+003 
 7.6092710E+000  1.7566046E+003 
 7.6261816E+000  1.9007417E+003 
 7.6430922E+000  2.1085610E+003 
 7.6600022E+000  2.2989067E+003 
 7.6769128E+000  2.4950610E+003 
 7.6938233E+000  2.7714995E+003 
 7.7107334E+000  3.0798110E+003 
 7.7276440E+000  3.4055090E+003 
 7.7445540E+000  3.8742705E+003 
 7.7614646E+000  4.5108853E+003 
 7.7783751E+000  5.3643604E+003 
 7.7952852E+000  6.9547139E+003 
 7.8121958E+000  9.2245664E+003 
 7.8291063E+000  1.2669638E+004 
 7.8460164E+000  1.8071363E+004 
 7.8629270E+000  2.5400414E+004 
 7.8798370E+000  3.6230926E+004 
 7.8967476E+000  5.0755230E+004 
 7.9136581E+000  6.7166055E+004 
 7.9305682E+000  8.0983641E+004 
 7.9474788E+000  8.6251500E+004 
 7.9643893E+000  8.2242891E+004 
 7.9812994E+000  6.8932766E+004 
 7.9982100E+000  5.3727965E+004 
 8.0151205E+000  4.1227422E+004 
 8.0320311E+000  3.0422902E+004 
 8.0489407E+000  2.2089422E+004 
 8.0658512E+000  1.6176449E+004 
 8.0827618E+000  1.2226697E+004 
 8.0996723E+000  9.7361943E+003 
 8.1165829E+000  8.2249277E+003 
 8.1334925E+000  7.7242749E+003 
 8.1504030E+000  8.1825635E+003 
 8.1673136E+000  9.0904658E+003 
 8.1842241E+000  1.0655453E+004 
 8.2011347E+000  1.2912731E+004 
 8.2180443E+000  1.5849268E+004 
 8.2349548E+000  1.8844721E+004 
 8.2518654E+000  2.1793627E+004 
 8.2687759E+000  2.3960531E+004 
 8.2856865E+000  2.4330352E+004 
 8.3025970E+000  2.2682496E+004 
 8.3195066E+000  1.9401787E+004 
 8.3364172E+000  1.5334689E+004 
 8.3533278E+000  1.1874013E+004 
 8.3702383E+000  8.9632441E+003 
 8.3871489E+000  6.9819492E+003 
 8.4040585E+000  5.7430679E+003 
 8.4209690E+000  5.0185991E+003 
 8.4378796E+000  4.6339790E+003 
 8.4547901E+000  4.5182856E+003 
 8.4717007E+000  4.6405156E+003 
 8.4886103E+000  4.9531079E+003 
 8.5055208E+000  5.5334146E+003 
 8.5224314E+000  6.6505796E+003 
 8.5393419E+000  8.3633857E+003 
 8.5562525E+000  1.0979629E+004 
 8.5731630E+000  1.5206229E+004 
 8.5900726E+000  2.0794383E+004 
 8.6069832E+000  2.9613381E+004 
 8.6238937E+000  4.0919441E+004 
 8.6408043E+000  5.3373301E+004 
 8.6577148E+000  6.4122254E+004 
 8.6746244E+000  6.9074570E+004 
 8.6915350E+000  6.7312055E+004 
 8.7084455E+000  6.0001469E+004 
 8.7253561E+000  4.7104570E+004 
 8.7422667E+000  3.4237102E+004 
 8.7591772E+000  2.3536143E+004 
 8.7760868E+000  1.6130305E+004 
 8.7929974E+000  1.1136774E+004 
 8.8099079E+000  7.9544756E+003 
 8.8268185E+000  5.9439214E+003 
 8.8437290E+000  4.5763706E+003 
 8.8606386E+000  3.7138748E+003 
 8.8775492E+000  3.1585879E+003 
 8.8944597E+000  2.7114802E+003 
 8.9113703E+000  2.4366899E+003 
 8.9282808E+000  2.2090833E+003 
 8.9451904E+000  2.0140582E+003 
 8.9621010E+000  1.8892791E+003 
 8.9790115E+000  1.7052690E+003 
 8.9959221E+000  1.5543268E+003 
 9.0128326E+000  1.4824884E+003 
 9.0297432E+000  1.4069896E+003 
 9.0466528E+000  1.3055519E+003 
 9.0635633E+000  1.2432991E+003 
 9.0804739E+000  1.1956622E+003 
 9.0973845E+000  1.1319762E+003 
 9.1142950E+000  1.1345591E+003 
 9.1312046E+000  1.1275679E+003 
 9.1481152E+000  1.1021119E+003 
 9.1650257E+000  1.0833234E+003 
 9.1819363E+000  1.0556782E+003 
 9.1988468E+000  1.0250822E+003 
 9.2157564E+000  1.0249728E+003 
 9.2326670E+000  1.0372831E+003 
 9.2495775E+000  1.0197524E+003 
 9.2664881E+000  1.0041395E+003 
 9.2833986E+000  9.8418390E+002 
 9.3003092E+000  9.8329034E+002 
 9.3172188E+000  1.0252423E+003 
 9.3341293E+000  1.0879194E+003 
 9.3510399E+000  1.1687129E+003 
 9.3679504E+000  1.2665026E+003 
 9.3848610E+000  1.3825994E+003 
 9.4017706E+000  1.5155004E+003 
 9.4186811E+000  1.6779934E+003 
 9.4355917E+000  1.9259681E+003 
 9.4525023E+000  2.3384656E+003 
 9.4694128E+000  3.0101316E+003 
 9.4863224E+000  4.0013831E+003 
 9.5032330E+000  5.3286450E+003 
 9.5201435E+000  6.8922173E+003 
 9.5370541E+000  8.6499551E+003 
 9.5539646E+000  1.0283369E+004 
 9.5708752E+000  1.1572140E+004 
 9.5877848E+000  1.2264416E+004 
 9.6046953E+000  1.2193088E+004 
 9.6216059E+000  1.1465115E+004 
 9.6385164E+000  1.0252439E+004 
 9.6554270E+000  9.1347832E+003 
 9.6723366E+000  8.4498496E+003 
 9.6892471E+000  8.3073223E+003 
 9.7061577E+000  8.6153047E+003 
 9.7230682E+000  9.1666904E+003 
 9.7399788E+000  9.8358047E+003 
 9.7568893E+000  1.0401734E+004 
 9.7737989E+000  1.0599910E+004 
 9.7907095E+000  1.0309856E+004 
 9.8076200E+000  9.5352334E+003 
 9.8245306E+000  8.2695420E+003 
 9.8414412E+000  6.7183931E+003 
 9.8583508E+000  5.3273340E+003 
 9.8752613E+000  4.1471309E+003 
 9.8921719E+000  3.3026108E+003 
 9.9090824E+000  2.6873352E+003 
 9.9259930E+000  2.2853765E+003 
 9.9429026E+000  2.0490244E+003 
 9.9598131E+000  1.9148545E+003 
 9.9767237E+000  1.8586375E+003 
 9.9936342E+000  1.8339834E+003 
 1.0010545E+001  1.7971908E+003 
 1.0027455E+001  1.7892837E+003 
 1.0044365E+001  1.8354243E+003 
 1.0061275E+001  1.8837837E+003 
 1.0078186E+001  1.9292903E+003 
 1.0095097E+001  1.9922955E+003 
 1.0112007E+001  2.0468894E+003 
 1.0128917E+001  2.1266284E+003 
 1.0145827E+001  2.2336138E+003 
 1.0162738E+001  2.3333091E+003 
 1.0179648E+001  2.4671260E+003 
 1.0196559E+001  2.6741140E+003 
 1.0213469E+001  2.9747566E+003 
 1.0230379E+001  3.4238835E+003 
 1.0247290E+001  4.0652253E+003 
 1.0264200E+001  5.0205215E+003 
 1.0281111E+001  6.5016372E+003 
 1.0298021E+001  8.8469873E+003 
 1.0314931E+001  1.2346848E+004 
 1.0331841E+001  1.7342488E+004 
 1.0348752E+001  2.4022156E+004 
 1.0365663E+001  3.2263590E+004 
 1.0382573E+001  4.0836438E+004 
 1.0399483E+001  4.6137859E+004 
 1.0416393E+001  4.5190734E+004 
 1.0433304E+001  3.8922719E+004 
 1.0450214E+001  3.0717770E+004 
 1.0467125E+001  2.2526508E+004 
 1.0484035E+001  1.5987673E+004 
 1.0500945E+001  1.1452019E+004 
 1.0517856E+001  8.2369609E+003 
 1.0534766E+001  5.9568242E+003 
 1.0551677E+001  4.5416230E+003 
 1.0568587E+001  3.5984001E+003 
 1.0585497E+001  3.0107603E+003 
 1.0602407E+001  2.6465479E+003 
 1.0619318E+001  2.3887410E+003 
 1.0636229E+001  2.1964631E+003 
 1.0653139E+001  2.0305497E+003 
 1.0670049E+001  1.8843448E+003 
 1.0686959E+001  1.7760198E+003 
 1.0703870E+001  1.7032843E+003 
 1.0720780E+001  1.6578042E+003 
 1.0737691E+001  1.6380162E+003 
 1.0754601E+001  1.6137815E+003 
 1.0771511E+001  1.5841765E+003 
 1.0788422E+001  1.5885801E+003 
 1.0805332E+001  1.6101283E+003 
 1.0822243E+001  1.6272371E+003 
 1.0839153E+001  1.6486633E+003 
 1.0856063E+001  1.6914115E+003 
 1.0872973E+001  1.7224480E+003 
 1.0889884E+001  1.7310339E+003 
 1.0906795E+001  1.7513926E+003 
 1.0923705E+001  1.7958322E+003 
 1.0940615E+001  1.8556617E+003 
 1.0957525E+001  1.9448652E+003 
 1.0974436E+001  2.0792764E+003 
 1.0991346E+001  2.3016724E+003 
 1.1008257E+001  2.7088523E+003 
 1.1025167E+001  3.3499158E+003 
 1.1042077E+001  4.3285610E+003 
 1.1058988E+001  5.7562031E+003 
 1.1075898E+001  7.7301436E+003 
 1.1092809E+001  1.0303492E+004 
 1.1109719E+001  1.3456845E+004 
 1.1126629E+001  1.6668977E+004 
 1.1143539E+001  1.8975061E+004 
 1.1160450E+001  1.9983277E+004 
 1.1177361E+001  1.9401717E+004 
 1.1194271E+001  1.7311951E+004 
 1.1211181E+001  1.4405153E+004 
 1.1228091E+001  1.1495438E+004 
 1.1245002E+001  9.1094424E+003 
 1.1261912E+001  7.2526792E+003 
 1.1278823E+001  5.8945635E+003 
 1.1295733E+001  5.0446333E+003 
 1.1312643E+001  4.4430542E+003 
 1.1329554E+001  4.0176252E+003 
 1.1346464E+001  3.7032156E+003 
 1.1363375E+001  3.4153813E+003 
 1.1380285E+001  3.2262065E+003 
 1.1397195E+001  3.1520750E+003 
 1.1414105E+001  3.2153904E+003 
 1.1431016E+001  3.4772339E+003 
 1.1447927E+001  3.9630122E+003 
 1.1464837E+001  4.6712612E+003 
 1.1481747E+001  5.5469448E+003 
 1.1498657E+001  6.5398110E+003 
 1.1515568E+001  7.5506758E+003 
 1.1532478E+001  8.2152852E+003 
 1.1549389E+001  8.3911221E+003 
 1.1566299E+001  8.0723916E+003 
 1.1583209E+001  7.2576152E+003 
 1.1600120E+001  6.1163706E+003 
 1.1617030E+001  4.9295269E+003 
 1.1633941E+001  3.9311338E+003 
 1.1650851E+001  3.1650632E+003 
 1.1667761E+001  2.6207144E+003 
 1.1684671E+001  2.3152031E+003 
 1.1701582E+001  2.1956482E+003 
 1.1718493E+001  2.3130911E+003 
 1.1735403E+001  2.7149934E+003 
 1.1752314E+001  3.4362190E+003 
 1.1769223E+001  4.4800073E+003 
 1.1786134E+001  5.7843379E+003 
 1.1803044E+001  7.3842539E+003 
 1.1819955E+001  9.1932148E+003 
 1.1836865E+001  1.1009838E+004 
 1.1853775E+001  1.2504373E+004 
 1.1870686E+001  1.3453818E+004 
 1.1887596E+001  1.4257440E+004 
 1.1904507E+001  1.5393890E+004 
 1.1921417E+001  1.7168982E+004 
 1.1938327E+001  1.9796998E+004 
 1.1955237E+001  2.3515486E+004 
 1.1972148E+001  2.8916684E+004 
 1.1989058E+001  3.5992910E+004 
 1.2005969E+001  4.3282648E+004 
 1.2022880E+001  4.7367754E+004 
 1.2039789E+001  4.5630984E+004 
 1.2056700E+001  3.8956527E+004 
 1.2073610E+001  3.0241332E+004 
 1.2090521E+001  2.2243086E+004 
 1.2107431E+001  1.5809326E+004 
 1.2124341E+001  1.1048675E+004 
 1.2141252E+001  7.7890791E+003 
 1.2158162E+001  5.5770503E+003 
 1.2175073E+001  4.1337485E+003 
 1.2191983E+001  3.2509294E+003 
 1.2208893E+001  2.6997166E+003 
 1.2225803E+001  2.3384158E+003 
 1.2242714E+001  2.1001182E+003 
 1.2259624E+001  1.9318855E+003 
 1.2276535E+001  1.8000646E+003 
 1.2293446E+001  1.7172568E+003 
 1.2310355E+001  1.6859086E+003 
 1.2327266E+001  1.6877347E+003 
 1.2344176E+001  1.7457368E+003 
 1.2361087E+001  1.8950522E+003 
 1.2377997E+001  2.1861460E+003 
 1.2394907E+001  2.6887178E+003 
 1.2411818E+001  3.4903950E+003 
 1.2428728E+001  4.6333750E+003 
 1.2445639E+001  6.1813442E+003 
 1.2462549E+001  8.1636616E+003 
 1.2479459E+001  1.0340393E+004 
 1.2496369E+001  1.2332032E+004 
 1.2513280E+001  1.3637498E+004 
 1.2530190E+001  1.3804732E+004 
 1.2547101E+001  1.2701204E+004 
 1.2564012E+001  1.0732853E+004 
 1.2580921E+001  8.5798730E+003 
 1.2597832E+001  6.7468311E+003 
 1.2614742E+001  5.2893735E+003 
 1.2631653E+001  4.1395298E+003 
 1.2648563E+001  3.3509102E+003 
 1.2665473E+001  2.8095183E+003 
 1.2682384E+001  2.4486587E+003 
 1.2699294E+001  2.2002942E+003 
 1.2716205E+001  1.9912524E+003 
 1.2733115E+001  1.7962208E+003 
 1.2750025E+001  1.5998489E+003 
 1.2766935E+001  1.4173936E+003 
 1.2783846E+001  1.2830906E+003 
 1.2800756E+001  1.1926582E+003 
 1.2817667E+001  1.1390278E+003 
 1.2834578E+001  1.1097305E+003 
 1.2851487E+001  1.0891437E+003 
 1.2868398E+001  1.0852906E+003 
 1.2885308E+001  1.0968867E+003 
 1.2902219E+001  1.1198833E+003 
 1.2919129E+001  1.1391674E+003 
 1.2936039E+001  1.1663286E+003 
 1.2952950E+001  1.2209390E+003 
 1.2969860E+001  1.3074597E+003 
 1.2986771E+001  1.4489565E+003 
 1.3003681E+001  1.6562732E+003 
 1.3020592E+001  1.9474193E+003 
 1.3037501E+001  2.3596135E+003 
 1.3054412E+001  2.9311230E+003 
 1.3071322E+001  3.7055769E+003 
 1.3088233E+001  4.6581367E+003 
 1.3105144E+001  5.7422515E+003 
 1.3122053E+001  6.8413916E+003 
 1.3138964E+001  7.7584707E+003 
 1.3155874E+001  8.3424150E+003 
 1.3172785E+001  8.5240322E+003 
 1.3189695E+001  8.3094814E+003 
 1.3206605E+001  7.8377017E+003 
 1.3223516E+001  7.2633042E+003 
 1.3240426E+001  6.6740864E+003 
 1.3257337E+001  6.1204482E+003 
 1.3274247E+001  5.6292983E+003 
 1.3291158E+001  5.2056216E+003 
 1.3308067E+001  4.8268989E+003 
 1.3324978E+001  4.4708804E+003 
 1.3341888E+001  4.0710972E+003 
 1.3358799E+001  3.5739692E+003 
 1.3375710E+001  3.0209263E+003 
 1.3392619E+001  2.4921082E+003 
 1.3409530E+001  2.0380099E+003 
 1.3426440E+001  1.6656511E+003 
 1.3443351E+001  1.3988865E+003 
 1.3460261E+001  1.2302024E+003 
 1.3477171E+001  1.1226296E+003 
 1.3494081E+001  1.0544523E+003 
 1.3510992E+001  1.0093779E+003 
 1.3527903E+001  9.7189636E+002 
 1.3544813E+001  9.3889075E+002 
 1.3561724E+001  9.2239722E+002 
 1.3578633E+001  9.1438330E+002 
 1.3595544E+001  9.0325085E+002 
 1.3612454E+001  9.0305072E+002 
 1.3629365E+001  9.0910687E+002 
 1.3646276E+001  9.0810297E+002 
 1.3663185E+001  8.9371106E+002 
 1.3680096E+001  8.8338159E+002 
 1.3697006E+001  8.9139612E+002 
 1.3713917E+001  9.0398901E+002 
 1.3730827E+001  9.2281146E+002 
 1.3747737E+001  9.6247046E+002 
 1.3764647E+001  1.0095285E+003 
 1.3781558E+001  1.0578263E+003 
 1.3798469E+001  1.1116887E+003 
 1.3815379E+001  1.1686154E+003 
 1.3832290E+001  1.2278785E+003 
 1.3849199E+001  1.2755905E+003 
 1.3866110E+001  1.2990042E+003 
 1.3883020E+001  1.3122645E+003 
 1.3899931E+001  1.3077264E+003 
 1.3916842E+001  1.2696012E+003 
 1.3933751E+001  1.2137500E+003 
 1.3950662E+001  1.1512377E+003 
 1.3967572E+001  1.0841093E+003 
 1.3984483E+001  1.0295898E+003 
 1.4001393E+001  1.0000056E+003 
 1.4018304E+001  9.8569208E+002 
 1.4035213E+001  9.8154285E+002 
 1.4052124E+001  9.8078479E+002 
 1.4069035E+001  9.7628259E+002 
 1.4085945E+001  9.7671741E+002 
 1.4102856E+001  9.7696552E+002 
 1.4119765E+001  9.7471606E+002 
 1.4136676E+001  9.8136230E+002 
 1.4153586E+001  9.8977185E+002 
 1.4170497E+001  9.9687946E+002 
 1.4187407E+001  1.0155654E+003 
 1.4204317E+001  1.0473706E+003 
 1.4221228E+001  1.0998380E+003 
 1.4238138E+001  1.1824369E+003 
 1.4255049E+001  1.2954281E+003 
 1.4271959E+001  1.4463533E+003 
 1.4288870E+001  1.6167672E+003 
 1.4305779E+001  1.7684075E+003 
 1.4322690E+001  1.8982408E+003 
 1.4339601E+001  1.9854977E+003 
 1.4356511E+001  1.9944573E+003 
 1.4373422E+001  1.9235721E+003 
 1.4390331E+001  1.8030928E+003 
 1.4407242E+001  1.6618829E+003 
 1.4424152E+001  1.5050319E+003 
 1.4441063E+001  1.3486525E+003 
 1.4457973E+001  1.2092032E+003 
 1.4474883E+001  1.1029722E+003 
 1.4491794E+001  1.0396002E+003 
 1.4508704E+001  1.0012683E+003 
 1.4525615E+001  9.8094775E+002 
 1.4542525E+001  9.7079468E+002 
 1.4559436E+001  9.5875183E+002 
 1.4576345E+001  9.4749493E+002 
 1.4593256E+001  9.4302869E+002 
 1.4610167E+001  9.4720038E+002 
 1.4627077E+001  9.4819666E+002 
 1.4643988E+001  9.4258698E+002 
 1.4660897E+001  9.4725366E+002 
 1.4677808E+001  9.5248346E+002 
 1.4694718E+001  9.5487988E+002 
 1.4711629E+001  9.6797021E+002 
 1.4728539E+001  9.8719763E+002 
 1.4745449E+001  1.0177098E+003 
 1.4762360E+001  1.0672708E+003 
 1.4779270E+001  1.1317079E+003 
 1.4796181E+001  1.2040280E+003 
 1.4813091E+001  1.2715566E+003 
 1.4830002E+001  1.3228278E+003 
 1.4846911E+001  1.3615769E+003 
 1.4863822E+001  1.3888907E+003 
 1.4880733E+001  1.3867477E+003 
 1.4897643E+001  1.3628704E+003 
 1.4914554E+001  1.3289037E+003 
 1.4931463E+001  1.2814427E+003 
 1.4948374E+001  1.2285547E+003 
 1.4965284E+001  1.1803289E+003 
 1.4982195E+001  1.1471686E+003 
 1.4999105E+001  1.1354296E+003 
 1.5016016E+001  1.1421752E+003 
 1.5032926E+001  1.1788132E+003 
 1.5049836E+001  1.2543892E+003 
 1.5066747E+001  1.3862023E+003 
 1.5083657E+001  1.5902026E+003 
 1.5100568E+001  1.8578561E+003 
 1.5117477E+001  2.1808926E+003 
 1.5134388E+001  2.5471594E+003 
 1.5151299E+001  2.9185959E+003 
 1.5168209E+001  3.2393564E+003 
 1.5185120E+001  3.4454214E+003 
 1.5202029E+001  3.4840278E+003 
 1.5218940E+001  3.3579873E+003 
 1.5235850E+001  3.0596646E+003 
 1.5252761E+001  2.6558064E+003 
 1.5269671E+001  2.2803267E+003 
 1.5286582E+001  1.9876648E+003 
 1.5303492E+001  1.7874059E+003 
 1.5320402E+001  1.6761223E+003 
 1.5337313E+001  1.6369366E+003 
 1.5354223E+001  1.6536438E+003 
 1.5371134E+001  1.7018757E+003 
 1.5388043E+001  1.7505642E+003 
 1.5404954E+001  1.7737209E+003 
 1.5421865E+001  1.7760941E+003 
 1.5438775E+001  1.7778921E+003 
 1.5455686E+001  1.7844264E+003 
 1.5472595E+001  1.8122190E+003 
 1.5489506E+001  1.8771780E+003 
 1.5506416E+001  1.9648511E+003 
 1.5523327E+001  2.0530366E+003 
 1.5540237E+001  2.1355547E+003 
 1.5557148E+001  2.1954207E+003 
 1.5574058E+001  2.2005830E+003 
 1.5590968E+001  2.1550493E+003 
 1.5607879E+001  2.0580376E+003 
 1.5624789E+001  1.9105974E+003 
 1.5641700E+001  1.7468885E+003 
 1.5658609E+001  1.5842944E+003 
 1.5675520E+001  1.4383857E+003 
 1.5692430E+001  1.3294478E+003 
 1.5709341E+001  1.2549240E+003 
 1.5726252E+001  1.2064877E+003 
 1.5743161E+001  1.1828993E+003 
 1.5760072E+001  1.1778339E+003 
 1.5776982E+001  1.1902994E+003 
 1.5793893E+001  1.2207698E+003 
 1.5810803E+001  1.2801639E+003 
 1.5827714E+001  1.3661101E+003 
 1.5844624E+001  1.4798590E+003 
 1.5861534E+001  1.6312136E+003 
 1.5878445E+001  1.8140592E+003 
 1.5895355E+001  2.0126552E+003 
 1.5912266E+001  2.2078894E+003 
 1.5929175E+001  2.3694343E+003 
 1.5946086E+001  2.4617346E+003 
 1.5962996E+001  2.4783740E+003 
 1.5979907E+001  2.4441060E+003 
 1.5996818E+001  2.3830095E+003 
 1.6013727E+001  2.3180835E+003 
 1.6030638E+001  2.2747710E+003 
 1.6047548E+001  2.2683389E+003 
 1.6064459E+001  2.2967183E+003 
 1.6081369E+001  2.3577156E+003 
 1.6098280E+001  2.4417371E+003 
 1.6115191E+001  2.5004150E+003 
 1.6132101E+001  2.4937449E+003 
 1.6149012E+001  2.4168569E+003 
 1.6165920E+001  2.2727908E+003 
 1.6182831E+001  2.0797256E+003 
 1.6199741E+001  1.8520386E+003 
 1.6216652E+001  1.6359132E+003 
 1.6233562E+001  1.4614039E+003 
 1.6250473E+001  1.3185560E+003 
 1.6267384E+001  1.2042671E+003 
 1.6284294E+001  1.1240970E+003 
 1.6301205E+001  1.0731378E+003 
 1.6318115E+001  1.0388988E+003 
 1.6335024E+001  1.0136617E+003 
 1.6351934E+001  9.9772565E+002 
 1.6368845E+001  9.8928845E+002 
 1.6385756E+001  9.8289771E+002 
 1.6402666E+001  9.8336182E+002 
 1.6419577E+001  9.9224603E+002 
 1.6436487E+001  1.0065247E+003 
 1.6453398E+001  1.0314142E+003 
 1.6470308E+001  1.0727911E+003 
 1.6487219E+001  1.1264631E+003 
 1.6504129E+001  1.1958121E+003 
 1.6521038E+001  1.2870044E+003 
 1.6537949E+001  1.3767726E+003 
 1.6554859E+001  1.4510513E+003 
 1.6571770E+001  1.5014453E+003 
 1.6588680E+001  1.5181923E+003 
 1.6605591E+001  1.5038252E+003 
 1.6622501E+001  1.4688346E+003 
 1.6639412E+001  1.4223673E+003 
 1.6656322E+001  1.3786783E+003 
 1.6673233E+001  1.3528224E+003 
 1.6690144E+001  1.3506400E+003 
 1.6707052E+001  1.3743156E+003 
 1.6723963E+001  1.4089424E+003 
 1.6740873E+001  1.4476301E+003 
 1.6757784E+001  1.4711593E+003 
 1.6774694E+001  1.4553065E+003 
 1.6791605E+001  1.3983507E+003 
 1.6808516E+001  1.3146726E+003 
 1.6825426E+001  1.2229736E+003 
 1.6842337E+001  1.1393857E+003 
 1.6859247E+001  1.0825107E+003 
 1.6876158E+001  1.0737821E+003 
 1.6893066E+001  1.1158994E+003 
 1.6909977E+001  1.1933068E+003 
 1.6926888E+001  1.2884138E+003 
 1.6943798E+001  1.3886168E+003 
 1.6960709E+001  1.4718340E+003 
 1.6977619E+001  1.5285408E+003 
 1.6994530E+001  1.5658810E+003 
 1.7011440E+001  1.5923995E+003 
 1.7028351E+001  1.6211438E+003 
 1.7045261E+001  1.6694589E+003 
 1.7062170E+001  1.7406189E+003 
 1.7079081E+001  1.8191307E+003 
 1.7095991E+001  1.9018441E+003 
 1.7112902E+001  1.9738582E+003 
 1.7129812E+001  1.9910529E+003 
 1.7146723E+001  1.9236549E+003 
 1.7163633E+001  1.7806415E+003 
 1.7180544E+001  1.5937507E+003 
 1.7197454E+001  1.3993151E+003 
 1.7214365E+001  1.2245710E+003 
 1.7231276E+001  1.0847415E+003 
 1.7248184E+001  9.8436078E+002 
 1.7265095E+001  9.3350348E+002 
 1.7282005E+001  9.5252246E+002 
 1.7298916E+001  1.0302134E+003 
 1.7315826E+001  1.1623043E+003 
 1.7332737E+001  1.3454845E+003 
 1.7349648E+001  1.5570200E+003 
 1.7366558E+001  1.7712568E+003 
 1.7383469E+001  1.9644091E+003 
 1.7400379E+001  2.0983987E+003 
 1.7417290E+001  2.1405164E+003 
 1.7434198E+001  2.0869983E+003 
 1.7451109E+001  1.9381713E+003 
 1.7468019E+001  1.7244238E+003 
 1.7484930E+001  1.4978818E+003 
 1.7501841E+001  1.2856322E+003 
 1.7518751E+001  1.1080406E+003 
 1.7535662E+001  9.7737286E+002 
 1.7552572E+001  8.9140192E+002 
 1.7569483E+001  8.4313049E+002 
 1.7586393E+001  8.2930487E+002 
 1.7603302E+001  8.4311365E+002 
 1.7620213E+001  8.8241779E+002 
 1.7637123E+001  9.5185956E+002 
 1.7654034E+001  1.0359233E+003 
 1.7670944E+001  1.1227230E+003 
 1.7687855E+001  1.1967969E+003 
 1.7704765E+001  1.2469485E+003 
 1.7721676E+001  1.2648254E+003 
 1.7738586E+001  1.2445052E+003 
 1.7755497E+001  1.1868080E+003 
 1.7772408E+001  1.1052736E+003 
 1.7789316E+001  1.0190392E+003 
 1.7806227E+001  9.3902002E+002 
 1.7823137E+001  8.7470575E+002 
 1.7840048E+001  8.3655322E+002 
 1.7856958E+001  8.2485687E+002 
 1.7873869E+001  8.2719885E+002 
 1.7890779E+001  8.3383154E+002 
 1.7907690E+001  8.3791052E+002 
 1.7924601E+001  8.4252161E+002 
 1.7941511E+001  8.4986273E+002 
 1.7958422E+001  8.5925958E+002 
 1.7975330E+001  8.8168951E+002 
 1.7992241E+001  9.2302570E+002 
 1.8009151E+001  9.7659198E+002 
 1.8026062E+001  1.0452767E+003 
 1.8042973E+001  1.1229392E+003 
 1.8059883E+001  1.1887300E+003 
 1.8076794E+001  1.2287598E+003 
 1.8093704E+001  1.2432260E+003 
 1.8110615E+001  1.2255255E+003 
 1.8127525E+001  1.1733030E+003 
 1.8144436E+001  1.0959114E+003 
 1.8161345E+001  1.0078045E+003 
 1.8178255E+001  9.2351837E+002 
 1.8195166E+001  8.5237482E+002 
 1.8212076E+001  8.0429968E+002 
 1.8228987E+001  7.7881610E+002 
 1.8245897E+001  7.6744330E+002 
 1.8262808E+001  7.6249548E+002 
 1.8279718E+001  7.6515344E+002 
 1.8296629E+001  7.7900775E+002 
 1.8313540E+001  8.0809418E+002 
 1.8330448E+001  8.6279175E+002 
 1.8347359E+001  9.5172900E+002 
 1.8364269E+001  1.0698035E+003 
 1.8381180E+001  1.2216401E+003 
 1.8398090E+001  1.4104761E+003 
 1.8415001E+001  1.6053344E+003 
 1.8431911E+001  1.7764463E+003 
 1.8448822E+001  1.8921829E+003 
 1.8465733E+001  1.9274467E+003 
 1.8482643E+001  1.8808180E+003 
 1.8499554E+001  1.7595730E+003 
 1.8516462E+001  1.5745426E+003 
 1.8533373E+001  1.3627583E+003 
 1.8550283E+001  1.1732332E+003 
 1.8567194E+001  1.0178375E+003 
 1.8584105E+001  8.9069354E+002 
 1.8601015E+001  7.9596436E+002 
 1.8617926E+001  7.2986926E+002 
 1.8634836E+001  6.8651508E+002 
 1.8651747E+001  6.6290460E+002 
 1.8668657E+001  6.5812683E+002 
 1.8685568E+001  6.6317688E+002 
 1.8702477E+001  6.7452496E+002 
 1.8719387E+001  7.0157477E+002 
 1.8736298E+001  7.5072913E+002 
 1.8753208E+001  8.2209845E+002 
 1.8770119E+001  9.0984247E+002 
 1.8787029E+001  1.0157865E+003 
 1.8803940E+001  1.1286857E+003 
 1.8820850E+001  1.2209618E+003 
 1.8837761E+001  1.2878500E+003 
 1.8854671E+001  1.3227218E+003 
 1.8871580E+001  1.3209542E+003 
 1.8888491E+001  1.2804731E+003 
 1.8905401E+001  1.1987465E+003 
 1.8922312E+001  1.0897953E+003 
 1.8939222E+001  9.7829028E+002 
 1.8956133E+001  8.8304285E+002 
 1.8973043E+001  8.0970709E+002 
 1.8989954E+001  7.5921014E+002 
 1.9006865E+001  7.3011798E+002 
 1.9023775E+001  7.1325671E+002 
 1.9040686E+001  7.0070563E+002 
 1.9057594E+001  6.9367090E+002 
 1.9074505E+001  6.8667175E+002 
 1.9091415E+001  6.7436505E+002 
 1.9108326E+001  6.6294592E+002 
 1.9125237E+001  6.5254236E+002 
 1.9142147E+001  6.4089032E+002 
 1.9159058E+001  6.3118140E+002 
 1.9175968E+001  6.2810693E+002 
 1.9192879E+001  6.2780554E+002 
 1.9209789E+001  6.2723425E+002 
 1.9226700E+001  6.2963770E+002 
 1.9243608E+001  6.3630432E+002 
 1.9260519E+001  6.4033496E+002 
 1.9277430E+001  6.4207239E+002 
 1.9294340E+001  6.4215155E+002 
 1.9311251E+001  6.3814539E+002 
 1.9328161E+001  6.4081653E+002 
 1.9345072E+001  6.5446753E+002 
 1.9361982E+001  6.7439771E+002 
 1.9378893E+001  6.9293347E+002 
 1.9395803E+001  7.1575964E+002 
 1.9412714E+001  7.5014716E+002 
 1.9429623E+001  7.9522571E+002 
 1.9446533E+001  8.5196161E+002 
 1.9463444E+001  9.3401221E+002 
 1.9480354E+001  1.0444525E+003 
 1.9497265E+001  1.1793704E+003 
 1.9514175E+001  1.3451494E+003 
 1.9531086E+001  1.5300870E+003 
 1.9547997E+001  1.7107268E+003 
 1.9564907E+001  1.8655377E+003 
 1.9581818E+001  1.9773271E+003 
 1.9598726E+001  2.0259679E+003 
 1.9615637E+001  2.0045906E+003 
 1.9632547E+001  1.9296674E+003 
 1.9649458E+001  1.8227402E+003 
 1.9666368E+001  1.7044233E+003 
 1.9683279E+001  1.6165638E+003 
 1.9700190E+001  1.5707645E+003 
 1.9717100E+001  1.5461741E+003 
 1.9734011E+001  1.5407635E+003 
 1.9750921E+001  1.5434720E+003 
 1.9767832E+001  1.5428103E+003 
 1.9784740E+001  1.5164116E+003 
 1.9801651E+001  1.4503361E+003 
 1.9818562E+001  1.3446183E+003 
 1.9835472E+001  1.2183584E+003 
 1.9852383E+001  1.0994026E+003 
 1.9869293E+001  1.0024450E+003 
 1.9886204E+001  9.3307831E+002 
 1.9903114E+001  8.8750629E+002 
 1.9920025E+001  8.6324939E+002 
 1.9936935E+001  8.6115906E+002 
 1.9953846E+001  8.8026294E+002 
 1.9970755E+001  9.1370966E+002 
 1.9987665E+001  9.5815015E+002 
 2.0004576E+001  1.0091312E+003 
 2.0021486E+001  1.0533943E+003 
 2.0038397E+001  1.0936598E+003 
 2.0055307E+001  1.1386575E+003 
 2.0072218E+001  1.1696963E+003 
 2.0089128E+001  1.1763107E+003 
 2.0106039E+001  1.1671866E+003 
 2.0122950E+001  1.1469230E+003 
 2.0139860E+001  1.1233280E+003 
 2.0156769E+001  1.1103877E+003 
 2.0173679E+001  1.1132384E+003 
 2.0190590E+001  1.1288701E+003 
 2.0207500E+001  1.1635446E+003 
 2.0224411E+001  1.2215023E+003 
 2.0241322E+001  1.2851091E+003 
 2.0258232E+001  1.3309083E+003 
 2.0275143E+001  1.3564436E+003 
 2.0292053E+001  1.3613650E+003 
 2.0308964E+001  1.3384430E+003 
 2.0325872E+001  1.3014490E+003 
 2.0342783E+001  1.2641985E+003 
 2.0359694E+001  1.2260698E+003 
 2.0376604E+001  1.1854805E+003 
 2.0393515E+001  1.1533821E+003 
 2.0410425E+001  1.1266829E+003 
 2.0427336E+001  1.0904214E+003 
 2.0444246E+001  1.0491465E+003 
 2.0461157E+001  1.0040873E+003 
 2.0478067E+001  9.4945551E+002 
 2.0494978E+001  8.9204181E+002 
 2.0511887E+001  8.4392688E+002 
 2.0528797E+001  8.0729218E+002 
 2.0545708E+001  7.7814661E+002 
 2.0562618E+001  7.5719720E+002 
 2.0579529E+001  7.4820728E+002 
 2.0596439E+001  7.4765509E+002 
 2.0613350E+001  7.4326227E+002 
 2.0630260E+001  7.3953546E+002 
 2.0647171E+001  7.4000940E+002 
 2.0664082E+001  7.3359473E+002 
 2.0680992E+001  7.2477338E+002 
 2.0697901E+001  7.1918408E+002 
 2.0714811E+001  7.1442548E+002 
 2.0731722E+001  7.0940167E+002 
 2.0748632E+001  7.1318903E+002 
 2.0765543E+001  7.2549817E+002 
 2.0782454E+001  7.4113159E+002 
 2.0799364E+001  7.7141333E+002 
 2.0816275E+001  8.2432642E+002 
 2.0833185E+001  8.9311407E+002 
 2.0850096E+001  9.7729431E+002 
 2.0867004E+001  1.0843273E+003 
 2.0883915E+001  1.2116012E+003 
 2.0900826E+001  1.3487231E+003 
 2.0917736E+001  1.4847771E+003 
 2.0934647E+001  1.6122604E+003 
 2.0951557E+001  1.7156741E+003 
 2.0968468E+001  1.7722295E+003 
 2.0985378E+001  1.7754309E+003 
 2.1002289E+001  1.7231238E+003 
 2.1019199E+001  1.6086322E+003 
 2.1036110E+001  1.4525923E+003 
 2.1053019E+001  1.2901392E+003 
 2.1069929E+001  1.1400696E+003 
 2.1086840E+001  1.0126066E+003 
 2.1103750E+001  9.1581165E+002 
 2.1120661E+001  8.4825067E+002 
 2.1137571E+001  7.9970313E+002 
 2.1154482E+001  7.6627466E+002 
 2.1171392E+001  7.5171112E+002 
 2.1188303E+001  7.4838281E+002 
 2.1205214E+001  7.4751691E+002 
 2.1222124E+001  7.5278955E+002 
 2.1239033E+001  7.6235504E+002 
 2.1255943E+001  7.6938782E+002 
 2.1272854E+001  7.7428717E+002 
 2.1289764E+001  7.8001550E+002 
 2.1306675E+001  7.8236072E+002 
 2.1323586E+001  7.7386829E+002 
 2.1340496E+001  7.6116364E+002 
 2.1357407E+001  7.5398810E+002 
 2.1374317E+001  7.4919763E+002 
 2.1391228E+001  7.4300049E+002 
 2.1408138E+001  7.4203748E+002 
 2.1425047E+001  7.5169073E+002 
 2.1441957E+001  7.6904297E+002 
 2.1458868E+001  7.9472546E+002 
 2.1475779E+001  8.3329248E+002 
 2.1492689E+001  8.8868713E+002 
 2.1509600E+001  9.5834186E+002 
 2.1526510E+001  1.0400134E+003 
 2.1543421E+001  1.1299858E+003 
 2.1560331E+001  1.2108068E+003 
 2.1577242E+001  1.2643463E+003 
 2.1594151E+001  1.2905286E+003 
 2.1611061E+001  1.2948419E+003 
 2.1627972E+001  1.2711516E+003 
 2.1644882E+001  1.2216283E+003 
 2.1661793E+001  1.1629894E+003 
 2.1678703E+001  1.0988582E+003 
 2.1695614E+001  1.0367943E+003 
 2.1712524E+001  9.9259515E+002 
 2.1729435E+001  9.6882178E+002 
 2.1746346E+001  9.5935400E+002 
 2.1763256E+001  9.6020496E+002 
 2.1780165E+001  9.7246442E+002 
 2.1797075E+001  9.9266278E+002 
 2.1813986E+001  1.0163853E+003 
 2.1830896E+001  1.0413981E+003 
 2.1847807E+001  1.0660120E+003 
 2.1864717E+001  1.0908601E+003 
 2.1881628E+001  1.1120123E+003 
 2.1898539E+001  1.1328828E+003 
 2.1915449E+001  1.1621162E+003 
 2.1932360E+001  1.1962372E+003 
 2.1949270E+001  1.2338735E+003 
 2.1966179E+001  1.2842246E+003 
 2.1983089E+001  1.3553612E+003 
 2.2000000E+001  0.0000000E+000
