# Supplementary material for: Application of singular value decomposition analysis to time-dependent powder diffraction data of an in-situ photodimerization reaction
Source: J Synchrotron Radiat. 2014 Apr 2;21(Pt 3):554–60. doi: 10.1107/S1600577514004366 (PMC4333817; doi:10.1107/S1600577514004366)
Supplement: Supplementary file 1 [file s-21-00554-sup1.zip › 1cha/1chai_33.chi]

 3.5000501E+000  0.0000000E+000 
 3.5169604E+000  3.5304109E+003 
 3.5338709E+000  3.1234514E+003 
 3.5507813E+000  1.8163303E+003 
 3.5676916E+000  1.8640291E+003 
 3.5846019E+000  2.1970632E+003 
 3.6015124E+000  2.2858240E+003 
 3.6184227E+000  2.8560244E+003 
 3.6353331E+000  3.1559961E+003 
 3.6522434E+000  3.0266252E+003 
 3.6691539E+000  3.7675015E+003 
 3.6860642E+000  3.9465127E+003 
 3.7029746E+000  3.8412473E+003 
 3.7198849E+000  4.3258745E+003 
 3.7367954E+000  4.2054976E+003 
 3.7537057E+000  4.3552046E+003 
 3.7706161E+000  4.8807471E+003 
 3.7875264E+000  4.9082920E+003 
 3.8044369E+000  4.9709561E+003 
 3.8213472E+000  5.3854722E+003 
 3.8382576E+000  4.8879233E+003 
 3.8551679E+000  5.4370151E+003 
 3.8720784E+000  5.3868120E+003 
 3.8889887E+000  6.7394448E+003 
 3.9058990E+000  9.2535449E+003 
 3.9228094E+000  1.2129213E+004 
 3.9397199E+000  1.5733930E+004 
 3.9566302E+000  2.0726736E+004 
 3.9735405E+000  2.4912920E+004 
 3.9904509E+000  2.8382584E+004 
 4.0073614E+000  3.1697164E+004 
 4.0242715E+000  3.1626502E+004 
 4.0411820E+000  3.1026383E+004 
 4.0580926E+000  3.0891418E+004 
 4.0750027E+000  2.7829680E+004 
 4.0919132E+000  2.5629457E+004 
 4.1088238E+000  2.2003131E+004 
 4.1257339E+000  1.8444516E+004 
 4.1426444E+000  1.5280482E+004 
 4.1595545E+000  1.2040087E+004 
 4.1764650E+000  9.4799600E+003 
 4.1933756E+000  8.3222529E+003 
 4.2102857E+000  7.1454526E+003 
 4.2271962E+000  5.3112056E+003 
 4.2441068E+000  4.7140410E+003 
 4.2610168E+000  3.5987603E+003 
 4.2779274E+000  2.9385417E+003 
 4.2948375E+000  2.4640601E+003 
 4.3117480E+000  2.3997588E+003 
 4.3286586E+000  2.3989968E+003 
 4.3455687E+000  2.2680491E+003 
 4.3624792E+000  2.2384131E+003 
 4.3793898E+000  2.2795476E+003 
 4.3962998E+000  2.0473411E+003 
 4.4132104E+000  2.2346482E+003 
 4.4301205E+000  2.5935308E+003 
 4.4470310E+000  1.7616783E+003 
 4.4639416E+000  2.2243940E+003 
 4.4808517E+000  2.2535793E+003 
 4.4977622E+000  1.9113844E+003 
 4.5146728E+000  2.0505127E+003 
 4.5315828E+000  2.0622734E+003 
 4.5484934E+000  1.7587701E+003 
 4.5654039E+000  1.8303295E+003 
 4.5823140E+000  1.9954900E+003 
 4.5992246E+000  1.6909408E+003 
 4.6161346E+000  2.0452687E+003 
 4.6330452E+000  2.1417983E+003 
 4.6499557E+000  2.1643838E+003 
 4.6668658E+000  2.1148130E+003 
 4.6837764E+000  1.9377557E+003 
 4.7006869E+000  1.8157992E+003 
 4.7175970E+000  1.8150376E+003 
 4.7345076E+000  1.8721415E+003 
 4.7514176E+000  1.9819858E+003 
 4.7683282E+000  2.1389907E+003 
 4.7852387E+000  2.1436260E+003 
 4.8021488E+000  2.2547444E+003 
 4.8190594E+000  2.2669219E+003 
 4.8359699E+000  1.8408344E+003 
 4.8528800E+000  1.8042976E+003 
 4.8697906E+000  1.8966494E+003 
 4.8867006E+000  2.0623831E+003 
 4.9036112E+000  1.9609518E+003 
 4.9205217E+000  1.8718953E+003 
 4.9374318E+000  2.1136672E+003 
 4.9543424E+000  2.0461633E+003 
 4.9712529E+000  1.8412537E+003 
 4.9881630E+000  1.8318248E+003 
 5.0050735E+000  1.5096628E+003 
 5.0219836E+000  1.6270620E+003 
 5.0388942E+000  1.7532701E+003 
 5.0558047E+000  1.6650420E+003 
 5.0727148E+000  1.5413494E+003 
 5.0896254E+000  1.5346318E+003 
 5.1065359E+000  1.4498403E+003 
 5.1234460E+000  1.3471049E+003 
 5.1403565E+000  1.5401813E+003 
 5.1572666E+000  1.3421769E+003 
 5.1741772E+000  1.1540027E+003 
 5.1910877E+000  1.2801205E+003 
 5.2079978E+000  1.0633479E+003 
 5.2249084E+000  1.1451862E+003 
 5.2418189E+000  1.1203535E+003 
 5.2587290E+000  1.1174623E+003 
 5.2756395E+000  1.2697911E+003 
 5.2925496E+000  1.2952797E+003 
 5.3094602E+000  1.1975161E+003 
 5.3263707E+000  1.3452135E+003 
 5.3432808E+000  1.2338074E+003 
 5.3601913E+000  1.3406493E+003 
 5.3771019E+000  1.5195403E+003 
 5.3940120E+000  1.6203464E+003 
 5.4109225E+000  1.6430338E+003 
 5.4278326E+000  1.9229673E+003 
 5.4447432E+000  2.3195378E+003 
 5.4616537E+000  2.8502979E+003 
 5.4785638E+000  3.5265356E+003 
 5.4954743E+000  4.4705122E+003 
 5.5123849E+000  5.9458467E+003 
 5.5292950E+000  7.7136470E+003 
 5.5462055E+000  1.0029256E+004 
 5.5631161E+000  1.3045745E+004 
 5.5800261E+000  1.6323864E+004 
 5.5969367E+000  2.0210035E+004 
 5.6138468E+000  2.3638859E+004 
 5.6307573E+000  2.6147869E+004 
 5.6476679E+000  2.7071861E+004 
 5.6645780E+000  2.5910951E+004 
 5.6814885E+000  2.2705238E+004 
 5.6983991E+000  1.8348422E+004 
 5.7153091E+000  1.4492923E+004 
 5.7322197E+000  1.0619386E+004 
 5.7491298E+000  8.0018096E+003 
 5.7660403E+000  5.9360400E+003 
 5.7829509E+000  4.4111157E+003 
 5.7998610E+000  3.4873843E+003 
 5.8167715E+000  3.0308523E+003 
 5.8336821E+000  2.9147600E+003 
 5.8505921E+000  3.1439722E+003 
 5.8675027E+000  3.7962886E+003 
 5.8844128E+000  5.0282725E+003 
 5.9013233E+000  6.9861128E+003 
 5.9182339E+000  9.3007676E+003 
 5.9351439E+000  1.2997072E+004 
 5.9520545E+000  1.6700949E+004 
 5.9689651E+000  2.0885162E+004 
 5.9858751E+000  2.4552104E+004 
 6.0027857E+000  2.6469443E+004 
 6.0196958E+000  2.6556596E+004 
 6.0366063E+000  2.4758998E+004 
 6.0535169E+000  2.1277182E+004 
 6.0704269E+000  1.7346273E+004 
 6.0873375E+000  1.3807435E+004 
 6.1042480E+000  1.0669415E+004 
 6.1211581E+000  8.6386738E+003 
 6.1380687E+000  7.1927349E+003 
 6.1549788E+000  6.0253442E+003 
 6.1718893E+000  5.4293979E+003 
 6.1887999E+000  4.8624985E+003 
 6.2057099E+000  4.2170410E+003 
 6.2226205E+000  3.6782341E+003 
 6.2395310E+000  3.2688933E+003 
 6.2564411E+000  2.8815271E+003 
 6.2733517E+000  2.4823032E+003 
 6.2902617E+000  2.2803989E+003 
 6.3071723E+000  1.9483149E+003 
 6.3240829E+000  1.7718060E+003 
 6.3409929E+000  1.7589661E+003 
 6.3579035E+000  1.7059205E+003 
 6.3748140E+000  1.8497513E+003 
 6.3917241E+000  2.1946506E+003 
 6.4086347E+000  2.7915381E+003 
 6.4255447E+000  3.7597009E+003 
 6.4424553E+000  5.3585112E+003 
 6.4593658E+000  8.1252505E+003 
 6.4762759E+000  1.1756552E+004 
 6.4931865E+000  1.7910998E+004 
 6.5100970E+000  2.6035289E+004 
 6.5270071E+000  3.3842543E+004 
 6.5439177E+000  4.3193598E+004 
 6.5608277E+000  4.9079895E+004 
 6.5777383E+000  5.0224730E+004 
 6.5946488E+000  4.6946859E+004 
 6.6115589E+000  3.9452246E+004 
 6.6284695E+000  2.9709887E+004 
 6.6453800E+000  2.0362688E+004 
 6.6622901E+000  1.3841995E+004 
 6.6792006E+000  9.9577314E+003 
 6.6961112E+000  7.0124609E+003 
 6.7130213E+000  5.4620229E+003 
 6.7299318E+000  4.3878286E+003 
 6.7468419E+000  3.7894341E+003 
 6.7637525E+000  3.4956575E+003 
 6.7806630E+000  3.3888479E+003 
 6.7975731E+000  3.4695215E+003 
 6.8144836E+000  3.6513726E+003 
 6.8313942E+000  4.0679158E+003 
 6.8483043E+000  4.8499331E+003 
 6.8652148E+000  5.6094712E+003 
 6.8821249E+000  6.5222705E+003 
 6.8990355E+000  7.2365020E+003 
 6.9159460E+000  7.7926445E+003 
 6.9328561E+000  8.1431289E+003 
 6.9497666E+000  8.1178237E+003 
 6.9666772E+000  7.6397153E+003 
 6.9835873E+000  6.7569771E+003 
 7.0004978E+000  5.5787402E+003 
 7.0174079E+000  4.3221099E+003 
 7.0343184E+000  3.2451401E+003 
 7.0512290E+000  2.4580039E+003 
 7.0681391E+000  1.8259061E+003 
 7.0850496E+000  1.4775504E+003 
 7.1019602E+000  1.2654015E+003 
 7.1188703E+000  1.1602374E+003 
 7.1357808E+000  1.1527289E+003 
 7.1526909E+000  1.1818755E+003 
 7.1696014E+000  1.2385963E+003 
 7.1865120E+000  1.3062621E+003 
 7.2034221E+000  1.2425012E+003 
 7.2203326E+000  1.1880382E+003 
 7.2372432E+000  1.2261639E+003 
 7.2541533E+000  1.2776455E+003 
 7.2710638E+000  1.2663879E+003 
 7.2879739E+000  1.2265703E+003 
 7.3048844E+000  1.2179865E+003 
 7.3217950E+000  1.2391089E+003 
 7.3387051E+000  1.2028639E+003 
 7.3556156E+000  1.1429180E+003 
 7.3725262E+000  1.1434645E+003 
 7.3894362E+000  1.0758301E+003 
 7.4063468E+000  1.0055764E+003 
 7.4232569E+000  1.0033088E+003 
 7.4401674E+000  1.0296407E+003 
 7.4570780E+000  1.0920872E+003 
 7.4739881E+000  1.1250627E+003 
 7.4908986E+000  1.1920234E+003 
 7.5078092E+000  1.2683730E+003 
 7.5247192E+000  1.3087468E+003 
 7.5416298E+000  1.3175677E+003 
 7.5585399E+000  1.3656282E+003 
 7.5754504E+000  1.4934381E+003 
 7.5923610E+000  1.5267627E+003 
 7.6092710E+000  1.5530669E+003 
 7.6261816E+000  1.6151349E+003 
 7.6430922E+000  1.7372946E+003 
 7.6600022E+000  1.8558636E+003 
 7.6769128E+000  2.0334037E+003 
 7.6938233E+000  2.2572056E+003 
 7.7107334E+000  2.5361470E+003 
 7.7276440E+000  2.9100022E+003 
 7.7445540E+000  3.4140193E+003 
 7.7614646E+000  4.0573254E+003 
 7.7783751E+000  4.8280854E+003 
 7.7952852E+000  6.2131831E+003 
 7.8121958E+000  8.3378506E+003 
 7.8291063E+000  1.1404860E+004 
 7.8460164E+000  1.6395428E+004 
 7.8629270E+000  2.3291355E+004 
 7.8798370E+000  3.3124902E+004 
 7.8967476E+000  4.6316723E+004 
 7.9136581E+000  6.1172117E+004 
 7.9305682E+000  7.3137477E+004 
 7.9474788E+000  7.7121602E+004 
 7.9643893E+000  7.2796859E+004 
 7.9812994E+000  6.0637410E+004 
 7.9982100E+000  4.7066633E+004 
 8.0151205E+000  3.5849566E+004 
 8.0320311E+000  2.6406156E+004 
 8.0489407E+000  1.9193984E+004 
 8.0658512E+000  1.4039147E+004 
 8.0827618E+000  1.0597940E+004 
 8.0996723E+000  8.5084707E+003 
 8.1165829E+000  7.2799238E+003 
 8.1334925E+000  6.7693359E+003 
 8.1504030E+000  7.0048398E+003 
 8.1673136E+000  7.9910806E+003 
 8.1842241E+000  9.5185381E+003 
 8.2011347E+000  1.1648854E+004 
 8.2180443E+000  1.4534996E+004 
 8.2349548E+000  1.7438701E+004 
 8.2518654E+000  2.0170271E+004 
 8.2687759E+000  2.2174938E+004 
 8.2856865E+000  2.2508344E+004 
 8.3025970E+000  2.0893240E+004 
 8.3195066E+000  1.7822033E+004 
 8.3364172E+000  1.4049383E+004 
 8.3533278E+000  1.0836013E+004 
 8.3702383E+000  8.1849478E+003 
 8.3871489E+000  6.4370820E+003 
 8.4040585E+000  5.3872466E+003 
 8.4209690E+000  4.8025059E+003 
 8.4378796E+000  4.5020444E+003 
 8.4547901E+000  4.4360996E+003 
 8.4717007E+000  4.5423799E+003 
 8.4886103E+000  4.7710518E+003 
 8.5055208E+000  5.2506460E+003 
 8.5224314E+000  6.1412173E+003 
 8.5393419E+000  7.6854814E+003 
 8.5562525E+000  1.0069725E+004 
 8.5731630E+000  1.3741832E+004 
 8.5900726E+000  1.8865803E+004 
 8.6069832E+000  2.6866518E+004 
 8.6238937E+000  3.7133930E+004 
 8.6408043E+000  4.8527945E+004 
 8.6577148E+000  5.8467371E+004 
 8.6746244E+000  6.3126258E+004 
 8.6915350E+000  6.1367320E+004 
 8.7084455E+000  5.4255613E+004 
 8.7253561E+000  4.2437602E+004 
 8.7422667E+000  3.1006543E+004 
 8.7591772E+000  2.1470949E+004 
 8.7760868E+000  1.4637831E+004 
 8.7929974E+000  1.0224273E+004 
 8.8099079E+000  7.3682407E+003 
 8.8268185E+000  5.4806924E+003 
 8.8437290E+000  4.2436528E+003 
 8.8606386E+000  3.4085601E+003 
 8.8775492E+000  2.8356108E+003 
 8.8944597E+000  2.3728770E+003 
 8.9113703E+000  2.0591316E+003 
 8.9282808E+000  1.8019264E+003 
 8.9451904E+000  1.5820278E+003 
 8.9621010E+000  1.4241602E+003 
 8.9790115E+000  1.2807847E+003 
 8.9959221E+000  1.1661627E+003 
 9.0128326E+000  1.0894739E+003 
 9.0297432E+000  1.0055836E+003 
 9.0466528E+000  9.3038983E+002 
 9.0635633E+000  9.0908820E+002 
 9.0804739E+000  8.4191748E+002 
 9.0973845E+000  7.9627869E+002 
 9.1142950E+000  8.0940710E+002 
 9.1312046E+000  7.9451428E+002 
 9.1481152E+000  8.1192737E+002 
 9.1650257E+000  8.3352655E+002 
 9.1819363E+000  8.1062506E+002 
 9.1988468E+000  8.0310181E+002 
 9.2157564E+000  8.3297534E+002 
 9.2326670E+000  8.6639209E+002 
 9.2495775E+000  9.2992175E+002 
 9.2664881E+000  9.8840857E+002 
 9.2833986E+000  1.0098674E+003 
 9.3003092E+000  1.0106963E+003 
 9.3172188E+000  1.0644124E+003 
 9.3341293E+000  1.1310729E+003 
 9.3510399E+000  1.2153860E+003 
 9.3679504E+000  1.2957864E+003 
 9.3848610E+000  1.4046366E+003 
 9.4017706E+000  1.5599395E+003 
 9.4186811E+000  1.7349120E+003 
 9.4355917E+000  1.9928672E+003 
 9.4525023E+000  2.4491565E+003 
 9.4694128E+000  3.1410986E+003 
 9.4863224E+000  4.1261411E+003 
 9.5032330E+000  5.4230723E+003 
 9.5201435E+000  6.9845132E+003 
 9.5370541E+000  8.7295752E+003 
 9.5539646E+000  1.0337079E+004 
 9.5708752E+000  1.1556713E+004 
 9.5877848E+000  1.2141617E+004 
 9.6046953E+000  1.1899840E+004 
 9.6216059E+000  1.0929707E+004 
 9.6385164E+000  9.5822266E+003 
 9.6554270E+000  8.3972607E+003 
 9.6723366E+000  7.5914248E+003 
 9.6892471E+000  7.3916929E+003 
 9.7061577E+000  7.6600752E+003 
 9.7230682E+000  8.1663535E+003 
 9.7399788E+000  8.8342607E+003 
 9.7568893E+000  9.3889541E+003 
 9.7737989E+000  9.5599648E+003 
 9.7907095E+000  9.2805186E+003 
 9.8076200E+000  8.5549561E+003 
 9.8245306E+000  7.4045259E+003 
 9.8414412E+000  5.9354385E+003 
 9.8583508E+000  4.6077188E+003 
 9.8752613E+000  3.5687427E+003 
 9.8921719E+000  2.8960073E+003 
 9.9090824E+000  2.4016772E+003 
 9.9259930E+000  2.0636462E+003 
 9.9429026E+000  1.8783292E+003 
 9.9598131E+000  1.7740560E+003 
 9.9767237E+000  1.7244867E+003 
 9.9936342E+000  1.7152931E+003 
 1.0010545E+001  1.6872213E+003 
 1.0027455E+001  1.6876368E+003 
 1.0044365E+001  1.6692262E+003 
 1.0061275E+001  1.6451089E+003 
 1.0078186E+001  1.6575853E+003 
 1.0095097E+001  1.7067148E+003 
 1.0112007E+001  1.7626399E+003 
 1.0128917E+001  1.8444449E+003 
 1.0145827E+001  1.9519630E+003 
 1.0162738E+001  2.0577600E+003 
 1.0179648E+001  2.2013323E+003 
 1.0196559E+001  2.4053203E+003 
 1.0213469E+001  2.6440002E+003 
 1.0230379E+001  2.9986882E+003 
 1.0247290E+001  3.5572681E+003 
 1.0264200E+001  4.4552651E+003 
 1.0281111E+001  5.8990415E+003 
 1.0298021E+001  8.1249712E+003 
 1.0314931E+001  1.1418229E+004 
 1.0331841E+001  1.6126698E+004 
 1.0348752E+001  2.2390699E+004 
 1.0365663E+001  2.9948541E+004 
 1.0382573E+001  3.7264980E+004 
 1.0399483E+001  4.0963773E+004 
 1.0416393E+001  3.9124246E+004 
 1.0433304E+001  3.2972219E+004 
 1.0450214E+001  2.5633602E+004 
 1.0467125E+001  1.8673896E+004 
 1.0484035E+001  1.3259941E+004 
 1.0500945E+001  9.5309238E+003 
 1.0517856E+001  6.8917178E+003 
 1.0534766E+001  5.0051826E+003 
 1.0551677E+001  3.7948828E+003 
 1.0568587E+001  3.0374585E+003 
 1.0585497E+001  2.6431543E+003 
 1.0602407E+001  2.4198213E+003 
 1.0619318E+001  2.2639504E+003 
 1.0636229E+001  2.1533850E+003 
 1.0653139E+001  2.0615234E+003 
 1.0670049E+001  2.0104645E+003 
 1.0686959E+001  1.9902399E+003 
 1.0703870E+001  1.9811411E+003 
 1.0720780E+001  1.9784564E+003 
 1.0737691E+001  1.9872162E+003 
 1.0754601E+001  2.0206965E+003 
 1.0771511E+001  2.0848396E+003 
 1.0788422E+001  2.1812227E+003 
 1.0805332E+001  2.2524097E+003 
 1.0822243E+001  2.3180234E+003 
 1.0839153E+001  2.3906875E+003 
 1.0856063E+001  2.4607512E+003 
 1.0872973E+001  2.5195173E+003 
 1.0889884E+001  2.5438035E+003 
 1.0906795E+001  2.5426396E+003 
 1.0923705E+001  2.5540525E+003 
 1.0940615E+001  2.5717561E+003 
 1.0957525E+001  2.5980735E+003 
 1.0974436E+001  2.6581370E+003 
 1.0991346E+001  2.8140623E+003 
 1.1008257E+001  3.1423521E+003 
 1.1025167E+001  3.7123086E+003 
 1.1042077E+001  4.6104771E+003 
 1.1058988E+001  5.9531030E+003 
 1.1075898E+001  7.7908452E+003 
 1.1092809E+001  1.0119400E+004 
 1.1109719E+001  1.2947478E+004 
 1.1126629E+001  1.5838480E+004 
 1.1143539E+001  1.7893969E+004 
 1.1160450E+001  1.8663010E+004 
 1.1177361E+001  1.7938896E+004 
 1.1194271E+001  1.6028901E+004 
 1.1211181E+001  1.3502570E+004 
 1.1228091E+001  1.1032948E+004 
 1.1245002E+001  9.0224277E+003 
 1.1261912E+001  7.4697451E+003 
 1.1278823E+001  6.3565942E+003 
 1.1295733E+001  5.6794399E+003 
 1.1312643E+001  5.2104683E+003 
 1.1329554E+001  4.8198076E+003 
 1.1346464E+001  4.4309927E+003 
 1.1363375E+001  4.0318293E+003 
 1.1380285E+001  3.6773843E+003 
 1.1397195E+001  3.4132151E+003 
 1.1414105E+001  3.3087932E+003 
 1.1431016E+001  3.4153538E+003 
 1.1447927E+001  3.7495269E+003 
 1.1464837E+001  4.3075923E+003 
 1.1481747E+001  5.0614614E+003 
 1.1498657E+001  5.9634731E+003 
 1.1515568E+001  6.8746768E+003 
 1.1532478E+001  7.5092368E+003 
 1.1549389E+001  7.7060244E+003 
 1.1566299E+001  7.4442305E+003 
 1.1583209E+001  6.7036924E+003 
 1.1600120E+001  5.6212886E+003 
 1.1617030E+001  4.4790166E+003 
 1.1633941E+001  3.5046914E+003 
 1.1650851E+001  2.7422502E+003 
 1.1667761E+001  2.2184141E+003 
 1.1684671E+001  1.9418685E+003 
 1.1701582E+001  1.8383069E+003 
 1.1718493E+001  1.9750245E+003 
 1.1735403E+001  2.3538455E+003 
 1.1752314E+001  3.0308174E+003 
 1.1769223E+001  4.0251660E+003 
 1.1786134E+001  5.2511216E+003 
 1.1803044E+001  6.7351743E+003 
 1.1819955E+001  8.3787539E+003 
 1.1836865E+001  9.8936035E+003 
 1.1853775E+001  1.0960133E+004 
 1.1870686E+001  1.1495465E+004 
 1.1887596E+001  1.1961702E+004 
 1.1904507E+001  1.2857099E+004 
 1.1921417E+001  1.4403586E+004 
 1.1938327E+001  1.6826258E+004 
 1.1955237E+001  2.0416820E+004 
 1.1972148E+001  2.5622229E+004 
 1.1989058E+001  3.2173705E+004 
 1.2005969E+001  3.8515750E+004 
 1.2022880E+001  4.1638195E+004 
 1.2039789E+001  3.9483633E+004 
 1.2056700E+001  3.3179063E+004 
 1.2073610E+001  2.5565871E+004 
 1.2090521E+001  1.8778342E+004 
 1.2107431E+001  1.3206845E+004 
 1.2124341E+001  9.1914434E+003 
 1.2141252E+001  6.5176797E+003 
 1.2158162E+001  4.6897437E+003 
 1.2175073E+001  3.4623762E+003 
 1.2191983E+001  2.7147739E+003 
 1.2208893E+001  2.2477422E+003 
 1.2225803E+001  1.9190394E+003 
 1.2242714E+001  1.7125507E+003 
 1.2259624E+001  1.5898875E+003 
 1.2276535E+001  1.4956547E+003 
 1.2293446E+001  1.4349125E+003 
 1.2310355E+001  1.4220896E+003 
 1.2327266E+001  1.4471301E+003 
 1.2344176E+001  1.5133422E+003 
 1.2361087E+001  1.6620454E+003 
 1.2377997E+001  1.9373167E+003 
 1.2394907E+001  2.3954260E+003 
 1.2411818E+001  3.1276326E+003 
 1.2428728E+001  4.2095557E+003 
 1.2445639E+001  5.6828242E+003 
 1.2462549E+001  7.5193291E+003 
 1.2479459E+001  9.4942344E+003 
 1.2496369E+001  1.1197659E+004 
 1.2513280E+001  1.2190755E+004 
 1.2530190E+001  1.2130429E+004 
 1.2547101E+001  1.0930667E+004 
 1.2564012E+001  9.0294658E+003 
 1.2580921E+001  7.1184790E+003 
 1.2597832E+001  5.5733120E+003 
 1.2614742E+001  4.3574116E+003 
 1.2631653E+001  3.4331409E+003 
 1.2648563E+001  2.8060188E+003 
 1.2665473E+001  2.3698740E+003 
 1.2682384E+001  2.0866223E+003 
 1.2699294E+001  1.8929365E+003 
 1.2716205E+001  1.7310424E+003 
 1.2733115E+001  1.5694348E+003 
 1.2750025E+001  1.4022603E+003 
 1.2766935E+001  1.2425969E+003 
 1.2783846E+001  1.1114211E+003 
 1.2800756E+001  1.0202264E+003 
 1.2817667E+001  9.7206030E+002 
 1.2834578E+001  9.5840515E+002 
 1.2851487E+001  9.6169733E+002 
 1.2868398E+001  9.7522260E+002 
 1.2885308E+001  9.9333203E+002 
 1.2902219E+001  1.0127510E+003 
 1.2919129E+001  1.0307378E+003 
 1.2936039E+001  1.0603148E+003 
 1.2952950E+001  1.1156740E+003 
 1.2969860E+001  1.2024641E+003 
 1.2986771E+001  1.3359896E+003 
 1.3003681E+001  1.5308915E+003 
 1.3020592E+001  1.8098260E+003 
 1.3037501E+001  2.1920037E+003 
 1.3054412E+001  2.7195520E+003 
 1.3071322E+001  3.4459395E+003 
 1.3088233E+001  4.3364072E+003 
 1.3105144E+001  5.3369590E+003 
 1.3122053E+001  6.3469556E+003 
 1.3138964E+001  7.1543813E+003 
 1.3155874E+001  7.6357505E+003 
 1.3172785E+001  7.7580117E+003 
 1.3189695E+001  7.4981855E+003 
 1.3206605E+001  7.0054521E+003 
 1.3223516E+001  6.4326436E+003 
 1.3240426E+001  5.8722031E+003 
 1.3257337E+001  5.3892188E+003 
 1.3274247E+001  4.9863013E+003 
 1.3291158E+001  4.6519966E+003 
 1.3308067E+001  4.3487949E+003 
 1.3324978E+001  4.0342495E+003 
 1.3341888E+001  3.6577534E+003 
 1.3358799E+001  3.1941255E+003 
 1.3375710E+001  2.6927629E+003 
 1.3392619E+001  2.2312571E+003 
 1.3409530E+001  1.8517231E+003 
 1.3426440E+001  1.5541229E+003 
 1.3443351E+001  1.3420618E+003 
 1.3460261E+001  1.2041263E+003 
 1.3477171E+001  1.1160988E+003 
 1.3494081E+001  1.0646329E+003 
 1.3510992E+001  1.0323129E+003 
 1.3527903E+001  9.9744720E+002 
 1.3544813E+001  9.7063269E+002 
 1.3561724E+001  9.5253284E+002 
 1.3578633E+001  9.3236749E+002 
 1.3595544E+001  9.1810468E+002 
 1.3612454E+001  9.0535089E+002 
 1.3629365E+001  8.9680499E+002 
 1.3646276E+001  8.9629584E+002 
 1.3663185E+001  8.9592987E+002 
 1.3680096E+001  8.9081305E+002 
 1.3697006E+001  8.8963971E+002 
 1.3713917E+001  8.9089410E+002 
 1.3730827E+001  9.0362213E+002 
 1.3747737E+001  9.3563226E+002 
 1.3764647E+001  9.7569196E+002 
 1.3781558E+001  1.0261042E+003 
 1.3798469E+001  1.0840023E+003 
 1.3815379E+001  1.1456368E+003 
 1.3832290E+001  1.2093341E+003 
 1.3849199E+001  1.2617842E+003 
 1.3866110E+001  1.2877948E+003 
 1.3883020E+001  1.2883086E+003 
 1.3899931E+001  1.2683533E+003 
 1.3916842E+001  1.2281885E+003 
 1.3933751E+001  1.1732638E+003 
 1.3950662E+001  1.1150121E+003 
 1.3967572E+001  1.0552294E+003 
 1.3984483E+001  1.0042686E+003 
 1.4001393E+001  9.8135687E+002 
 1.4018304E+001  9.8097632E+002 
 1.4035213E+001  9.8652130E+002 
 1.4052124E+001  9.8786694E+002 
 1.4069035E+001  9.8638239E+002 
 1.4085945E+001  9.8835907E+002 
 1.4102856E+001  9.8885144E+002 
 1.4119765E+001  9.9297455E+002 
 1.4136676E+001  9.9964355E+002 
 1.4153586E+001  1.0019543E+003 
 1.4170497E+001  1.0042944E+003 
 1.4187407E+001  1.0203348E+003 
 1.4204317E+001  1.0519474E+003 
 1.4221228E+001  1.1008212E+003 
 1.4238138E+001  1.1827927E+003 
 1.4255049E+001  1.2919237E+003 
 1.4271959E+001  1.4212101E+003 
 1.4288870E+001  1.5675896E+003 
 1.4305779E+001  1.7055636E+003 
 1.4322690E+001  1.8131744E+003 
 1.4339601E+001  1.8745963E+003 
 1.4356511E+001  1.8744524E+003 
 1.4373422E+001  1.8033667E+003 
 1.4390331E+001  1.6823699E+003 
 1.4407242E+001  1.5464493E+003 
 1.4424152E+001  1.4037916E+003 
 1.4441063E+001  1.2657428E+003 
 1.4457973E+001  1.1492137E+003 
 1.4474883E+001  1.0641969E+003 
 1.4491794E+001  1.0141899E+003 
 1.4508704E+001  9.8541351E+002 
 1.4525615E+001  9.6783270E+002 
 1.4542525E+001  9.6051410E+002 
 1.4559436E+001  9.5897272E+002 
 1.4576345E+001  9.5514185E+002 
 1.4593256E+001  9.5172278E+002 
 1.4610167E+001  9.5955176E+002 
 1.4627077E+001  9.6614246E+002 
 1.4643988E+001  9.6356647E+002 
 1.4660897E+001  9.7207013E+002 
 1.4677808E+001  9.7999188E+002 
 1.4694718E+001  9.8388574E+002 
 1.4711629E+001  9.9874695E+002 
 1.4728539E+001  1.0226308E+003 
 1.4745449E+001  1.0563641E+003 
 1.4762360E+001  1.0991263E+003 
 1.4779270E+001  1.1475919E+003 
 1.4796181E+001  1.2030807E+003 
 1.4813091E+001  1.2656798E+003 
 1.4830002E+001  1.3197717E+003 
 1.4846911E+001  1.3584385E+003 
 1.4863822E+001  1.3821925E+003 
 1.4880733E+001  1.3804027E+003 
 1.4897643E+001  1.3543103E+003 
 1.4914554E+001  1.3148558E+003 
 1.4931463E+001  1.2641747E+003 
 1.4948374E+001  1.2093788E+003 
 1.4965284E+001  1.1630918E+003 
 1.4982195E+001  1.1296017E+003 
 1.4999105E+001  1.1109694E+003 
 1.5016016E+001  1.1132101E+003 
 1.5032926E+001  1.1452744E+003 
 1.5049836E+001  1.2102512E+003 
 1.5066747E+001  1.3284445E+003 
 1.5083657E+001  1.5184053E+003 
 1.5100568E+001  1.7696713E+003 
 1.5117477E+001  2.0661643E+003 
 1.5134388E+001  2.3960425E+003 
 1.5151299E+001  2.7306257E+003 
 1.5168209E+001  3.0254719E+003 
 1.5185120E+001  3.2371396E+003 
 1.5202029E+001  3.3001602E+003 
 1.5218940E+001  3.1613020E+003 
 1.5235850E+001  2.8489485E+003 
 1.5252761E+001  2.4672361E+003 
 1.5269671E+001  2.1160618E+003 
 1.5286582E+001  1.8453978E+003 
 1.5303492E+001  1.6736499E+003 
 1.5320402E+001  1.5863673E+003 
 1.5337313E+001  1.5576061E+003 
 1.5354223E+001  1.5747039E+003 
 1.5371134E+001  1.6193710E+003 
 1.5388043E+001  1.6673148E+003 
 1.5404954E+001  1.6928542E+003 
 1.5421865E+001  1.6922542E+003 
 1.5438775E+001  1.6823055E+003 
 1.5455686E+001  1.6783003E+003 
 1.5472595E+001  1.7022693E+003 
 1.5489506E+001  1.7662561E+003 
 1.5506416E+001  1.8576333E+003 
 1.5523327E+001  1.9496360E+003 
 1.5540237E+001  2.0252687E+003 
 1.5557148E+001  2.0748616E+003 
 1.5574058E+001  2.0741553E+003 
 1.5590968E+001  2.0205515E+003 
 1.5607879E+001  1.9169678E+003 
 1.5624789E+001  1.7732236E+003 
 1.5641700E+001  1.6199672E+003 
 1.5658609E+001  1.4759933E+003 
 1.5675520E+001  1.3517864E+003 
 1.5692430E+001  1.2612043E+003 
 1.5709341E+001  1.2069540E+003 
 1.5726252E+001  1.1752937E+003 
 1.5743161E+001  1.1543239E+003 
 1.5760072E+001  1.1478915E+003 
 1.5776982E+001  1.1613309E+003 
 1.5793893E+001  1.1905382E+003 
 1.5810803E+001  1.2416526E+003 
 1.5827714E+001  1.3170055E+003 
 1.5844624E+001  1.4199137E+003 
 1.5861534E+001  1.5575402E+003 
 1.5878445E+001  1.7276041E+003 
 1.5895355E+001  1.9145342E+003 
 1.5912266E+001  2.0902761E+003 
 1.5929175E+001  2.2266582E+003 
 1.5946086E+001  2.3031094E+003 
 1.5962996E+001  2.3120476E+003 
 1.5979907E+001  2.2759851E+003 
 1.5996818E+001  2.2207234E+003 
 1.6013727E+001  2.1652507E+003 
 1.6030638E+001  2.1362219E+003 
 1.6047548E+001  2.1471978E+003 
 1.6064459E+001  2.1896523E+003 
 1.6081369E+001  2.2587732E+003 
 1.6098280E+001  2.3426597E+003 
 1.6115191E+001  2.3974834E+003 
 1.6132101E+001  2.3954053E+003 
 1.6149012E+001  2.3228347E+003 
 1.6165920E+001  2.1779778E+003 
 1.6182831E+001  1.9915117E+003 
 1.6199741E+001  1.7796720E+003 
 1.6216652E+001  1.5765383E+003 
 1.6233562E+001  1.4147341E+003 
 1.6250473E+001  1.2902446E+003 
 1.6267384E+001  1.1925360E+003 
 1.6284294E+001  1.1240129E+003 
 1.6301205E+001  1.0810094E+003 
 1.6318115E+001  1.0488008E+003 
 1.6335024E+001  1.0298690E+003 
 1.6351934E+001  1.0215443E+003 
 1.6368845E+001  1.0123304E+003 
 1.6385756E+001  1.0001504E+003 
 1.6402666E+001  9.9610187E+002 
 1.6419577E+001  1.0021126E+003 
 1.6436487E+001  1.0133620E+003 
 1.6453398E+001  1.0355342E+003 
 1.6470308E+001  1.0719404E+003 
 1.6487219E+001  1.1170256E+003 
 1.6504129E+001  1.1794775E+003 
 1.6521038E+001  1.2647417E+003 
 1.6537949E+001  1.3495302E+003 
 1.6554859E+001  1.4155520E+003 
 1.6571770E+001  1.4563660E+003 
 1.6588680E+001  1.4717823E+003 
 1.6605591E+001  1.4639115E+003 
 1.6622501E+001  1.4335327E+003 
 1.6639412E+001  1.3840867E+003 
 1.6656322E+001  1.3325288E+003 
 1.6673233E+001  1.2994735E+003 
 1.6690144E+001  1.2945176E+003 
 1.6707052E+001  1.3197921E+003 
 1.6723963E+001  1.3559034E+003 
 1.6740873E+001  1.3892939E+003 
 1.6757784E+001  1.4012540E+003 
 1.6774694E+001  1.3763881E+003 
 1.6791605E+001  1.3126305E+003 
 1.6808516E+001  1.2251843E+003 
 1.6825426E+001  1.1363141E+003 
 1.6842337E+001  1.0616210E+003 
 1.6859247E+001  1.0161215E+003 
 1.6876158E+001  1.0154063E+003 
 1.6893066E+001  1.0610488E+003 
 1.6909977E+001  1.1343809E+003 
 1.6926888E+001  1.2228523E+003 
 1.6943798E+001  1.3202197E+003 
 1.6960709E+001  1.3984451E+003 
 1.6977619E+001  1.4442722E+003 
 1.6994530E+001  1.4718695E+003 
 1.7011440E+001  1.4966882E+003 
 1.7028351E+001  1.5269709E+003 
 1.7045261E+001  1.5715911E+003 
 1.7062170E+001  1.6359353E+003 
 1.7079081E+001  1.7080552E+003 
 1.7095991E+001  1.7817623E+003 
 1.7112902E+001  1.8366571E+003 
 1.7129812E+001  1.8327277E+003 
 1.7146723E+001  1.7556439E+003 
 1.7163633E+001  1.6165668E+003 
 1.7180544E+001  1.4423429E+003 
 1.7197454E+001  1.2658224E+003 
 1.7214365E+001  1.1101135E+003 
 1.7231276E+001  9.8725305E+002 
 1.7248184E+001  9.0290594E+002 
 1.7265095E+001  8.6555072E+002 
 1.7282005E+001  8.8933484E+002 
 1.7298916E+001  9.6885089E+002 
 1.7315826E+001  1.0951405E+003 
 1.7332737E+001  1.2639276E+003 
 1.7349648E+001  1.4555292E+003 
 1.7366558E+001  1.6481659E+003 
 1.7383469E+001  1.8207501E+003 
 1.7400379E+001  1.9404337E+003 
 1.7417290E+001  1.9759656E+003 
 1.7434198E+001  1.9158623E+003 
 1.7451109E+001  1.7638912E+003 
 1.7468019E+001  1.5577917E+003 
 1.7484930E+001  1.3541631E+003 
 1.7501841E+001  1.1715424E+003 
 1.7518751E+001  1.0226803E+003 
 1.7535662E+001  9.1846649E+002 
 1.7552572E+001  8.5455548E+002 
 1.7569483E+001  8.2024103E+002 
 1.7586393E+001  8.1113220E+002 
 1.7603302E+001  8.2805328E+002 
 1.7620213E+001  8.6885596E+002 
 1.7637123E+001  9.2853101E+002 
 1.7654034E+001  9.9968250E+002 
 1.7670944E+001  1.0722104E+003 
 1.7687855E+001  1.1333468E+003 
 1.7704765E+001  1.1758348E+003 
 1.7721676E+001  1.1872783E+003 
 1.7738586E+001  1.1556595E+003 
 1.7755497E+001  1.0883263E+003 
 1.7772408E+001  1.0073838E+003 
 1.7789316E+001  9.2875751E+002 
 1.7806227E+001  8.6048846E+002 
 1.7823137E+001  8.0967413E+002 
 1.7840048E+001  7.8098480E+002 
 1.7856958E+001  7.7564771E+002 
 1.7873869E+001  7.8674292E+002 
 1.7890779E+001  8.0384167E+002 
 1.7907690E+001  8.1533856E+002 
 1.7924601E+001  8.2249609E+002 
 1.7941511E+001  8.2739032E+002 
 1.7958422E+001  8.2986017E+002 
 1.7975330E+001  8.4281622E+002 
 1.7992241E+001  8.7721399E+002 
 1.8009151E+001  9.2775592E+002 
 1.8026062E+001  9.8961865E+002 
 1.8042973E+001  1.0557075E+003 
 1.8059883E+001  1.1117704E+003 
 1.8076794E+001  1.1511818E+003 
 1.8093704E+001  1.1664392E+003 
 1.8110615E+001  1.1451139E+003 
 1.8127525E+001  1.0898813E+003 
 1.8144436E+001  1.0156756E+003 
 1.8161345E+001  9.3843127E+002 
 1.8178255E+001  8.7414215E+002 
 1.8195166E+001  8.2274152E+002 
 1.8212076E+001  7.8237885E+002 
 1.8228987E+001  7.5909521E+002 
 1.8245897E+001  7.4921979E+002 
 1.8262808E+001  7.5010620E+002 
 1.8279718E+001  7.5751465E+002 
 1.8296629E+001  7.6892889E+002 
 1.8313540E+001  7.8877985E+002 
 1.8330448E+001  8.3279175E+002 
 1.8347359E+001  9.1025171E+002 
 1.8364269E+001  1.0163876E+003 
 1.8381180E+001  1.1604764E+003 
 1.8398090E+001  1.3406802E+003 
 1.8415001E+001  1.5245272E+003 
 1.8431911E+001  1.6775532E+003 
 1.8448822E+001  1.7740791E+003 
 1.8465733E+001  1.8007285E+003 
 1.8482643E+001  1.7514471E+003 
 1.8499554E+001  1.6309690E+003 
 1.8516462E+001  1.4556500E+003 
 1.8533373E+001  1.2608136E+003 
 1.8550283E+001  1.0898593E+003 
 1.8567194E+001  9.5057538E+002 
 1.8584105E+001  8.3967468E+002 
 1.8601015E+001  7.6544696E+002 
 1.8617926E+001  7.1732715E+002 
 1.8634836E+001  6.8588849E+002 
 1.8651747E+001  6.6904828E+002 
 1.8668657E+001  6.6349255E+002 
 1.8685568E+001  6.6469604E+002 
 1.8702477E+001  6.7097009E+002 
 1.8719387E+001  6.8934100E+002 
 1.8736298E+001  7.2780994E+002 
 1.8753208E+001  7.8956812E+002 
 1.8770119E+001  8.7221509E+002 
 1.8787029E+001  9.6799030E+002 
 1.8803940E+001  1.0650348E+003 
 1.8820850E+001  1.1453082E+003 
 1.8837761E+001  1.2081057E+003 
 1.8854671E+001  1.2394847E+003 
 1.8871580E+001  1.2308881E+003 
 1.8888491E+001  1.1904584E+003 
 1.8905401E+001  1.1217839E+003 
 1.8922312E+001  1.0257245E+003 
 1.8939222E+001  9.2313293E+002 
 1.8956133E+001  8.3934912E+002 
 1.8973043E+001  7.7390991E+002 
 1.8989954E+001  7.2742645E+002 
 1.9006865E+001  7.0279645E+002 
 1.9023775E+001  6.9308826E+002 
 1.9040686E+001  6.8475751E+002 
 1.9057594E+001  6.7632538E+002 
 1.9074505E+001  6.7013403E+002 
 1.9091415E+001  6.6038373E+002 
 1.9108326E+001  6.4808905E+002 
 1.9125237E+001  6.3949530E+002 
 1.9142147E+001  6.3338806E+002 
 1.9159058E+001  6.2801147E+002 
 1.9175968E+001  6.2547443E+002 
 1.9192879E+001  6.2610425E+002 
 1.9209789E+001  6.2682471E+002 
 1.9226700E+001  6.2777679E+002 
 1.9243608E+001  6.2829639E+002 
 1.9260519E+001  6.2613989E+002 
 1.9277430E+001  6.2656219E+002 
 1.9294340E+001  6.3142493E+002 
 1.9311251E+001  6.3640338E+002 
 1.9328161E+001  6.4192078E+002 
 1.9345072E+001  6.4839465E+002 
 1.9361982E+001  6.5884198E+002 
 1.9378893E+001  6.7329584E+002 
 1.9395803E+001  6.9584265E+002 
 1.9412714E+001  7.2772443E+002 
 1.9429623E+001  7.6628601E+002 
 1.9446533E+001  8.1557751E+002 
 1.9463444E+001  8.8722540E+002 
 1.9480354E+001  9.8359851E+002 
 1.9497265E+001  1.1053052E+003 
 1.9514175E+001  1.2499828E+003 
 1.9531086E+001  1.4107386E+003 
 1.9547997E+001  1.5751968E+003 
 1.9564907E+001  1.7147563E+003 
 1.9581818E+001  1.8134432E+003 
 1.9598726E+001  1.8532777E+003 
 1.9615637E+001  1.8322375E+003 
 1.9632547E+001  1.7597308E+003 
 1.9649458E+001  1.6566621E+003 
 1.9666368E+001  1.5493502E+003 
 1.9683279E+001  1.4659379E+003 
 1.9700190E+001  1.4191475E+003 
 1.9717100E+001  1.3979518E+003 
 1.9734011E+001  1.4043640E+003 
 1.9750921E+001  1.4219276E+003 
 1.9767832E+001  1.4302494E+003 
 1.9784740E+001  1.4090664E+003 
 1.9801651E+001  1.3510300E+003 
 1.9818562E+001  1.2570195E+003 
 1.9835472E+001  1.1410791E+003 
 1.9852383E+001  1.0264237E+003 
 1.9869293E+001  9.3444196E+002 
 1.9886204E+001  8.7108374E+002 
 1.9903114E+001  8.2642682E+002 
 1.9920025E+001  8.0657788E+002 
 1.9936935E+001  8.1207458E+002 
 1.9953846E+001  8.3288403E+002 
 1.9970755E+001  8.6029047E+002 
 1.9987665E+001  8.9740283E+002 
 2.0004576E+001  9.4224902E+002 
 2.0021486E+001  9.8187445E+002 
 2.0038397E+001  1.0145056E+003 
 2.0055307E+001  1.0515983E+003 
 2.0072218E+001  1.0811643E+003 
 2.0089128E+001  1.0888322E+003 
 2.0106039E+001  1.0837998E+003 
 2.0122950E+001  1.0675051E+003 
 2.0139860E+001  1.0491493E+003 
 2.0156769E+001  1.0410453E+003 
 2.0173679E+001  1.0442123E+003 
 2.0190590E+001  1.0595029E+003 
 2.0207500E+001  1.0932924E+003 
 2.0224411E+001  1.1475977E+003 
 2.0241322E+001  1.2086503E+003 
 2.0258232E+001  1.2500714E+003 
 2.0275143E+001  1.2629893E+003 
 2.0292053E+001  1.2541780E+003 
 2.0308964E+001  1.2248236E+003 
 2.0325872E+001  1.1846526E+003 
 2.0342783E+001  1.1508900E+003 
 2.0359694E+001  1.1208345E+003 
 2.0376604E+001  1.0869460E+003 
 2.0393515E+001  1.0613743E+003 
 2.0410425E+001  1.0433101E+003 
 2.0427336E+001  1.0133262E+003 
 2.0444246E+001  9.7465228E+002 
 2.0461157E+001  9.3400806E+002 
 2.0478067E+001  8.8805237E+002 
 2.0494978E+001  8.4256989E+002 
 2.0511887E+001  8.0472607E+002 
 2.0528797E+001  7.7348267E+002 
 2.0545708E+001  7.4595447E+002 
 2.0562618E+001  7.2843628E+002 
 2.0579529E+001  7.2303998E+002 
 2.0596439E+001  7.2313837E+002 
 2.0613350E+001  7.2046869E+002 
 2.0630260E+001  7.1848236E+002 
 2.0647171E+001  7.1889783E+002 
 2.0664082E+001  7.1228741E+002 
 2.0680992E+001  7.0527832E+002 
 2.0697901E+001  7.0263739E+002 
 2.0714811E+001  6.9913452E+002 
 2.0731722E+001  6.9365680E+002 
 2.0748632E+001  6.9654919E+002 
 2.0765543E+001  7.0889960E+002 
 2.0782454E+001  7.2455688E+002 
 2.0799364E+001  7.5298285E+002 
 2.0816275E+001  7.9928735E+002 
 2.0833185E+001  8.5767004E+002 
 2.0850096E+001  9.3007465E+002 
 2.0867004E+001  1.0247808E+003 
 2.0883915E+001  1.1434449E+003 
 2.0900826E+001  1.2728881E+003 
 2.0917736E+001  1.3986927E+003 
 2.0934647E+001  1.5159869E+003 
 2.0951557E+001  1.6063158E+003 
 2.0968468E+001  1.6461952E+003 
 2.0985378E+001  1.6327124E+003 
 2.1002289E+001  1.5679584E+003 
 2.1019199E+001  1.4521062E+003 
 2.1036110E+001  1.3076072E+003 
 2.1053019E+001  1.1682872E+003 
 2.1069929E+001  1.0449563E+003 
 2.1086840E+001  9.3883649E+002 
 2.1103750E+001  8.5545154E+002 
 2.1120661E+001  7.9974194E+002 
 2.1137571E+001  7.6401410E+002 
 2.1154482E+001  7.4197260E+002 
 2.1171392E+001  7.3386371E+002 
 2.1188303E+001  7.3323767E+002 
 2.1205214E+001  7.3094519E+002 
 2.1222124E+001  7.3371851E+002 
 2.1239033E+001  7.4386200E+002 
 2.1255943E+001  7.4877960E+002 
 2.1272854E+001  7.5003870E+002 
 2.1289764E+001  7.5238440E+002 
 2.1306675E+001  7.5355255E+002 
 2.1323586E+001  7.4735461E+002 
 2.1340496E+001  7.4015796E+002 
 2.1357407E+001  7.3641034E+002 
 2.1374317E+001  7.3460999E+002 
 2.1391228E+001  7.3369507E+002 
 2.1408138E+001  7.3551892E+002 
 2.1425047E+001  7.4501630E+002 
 2.1441957E+001  7.5763977E+002 
 2.1458868E+001  7.7626764E+002 
 2.1475779E+001  8.0981860E+002 
 2.1492689E+001  8.5952832E+002 
 2.1509600E+001  9.2209619E+002 
 2.1526510E+001  9.9424359E+002 
 2.1543421E+001  1.0741583E+003 
 2.1560331E+001  1.1462617E+003 
 2.1577242E+001  1.1948302E+003 
 2.1594151E+001  1.2199227E+003 
 2.1611061E+001  1.2218032E+003 
 2.1627972E+001  1.1964515E+003 
 2.1644882E+001  1.1481982E+003 
 2.1661793E+001  1.0953975E+003 
 2.1678703E+001  1.0394045E+003 
 2.1695614E+001  9.8377307E+002 
 2.1712524E+001  9.4546985E+002 
 2.1729435E+001  9.2910059E+002 
 2.1746346E+001  9.2533356E+002 
 2.1763256E+001  9.2630103E+002 
 2.1780165E+001  9.3943402E+002 
 2.1797075E+001  9.6211444E+002 
 2.1813986E+001  9.8451093E+002 
 2.1830896E+001  1.0072069E+003 
 2.1847807E+001  1.0297445E+003 
 2.1864717E+001  1.0527400E+003 
 2.1881628E+001  1.0711357E+003 
 2.1898539E+001  1.0847130E+003 
 2.1915449E+001  1.1051188E+003 
 2.1932360E+001  1.1298867E+003 
 2.1949270E+001  1.1607457E+003 
 2.1966179E+001  1.2088901E+003 
 2.1983089E+001  1.2759696E+003 
 2.2000000E+001  0.0000000E+000
