# Supplementary material for: Application of singular value decomposition analysis to time-dependent powder diffraction data of an in-situ photodimerization reaction
Source: J Synchrotron Radiat. 2014 Apr 2;21(Pt 3):554–60. doi: 10.1107/S1600577514004366 (PMC4333817; doi:10.1107/S1600577514004366)
Supplement: Supplementary file 1 [file s-21-00554-sup1.zip › 1cha/1chai_27.chi]

 3.5000501E+000  0.0000000E+000 
 3.5169604E+000  3.2956147E+003 
 3.5338709E+000  2.9233535E+003 
 3.5507813E+000  1.4801094E+003 
 3.5676916E+000  2.0701025E+003 
 3.5846019E+000  2.5139270E+003 
 3.6015124E+000  2.4164155E+003 
 3.6184227E+000  3.1258967E+003 
 3.6353331E+000  3.7084939E+003 
 3.6522434E+000  3.6830815E+003 
 3.6691539E+000  4.0208926E+003 
 3.6860642E+000  4.0744839E+003 
 3.7029746E+000  4.0839304E+003 
 3.7198849E+000  4.6422310E+003 
 3.7367954E+000  4.9093330E+003 
 3.7537057E+000  5.0262163E+003 
 3.7706161E+000  5.1589551E+003 
 3.7875264E+000  5.0350493E+003 
 3.8044369E+000  5.0550889E+003 
 3.8213472E+000  5.2969458E+003 
 3.8382576E+000  5.1290952E+003 
 3.8551679E+000  5.9085425E+003 
 3.8720784E+000  5.7880527E+003 
 3.8889887E+000  7.2037607E+003 
 3.9058990E+000  9.1851807E+003 
 3.9228094E+000  1.2224792E+004 
 3.9397199E+000  1.5905838E+004 
 3.9566302E+000  2.0639180E+004 
 3.9735405E+000  2.4771576E+004 
 3.9904509E+000  2.8211861E+004 
 4.0073614E+000  3.1328150E+004 
 4.0242715E+000  3.1717654E+004 
 4.0411820E+000  3.1212564E+004 
 4.0580926E+000  3.0527252E+004 
 4.0750027E+000  2.7405824E+004 
 4.0919132E+000  2.5037727E+004 
 4.1088238E+000  2.1384535E+004 
 4.1257339E+000  1.7622135E+004 
 4.1426444E+000  1.4559626E+004 
 4.1595545E+000  1.1784162E+004 
 4.1764650E+000  9.3335684E+003 
 4.1933756E+000  7.8701646E+003 
 4.2102857E+000  6.9302607E+003 
 4.2271962E+000  5.1771899E+003 
 4.2441068E+000  4.3197344E+003 
 4.2610168E+000  3.3913538E+003 
 4.2779274E+000  3.4340681E+003 
 4.2948375E+000  2.9416877E+003 
 4.3117480E+000  2.6667876E+003 
 4.3286586E+000  2.6015693E+003 
 4.3455687E+000  2.5011526E+003 
 4.3624792E+000  2.4798140E+003 
 4.3793898E+000  2.4658010E+003 
 4.3962998E+000  2.1857935E+003 
 4.4132104E+000  2.5259448E+003 
 4.4301205E+000  2.5221626E+003 
 4.4470310E+000  1.8159867E+003 
 4.4639416E+000  2.2796450E+003 
 4.4808517E+000  2.2814988E+003 
 4.4977622E+000  2.0580068E+003 
 4.5146728E+000  2.1484128E+003 
 4.5315828E+000  2.2310356E+003 
 4.5484934E+000  2.1888745E+003 
 4.5654039E+000  2.2911267E+003 
 4.5823140E+000  2.3321711E+003 
 4.5992246E+000  2.2422681E+003 
 4.6161346E+000  2.3832825E+003 
 4.6330452E+000  2.3816919E+003 
 4.6499557E+000  2.4554280E+003 
 4.6668658E+000  2.5233960E+003 
 4.6837764E+000  2.2820537E+003 
 4.7006869E+000  2.1717476E+003 
 4.7175970E+000  2.2707629E+003 
 4.7345076E+000  2.3384192E+003 
 4.7514176E+000  2.3784636E+003 
 4.7683282E+000  2.4635815E+003 
 4.7852387E+000  2.2418088E+003 
 4.8021488E+000  2.4073767E+003 
 4.8190594E+000  2.4661824E+003 
 4.8359699E+000  2.3089915E+003 
 4.8528800E+000  2.4062520E+003 
 4.8697906E+000  2.2753325E+003 
 4.8867006E+000  2.2660542E+003 
 4.9036112E+000  2.1345754E+003 
 4.9205217E+000  2.0335146E+003 
 4.9374318E+000  2.2354419E+003 
 4.9543424E+000  2.1275371E+003 
 4.9712529E+000  1.9898243E+003 
 4.9881630E+000  2.1169270E+003 
 5.0050735E+000  2.1808672E+003 
 5.0219836E+000  2.0431348E+003 
 5.0388942E+000  2.0973059E+003 
 5.0558047E+000  1.9758445E+003 
 5.0727148E+000  1.8095090E+003 
 5.0896254E+000  1.8288390E+003 
 5.1065359E+000  1.7691842E+003 
 5.1234460E+000  1.6093397E+003 
 5.1403565E+000  1.7890343E+003 
 5.1572666E+000  1.6420250E+003 
 5.1741772E+000  1.4315692E+003 
 5.1910877E+000  1.5538030E+003 
 5.2079978E+000  1.2721422E+003 
 5.2249084E+000  1.4908521E+003 
 5.2418189E+000  1.3398524E+003 
 5.2587290E+000  1.2521615E+003 
 5.2756395E+000  1.2962854E+003 
 5.2925496E+000  1.2732595E+003 
 5.3094602E+000  1.2974749E+003 
 5.3263707E+000  1.4203470E+003 
 5.3432808E+000  1.3102019E+003 
 5.3601913E+000  1.3831780E+003 
 5.3771019E+000  1.5067017E+003 
 5.3940120E+000  1.4370247E+003 
 5.4109225E+000  1.6287213E+003 
 5.4278326E+000  1.9467467E+003 
 5.4447432E+000  2.3304260E+003 
 5.4616537E+000  2.8921426E+003 
 5.4785638E+000  3.6530859E+003 
 5.4954743E+000  4.6334902E+003 
 5.5123849E+000  5.9546455E+003 
 5.5292950E+000  7.4973770E+003 
 5.5462055E+000  9.3794395E+003 
 5.5631161E+000  1.2464798E+004 
 5.5800261E+000  1.5624522E+004 
 5.5969367E+000  1.9574123E+004 
 5.6138468E+000  2.2769162E+004 
 5.6307573E+000  2.5088861E+004 
 5.6476679E+000  2.6156563E+004 
 5.6645780E+000  2.5329459E+004 
 5.6814885E+000  2.2387348E+004 
 5.6983991E+000  1.8179604E+004 
 5.7153091E+000  1.4430390E+004 
 5.7322197E+000  1.0596896E+004 
 5.7491298E+000  8.2522549E+003 
 5.7660403E+000  5.9987788E+003 
 5.7829509E+000  4.6733101E+003 
 5.7998610E+000  3.7789971E+003 
 5.8167715E+000  3.1662078E+003 
 5.8336821E+000  2.9121853E+003 
 5.8505921E+000  3.1066648E+003 
 5.8675027E+000  3.7914634E+003 
 5.8844128E+000  5.0982578E+003 
 5.9013233E+000  7.1956870E+003 
 5.9182339E+000  9.6567559E+003 
 5.9351439E+000  1.3452616E+004 
 5.9520545E+000  1.7043664E+004 
 5.9689651E+000  2.1285947E+004 
 5.9858751E+000  2.5203996E+004 
 6.0027857E+000  2.6932207E+004 
 6.0196958E+000  2.6715746E+004 
 6.0366063E+000  2.4801986E+004 
 6.0535169E+000  2.1155887E+004 
 6.0704269E+000  1.7049641E+004 
 6.0873375E+000  1.3632438E+004 
 6.1042480E+000  1.0417516E+004 
 6.1211581E+000  8.1961855E+003 
 6.1380687E+000  6.7426440E+003 
 6.1549788E+000  5.5915664E+003 
 6.1718893E+000  5.0125864E+003 
 6.1887999E+000  4.4300815E+003 
 6.2057099E+000  3.8680305E+003 
 6.2226205E+000  3.4182520E+003 
 6.2395310E+000  2.9724106E+003 
 6.2564411E+000  2.6396826E+003 
 6.2733517E+000  2.4705542E+003 
 6.2902617E+000  2.2693062E+003 
 6.3071723E+000  1.9926831E+003 
 6.3240829E+000  1.8971854E+003 
 6.3409929E+000  1.9520968E+003 
 6.3579035E+000  1.9738177E+003 
 6.3748140E+000  2.1375154E+003 
 6.3917241E+000  2.4738076E+003 
 6.4086347E+000  3.0353499E+003 
 6.4255447E+000  4.0421152E+003 
 6.4424553E+000  5.7722275E+003 
 6.4593658E+000  8.4456318E+003 
 6.4762759E+000  1.2253229E+004 
 6.4931865E+000  1.8382984E+004 
 6.5100970E+000  2.6421965E+004 
 6.5270071E+000  3.4528172E+004 
 6.5439177E+000  4.4329918E+004 
 6.5608277E+000  5.0319660E+004 
 6.5777383E+000  5.1396777E+004 
 6.5946488E+000  4.8124004E+004 
 6.6115589E+000  4.0644988E+004 
 6.6284695E+000  3.0698943E+004 
 6.6453800E+000  2.0825762E+004 
 6.6622901E+000  1.4195677E+004 
 6.6792006E+000  1.0233854E+004 
 6.6961112E+000  7.3342529E+003 
 6.7130213E+000  5.7054292E+003 
 6.7299318E+000  4.6525103E+003 
 6.7468419E+000  4.0321367E+003 
 6.7637525E+000  3.7014080E+003 
 6.7806630E+000  3.5973613E+003 
 6.7975731E+000  3.6388474E+003 
 6.8144836E+000  3.7297178E+003 
 6.8313942E+000  4.1162710E+003 
 6.8483043E+000  4.7992310E+003 
 6.8652148E+000  5.5567905E+003 
 6.8821249E+000  6.5490703E+003 
 6.8990355E+000  7.3429399E+003 
 6.9159460E+000  7.9656455E+003 
 6.9328561E+000  8.3393457E+003 
 6.9497666E+000  8.2724424E+003 
 6.9666772E+000  7.7295352E+003 
 6.9835873E+000  6.7811660E+003 
 7.0004978E+000  5.5767012E+003 
 7.0174079E+000  4.4268330E+003 
 7.0343184E+000  3.3498152E+003 
 7.0512290E+000  2.5468423E+003 
 7.0681391E+000  1.9604496E+003 
 7.0850496E+000  1.5786335E+003 
 7.1019602E+000  1.3196405E+003 
 7.1188703E+000  1.2189297E+003 
 7.1357808E+000  1.2211594E+003 
 7.1526909E+000  1.2857317E+003 
 7.1696014E+000  1.3960537E+003 
 7.1865120E+000  1.4518717E+003 
 7.2034221E+000  1.3848571E+003 
 7.2203326E+000  1.3646726E+003 
 7.2372432E+000  1.3451426E+003 
 7.2541533E+000  1.3662738E+003 
 7.2710638E+000  1.3034521E+003 
 7.2879739E+000  1.2686194E+003 
 7.3048844E+000  1.2509208E+003 
 7.3217950E+000  1.2172612E+003 
 7.3387051E+000  1.1298884E+003 
 7.3556156E+000  1.0824896E+003 
 7.3725262E+000  1.1350068E+003 
 7.3894362E+000  1.0769207E+003 
 7.4063468E+000  1.0210779E+003 
 7.4232569E+000  1.0361694E+003 
 7.4401674E+000  1.0535743E+003 
 7.4570780E+000  1.1434026E+003 
 7.4739881E+000  1.2552991E+003 
 7.4908986E+000  1.3293317E+003 
 7.5078092E+000  1.4164291E+003 
 7.5247192E+000  1.5048995E+003 
 7.5416298E+000  1.5344630E+003 
 7.5585399E+000  1.5586095E+003 
 7.5754504E+000  1.6583427E+003 
 7.5923610E+000  1.7140725E+003 
 7.6092710E+000  1.7048873E+003 
 7.6261816E+000  1.7608729E+003 
 7.6430922E+000  1.8601422E+003 
 7.6600022E+000  1.9903940E+003 
 7.6769128E+000  2.1356252E+003 
 7.6938233E+000  2.3383132E+003 
 7.7107334E+000  2.6851707E+003 
 7.7276440E+000  3.1400969E+003 
 7.7445540E+000  3.6299963E+003 
 7.7614646E+000  4.2228540E+003 
 7.7783751E+000  4.9522573E+003 
 7.7952852E+000  6.3243306E+003 
 7.8121958E+000  8.5167227E+003 
 7.8291063E+000  1.1653506E+004 
 7.8460164E+000  1.6624137E+004 
 7.8629270E+000  2.3628078E+004 
 7.8798370E+000  3.3701867E+004 
 7.8967476E+000  4.7213980E+004 
 7.9136581E+000  6.2418215E+004 
 7.9305682E+000  7.4717094E+004 
 7.9474788E+000  7.9040156E+004 
 7.9643893E+000  7.4915047E+004 
 7.9812994E+000  6.2670578E+004 
 7.9982100E+000  4.8547727E+004 
 8.0151205E+000  3.7023832E+004 
 8.0320311E+000  2.7140768E+004 
 8.0489407E+000  1.9780150E+004 
 8.0658512E+000  1.4525935E+004 
 8.0827618E+000  1.0916950E+004 
 8.0996723E+000  8.7411641E+003 
 8.1165829E+000  7.4790146E+003 
 8.1334925E+000  6.9843140E+003 
 8.1504030E+000  7.2476196E+003 
 8.1673136E+000  8.1328501E+003 
 8.1842241E+000  9.6984824E+003 
 8.2011347E+000  1.1833286E+004 
 8.2180443E+000  1.4721427E+004 
 8.2349548E+000  1.7697705E+004 
 8.2518654E+000  2.0545334E+004 
 8.2687759E+000  2.2676549E+004 
 8.2856865E+000  2.3114799E+004 
 8.3025970E+000  2.1464566E+004 
 8.3195066E+000  1.8209234E+004 
 8.3364172E+000  1.4368569E+004 
 8.3533278E+000  1.1064428E+004 
 8.3702383E+000  8.3453975E+003 
 8.3871489E+000  6.5478862E+003 
 8.4040585E+000  5.4729072E+003 
 8.4209690E+000  4.8941299E+003 
 8.4378796E+000  4.6088682E+003 
 8.4547901E+000  4.5353003E+003 
 8.4717007E+000  4.6299087E+003 
 8.4886103E+000  4.8760942E+003 
 8.5055208E+000  5.3726895E+003 
 8.5224314E+000  6.2704648E+003 
 8.5393419E+000  7.8171479E+003 
 8.5562525E+000  1.0194580E+004 
 8.5731630E+000  1.4002700E+004 
 8.5900726E+000  1.9285303E+004 
 8.6069832E+000  2.7509359E+004 
 8.6238937E+000  3.7947996E+004 
 8.6408043E+000  4.9547047E+004 
 8.6577148E+000  5.9772156E+004 
 8.6746244E+000  6.4521215E+004 
 8.6915350E+000  6.2531875E+004 
 8.7084455E+000  5.5256203E+004 
 8.7253561E+000  4.3444758E+004 
 8.7422667E+000  3.1582889E+004 
 8.7591772E+000  2.1825525E+004 
 8.7760868E+000  1.4960459E+004 
 8.7929974E+000  1.0450217E+004 
 8.8099079E+000  7.5459644E+003 
 8.8268185E+000  5.6395356E+003 
 8.8437290E+000  4.3498013E+003 
 8.8606386E+000  3.5199897E+003 
 8.8775492E+000  2.9659524E+003 
 8.8944597E+000  2.4614543E+003 
 8.9113703E+000  2.1520378E+003 
 8.9282808E+000  1.8814712E+003 
 8.9451904E+000  1.6666157E+003 
 8.9621010E+000  1.5206841E+003 
 8.9790115E+000  1.3802762E+003 
 8.9959221E+000  1.2568041E+003 
 9.0128326E+000  1.1755781E+003 
 9.0297432E+000  1.0911274E+003 
 9.0466528E+000  1.0117678E+003 
 9.0635633E+000  1.0136395E+003 
 9.0804739E+000  1.0029557E+003 
 9.0973845E+000  9.6343579E+002 
 9.1142950E+000  9.3560803E+002 
 9.1312046E+000  9.1932312E+002 
 9.1481152E+000  8.9449597E+002 
 9.1650257E+000  9.0512805E+002 
 9.1819363E+000  9.2210944E+002 
 9.1988468E+000  9.5181903E+002 
 9.2157564E+000  9.8425745E+002 
 9.2326670E+000  9.6902661E+002 
 9.2495775E+000  9.6479773E+002 
 9.2664881E+000  1.0370573E+003 
 9.2833986E+000  1.0548303E+003 
 9.3003092E+000  1.0744688E+003 
 9.3172188E+000  1.1292223E+003 
 9.3341293E+000  1.1753035E+003 
 9.3510399E+000  1.2653777E+003 
 9.3679504E+000  1.4053969E+003 
 9.3848610E+000  1.5512806E+003 
 9.4017706E+000  1.6951058E+003 
 9.4186811E+000  1.8765273E+003 
 9.4355917E+000  2.1401477E+003 
 9.4525023E+000  2.5567681E+003 
 9.4694128E+000  3.2452527E+003 
 9.4863224E+000  4.2417803E+003 
 9.5032330E+000  5.5151216E+003 
 9.5201435E+000  7.0517368E+003 
 9.5370541E+000  8.7883965E+003 
 9.5539646E+000  1.0414095E+004 
 9.5708752E+000  1.1686287E+004 
 9.5877848E+000  1.2352900E+004 
 9.6046953E+000  1.2198266E+004 
 9.6216059E+000  1.1289499E+004 
 9.6385164E+000  9.9358369E+003 
 9.6554270E+000  8.6770635E+003 
 9.6723366E+000  7.8450708E+003 
 9.6892471E+000  7.6418701E+003 
 9.7061577E+000  7.9130161E+003 
 9.7230682E+000  8.4740068E+003 
 9.7399788E+000  9.1362793E+003 
 9.7568893E+000  9.6452744E+003 
 9.7737989E+000  9.7884326E+003 
 9.7907095E+000  9.5218623E+003 
 9.8076200E+000  8.8029756E+003 
 9.8245306E+000  7.5733154E+003 
 9.8414412E+000  6.1628794E+003 
 9.8583508E+000  4.8564741E+003 
 9.8752613E+000  3.8152092E+003 
 9.8921719E+000  3.0511836E+003 
 9.9090824E+000  2.4820200E+003 
 9.9259930E+000  2.1136501E+003 
 9.9429026E+000  1.9293512E+003 
 9.9598131E+000  1.8453733E+003 
 9.9767237E+000  1.8028003E+003 
 9.9936342E+000  1.7866689E+003 
 1.0010545E+001  1.7695704E+003 
 1.0027455E+001  1.7567717E+003 
 1.0044365E+001  1.7426727E+003 
 1.0061275E+001  1.7364736E+003 
 1.0078186E+001  1.7498336E+003 
 1.0095097E+001  1.7632075E+003 
 1.0112007E+001  1.8046851E+003 
 1.0128917E+001  1.9103928E+003 
 1.0145827E+001  2.0284109E+003 
 1.0162738E+001  2.1195325E+003 
 1.0179648E+001  2.2597668E+003 
 1.0196559E+001  2.4521787E+003 
 1.0213469E+001  2.6955100E+003 
 1.0230379E+001  3.1009192E+003 
 1.0247290E+001  3.6702112E+003 
 1.0264200E+001  4.5972793E+003 
 1.0281111E+001  6.0476050E+003 
 1.0298021E+001  8.2629541E+003 
 1.0314931E+001  1.1584818E+004 
 1.0331841E+001  1.6350797E+004 
 1.0348752E+001  2.2733344E+004 
 1.0365663E+001  3.0536395E+004 
 1.0382573E+001  3.8141066E+004 
 1.0399483E+001  4.2090418E+004 
 1.0416393E+001  4.0335602E+004 
 1.0433304E+001  3.4149477E+004 
 1.0450214E+001  2.6646920E+004 
 1.0467125E+001  1.9511941E+004 
 1.0484035E+001  1.3931112E+004 
 1.0500945E+001  1.0027909E+004 
 1.0517856E+001  7.2101768E+003 
 1.0534766E+001  5.2277739E+003 
 1.0551677E+001  4.0174390E+003 
 1.0568587E+001  3.2179260E+003 
 1.0585497E+001  2.7803313E+003 
 1.0602407E+001  2.5201741E+003 
 1.0619318E+001  2.3625513E+003 
 1.0636229E+001  2.2423464E+003 
 1.0653139E+001  2.1300557E+003 
 1.0670049E+001  2.0216516E+003 
 1.0686959E+001  1.9483854E+003 
 1.0703870E+001  1.9351282E+003 
 1.0720780E+001  1.9524700E+003 
 1.0737691E+001  1.9632723E+003 
 1.0754601E+001  1.9789609E+003 
 1.0771511E+001  2.0199001E+003 
 1.0788422E+001  2.1042744E+003 
 1.0805332E+001  2.1998562E+003 
 1.0822243E+001  2.2763284E+003 
 1.0839153E+001  2.3514248E+003 
 1.0856063E+001  2.4329595E+003 
 1.0872973E+001  2.4955984E+003 
 1.0889884E+001  2.5391831E+003 
 1.0906795E+001  2.5667727E+003 
 1.0923705E+001  2.5789436E+003 
 1.0940615E+001  2.6013430E+003 
 1.0957525E+001  2.6299214E+003 
 1.0974436E+001  2.7033064E+003 
 1.0991346E+001  2.8652273E+003 
 1.1008257E+001  3.1880005E+003 
 1.1025167E+001  3.7722986E+003 
 1.1042077E+001  4.6924648E+003 
 1.1058988E+001  6.0101323E+003 
 1.1075898E+001  7.7870410E+003 
 1.1092809E+001  1.0122906E+004 
 1.1109719E+001  1.3059854E+004 
 1.1126629E+001  1.6088140E+004 
 1.1143539E+001  1.8252813E+004 
 1.1160450E+001  1.9079768E+004 
 1.1177361E+001  1.8401541E+004 
 1.1194271E+001  1.6430398E+004 
 1.1211181E+001  1.3778452E+004 
 1.1228091E+001  1.1177192E+004 
 1.1245002E+001  9.0890977E+003 
 1.1261912E+001  7.5062749E+003 
 1.1278823E+001  6.3720278E+003 
 1.1295733E+001  5.6710493E+003 
 1.1312643E+001  5.1633091E+003 
 1.1329554E+001  4.7598335E+003 
 1.1346464E+001  4.3897715E+003 
 1.1363375E+001  3.9793640E+003 
 1.1380285E+001  3.6470400E+003 
 1.1397195E+001  3.4161301E+003 
 1.1414105E+001  3.3290847E+003 
 1.1431016E+001  3.4613965E+003 
 1.1447927E+001  3.8358127E+003 
 1.1464837E+001  4.4418638E+003 
 1.1481747E+001  5.2300210E+003 
 1.1498657E+001  6.1514531E+003 
 1.1515568E+001  7.0887231E+003 
 1.1532478E+001  7.7090654E+003 
 1.1549389E+001  7.8994976E+003 
 1.1566299E+001  7.6151875E+003 
 1.1583209E+001  6.8509731E+003 
 1.1600120E+001  5.7514346E+003 
 1.1617030E+001  4.5859951E+003 
 1.1633941E+001  3.6012678E+003 
 1.1650851E+001  2.8513198E+003 
 1.1667761E+001  2.3328755E+003 
 1.1684671E+001  2.0505586E+003 
 1.1701582E+001  1.9371265E+003 
 1.1718493E+001  2.0679573E+003 
 1.1735403E+001  2.4634807E+003 
 1.1752314E+001  3.1514292E+003 
 1.1769223E+001  4.1560273E+003 
 1.1786134E+001  5.4244194E+003 
 1.1803044E+001  6.9524263E+003 
 1.1819955E+001  8.6243779E+003 
 1.1836865E+001  1.0214171E+004 
 1.1853775E+001  1.1393407E+004 
 1.1870686E+001  1.1981612E+004 
 1.1887596E+001  1.2435555E+004 
 1.1904507E+001  1.3310039E+004 
 1.1921417E+001  1.4852608E+004 
 1.1938327E+001  1.7273031E+004 
 1.1955237E+001  2.0955303E+004 
 1.1972148E+001  2.6351914E+004 
 1.1989058E+001  3.3116594E+004 
 1.2005969E+001  3.9645195E+004 
 1.2022880E+001  4.2884695E+004 
 1.2039789E+001  4.0725957E+004 
 1.2056700E+001  3.4324492E+004 
 1.2073610E+001  2.6539533E+004 
 1.2090521E+001  1.9519617E+004 
 1.2107431E+001  1.3751670E+004 
 1.2124341E+001  9.5787510E+003 
 1.2141252E+001  6.7817266E+003 
 1.2158162E+001  4.8736826E+003 
 1.2175073E+001  3.6155405E+003 
 1.2191983E+001  2.8528623E+003 
 1.2208893E+001  2.3522864E+003 
 1.2225803E+001  2.0006492E+003 
 1.2242714E+001  1.7942612E+003 
 1.2259624E+001  1.6662974E+003 
 1.2276535E+001  1.5735602E+003 
 1.2293446E+001  1.5158010E+003 
 1.2310355E+001  1.4943375E+003 
 1.2327266E+001  1.5008317E+003 
 1.2344176E+001  1.5620182E+003 
 1.2361087E+001  1.7072125E+003 
 1.2377997E+001  1.9764442E+003 
 1.2394907E+001  2.4370430E+003 
 1.2411818E+001  3.1747939E+003 
 1.2428728E+001  4.2627725E+003 
 1.2445639E+001  5.7543594E+003 
 1.2462549E+001  7.6234941E+003 
 1.2479459E+001  9.6553730E+003 
 1.2496369E+001  1.1449037E+004 
 1.2513280E+001  1.2532497E+004 
 1.2530190E+001  1.2531516E+004 
 1.2547101E+001  1.1354643E+004 
 1.2564012E+001  9.4410166E+003 
 1.2580921E+001  7.4587778E+003 
 1.2597832E+001  5.8250425E+003 
 1.2614742E+001  4.5526655E+003 
 1.2631653E+001  3.5780339E+003 
 1.2648563E+001  2.9301394E+003 
 1.2665473E+001  2.4895884E+003 
 1.2682384E+001  2.1918467E+003 
 1.2699294E+001  1.9819558E+003 
 1.2716205E+001  1.8034044E+003 
 1.2733115E+001  1.6303214E+003 
 1.2750025E+001  1.4546001E+003 
 1.2766935E+001  1.2955015E+003 
 1.2783846E+001  1.1724221E+003 
 1.2800756E+001  1.0870353E+003 
 1.2817667E+001  1.0416816E+003 
 1.2834578E+001  1.0167631E+003 
 1.2851487E+001  1.0000512E+003 
 1.2868398E+001  9.9899866E+002 
 1.2885308E+001  1.0158745E+003 
 1.2902219E+001  1.0383566E+003 
 1.2919129E+001  1.0580568E+003 
 1.2936039E+001  1.0943781E+003 
 1.2952950E+001  1.1528240E+003 
 1.2969860E+001  1.2351346E+003 
 1.2986771E+001  1.3724321E+003 
 1.3003681E+001  1.5692437E+003 
 1.3020592E+001  1.8355686E+003 
 1.3037501E+001  2.2162266E+003 
 1.3054412E+001  2.7608169E+003 
 1.3071322E+001  3.4995596E+003 
 1.3088233E+001  4.4020703E+003 
 1.3105144E+001  5.4215122E+003 
 1.3122053E+001  6.4555952E+003 
 1.3138964E+001  7.2989058E+003 
 1.3155874E+001  7.8044629E+003 
 1.3172785E+001  7.9332480E+003 
 1.3189695E+001  7.6807881E+003 
 1.3206605E+001  7.1825498E+003 
 1.3223516E+001  6.6021265E+003 
 1.3240426E+001  6.0365439E+003 
 1.3257337E+001  5.5500459E+003 
 1.3274247E+001  5.1372100E+003 
 1.3291158E+001  4.7775576E+003 
 1.3308067E+001  4.4527251E+003 
 1.3324978E+001  4.1401318E+003 
 1.3341888E+001  3.7703616E+003 
 1.3358799E+001  3.3049678E+003 
 1.3375710E+001  2.7932515E+003 
 1.3392619E+001  2.3112944E+003 
 1.3409530E+001  1.9139581E+003 
 1.3426440E+001  1.6017905E+003 
 1.3443351E+001  1.3781306E+003 
 1.3460261E+001  1.2344370E+003 
 1.3477171E+001  1.1462710E+003 
 1.3494081E+001  1.0943956E+003 
 1.3510992E+001  1.0573026E+003 
 1.3527903E+001  1.0154927E+003 
 1.3544813E+001  9.7554504E+002 
 1.3561724E+001  9.5299500E+002 
 1.3578633E+001  9.4240790E+002 
 1.3595544E+001  9.3199805E+002 
 1.3612454E+001  9.1905090E+002 
 1.3629365E+001  9.0387714E+002 
 1.3646276E+001  8.8874805E+002 
 1.3663185E+001  8.7586316E+002 
 1.3680096E+001  8.7040210E+002 
 1.3697006E+001  8.7655389E+002 
 1.3713917E+001  8.9354797E+002 
 1.3730827E+001  9.2344940E+002 
 1.3747737E+001  9.6042438E+002 
 1.3764647E+001  9.9863660E+002 
 1.3781558E+001  1.0436143E+003 
 1.3798469E+001  1.0977646E+003 
 1.3815379E+001  1.1626533E+003 
 1.3832290E+001  1.2306998E+003 
 1.3849199E+001  1.2805072E+003 
 1.3866110E+001  1.2981125E+003 
 1.3883020E+001  1.2937737E+003 
 1.3899931E+001  1.2716229E+003 
 1.3916842E+001  1.2292821E+003 
 1.3933751E+001  1.1704053E+003 
 1.3950662E+001  1.1127777E+003 
 1.3967572E+001  1.0642006E+003 
 1.3984483E+001  1.0226516E+003 
 1.4001393E+001  9.9845483E+002 
 1.4018304E+001  9.8833679E+002 
 1.4035213E+001  9.8774225E+002 
 1.4052124E+001  9.9273920E+002 
 1.4069035E+001  9.9881567E+002 
 1.4085945E+001  1.0048821E+003 
 1.4102856E+001  1.0043768E+003 
 1.4119765E+001  1.0030403E+003 
 1.4136676E+001  1.0100621E+003 
 1.4153586E+001  1.0180047E+003 
 1.4170497E+001  1.0226026E+003 
 1.4187407E+001  1.0335874E+003 
 1.4204317E+001  1.0545366E+003 
 1.4221228E+001  1.0975939E+003 
 1.4238138E+001  1.1789410E+003 
 1.4255049E+001  1.2934340E+003 
 1.4271959E+001  1.4289342E+003 
 1.4288870E+001  1.5710438E+003 
 1.4305779E+001  1.6952693E+003 
 1.4322690E+001  1.8048495E+003 
 1.4339601E+001  1.8834094E+003 
 1.4356511E+001  1.8905480E+003 
 1.4373422E+001  1.8205170E+003 
 1.4390331E+001  1.6996467E+003 
 1.4407242E+001  1.5580806E+003 
 1.4424152E+001  1.4096005E+003 
 1.4441063E+001  1.2750781E+003 
 1.4457973E+001  1.1639249E+003 
 1.4474883E+001  1.0813168E+003 
 1.4491794E+001  1.0316478E+003 
 1.4508704E+001  1.0022675E+003 
 1.4525615E+001  9.8891052E+002 
 1.4542525E+001  9.8772064E+002 
 1.4559436E+001  9.8886462E+002 
 1.4576345E+001  9.8759601E+002 
 1.4593256E+001  9.8686377E+002 
 1.4610167E+001  9.9098425E+002 
 1.4627077E+001  9.9178369E+002 
 1.4643988E+001  9.8490240E+002 
 1.4660897E+001  9.8079602E+002 
 1.4677808E+001  9.7885645E+002 
 1.4694718E+001  9.8677533E+002 
 1.4711629E+001  1.0134758E+003 
 1.4728539E+001  1.0452275E+003 
 1.4745449E+001  1.0755728E+003 
 1.4762360E+001  1.1125840E+003 
 1.4779270E+001  1.1621854E+003 
 1.4796181E+001  1.2189286E+003 
 1.4813091E+001  1.2742209E+003 
 1.4830002E+001  1.3254219E+003 
 1.4846911E+001  1.3602750E+003 
 1.4863822E+001  1.3731661E+003 
 1.4880733E+001  1.3698970E+003 
 1.4897643E+001  1.3511887E+003 
 1.4914554E+001  1.3185939E+003 
 1.4931463E+001  1.2751271E+003 
 1.4948374E+001  1.2253895E+003 
 1.4965284E+001  1.1768053E+003 
 1.4982195E+001  1.1412769E+003 
 1.4999105E+001  1.1302793E+003 
 1.5016016E+001  1.1397186E+003 
 1.5032926E+001  1.1664241E+003 
 1.5049836E+001  1.2297557E+003 
 1.5066747E+001  1.3496404E+003 
 1.5083657E+001  1.5394181E+003 
 1.5100568E+001  1.7942480E+003 
 1.5117477E+001  2.1007114E+003 
 1.5134388E+001  2.4457261E+003 
 1.5151299E+001  2.7888359E+003 
 1.5168209E+001  3.0776836E+003 
 1.5185120E+001  3.2738462E+003 
 1.5202029E+001  3.3321594E+003 
 1.5218940E+001  3.2127241E+003 
 1.5235850E+001  2.9056428E+003 
 1.5252761E+001  2.5057695E+003 
 1.5269671E+001  2.1479087E+003 
 1.5286582E+001  1.8833344E+003 
 1.5303492E+001  1.7094808E+003 
 1.5320402E+001  1.6168132E+003 
 1.5337313E+001  1.5903942E+003 
 1.5354223E+001  1.6104097E+003 
 1.5371134E+001  1.6550260E+003 
 1.5388043E+001  1.6955577E+003 
 1.5404954E+001  1.7124480E+003 
 1.5421865E+001  1.7072867E+003 
 1.5438775E+001  1.7021949E+003 
 1.5455686E+001  1.7077125E+003 
 1.5472595E+001  1.7369926E+003 
 1.5489506E+001  1.8027767E+003 
 1.5506416E+001  1.8915968E+003 
 1.5523327E+001  1.9795176E+003 
 1.5540237E+001  2.0545588E+003 
 1.5557148E+001  2.1105322E+003 
 1.5574058E+001  2.1250232E+003 
 1.5590968E+001  2.0794561E+003 
 1.5607879E+001  1.9775278E+003 
 1.5624789E+001  1.8355386E+003 
 1.5641700E+001  1.6733293E+003 
 1.5658609E+001  1.5132344E+003 
 1.5675520E+001  1.3776611E+003 
 1.5692430E+001  1.2817484E+003 
 1.5709341E+001  1.2225354E+003 
 1.5726252E+001  1.1878362E+003 
 1.5743161E+001  1.1716869E+003 
 1.5760072E+001  1.1714398E+003 
 1.5776982E+001  1.1881808E+003 
 1.5793893E+001  1.2159189E+003 
 1.5810803E+001  1.2647944E+003 
 1.5827714E+001  1.3438228E+003 
 1.5844624E+001  1.4536068E+003 
 1.5861534E+001  1.5981816E+003 
 1.5878445E+001  1.7712415E+003 
 1.5895355E+001  1.9546104E+003 
 1.5912266E+001  2.1254885E+003 
 1.5929175E+001  2.2610354E+003 
 1.5946086E+001  2.3377866E+003 
 1.5962996E+001  2.3418730E+003 
 1.5979907E+001  2.3016782E+003 
 1.5996818E+001  2.2479290E+003 
 1.6013727E+001  2.1918394E+003 
 1.6030638E+001  2.1566133E+003 
 1.6047548E+001  2.1596155E+003 
 1.6064459E+001  2.2018098E+003 
 1.6081369E+001  2.2738164E+003 
 1.6098280E+001  2.3615552E+003 
 1.6115191E+001  2.4286777E+003 
 1.6132101E+001  2.4240779E+003 
 1.6149012E+001  2.3409514E+003 
 1.6165920E+001  2.1989861E+003 
 1.6182831E+001  2.0177219E+003 
 1.6199741E+001  1.8052849E+003 
 1.6216652E+001  1.5953932E+003 
 1.6233562E+001  1.4256230E+003 
 1.6250473E+001  1.2988131E+003 
 1.6267384E+001  1.2050051E+003 
 1.6284294E+001  1.1404768E+003 
 1.6301205E+001  1.0985735E+003 
 1.6318115E+001  1.0681678E+003 
 1.6335024E+001  1.0459312E+003 
 1.6351934E+001  1.0310310E+003 
 1.6368845E+001  1.0192824E+003 
 1.6385756E+001  1.0071838E+003 
 1.6402666E+001  1.0015825E+003 
 1.6419577E+001  1.0036921E+003 
 1.6436487E+001  1.0107985E+003 
 1.6453398E+001  1.0336606E+003 
 1.6470308E+001  1.0781395E+003 
 1.6487219E+001  1.1343325E+003 
 1.6504129E+001  1.2058278E+003 
 1.6521038E+001  1.2923337E+003 
 1.6537949E+001  1.3714052E+003 
 1.6554859E+001  1.4334148E+003 
 1.6571770E+001  1.4726624E+003 
 1.6588680E+001  1.4837198E+003 
 1.6605591E+001  1.4697655E+003 
 1.6622501E+001  1.4385784E+003 
 1.6639412E+001  1.3932749E+003 
 1.6656322E+001  1.3426161E+003 
 1.6673233E+001  1.3068077E+003 
 1.6690144E+001  1.3031798E+003 
 1.6707052E+001  1.3339136E+003 
 1.6723963E+001  1.3728181E+003 
 1.6740873E+001  1.4067188E+003 
 1.6757784E+001  1.4185160E+003 
 1.6774694E+001  1.3923124E+003 
 1.6791605E+001  1.3325222E+003 
 1.6808516E+001  1.2528654E+003 
 1.6825426E+001  1.1659092E+003 
 1.6842337E+001  1.0828584E+003 
 1.6859247E+001  1.0290676E+003 
 1.6876158E+001  1.0282145E+003 
 1.6893066E+001  1.0702762E+003 
 1.6909977E+001  1.1441497E+003 
 1.6926888E+001  1.2360864E+003 
 1.6943798E+001  1.3332775E+003 
 1.6960709E+001  1.4121573E+003 
 1.6977619E+001  1.4638707E+003 
 1.6994530E+001  1.4979795E+003 
 1.7011440E+001  1.5218165E+003 
 1.7028351E+001  1.5489434E+003 
 1.7045261E+001  1.5966632E+003 
 1.7062170E+001  1.6624523E+003 
 1.7079081E+001  1.7356824E+003 
 1.7095991E+001  1.8166990E+003 
 1.7112902E+001  1.8768593E+003 
 1.7129812E+001  1.8725725E+003 
 1.7146723E+001  1.7949977E+003 
 1.7163633E+001  1.6567924E+003 
 1.7180544E+001  1.4823278E+003 
 1.7197454E+001  1.3043060E+003 
 1.7214365E+001  1.1470728E+003 
 1.7231276E+001  1.0212675E+003 
 1.7248184E+001  9.3187592E+002 
 1.7265095E+001  8.9090680E+002 
 1.7282005E+001  9.1038757E+002 
 1.7298916E+001  9.8043384E+002 
 1.7315826E+001  1.1017794E+003 
 1.7332737E+001  1.2749523E+003 
 1.7349648E+001  1.4767789E+003 
 1.7366558E+001  1.6837219E+003 
 1.7383469E+001  1.8663098E+003 
 1.7400379E+001  1.9843278E+003 
 1.7417290E+001  2.0105126E+003 
 1.7434198E+001  1.9435854E+003 
 1.7451109E+001  1.7976342E+003 
 1.7468019E+001  1.5980862E+003 
 1.7484930E+001  1.3910753E+003 
 1.7501841E+001  1.2046703E+003 
 1.7518751E+001  1.0532209E+003 
 1.7535662E+001  9.4095050E+002 
 1.7552572E+001  8.6903259E+002 
 1.7569483E+001  8.3259656E+002 
 1.7586393E+001  8.2304022E+002 
 1.7603302E+001  8.3432837E+002 
 1.7620213E+001  8.6646490E+002 
 1.7637123E+001  9.2773895E+002 
 1.7654034E+001  1.0100049E+003 
 1.7670944E+001  1.0952338E+003 
 1.7687855E+001  1.1635394E+003 
 1.7704765E+001  1.2008260E+003 
 1.7721676E+001  1.2047024E+003 
 1.7738586E+001  1.1778735E+003 
 1.7755497E+001  1.1220908E+003 
 1.7772408E+001  1.0434913E+003 
 1.7789316E+001  9.5838385E+002 
 1.7806227E+001  8.8258563E+002 
 1.7823137E+001  8.2766907E+002 
 1.7840048E+001  8.0111017E+002 
 1.7856958E+001  7.9445410E+002 
 1.7873869E+001  8.0296515E+002 
 1.7890779E+001  8.2206165E+002 
 1.7907690E+001  8.3880792E+002 
 1.7924601E+001  8.4638239E+002 
 1.7941511E+001  8.4831226E+002 
 1.7958422E+001  8.5048999E+002 
 1.7975330E+001  8.6486652E+002 
 1.7992241E+001  8.9827362E+002 
 1.8009151E+001  9.4192114E+002 
 1.8026062E+001  1.0002864E+003 
 1.8042973E+001  1.0715577E+003 
 1.8059883E+001  1.1332463E+003 
 1.8076794E+001  1.1730859E+003 
 1.8093704E+001  1.1887345E+003 
 1.8110615E+001  1.1703844E+003 
 1.8127525E+001  1.1204132E+003 
 1.8144436E+001  1.0518959E+003 
 1.8161345E+001  9.7498553E+002 
 1.8178255E+001  8.9991620E+002 
 1.8195166E+001  8.3522137E+002 
 1.8212076E+001  7.9179669E+002 
 1.8228987E+001  7.6846753E+002 
 1.8245897E+001  7.5979016E+002 
 1.8262808E+001  7.6265570E+002 
 1.8279718E+001  7.7226819E+002 
 1.8296629E+001  7.8497479E+002 
 1.8313540E+001  8.0537646E+002 
 1.8330448E+001  8.5068134E+002 
 1.8347359E+001  9.3161285E+002 
 1.8364269E+001  1.0439191E+003 
 1.8381180E+001  1.1929287E+003 
 1.8398090E+001  1.3759373E+003 
 1.8415001E+001  1.5612454E+003 
 1.8431911E+001  1.7157140E+003 
 1.8448822E+001  1.8164103E+003 
 1.8465733E+001  1.8417794E+003 
 1.8482643E+001  1.7879160E+003 
 1.8499554E+001  1.6664860E+003 
 1.8516462E+001  1.4914574E+003 
 1.8533373E+001  1.2957090E+003 
 1.8550283E+001  1.1207605E+003 
 1.8567194E+001  9.7357220E+002 
 1.8584105E+001  8.5662616E+002 
 1.8601015E+001  7.7595081E+002 
 1.8617926E+001  7.2177094E+002 
 1.8634836E+001  6.8972211E+002 
 1.8651747E+001  6.7370715E+002 
 1.8668657E+001  6.6866071E+002 
 1.8685568E+001  6.7039313E+002 
 1.8702477E+001  6.8039600E+002 
 1.8719387E+001  7.0311078E+002 
 1.8736298E+001  7.4405579E+002 
 1.8753208E+001  8.0890387E+002 
 1.8770119E+001  8.9078925E+002 
 1.8787029E+001  9.8674878E+002 
 1.8803940E+001  1.0841722E+003 
 1.8820850E+001  1.1650048E+003 
 1.8837761E+001  1.2258556E+003 
 1.8854671E+001  1.2569575E+003 
 1.8871580E+001  1.2512529E+003 
 1.8888491E+001  1.2142732E+003 
 1.8905401E+001  1.1444279E+003 
 1.8922312E+001  1.0447764E+003 
 1.8939222E+001  9.4290662E+002 
 1.8956133E+001  8.5714038E+002 
 1.8973043E+001  7.8866144E+002 
 1.8989954E+001  7.4248669E+002 
 1.9006865E+001  7.2140338E+002 
 1.9023775E+001  7.1298547E+002 
 1.9040686E+001  7.0482080E+002 
 1.9057594E+001  6.9681030E+002 
 1.9074505E+001  6.9083301E+002 
 1.9091415E+001  6.8177527E+002 
 1.9108326E+001  6.6740479E+002 
 1.9125237E+001  6.5350378E+002 
 1.9142147E+001  6.4179663E+002 
 1.9159058E+001  6.3222430E+002 
 1.9175968E+001  6.2780084E+002 
 1.9192879E+001  6.2649353E+002 
 1.9209789E+001  6.2817010E+002 
 1.9226700E+001  6.3276862E+002 
 1.9243608E+001  6.3621082E+002 
 1.9260519E+001  6.3661975E+002 
 1.9277430E+001  6.3881201E+002 
 1.9294340E+001  6.4036493E+002 
 1.9311251E+001  6.3734753E+002 
 1.9328161E+001  6.3872974E+002 
 1.9345072E+001  6.4906244E+002 
 1.9361982E+001  6.6513336E+002 
 1.9378893E+001  6.8328369E+002 
 1.9395803E+001  7.0504749E+002 
 1.9412714E+001  7.3315228E+002 
 1.9429623E+001  7.7228326E+002 
 1.9446533E+001  8.2621814E+002 
 1.9463444E+001  9.0025348E+002 
 1.9480354E+001  9.9586713E+002 
 1.9497265E+001  1.1163907E+003 
 1.9514175E+001  1.2659589E+003 
 1.9531086E+001  1.4340419E+003 
 1.9547997E+001  1.6004301E+003 
 1.9564907E+001  1.7410645E+003 
 1.9581818E+001  1.8426216E+003 
 1.9598726E+001  1.8830325E+003 
 1.9615637E+001  1.8570121E+003 
 1.9632547E+001  1.7816112E+003 
 1.9649458E+001  1.6799536E+003 
 1.9666368E+001  1.5698263E+003 
 1.9683279E+001  1.4876558E+003 
 1.9700190E+001  1.4461589E+003 
 1.9717100E+001  1.4225900E+003 
 1.9734011E+001  1.4260549E+003 
 1.9750921E+001  1.4452773E+003 
 1.9767832E+001  1.4575752E+003 
 1.9784740E+001  1.4362250E+003 
 1.9801651E+001  1.3730923E+003 
 1.9818562E+001  1.2761417E+003 
 1.9835472E+001  1.1614868E+003 
 1.9852383E+001  1.0469364E+003 
 1.9869293E+001  9.4788885E+002 
 1.9886204E+001  8.7993524E+002 
 1.9903114E+001  8.4318103E+002 
 1.9920025E+001  8.2910797E+002 
 1.9936935E+001  8.3223706E+002 
 1.9953846E+001  8.4866571E+002 
 1.9970755E+001  8.7455481E+002 
 1.9987665E+001  9.1295923E+002 
 2.0004576E+001  9.5965405E+002 
 2.0021486E+001  1.0013583E+003 
 2.0038397E+001  1.0425294E+003 
 2.0055307E+001  1.0879390E+003 
 2.0072218E+001  1.1164171E+003 
 2.0089128E+001  1.1190005E+003 
 2.0106039E+001  1.1060792E+003 
 2.0122950E+001  1.0833038E+003 
 2.0139860E+001  1.0604609E+003 
 2.0156769E+001  1.0505068E+003 
 2.0173679E+001  1.0568864E+003 
 2.0190590E+001  1.0753890E+003 
 2.0207500E+001  1.1098093E+003 
 2.0224411E+001  1.1636158E+003 
 2.0241322E+001  1.2253661E+003 
 2.0258232E+001  1.2680927E+003 
 2.0275143E+001  1.2848679E+003 
 2.0292053E+001  1.2808702E+003 
 2.0308964E+001  1.2479730E+003 
 2.0325872E+001  1.2044030E+003 
 2.0342783E+001  1.1688346E+003 
 2.0359694E+001  1.1378954E+003 
 2.0376604E+001  1.1031234E+003 
 2.0393515E+001  1.0760411E+003 
 2.0410425E+001  1.0546512E+003 
 2.0427336E+001  1.0230351E+003 
 2.0444246E+001  9.8611517E+002 
 2.0461157E+001  9.4720831E+002 
 2.0478067E+001  9.0523547E+002 
 2.0494978E+001  8.5949030E+002 
 2.0511887E+001  8.1631464E+002 
 2.0528797E+001  7.8334613E+002 
 2.0545708E+001  7.5923755E+002 
 2.0562618E+001  7.4165210E+002 
 2.0579529E+001  7.3207544E+002 
 2.0596439E+001  7.2843591E+002 
 2.0613350E+001  7.2262311E+002 
 2.0630260E+001  7.2074469E+002 
 2.0647171E+001  7.2209802E+002 
 2.0664082E+001  7.1541583E+002 
 2.0680992E+001  7.0786578E+002 
 2.0697901E+001  7.0238495E+002 
 2.0714811E+001  6.9705951E+002 
 2.0731722E+001  6.9289124E+002 
 2.0748632E+001  6.9846216E+002 
 2.0765543E+001  7.0983936E+002 
 2.0782454E+001  7.2562549E+002 
 2.0799364E+001  7.5755231E+002 
 2.0816275E+001  8.0577673E+002 
 2.0833185E+001  8.6435724E+002 
 2.0850096E+001  9.3614032E+002 
 2.0867004E+001  1.0331288E+003 
 2.0883915E+001  1.1550997E+003 
 2.0900826E+001  1.2888545E+003 
 2.0917736E+001  1.4200151E+003 
 2.0934647E+001  1.5394351E+003 
 2.0951557E+001  1.6329208E+003 
 2.0968468E+001  1.6824320E+003 
 2.0985378E+001  1.6751233E+003 
 2.1002289E+001  1.6079882E+003 
 2.1019199E+001  1.4933013E+003 
 2.1036110E+001  1.3494160E+003 
 2.1053019E+001  1.1999252E+003 
 2.1069929E+001  1.0656479E+003 
 2.1086840E+001  9.5325470E+002 
 2.1103750E+001  8.6693115E+002 
 2.1120661E+001  8.1055090E+002 
 2.1137571E+001  7.7381940E+002 
 2.1154482E+001  7.4732452E+002 
 2.1171392E+001  7.3545306E+002 
 2.1188303E+001  7.3427979E+002 
 2.1205214E+001  7.3501917E+002 
 2.1222124E+001  7.4111432E+002 
 2.1239033E+001  7.5140790E+002 
 2.1255943E+001  7.5911420E+002 
 2.1272854E+001  7.6463098E+002 
 2.1289764E+001  7.6749493E+002 
 2.1306675E+001  7.6931360E+002 
 2.1323586E+001  7.6485016E+002 
 2.1340496E+001  7.5317682E+002 
 2.1357407E+001  7.4335620E+002 
 2.1374317E+001  7.3859973E+002 
 2.1391228E+001  7.3485004E+002 
 2.1408138E+001  7.3492053E+002 
 2.1425047E+001  7.4454126E+002 
 2.1441957E+001  7.5966742E+002 
 2.1458868E+001  7.8076178E+002 
 2.1475779E+001  8.1213757E+002 
 2.1492689E+001  8.5856323E+002 
 2.1509600E+001  9.2072369E+002 
 2.1526510E+001  9.9697369E+002 
 2.1543421E+001  1.0824017E+003 
 2.1560331E+001  1.1587264E+003 
 2.1577242E+001  1.2101412E+003 
 2.1594151E+001  1.2398871E+003 
 2.1611061E+001  1.2490686E+003 
 2.1627972E+001  1.2272092E+003 
 2.1644882E+001  1.1768344E+003 
 2.1661793E+001  1.1170170E+003 
 2.1678703E+001  1.0570100E+003 
 2.1695614E+001  1.0009987E+003 
 2.1712524E+001  9.6192688E+002 
 2.1729435E+001  9.4171265E+002 
 2.1746346E+001  9.3292694E+002 
 2.1763256E+001  9.3426471E+002 
 2.1780165E+001  9.4802069E+002 
 2.1797075E+001  9.7144049E+002 
 2.1813986E+001  9.9776306E+002 
 2.1830896E+001  1.0227121E+003 
 2.1847807E+001  1.0463064E+003 
 2.1864717E+001  1.0717775E+003 
 2.1881628E+001  1.0888759E+003 
 2.1898539E+001  1.1009221E+003 
 2.1915449E+001  1.1235519E+003 
 2.1932360E+001  1.1526456E+003 
 2.1949270E+001  1.1864950E+003 
 2.1966179E+001  1.2350845E+003 
 2.1983089E+001  1.3023936E+003 
 2.2000000E+001  0.0000000E+000
