# Supplementary material for: Application of singular value decomposition analysis to time-dependent powder diffraction data of an in-situ photodimerization reaction
Source: J Synchrotron Radiat. 2014 Apr 2;21(Pt 3):554–60. doi: 10.1107/S1600577514004366 (PMC4333817; doi:10.1107/S1600577514004366)
Supplement: Supplementary file 1 [file s-21-00554-sup1.zip › 1cha/1chai_03.chi]

 3.5000501E+000  0.0000000E+000 
 3.5169604E+000  4.1396079E+003 
 3.5338709E+000  3.7364358E+003 
 3.5507813E+000  2.2219385E+003 
 3.5676916E+000  2.1750173E+003 
 3.5846019E+000  2.5741975E+003 
 3.6015124E+000  2.6485164E+003 
 3.6184227E+000  3.1696597E+003 
 3.6353331E+000  3.5180974E+003 
 3.6522434E+000  3.2192231E+003 
 3.6691539E+000  4.1422998E+003 
 3.6860642E+000  4.6625596E+003 
 3.7029746E+000  4.8073291E+003 
 3.7198849E+000  5.0133916E+003 
 3.7367954E+000  5.0740107E+003 
 3.7537057E+000  5.0782598E+003 
 3.7706161E+000  5.2867378E+003 
 3.7875264E+000  5.1670771E+003 
 3.8044369E+000  5.1502656E+003 
 3.8213472E+000  5.5987017E+003 
 3.8382576E+000  5.6356768E+003 
 3.8551679E+000  6.0400503E+003 
 3.8720784E+000  6.0409556E+003 
 3.8889887E+000  7.0988691E+003 
 3.9058990E+000  8.7259990E+003 
 3.9228094E+000  1.1341008E+004 
 3.9397199E+000  1.4812572E+004 
 3.9566302E+000  1.8946893E+004 
 3.9735405E+000  2.2548154E+004 
 3.9904509E+000  2.5294121E+004 
 4.0073614E+000  2.7089133E+004 
 4.0242715E+000  2.6635254E+004 
 4.0411820E+000  2.4788303E+004 
 4.0580926E+000  2.3642221E+004 
 4.0750027E+000  1.9690285E+004 
 4.0919132E+000  1.6547029E+004 
 4.1088238E+000  1.3186118E+004 
 4.1257339E+000  1.0340709E+004 
 4.1426444E+000  8.0154507E+003 
 4.1595545E+000  6.2175420E+003 
 4.1764650E+000  5.1638984E+003 
 4.1933756E+000  4.7184341E+003 
 4.2102857E+000  4.2412109E+003 
 4.2271962E+000  3.5216130E+003 
 4.2441068E+000  3.2471145E+003 
 4.2610168E+000  3.0994917E+003 
 4.2779274E+000  3.0847119E+003 
 4.2948375E+000  2.9712170E+003 
 4.3117480E+000  2.9688452E+003 
 4.3286586E+000  2.9571172E+003 
 4.3455687E+000  2.7231152E+003 
 4.3624792E+000  2.6146843E+003 
 4.3793898E+000  2.6813508E+003 
 4.3962998E+000  2.3647632E+003 
 4.4132104E+000  2.5268718E+003 
 4.4301205E+000  2.6085269E+003 
 4.4470310E+000  1.9693169E+003 
 4.4639416E+000  2.2319041E+003 
 4.4808517E+000  2.3874297E+003 
 4.4977622E+000  2.3410801E+003 
 4.5146728E+000  2.5877415E+003 
 4.5315828E+000  2.5202144E+003 
 4.5484934E+000  2.1232905E+003 
 4.5654039E+000  2.0845676E+003 
 4.5823140E+000  2.1655288E+003 
 4.5992246E+000  2.0028049E+003 
 4.6161346E+000  2.4073853E+003 
 4.6330452E+000  2.4071616E+003 
 4.6499557E+000  2.6646667E+003 
 4.6668658E+000  2.5556172E+003 
 4.6837764E+000  2.2643682E+003 
 4.7006869E+000  2.2022471E+003 
 4.7175970E+000  2.3702998E+003 
 4.7345076E+000  2.4451648E+003 
 4.7514176E+000  2.3536252E+003 
 4.7683282E+000  2.2491689E+003 
 4.7852387E+000  1.9436423E+003 
 4.8021488E+000  2.3561724E+003 
 4.8190594E+000  2.4747756E+003 
 4.8359699E+000  2.4621895E+003 
 4.8528800E+000  2.4514155E+003 
 4.8697906E+000  2.3909773E+003 
 4.8867006E+000  2.4397651E+003 
 4.9036112E+000  2.4210220E+003 
 4.9205217E+000  2.4140503E+003 
 4.9374318E+000  2.6229312E+003 
 4.9543424E+000  2.6862866E+003 
 4.9712529E+000  2.4320591E+003 
 4.9881630E+000  2.6146001E+003 
 5.0050735E+000  2.3394131E+003 
 5.0219836E+000  2.3751460E+003 
 5.0388942E+000  2.3979851E+003 
 5.0558047E+000  2.1759045E+003 
 5.0727148E+000  2.0419485E+003 
 5.0896254E+000  1.9456887E+003 
 5.1065359E+000  1.7747598E+003 
 5.1234460E+000  1.7022632E+003 
 5.1403565E+000  1.7992039E+003 
 5.1572666E+000  1.7198870E+003 
 5.1741772E+000  1.4931445E+003 
 5.1910877E+000  1.7052448E+003 
 5.2079978E+000  1.4446455E+003 
 5.2249084E+000  1.4952499E+003 
 5.2418189E+000  1.4570413E+003 
 5.2587290E+000  1.4642607E+003 
 5.2756395E+000  1.4380693E+003 
 5.2925496E+000  1.3372471E+003 
 5.3094602E+000  1.3185616E+003 
 5.3263707E+000  1.3192517E+003 
 5.3432808E+000  1.1240000E+003 
 5.3601913E+000  1.3385784E+003 
 5.3771019E+000  1.4738236E+003 
 5.3940120E+000  1.4343488E+003 
 5.4109225E+000  1.5700421E+003 
 5.4278326E+000  1.6490300E+003 
 5.4447432E+000  1.8926830E+003 
 5.4616537E+000  2.2515300E+003 
 5.4785638E+000  2.5309836E+003 
 5.4954743E+000  2.9056272E+003 
 5.5123849E+000  3.6794983E+003 
 5.5292950E+000  4.5793008E+003 
 5.5462055E+000  5.7020000E+003 
 5.5631161E+000  7.5367793E+003 
 5.5800261E+000  9.4747441E+003 
 5.5969367E+000  1.2050729E+004 
 5.6138468E+000  1.3957217E+004 
 5.6307573E+000  1.5312853E+004 
 5.6476679E+000  1.5969604E+004 
 5.6645780E+000  1.5664662E+004 
 5.6814885E+000  1.4388530E+004 
 5.6983991E+000  1.2405912E+004 
 5.7153091E+000  1.0221862E+004 
 5.7322197E+000  7.4972437E+003 
 5.7491298E+000  5.9989097E+003 
 5.7660403E+000  4.3317891E+003 
 5.7829509E+000  3.3275889E+003 
 5.7998610E+000  2.7532261E+003 
 5.8167715E+000  2.3616118E+003 
 5.8336821E+000  2.3038423E+003 
 5.8505921E+000  2.7246567E+003 
 5.8675027E+000  3.5557402E+003 
 5.8844128E+000  4.9184238E+003 
 5.9013233E+000  7.1057300E+003 
 5.9182339E+000  9.5057344E+003 
 5.9351439E+000  1.3274798E+004 
 5.9520545E+000  1.6655756E+004 
 5.9689651E+000  2.0512270E+004 
 5.9858751E+000  2.3518797E+004 
 6.0027857E+000  2.4627299E+004 
 6.0196958E+000  2.4069990E+004 
 6.0366063E+000  2.1732158E+004 
 6.0535169E+000  1.7852227E+004 
 6.0704269E+000  1.3902608E+004 
 6.0873375E+000  1.0442735E+004 
 6.1042480E+000  7.2881108E+003 
 6.1211581E+000  5.2380234E+003 
 6.1380687E+000  3.7612742E+003 
 6.1549788E+000  2.6637246E+003 
 6.1718893E+000  2.2682229E+003 
 6.1887999E+000  1.9826925E+003 
 6.2057099E+000  1.6615780E+003 
 6.2226205E+000  1.4673293E+003 
 6.2395310E+000  1.3605310E+003 
 6.2564411E+000  1.2765980E+003 
 6.2733517E+000  1.3710552E+003 
 6.2902617E+000  1.4265930E+003 
 6.3071723E+000  1.3720603E+003 
 6.3240829E+000  1.4198903E+003 
 6.3409929E+000  1.5681012E+003 
 6.3579035E+000  1.7413447E+003 
 6.3748140E+000  2.0322457E+003 
 6.3917241E+000  2.5064834E+003 
 6.4086347E+000  3.3202603E+003 
 6.4255447E+000  4.5858223E+003 
 6.4424553E+000  6.5007339E+003 
 6.4593658E+000  9.4798398E+003 
 6.4762759E+000  1.3360622E+004 
 6.4931865E+000  2.0004762E+004 
 6.5100970E+000  2.8355189E+004 
 6.5270071E+000  3.6571277E+004 
 6.5439177E+000  4.6987414E+004 
 6.5608277E+000  5.3215684E+004 
 6.5777383E+000  5.4646207E+004 
 6.5946488E+000  5.1642367E+004 
 6.6115589E+000  4.3746215E+004 
 6.6284695E+000  3.3151418E+004 
 6.6453800E+000  2.2773213E+004 
 6.6622901E+000  1.5151476E+004 
 6.6792006E+000  1.0686100E+004 
 6.6961112E+000  7.1810796E+003 
 6.7130213E+000  5.2295176E+003 
 6.7299318E+000  3.9136873E+003 
 6.7468419E+000  3.1332900E+003 
 6.7637525E+000  2.6780752E+003 
 6.7806630E+000  2.4715347E+003 
 6.7975731E+000  2.4814832E+003 
 6.8144836E+000  2.6033826E+003 
 6.8313942E+000  3.0613889E+003 
 6.8483043E+000  3.8701318E+003 
 6.8652148E+000  4.8287778E+003 
 6.8821249E+000  5.8595410E+003 
 6.8990355E+000  6.7940674E+003 
 6.9159460E+000  7.4950425E+003 
 6.9328561E+000  7.9855576E+003 
 6.9497666E+000  8.0764473E+003 
 6.9666772E+000  7.6326304E+003 
 6.9835873E+000  6.7804067E+003 
 7.0004978E+000  5.7126665E+003 
 7.0174079E+000  4.5297026E+003 
 7.0343184E+000  3.4918848E+003 
 7.0512290E+000  2.7376299E+003 
 7.0681391E+000  2.0729419E+003 
 7.0850496E+000  1.7162561E+003 
 7.1019602E+000  1.5260924E+003 
 7.1188703E+000  1.4267906E+003 
 7.1357808E+000  1.3586567E+003 
 7.1526909E+000  1.3498984E+003 
 7.1696014E+000  1.3649385E+003 
 7.1865120E+000  1.3262693E+003 
 7.2034221E+000  1.3343453E+003 
 7.2203326E+000  1.3582384E+003 
 7.2372432E+000  1.3438264E+003 
 7.2541533E+000  1.3603064E+003 
 7.2710638E+000  1.3265275E+003 
 7.2879739E+000  1.2667491E+003 
 7.3048844E+000  1.2284110E+003 
 7.3217950E+000  1.2375500E+003 
 7.3387051E+000  1.1973551E+003 
 7.3556156E+000  1.1630157E+003 
 7.3725262E+000  1.2399620E+003 
 7.3894362E+000  1.2324414E+003 
 7.4063468E+000  1.2342043E+003 
 7.4232569E+000  1.2270175E+003 
 7.4401674E+000  1.2626890E+003 
 7.4570780E+000  1.3094187E+003 
 7.4739881E+000  1.3666293E+003 
 7.4908986E+000  1.3809414E+003 
 7.5078092E+000  1.4054114E+003 
 7.5247192E+000  1.4856204E+003 
 7.5416298E+000  1.5567036E+003 
 7.5585399E+000  1.5922217E+003 
 7.5754504E+000  1.6881052E+003 
 7.5923610E+000  1.7660956E+003 
 7.6092710E+000  1.8350394E+003 
 7.6261816E+000  2.0198058E+003 
 7.6430922E+000  2.1481370E+003 
 7.6600022E+000  2.3215007E+003 
 7.6769128E+000  2.5553364E+003 
 7.6938233E+000  2.7922888E+003 
 7.7107334E+000  3.0787881E+003 
 7.7276440E+000  3.4765750E+003 
 7.7445540E+000  3.9670054E+003 
 7.7614646E+000  4.5658604E+003 
 7.7783751E+000  5.4366748E+003 
 7.7952852E+000  7.0085459E+003 
 7.8121958E+000  9.3469668E+003 
 7.8291063E+000  1.2788407E+004 
 7.8460164E+000  1.8362443E+004 
 7.8629270E+000  2.5755189E+004 
 7.8798370E+000  3.6629641E+004 
 7.8967476E+000  5.1265469E+004 
 7.9136581E+000  6.7758680E+004 
 7.9305682E+000  8.1613328E+004 
 7.9474788E+000  8.6838633E+004 
 7.9643893E+000  8.2575578E+004 
 7.9812994E+000  6.9195219E+004 
 7.9982100E+000  5.3695770E+004 
 8.0151205E+000  4.1316367E+004 
 8.0320311E+000  3.0443289E+004 
 8.0489407E+000  2.2089990E+004 
 8.0658512E+000  1.6217882E+004 
 8.0827618E+000  1.2242686E+004 
 8.0996723E+000  9.7418154E+003 
 8.1165829E+000  8.3144424E+003 
 8.1334925E+000  7.8178047E+003 
 8.1504030E+000  8.2160059E+003 
 8.1673136E+000  9.2083408E+003 
 8.1842241E+000  1.0811513E+004 
 8.2011347E+000  1.3003346E+004 
 8.2180443E+000  1.5936268E+004 
 8.2349548E+000  1.8981705E+004 
 8.2518654E+000  2.1911818E+004 
 8.2687759E+000  2.4076131E+004 
 8.2856865E+000  2.4470865E+004 
 8.3025970E+000  2.2833453E+004 
 8.3195066E+000  1.9593555E+004 
 8.3364172E+000  1.5356668E+004 
 8.3533278E+000  1.1937162E+004 
 8.3702383E+000  9.0305840E+003 
 8.3871489E+000  7.0482690E+003 
 8.4040585E+000  5.8391289E+003 
 8.4209690E+000  5.0898472E+003 
 8.4378796E+000  4.6964917E+003 
 8.4547901E+000  4.5971030E+003 
 8.4717007E+000  4.7149766E+003 
 8.4886103E+000  5.0377437E+003 
 8.5055208E+000  5.6437915E+003 
 8.5224314E+000  6.7429160E+003 
 8.5393419E+000  8.5483047E+003 
 8.5562525E+000  1.1288422E+004 
 8.5731630E+000  1.5563609E+004 
 8.5900726E+000  2.1139801E+004 
 8.6069832E+000  2.9964500E+004 
 8.6238937E+000  4.1203684E+004 
 8.6408043E+000  5.3555250E+004 
 8.6577148E+000  6.4233445E+004 
 8.6746244E+000  6.9131242E+004 
 8.6915350E+000  6.7243516E+004 
 8.7084455E+000  5.9661445E+004 
 8.7253561E+000  4.6896176E+004 
 8.7422667E+000  3.4458676E+004 
 8.7591772E+000  2.3983668E+004 
 8.7760868E+000  1.6455613E+004 
 8.7929974E+000  1.1347426E+004 
 8.8099079E+000  8.0256284E+003 
 8.8268185E+000  5.9654883E+003 
 8.8437290E+000  4.6487183E+003 
 8.8606386E+000  3.7866057E+003 
 8.8775492E+000  3.2746323E+003 
 8.8944597E+000  2.8300288E+003 
 8.9113703E+000  2.5039685E+003 
 8.9282808E+000  2.2637268E+003 
 8.9451904E+000  2.0433695E+003 
 8.9621010E+000  1.8777806E+003 
 8.9790115E+000  1.7223231E+003 
 8.9959221E+000  1.6074445E+003 
 9.0128326E+000  1.5580317E+003 
 9.0297432E+000  1.4967424E+003 
 9.0466528E+000  1.4135980E+003 
 9.0635633E+000  1.3739780E+003 
 9.0804739E+000  1.2765371E+003 
 9.0973845E+000  1.2204968E+003 
 9.1142950E+000  1.2167712E+003 
 9.1312046E+000  1.2127152E+003 
 9.1481152E+000  1.1745122E+003 
 9.1650257E+000  1.1307537E+003 
 9.1819363E+000  1.0850210E+003 
 9.1988468E+000  1.0415331E+003 
 9.2157564E+000  1.0127791E+003 
 9.2326670E+000  1.0001243E+003 
 9.2495775E+000  9.9623865E+002 
 9.2664881E+000  1.0055242E+003 
 9.2833986E+000  1.0366624E+003 
 9.3003092E+000  1.0709209E+003 
 9.3172188E+000  1.1125298E+003 
 9.3341293E+000  1.1716544E+003 
 9.3510399E+000  1.2276005E+003 
 9.3679504E+000  1.2788783E+003 
 9.3848610E+000  1.3702720E+003 
 9.4017706E+000  1.4991406E+003 
 9.4186811E+000  1.6308837E+003 
 9.4355917E+000  1.8485635E+003 
 9.4525023E+000  2.2632329E+003 
 9.4694128E+000  2.9101616E+003 
 9.4863224E+000  3.9315056E+003 
 9.5032330E+000  5.2686968E+003 
 9.5201435E+000  6.8395493E+003 
 9.5370541E+000  8.5753379E+003 
 9.5539646E+000  1.0189996E+004 
 9.5708752E+000  1.1480520E+004 
 9.5877848E+000  1.2169811E+004 
 9.6046953E+000  1.2104756E+004 
 9.6216059E+000  1.1392296E+004 
 9.6385164E+000  1.0182904E+004 
 9.6554270E+000  9.1681055E+003 
 9.6723366E+000  8.5175420E+003 
 9.6892471E+000  8.3621465E+003 
 9.7061577E+000  8.6418184E+003 
 9.7230682E+000  9.1848428E+003 
 9.7399788E+000  9.8034893E+003 
 9.7568893E+000  1.0329382E+004 
 9.7737989E+000  1.0544972E+004 
 9.7907095E+000  1.0274765E+004 
 9.8076200E+000  9.5148232E+003 
 9.8245306E+000  8.3063125E+003 
 9.8414412E+000  6.7966797E+003 
 9.8583508E+000  5.3629546E+003 
 9.8752613E+000  4.1771782E+003 
 9.8921719E+000  3.3107268E+003 
 9.9090824E+000  2.6879573E+003 
 9.9259930E+000  2.2693281E+003 
 9.9429026E+000  2.0098646E+003 
 9.9598131E+000  1.8766775E+003 
 9.9767237E+000  1.8416064E+003 
 9.9936342E+000  1.8350867E+003 
 1.0010545E+001  1.8113231E+003 
 1.0027455E+001  1.7962159E+003 
 1.0044365E+001  1.8278973E+003 
 1.0061275E+001  1.8963220E+003 
 1.0078186E+001  1.9465205E+003 
 1.0095097E+001  2.0207870E+003 
 1.0112007E+001  2.0820999E+003 
 1.0128917E+001  2.1525664E+003 
 1.0145827E+001  2.2645972E+003 
 1.0162738E+001  2.3882800E+003 
 1.0179648E+001  2.5270613E+003 
 1.0196559E+001  2.7202134E+003 
 1.0213469E+001  2.9891174E+003 
 1.0230379E+001  3.4179902E+003 
 1.0247290E+001  4.0664783E+003 
 1.0264200E+001  5.0490928E+003 
 1.0281111E+001  6.5985752E+003 
 1.0298021E+001  9.0168027E+003 
 1.0314931E+001  1.2620969E+004 
 1.0331841E+001  1.7714080E+004 
 1.0348752E+001  2.4424439E+004 
 1.0365663E+001  3.2639076E+004 
 1.0382573E+001  4.1115141E+004 
 1.0399483E+001  4.6346484E+004 
 1.0416393E+001  4.5485023E+004 
 1.0433304E+001  3.9313090E+004 
 1.0450214E+001  3.0899201E+004 
 1.0467125E+001  2.2586244E+004 
 1.0484035E+001  1.6004242E+004 
 1.0500945E+001  1.1449695E+004 
 1.0517856E+001  8.2217139E+003 
 1.0534766E+001  5.9407822E+003 
 1.0551677E+001  4.5598467E+003 
 1.0568587E+001  3.6349500E+003 
 1.0585497E+001  3.0813381E+003 
 1.0602407E+001  2.7267183E+003 
 1.0619318E+001  2.4475854E+003 
 1.0636229E+001  2.2082288E+003 
 1.0653139E+001  2.0230226E+003 
 1.0670049E+001  1.8827368E+003 
 1.0686959E+001  1.7846029E+003 
 1.0703870E+001  1.7073978E+003 
 1.0720780E+001  1.6453334E+003 
 1.0737691E+001  1.5964476E+003 
 1.0754601E+001  1.5409700E+003 
 1.0771511E+001  1.5286167E+003 
 1.0788422E+001  1.5313788E+003 
 1.0805332E+001  1.5083490E+003 
 1.0822243E+001  1.4878134E+003 
 1.0839153E+001  1.4836473E+003 
 1.0856063E+001  1.5136563E+003 
 1.0872973E+001  1.5636299E+003 
 1.0889884E+001  1.5976896E+003 
 1.0906795E+001  1.6264232E+003 
 1.0923705E+001  1.6786378E+003 
 1.0940615E+001  1.7395721E+003 
 1.0957525E+001  1.8313955E+003 
 1.0974436E+001  1.9903805E+003 
 1.0991346E+001  2.2450974E+003 
 1.1008257E+001  2.6687080E+003 
 1.1025167E+001  3.3320452E+003 
 1.1042077E+001  4.3075542E+003 
 1.1058988E+001  5.7231431E+003 
 1.1075898E+001  7.7026567E+003 
 1.1092809E+001  1.0284714E+004 
 1.1109719E+001  1.3469833E+004 
 1.1126629E+001  1.6757975E+004 
 1.1143539E+001  1.9137156E+004 
 1.1160450E+001  2.0184764E+004 
 1.1177361E+001  1.9549344E+004 
 1.1194271E+001  1.7387867E+004 
 1.1211181E+001  1.4426702E+004 
 1.1228091E+001  1.1482331E+004 
 1.1245002E+001  9.1038027E+003 
 1.1261912E+001  7.2427261E+003 
 1.1278823E+001  5.8337324E+003 
 1.1295733E+001  4.9428423E+003 
 1.1312643E+001  4.3440933E+003 
 1.1329554E+001  3.9550703E+003 
 1.1346464E+001  3.6716531E+003 
 1.1363375E+001  3.4189773E+003 
 1.1380285E+001  3.2204280E+003 
 1.1397195E+001  3.1176067E+003 
 1.1414105E+001  3.1759229E+003 
 1.1431016E+001  3.4552217E+003 
 1.1447927E+001  3.9498235E+003 
 1.1464837E+001  4.6532012E+003 
 1.1481747E+001  5.5350859E+003 
 1.1498657E+001  6.5530967E+003 
 1.1515568E+001  7.5806284E+003 
 1.1532478E+001  8.2397148E+003 
 1.1549389E+001  8.4187373E+003 
 1.1566299E+001  8.1092222E+003 
 1.1583209E+001  7.2939883E+003 
 1.1600120E+001  6.1329951E+003 
 1.1617030E+001  4.9189160E+003 
 1.1633941E+001  3.9132961E+003 
 1.1650851E+001  3.1539055E+003 
 1.1667761E+001  2.6102876E+003 
 1.1684671E+001  2.3224436E+003 
 1.1701582E+001  2.2393735E+003 
 1.1718493E+001  2.3567666E+003 
 1.1735403E+001  2.7329963E+003 
 1.1752314E+001  3.4757637E+003 
 1.1769223E+001  4.5514917E+003 
 1.1786134E+001  5.8729946E+003 
 1.1803044E+001  7.4944653E+003 
 1.1819955E+001  9.3496006E+003 
 1.1836865E+001  1.1197586E+004 
 1.1853775E+001  1.2700744E+004 
 1.1870686E+001  1.3665195E+004 
 1.1887596E+001  1.4448676E+004 
 1.1904507E+001  1.5595924E+004 
 1.1921417E+001  1.7428461E+004 
 1.1938327E+001  2.0063330E+004 
 1.1955237E+001  2.3818166E+004 
 1.1972148E+001  2.9278539E+004 
 1.1989058E+001  3.6370430E+004 
 1.2005969E+001  4.3613211E+004 
 1.2022880E+001  4.7608910E+004 
 1.2039789E+001  4.5740523E+004 
 1.2056700E+001  3.8933449E+004 
 1.2073610E+001  3.0187182E+004 
 1.2090521E+001  2.2209709E+004 
 1.2107431E+001  1.5763367E+004 
 1.2124341E+001  1.1030260E+004 
 1.2141252E+001  7.8145391E+003 
 1.2158162E+001  5.6216411E+003 
 1.2175073E+001  4.1692412E+003 
 1.2191983E+001  3.2830664E+003 
 1.2208893E+001  2.7159692E+003 
 1.2225803E+001  2.3164719E+003 
 1.2242714E+001  2.0677920E+003 
 1.2259624E+001  1.9066606E+003 
 1.2276535E+001  1.7878956E+003 
 1.2293446E+001  1.7311116E+003 
 1.2310355E+001  1.7206002E+003 
 1.2327266E+001  1.7260554E+003 
 1.2344176E+001  1.7802119E+003 
 1.2361087E+001  1.9335780E+003 
 1.2377997E+001  2.2356802E+003 
 1.2394907E+001  2.7506799E+003 
 1.2411818E+001  3.5516880E+003 
 1.2428728E+001  4.6915815E+003 
 1.2445639E+001  6.2605020E+003 
 1.2462549E+001  8.2461055E+003 
 1.2479459E+001  1.0418597E+004 
 1.2496369E+001  1.2442709E+004 
 1.2513280E+001  1.3760279E+004 
 1.2530190E+001  1.3903945E+004 
 1.2547101E+001  1.2798080E+004 
 1.2564012E+001  1.0844620E+004 
 1.2580921E+001  8.7083223E+003 
 1.2597832E+001  6.8893911E+003 
 1.2614742E+001  5.4246011E+003 
 1.2631653E+001  4.2331748E+003 
 1.2648563E+001  3.3978384E+003 
 1.2665473E+001  2.8520776E+003 
 1.2682384E+001  2.4840095E+003 
 1.2699294E+001  2.2364746E+003 
 1.2716205E+001  2.0329827E+003 
 1.2733115E+001  1.8322592E+003 
 1.2750025E+001  1.6334407E+003 
 1.2766935E+001  1.4609114E+003 
 1.2783846E+001  1.3181556E+003 
 1.2800756E+001  1.2024342E+003 
 1.2817667E+001  1.1379141E+003 
 1.2834578E+001  1.1034299E+003 
 1.2851487E+001  1.0798926E+003 
 1.2868398E+001  1.0821808E+003 
 1.2885308E+001  1.1029132E+003 
 1.2902219E+001  1.1303599E+003 
 1.2919129E+001  1.1490271E+003 
 1.2936039E+001  1.1749572E+003 
 1.2952950E+001  1.2237117E+003 
 1.2969860E+001  1.3034375E+003 
 1.2986771E+001  1.4464980E+003 
 1.3003681E+001  1.6519686E+003 
 1.3020592E+001  1.9334302E+003 
 1.3037501E+001  2.3447307E+003 
 1.3054412E+001  2.9296885E+003 
 1.3071322E+001  3.7164985E+003 
 1.3088233E+001  4.6694272E+003 
 1.3105144E+001  5.7637402E+003 
 1.3122053E+001  6.9036685E+003 
 1.3138964E+001  7.8453311E+003 
 1.3155874E+001  8.3987158E+003 
 1.3172785E+001  8.5379170E+003 
 1.3189695E+001  8.3134932E+003 
 1.3206605E+001  7.8649736E+003 
 1.3223516E+001  7.3114199E+003 
 1.3240426E+001  6.7232246E+003 
 1.3257337E+001  6.1657446E+003 
 1.3274247E+001  5.6691284E+003 
 1.3291158E+001  5.2439146E+003 
 1.3308067E+001  4.8641353E+003 
 1.3324978E+001  4.4966001E+003 
 1.3341888E+001  4.0828286E+003 
 1.3358799E+001  3.5871807E+003 
 1.3375710E+001  3.0429214E+003 
 1.3392619E+001  2.5130430E+003 
 1.3409530E+001  2.0596106E+003 
 1.3426440E+001  1.6957877E+003 
 1.3443351E+001  1.4277463E+003 
 1.3460261E+001  1.2489722E+003 
 1.3477171E+001  1.1335491E+003 
 1.3494081E+001  1.0582642E+003 
 1.3510992E+001  1.0049818E+003 
 1.3527903E+001  9.6379443E+002 
 1.3544813E+001  9.3389099E+002 
 1.3561724E+001  9.2042828E+002 
 1.3578633E+001  9.1774554E+002 
 1.3595544E+001  9.0623059E+002 
 1.3612454E+001  8.9348401E+002 
 1.3629365E+001  8.9196936E+002 
 1.3646276E+001  8.9334900E+002 
 1.3663185E+001  8.9296246E+002 
 1.3680096E+001  8.9499426E+002 
 1.3697006E+001  9.0182526E+002 
 1.3713917E+001  9.1099170E+002 
 1.3730827E+001  9.3842859E+002 
 1.3747737E+001  9.8264362E+002 
 1.3764647E+001  1.0270599E+003 
 1.3781558E+001  1.0780824E+003 
 1.3798469E+001  1.1339930E+003 
 1.3815379E+001  1.1950581E+003 
 1.3832290E+001  1.2606765E+003 
 1.3849199E+001  1.3141240E+003 
 1.3866110E+001  1.3408721E+003 
 1.3883020E+001  1.3442440E+003 
 1.3899931E+001  1.3228469E+003 
 1.3916842E+001  1.2782289E+003 
 1.3933751E+001  1.2172424E+003 
 1.3950662E+001  1.1527365E+003 
 1.3967572E+001  1.0984412E+003 
 1.3984483E+001  1.0552173E+003 
 1.4001393E+001  1.0246919E+003 
 1.4018304E+001  1.0059875E+003 
 1.4035213E+001  9.9758478E+002 
 1.4052124E+001  9.9447607E+002 
 1.4069035E+001  9.9295447E+002 
 1.4085945E+001  9.9213489E+002 
 1.4102856E+001  9.9007867E+002 
 1.4119765E+001  9.9291119E+002 
 1.4136676E+001  1.0027527E+003 
 1.4153586E+001  1.0126906E+003 
 1.4170497E+001  1.0196989E+003 
 1.4187407E+001  1.0341815E+003 
 1.4204317E+001  1.0603285E+003 
 1.4221228E+001  1.1067191E+003 
 1.4238138E+001  1.1893010E+003 
 1.4255049E+001  1.3105093E+003 
 1.4271959E+001  1.4644497E+003 
 1.4288870E+001  1.6357844E+003 
 1.4305779E+001  1.7841733E+003 
 1.4322690E+001  1.9084706E+003 
 1.4339601E+001  1.9949858E+003 
 1.4356511E+001  2.0063088E+003 
 1.4373422E+001  1.9403606E+003 
 1.4390331E+001  1.8136498E+003 
 1.4407242E+001  1.6596929E+003 
 1.4424152E+001  1.4990533E+003 
 1.4441063E+001  1.3437074E+003 
 1.4457973E+001  1.2106559E+003 
 1.4474883E+001  1.1129010E+003 
 1.4491794E+001  1.0463912E+003 
 1.4508704E+001  1.0056580E+003 
 1.4525615E+001  9.8147632E+002 
 1.4542525E+001  9.6461249E+002 
 1.4559436E+001  9.5565967E+002 
 1.4576345E+001  9.4858289E+002 
 1.4593256E+001  9.4393890E+002 
 1.4610167E+001  9.4906409E+002 
 1.4627077E+001  9.5387732E+002 
 1.4643988E+001  9.5393927E+002 
 1.4660897E+001  9.5684802E+002 
 1.4677808E+001  9.5973578E+002 
 1.4694718E+001  9.6416388E+002 
 1.4711629E+001  9.7294183E+002 
 1.4728539E+001  9.9002655E+002 
 1.4745449E+001  1.0197943E+003 
 1.4762360E+001  1.0638759E+003 
 1.4779270E+001  1.1234698E+003 
 1.4796181E+001  1.1914913E+003 
 1.4813091E+001  1.2559640E+003 
 1.4830002E+001  1.3091934E+003 
 1.4846911E+001  1.3577258E+003 
 1.4863822E+001  1.3920226E+003 
 1.4880733E+001  1.3926934E+003 
 1.4897643E+001  1.3685537E+003 
 1.4914554E+001  1.3352500E+003 
 1.4931463E+001  1.2893788E+003 
 1.4948374E+001  1.2347180E+003 
 1.4965284E+001  1.1835138E+003 
 1.4982195E+001  1.1451344E+003 
 1.4999105E+001  1.1361604E+003 
 1.5016016E+001  1.1535054E+003 
 1.5032926E+001  1.1935919E+003 
 1.5049836E+001  1.2685337E+003 
 1.5066747E+001  1.3963732E+003 
 1.5083657E+001  1.5952179E+003 
 1.5100568E+001  1.8681448E+003 
 1.5117477E+001  2.1973701E+003 
 1.5134388E+001  2.5605090E+003 
 1.5151299E+001  2.9296301E+003 
 1.5168209E+001  3.2513542E+003 
 1.5185120E+001  3.4560413E+003 
 1.5202029E+001  3.4927644E+003 
 1.5218940E+001  3.3519148E+003 
 1.5235850E+001  3.0411316E+003 
 1.5252761E+001  2.6352778E+003 
 1.5269671E+001  2.2623125E+003 
 1.5286582E+001  1.9780383E+003 
 1.5303492E+001  1.7849178E+003 
 1.5320402E+001  1.6777762E+003 
 1.5337313E+001  1.6419611E+003 
 1.5354223E+001  1.6581785E+003 
 1.5371134E+001  1.6988558E+003 
 1.5388043E+001  1.7412883E+003 
 1.5404954E+001  1.7674613E+003 
 1.5421865E+001  1.7723182E+003 
 1.5438775E+001  1.7717598E+003 
 1.5455686E+001  1.7786299E+003 
 1.5472595E+001  1.8101311E+003 
 1.5489506E+001  1.8755995E+003 
 1.5506416E+001  1.9617853E+003 
 1.5523327E+001  2.0530867E+003 
 1.5540237E+001  2.1413269E+003 
 1.5557148E+001  2.2053862E+003 
 1.5574058E+001  2.2122009E+003 
 1.5590968E+001  2.1637217E+003 
 1.5607879E+001  2.0644839E+003 
 1.5624789E+001  1.9129916E+003 
 1.5641700E+001  1.7489926E+003 
 1.5658609E+001  1.5903563E+003 
 1.5675520E+001  1.4385055E+003 
 1.5692430E+001  1.3185066E+003 
 1.5709341E+001  1.2435491E+003 
 1.5726252E+001  1.2007212E+003 
 1.5743161E+001  1.1786573E+003 
 1.5760072E+001  1.1779264E+003 
 1.5776982E+001  1.1932893E+003 
 1.5793893E+001  1.2228835E+003 
 1.5810803E+001  1.2844506E+003 
 1.5827714E+001  1.3749159E+003 
 1.5844624E+001  1.4959440E+003 
 1.5861534E+001  1.6552344E+003 
 1.5878445E+001  1.8427355E+003 
 1.5895355E+001  2.0434104E+003 
 1.5912266E+001  2.2353997E+003 
 1.5929175E+001  2.3874492E+003 
 1.5946086E+001  2.4713911E+003 
 1.5962996E+001  2.4805244E+003 
 1.5979907E+001  2.4451187E+003 
 1.5996818E+001  2.3857310E+003 
 1.6013727E+001  2.3225820E+003 
 1.6030638E+001  2.2797507E+003 
 1.6047548E+001  2.2747666E+003 
 1.6064459E+001  2.3081650E+003 
 1.6081369E+001  2.3707312E+003 
 1.6098280E+001  2.4505466E+003 
 1.6115191E+001  2.5051287E+003 
 1.6132101E+001  2.4951816E+003 
 1.6149012E+001  2.4172834E+003 
 1.6165920E+001  2.2759482E+003 
 1.6182831E+001  2.0875298E+003 
 1.6199741E+001  1.8655884E+003 
 1.6216652E+001  1.6504038E+003 
 1.6233562E+001  1.4712668E+003 
 1.6250473E+001  1.3242787E+003 
 1.6267384E+001  1.2071537E+003 
 1.6284294E+001  1.1239915E+003 
 1.6301205E+001  1.0718483E+003 
 1.6318115E+001  1.0366774E+003 
 1.6335024E+001  1.0101689E+003 
 1.6351934E+001  9.9525110E+002 
 1.6368845E+001  9.8331091E+002 
 1.6385756E+001  9.6981158E+002 
 1.6402666E+001  9.6891907E+002 
 1.6419577E+001  9.8086121E+002 
 1.6436487E+001  1.0006515E+003 
 1.6453398E+001  1.0325768E+003 
 1.6470308E+001  1.0777228E+003 
 1.6487219E+001  1.1351500E+003 
 1.6504129E+001  1.2085399E+003 
 1.6521038E+001  1.2954365E+003 
 1.6537949E+001  1.3833571E+003 
 1.6554859E+001  1.4559365E+003 
 1.6571770E+001  1.4991920E+003 
 1.6588680E+001  1.5109545E+003 
 1.6605591E+001  1.4960178E+003 
 1.6622501E+001  1.4639098E+003 
 1.6639412E+001  1.4206262E+003 
 1.6656322E+001  1.3749207E+003 
 1.6673233E+001  1.3471680E+003 
 1.6690144E+001  1.3514828E+003 
 1.6707052E+001  1.3815459E+003 
 1.6723963E+001  1.4207264E+003 
 1.6740873E+001  1.4667290E+003 
 1.6757784E+001  1.4919982E+003 
 1.6774694E+001  1.4725527E+003 
 1.6791605E+001  1.4122985E+003 
 1.6808516E+001  1.3276584E+003 
 1.6825426E+001  1.2345092E+003 
 1.6842337E+001  1.1481068E+003 
 1.6859247E+001  1.0910687E+003 
 1.6876158E+001  1.0782322E+003 
 1.6893066E+001  1.1094731E+003 
 1.6909977E+001  1.1793531E+003 
 1.6926888E+001  1.2675732E+003 
 1.6943798E+001  1.3641942E+003 
 1.6960709E+001  1.4473762E+003 
 1.6977619E+001  1.5038738E+003 
 1.6994530E+001  1.5481500E+003 
 1.7011440E+001  1.5918840E+003 
 1.7028351E+001  1.6356824E+003 
 1.7045261E+001  1.6902131E+003 
 1.7062170E+001  1.7605320E+003 
 1.7079081E+001  1.8353051E+003 
 1.7095991E+001  1.9226615E+003 
 1.7112902E+001  1.9960643E+003 
 1.7129812E+001  2.0126096E+003 
 1.7146723E+001  1.9474813E+003 
 1.7163633E+001  1.8056366E+003 
 1.7180544E+001  1.6168926E+003 
 1.7197454E+001  1.4206392E+003 
 1.7214365E+001  1.2457877E+003 
 1.7231276E+001  1.1027712E+003 
 1.7248184E+001  9.9709064E+002 
 1.7265095E+001  9.4375000E+002 
 1.7282005E+001  9.6280811E+002 
 1.7298916E+001  1.0446716E+003 
 1.7315826E+001  1.1766112E+003 
 1.7332737E+001  1.3614934E+003 
 1.7349648E+001  1.5757358E+003 
 1.7366558E+001  1.7944320E+003 
 1.7383469E+001  1.9884469E+003 
 1.7400379E+001  2.1116907E+003 
 1.7417290E+001  2.1418765E+003 
 1.7434198E+001  2.0825242E+003 
 1.7451109E+001  1.9311653E+003 
 1.7468019E+001  1.7176532E+003 
 1.7484930E+001  1.4942336E+003 
 1.7501841E+001  1.2810565E+003 
 1.7518751E+001  1.1006469E+003 
 1.7535662E+001  9.7350598E+002 
 1.7552572E+001  8.9590985E+002 
 1.7569483E+001  8.5420673E+002 
 1.7586393E+001  8.4362793E+002 
 1.7603302E+001  8.5882916E+002 
 1.7620213E+001  8.9595105E+002 
 1.7637123E+001  9.6231464E+002 
 1.7654034E+001  1.0478269E+003 
 1.7670944E+001  1.1347252E+003 
 1.7687855E+001  1.2080765E+003 
 1.7704765E+001  1.2608798E+003 
 1.7721676E+001  1.2816987E+003 
 1.7738586E+001  1.2617955E+003 
 1.7755497E+001  1.2069724E+003 
 1.7772408E+001  1.1308594E+003 
 1.7789316E+001  1.0428994E+003 
 1.7806227E+001  9.5422430E+002 
 1.7823137E+001  8.8622943E+002 
 1.7840048E+001  8.4912567E+002 
 1.7856958E+001  8.3454370E+002 
 1.7873869E+001  8.3497778E+002 
 1.7890779E+001  8.4294379E+002 
 1.7907690E+001  8.4976489E+002 
 1.7924601E+001  8.5667053E+002 
 1.7941511E+001  8.6592401E+002 
 1.7958422E+001  8.7509918E+002 
 1.7975330E+001  8.9572498E+002 
 1.7992241E+001  9.3782306E+002 
 1.8009151E+001  9.9272168E+002 
 1.8026062E+001  1.0608530E+003 
 1.8042973E+001  1.1330728E+003 
 1.8059883E+001  1.1946401E+003 
 1.8076794E+001  1.2349908E+003 
 1.8093704E+001  1.2480063E+003 
 1.8110615E+001  1.2252593E+003 
 1.8127525E+001  1.1674088E+003 
 1.8144436E+001  1.0886384E+003 
 1.8161345E+001  1.0039147E+003 
 1.8178255E+001  9.2596802E+002 
 1.8195166E+001  8.6121484E+002 
 1.8212076E+001  8.0978003E+002 
 1.8228987E+001  7.7853290E+002 
 1.8245897E+001  7.6722369E+002 
 1.8262808E+001  7.6740973E+002 
 1.8279718E+001  7.7530322E+002 
 1.8296629E+001  7.9009039E+002 
 1.8313540E+001  8.1774512E+002 
 1.8330448E+001  8.7101831E+002 
 1.8347359E+001  9.5472772E+002 
 1.8364269E+001  1.0701514E+003 
 1.8381180E+001  1.2258188E+003 
 1.8398090E+001  1.4144709E+003 
 1.8415001E+001  1.6051237E+003 
 1.8431911E+001  1.7666940E+003 
 1.8448822E+001  1.8760880E+003 
 1.8465733E+001  1.9123691E+003 
 1.8482643E+001  1.8748105E+003 
 1.8499554E+001  1.7618104E+003 
 1.8516462E+001  1.5809468E+003 
 1.8533373E+001  1.3751394E+003 
 1.8550283E+001  1.1829370E+003 
 1.8567194E+001  1.0164360E+003 
 1.8584105E+001  8.8811719E+002 
 1.8601015E+001  7.9769220E+002 
 1.8617926E+001  7.3355902E+002 
 1.8634836E+001  6.9290997E+002 
 1.8651747E+001  6.7114825E+002 
 1.8668657E+001  6.6566711E+002 
 1.8685568E+001  6.7017377E+002 
 1.8702477E+001  6.8349847E+002 
 1.8719387E+001  7.1509686E+002 
 1.8736298E+001  7.6553436E+002 
 1.8753208E+001  8.3420959E+002 
 1.8770119E+001  9.2029303E+002 
 1.8787029E+001  1.0216383E+003 
 1.8803940E+001  1.1306514E+003 
 1.8820850E+001  1.2241010E+003 
 1.8837761E+001  1.2987307E+003 
 1.8854671E+001  1.3378312E+003 
 1.8871580E+001  1.3265167E+003 
 1.8888491E+001  1.2746661E+003 
 1.8905401E+001  1.1922955E+003 
 1.8922312E+001  1.0835850E+003 
 1.8939222E+001  9.7072687E+002 
 1.8956133E+001  8.8001825E+002 
 1.8973043E+001  8.1253253E+002 
 1.8989954E+001  7.6229279E+002 
 1.9006865E+001  7.3225592E+002 
 1.9023775E+001  7.1743829E+002 
 1.9040686E+001  7.0837207E+002 
 1.9057594E+001  7.0335034E+002 
 1.9074505E+001  7.0004193E+002 
 1.9091415E+001  6.8818011E+002 
 1.9108326E+001  6.6888153E+002 
 1.9125237E+001  6.5350635E+002 
 1.9142147E+001  6.4276904E+002 
 1.9159058E+001  6.3501361E+002 
 1.9175968E+001  6.3226526E+002 
 1.9192879E+001  6.3540833E+002 
 1.9209789E+001  6.3951270E+002 
 1.9226700E+001  6.4296069E+002 
 1.9243608E+001  6.4644604E+002 
 1.9260519E+001  6.4610431E+002 
 1.9277430E+001  6.4602496E+002 
 1.9294340E+001  6.5059662E+002 
 1.9311251E+001  6.5077600E+002 
 1.9328161E+001  6.4573987E+002 
 1.9345072E+001  6.4749042E+002 
 1.9361982E+001  6.6206921E+002 
 1.9378893E+001  6.8231079E+002 
 1.9395803E+001  7.0970691E+002 
 1.9412714E+001  7.4518958E+002 
 1.9429623E+001  7.9037805E+002 
 1.9446533E+001  8.4984155E+002 
 1.9463444E+001  9.3464447E+002 
 1.9480354E+001  1.0507906E+003 
 1.9497265E+001  1.1924063E+003 
 1.9514175E+001  1.3572865E+003 
 1.9531086E+001  1.5443726E+003 
 1.9547997E+001  1.7348937E+003 
 1.9564907E+001  1.8951644E+003 
 1.9581818E+001  2.0053694E+003 
 1.9598726E+001  2.0481494E+003 
 1.9615637E+001  2.0224097E+003 
 1.9632547E+001  1.9409006E+003 
 1.9649458E+001  1.8299038E+003 
 1.9666368E+001  1.7134794E+003 
 1.9683279E+001  1.6261320E+003 
 1.9700190E+001  1.5827704E+003 
 1.9717100E+001  1.5595308E+003 
 1.9734011E+001  1.5548574E+003 
 1.9750921E+001  1.5558622E+003 
 1.9767832E+001  1.5540619E+003 
 1.9784740E+001  1.5256638E+003 
 1.9801651E+001  1.4562870E+003 
 1.9818562E+001  1.3498207E+003 
 1.9835472E+001  1.2245042E+003 
 1.9852383E+001  1.1028716E+003 
 1.9869293E+001  1.0027748E+003 
 1.9886204E+001  9.3421014E+002 
 1.9903114E+001  8.9160016E+002 
 1.9920025E+001  8.7150037E+002 
 1.9936935E+001  8.7260046E+002 
 1.9953846E+001  8.9118414E+002 
 1.9970755E+001  9.1901270E+002 
 1.9987665E+001  9.5870496E+002 
 2.0004576E+001  1.0091873E+003 
 2.0021486E+001  1.0577740E+003 
 2.0038397E+001  1.1019117E+003 
 2.0055307E+001  1.1430011E+003 
 2.0072218E+001  1.1698428E+003 
 2.0089128E+001  1.1801069E+003 
 2.0106039E+001  1.1791982E+003 
 2.0122950E+001  1.1631954E+003 
 2.0139860E+001  1.1404647E+003 
 2.0156769E+001  1.1283859E+003 
 2.0173679E+001  1.1311591E+003 
 2.0190590E+001  1.1440848E+003 
 2.0207500E+001  1.1721334E+003 
 2.0224411E+001  1.2241840E+003 
 2.0241322E+001  1.2870458E+003 
 2.0258232E+001  1.3362615E+003 
 2.0275143E+001  1.3662614E+003 
 2.0292053E+001  1.3709028E+003 
 2.0308964E+001  1.3482434E+003 
 2.0325872E+001  1.3148763E+003 
 2.0342783E+001  1.2771736E+003 
 2.0359694E+001  1.2333529E+003 
 2.0376604E+001  1.1893083E+003 
 2.0393515E+001  1.1548394E+003 
 2.0410425E+001  1.1263624E+003 
 2.0427336E+001  1.0902925E+003 
 2.0444246E+001  1.0467560E+003 
 2.0461157E+001  1.0022971E+003 
 2.0478067E+001  9.5286237E+002 
 2.0494978E+001  8.9940558E+002 
 2.0511887E+001  8.5150305E+002 
 2.0528797E+001  8.1281036E+002 
 2.0545708E+001  7.8349353E+002 
 2.0562618E+001  7.6567999E+002 
 2.0579529E+001  7.5670789E+002 
 2.0596439E+001  7.5346637E+002 
 2.0613350E+001  7.4963104E+002 
 2.0630260E+001  7.4761633E+002 
 2.0647171E+001  7.4723712E+002 
 2.0664082E+001  7.4021552E+002 
 2.0680992E+001  7.3318677E+002 
 2.0697901E+001  7.2785443E+002 
 2.0714811E+001  7.2314215E+002 
 2.0731722E+001  7.1805103E+002 
 2.0748632E+001  7.2171167E+002 
 2.0765543E+001  7.3677075E+002 
 2.0782454E+001  7.5772461E+002 
 2.0799364E+001  7.8969287E+002 
 2.0816275E+001  8.4052710E+002 
 2.0833185E+001  9.0550049E+002 
 2.0850096E+001  9.8324805E+002 
 2.0867004E+001  1.0889448E+003 
 2.0883915E+001  1.2224633E+003 
 2.0900826E+001  1.3656302E+003 
 2.0917736E+001  1.5030651E+003 
 2.0934647E+001  1.6281479E+003 
 2.0951557E+001  1.7298671E+003 
 2.0968468E+001  1.7850752E+003 
 2.0985378E+001  1.7824529E+003 
 2.1002289E+001  1.7203757E+003 
 2.1019199E+001  1.5974213E+003 
 2.1036110E+001  1.4411638E+003 
 2.1053019E+001  1.2853037E+003 
 2.1069929E+001  1.1398328E+003 
 2.1086840E+001  1.0111890E+003 
 2.1103750E+001  9.1216473E+002 
 2.1120661E+001  8.4491766E+002 
 2.1137571E+001  7.9850787E+002 
 2.1154482E+001  7.6897491E+002 
 2.1171392E+001  7.5612238E+002 
 2.1188303E+001  7.5230347E+002 
 2.1205214E+001  7.5105664E+002 
 2.1222124E+001  7.5486169E+002 
 2.1239033E+001  7.6323114E+002 
 2.1255943E+001  7.6909711E+002 
 2.1272854E+001  7.7124811E+002 
 2.1289764E+001  7.7235736E+002 
 2.1306675E+001  7.7332141E+002 
 2.1323586E+001  7.6729834E+002 
 2.1340496E+001  7.5909265E+002 
 2.1357407E+001  7.5822656E+002 
 2.1374317E+001  7.5681885E+002 
 2.1391228E+001  7.5108685E+002 
 2.1408138E+001  7.5022778E+002 
 2.1425047E+001  7.5774377E+002 
 2.1441957E+001  7.7051416E+002 
 2.1458868E+001  7.9275769E+002 
 2.1475779E+001  8.3123621E+002 
 2.1492689E+001  8.8856622E+002 
 2.1509600E+001  9.5968201E+002 
 2.1526510E+001  1.0423964E+003 
 2.1543421E+001  1.1342478E+003 
 2.1560331E+001  1.2116384E+003 
 2.1577242E+001  1.2634052E+003 
 2.1594151E+001  1.2949526E+003 
 2.1611061E+001  1.3019966E+003 
 2.1627972E+001  1.2767024E+003 
 2.1644882E+001  1.2251545E+003 
 2.1661793E+001  1.1690854E+003 
 2.1678703E+001  1.1097108E+003 
 2.1695614E+001  1.0486448E+003 
 2.1712524E+001  1.0033013E+003 
 2.1729435E+001  9.7859198E+002 
 2.1746346E+001  9.7094714E+002 
 2.1763256E+001  9.7390356E+002 
 2.1780165E+001  9.8705048E+002 
 2.1797075E+001  1.0087685E+003 
 2.1813986E+001  1.0317117E+003 
 2.1830896E+001  1.0560995E+003 
 2.1847807E+001  1.0836233E+003 
 2.1864717E+001  1.1100778E+003 
 2.1881628E+001  1.1276095E+003 
 2.1898539E+001  1.1451272E+003 
 2.1915449E+001  1.1736882E+003 
 2.1932360E+001  1.2077876E+003 
 2.1949270E+001  1.2490105E+003 
 2.1966179E+001  1.3047982E+003 
 2.1983089E+001  1.3762905E+003 
 2.2000000E+001  0.0000000E+000
