# Supplementary material for: Application of singular value decomposition analysis to time-dependent powder diffraction data of an in-situ photodimerization reaction
Source: J Synchrotron Radiat. 2014 Apr 2;21(Pt 3):554–60. doi: 10.1107/S1600577514004366 (PMC4333817; doi:10.1107/S1600577514004366)
Supplement: Supplementary file 1 [file s-21-00554-sup1.zip › 1cha/1chai_35.chi]

 3.5000501E+000  0.0000000E+000 
 3.5169604E+000  3.0431597E+003 
 3.5338709E+000  2.6092883E+003 
 3.5507813E+000  1.6065839E+003 
 3.5676916E+000  2.1756045E+003 
 3.5846019E+000  2.5272212E+003 
 3.6015124E+000  2.3423230E+003 
 3.6184227E+000  2.9319897E+003 
 3.6353331E+000  3.3953413E+003 
 3.6522434E+000  3.0825037E+003 
 3.6691539E+000  3.7664814E+003 
 3.6860642E+000  4.1391450E+003 
 3.7029746E+000  4.1928896E+003 
 3.7198849E+000  4.9905254E+003 
 3.7367954E+000  4.6638691E+003 
 3.7537057E+000  4.4841582E+003 
 3.7706161E+000  4.9463696E+003 
 3.7875264E+000  4.8130459E+003 
 3.8044369E+000  4.6811372E+003 
 3.8213472E+000  5.3161294E+003 
 3.8382576E+000  5.1201133E+003 
 3.8551679E+000  5.8709839E+003 
 3.8720784E+000  6.0429995E+003 
 3.8889887E+000  7.5243403E+003 
 3.9058990E+000  9.4661064E+003 
 3.9228094E+000  1.2579647E+004 
 3.9397199E+000  1.6370317E+004 
 3.9566302E+000  2.1411850E+004 
 3.9735405E+000  2.5559730E+004 
 3.9904509E+000  2.8697969E+004 
 4.0073614E+000  3.1636652E+004 
 4.0242715E+000  3.1668557E+004 
 4.0411820E+000  3.0656232E+004 
 4.0580926E+000  3.0900375E+004 
 4.0750027E+000  2.8157197E+004 
 4.0919132E+000  2.6009725E+004 
 4.1088238E+000  2.2876342E+004 
 4.1257339E+000  1.9034047E+004 
 4.1426444E+000  1.5599474E+004 
 4.1595545E+000  1.2711593E+004 
 4.1764650E+000  1.0353049E+004 
 4.1933756E+000  8.6549893E+003 
 4.2102857E+000  7.1295938E+003 
 4.2271962E+000  5.5354917E+003 
 4.2441068E+000  4.5848979E+003 
 4.2610168E+000  3.6844683E+003 
 4.2779274E+000  3.1875789E+003 
 4.2948375E+000  2.7517673E+003 
 4.3117480E+000  2.3576445E+003 
 4.3286586E+000  2.1674521E+003 
 4.3455687E+000  2.2943245E+003 
 4.3624792E+000  2.4393145E+003 
 4.3793898E+000  2.4023894E+003 
 4.3962998E+000  2.4491130E+003 
 4.4132104E+000  2.3217227E+003 
 4.4301205E+000  2.5991211E+003 
 4.4470310E+000  1.8275885E+003 
 4.4639416E+000  2.0108574E+003 
 4.4808517E+000  2.0466204E+003 
 4.4977622E+000  1.8305751E+003 
 4.5146728E+000  2.0983328E+003 
 4.5315828E+000  2.2722419E+003 
 4.5484934E+000  2.1385239E+003 
 4.5654039E+000  2.1539868E+003 
 4.5823140E+000  1.9773800E+003 
 4.5992246E+000  1.6557021E+003 
 4.6161346E+000  1.8658674E+003 
 4.6330452E+000  1.9713929E+003 
 4.6499557E+000  2.2165269E+003 
 4.6668658E+000  2.2839866E+003 
 4.6837764E+000  2.1520098E+003 
 4.7006869E+000  2.0807334E+003 
 4.7175970E+000  2.1332786E+003 
 4.7345076E+000  2.1918459E+003 
 4.7514176E+000  2.2160659E+003 
 4.7683282E+000  2.1920706E+003 
 4.7852387E+000  1.9440671E+003 
 4.8021488E+000  2.0133582E+003 
 4.8190594E+000  2.0337194E+003 
 4.8359699E+000  1.9832590E+003 
 4.8528800E+000  2.0205104E+003 
 4.8697906E+000  1.9054742E+003 
 4.8867006E+000  1.8655238E+003 
 4.9036112E+000  1.8601117E+003 
 4.9205217E+000  1.9317944E+003 
 4.9374318E+000  2.0971868E+003 
 4.9543424E+000  1.9721333E+003 
 4.9712529E+000  1.7882676E+003 
 4.9881630E+000  2.0187643E+003 
 5.0050735E+000  1.8013499E+003 
 5.0219836E+000  1.8281522E+003 
 5.0388942E+000  1.8765522E+003 
 5.0558047E+000  1.7046571E+003 
 5.0727148E+000  1.4874250E+003 
 5.0896254E+000  1.4997982E+003 
 5.1065359E+000  1.5033782E+003 
 5.1234460E+000  1.3445010E+003 
 5.1403565E+000  1.3883123E+003 
 5.1572666E+000  1.3233228E+003 
 5.1741772E+000  1.2252041E+003 
 5.1910877E+000  1.5209128E+003 
 5.2079978E+000  1.2831072E+003 
 5.2249084E+000  1.3836097E+003 
 5.2418189E+000  1.2747081E+003 
 5.2587290E+000  1.2814478E+003 
 5.2756395E+000  1.3978905E+003 
 5.2925496E+000  1.3442759E+003 
 5.3094602E+000  1.3022675E+003 
 5.3263707E+000  1.5347524E+003 
 5.3432808E+000  1.4581011E+003 
 5.3601913E+000  1.5466262E+003 
 5.3771019E+000  1.5328322E+003 
 5.3940120E+000  1.6586741E+003 
 5.4109225E+000  1.9185735E+003 
 5.4278326E+000  2.1987927E+003 
 5.4447432E+000  2.5018093E+003 
 5.4616537E+000  2.8973794E+003 
 5.4785638E+000  3.4973137E+003 
 5.4954743E+000  4.4045049E+003 
 5.5123849E+000  5.7305425E+003 
 5.5292950E+000  7.6280698E+003 
 5.5462055E+000  9.9456660E+003 
 5.5631161E+000  1.3015751E+004 
 5.5800261E+000  1.6465643E+004 
 5.5969367E+000  2.0559926E+004 
 5.6138468E+000  2.3999072E+004 
 5.6307573E+000  2.6503252E+004 
 5.6476679E+000  2.7411119E+004 
 5.6645780E+000  2.6293854E+004 
 5.6814885E+000  2.3135576E+004 
 5.6983991E+000  1.8636439E+004 
 5.7153091E+000  1.4822746E+004 
 5.7322197E+000  1.0790527E+004 
 5.7491298E+000  8.4284805E+003 
 5.7660403E+000  6.1457910E+003 
 5.7829509E+000  4.7003613E+003 
 5.7998610E+000  3.6909851E+003 
 5.8167715E+000  2.9596313E+003 
 5.8336821E+000  2.7054246E+003 
 5.8505921E+000  3.0041880E+003 
 5.8675027E+000  3.7632227E+003 
 5.8844128E+000  5.1151484E+003 
 5.9013233E+000  7.2333979E+003 
 5.9182339E+000  9.6168496E+003 
 5.9351439E+000  1.3512621E+004 
 5.9520545E+000  1.7016338E+004 
 5.9689651E+000  2.1059092E+004 
 5.9858751E+000  2.4659771E+004 
 6.0027857E+000  2.6355172E+004 
 6.0196958E+000  2.6319447E+004 
 6.0366063E+000  2.4521031E+004 
 6.0535169E+000  2.0975713E+004 
 6.0704269E+000  1.7092480E+004 
 6.0873375E+000  1.3772842E+004 
 6.1042480E+000  1.0715540E+004 
 6.1211581E+000  8.7868506E+003 
 6.1380687E+000  7.2553105E+003 
 6.1549788E+000  6.0897041E+003 
 6.1718893E+000  5.5077275E+003 
 6.1887999E+000  4.9573384E+003 
 6.2057099E+000  4.3870718E+003 
 6.2226205E+000  3.9218794E+003 
 6.2395310E+000  3.4942356E+003 
 6.2564411E+000  3.0434138E+003 
 6.2733517E+000  2.5839050E+003 
 6.2902617E+000  2.2943779E+003 
 6.3071723E+000  2.0381678E+003 
 6.3240829E+000  1.8928965E+003 
 6.3409929E+000  1.9231514E+003 
 6.3579035E+000  2.0241720E+003 
 6.3748140E+000  2.1381326E+003 
 6.3917241E+000  2.3627725E+003 
 6.4086347E+000  2.8819751E+003 
 6.4255447E+000  3.8952197E+003 
 6.4424553E+000  5.6186553E+003 
 6.4593658E+000  8.2073652E+003 
 6.4762759E+000  1.1827087E+004 
 6.4931865E+000  1.7874180E+004 
 6.5100970E+000  2.6127998E+004 
 6.5270071E+000  3.3941453E+004 
 6.5439177E+000  4.3336824E+004 
 6.5608277E+000  4.9342520E+004 
 6.5777383E+000  5.0534828E+004 
 6.5946488E+000  4.7239445E+004 
 6.6115589E+000  3.9594961E+004 
 6.6284695E+000  2.9552453E+004 
 6.6453800E+000  2.0194557E+004 
 6.6622901E+000  1.3548893E+004 
 6.6792006E+000  9.9372822E+003 
 6.6961112E+000  7.1453311E+003 
 6.7130213E+000  5.5282549E+003 
 6.7299318E+000  4.5712271E+003 
 6.7468419E+000  3.9706375E+003 
 6.7637525E+000  3.6493911E+003 
 6.7806630E+000  3.5836279E+003 
 6.7975731E+000  3.6408276E+003 
 6.8144836E+000  3.7423701E+003 
 6.8313942E+000  4.1245293E+003 
 6.8483043E+000  4.8123574E+003 
 6.8652148E+000  5.5221099E+003 
 6.8821249E+000  6.4614922E+003 
 6.8990355E+000  7.2634385E+003 
 6.9159460E+000  7.9189463E+003 
 6.9328561E+000  8.3095635E+003 
 6.9497666E+000  8.3101055E+003 
 6.9666772E+000  7.7475669E+003 
 6.9835873E+000  6.7187109E+003 
 7.0004978E+000  5.5742124E+003 
 7.0174079E+000  4.3700073E+003 
 7.0343184E+000  3.2562158E+003 
 7.0512290E+000  2.4743452E+003 
 7.0681391E+000  1.8535762E+003 
 7.0850496E+000  1.4823741E+003 
 7.1019602E+000  1.2386890E+003 
 7.1188703E+000  1.1690500E+003 
 7.1357808E+000  1.1793584E+003 
 7.1526909E+000  1.1897938E+003 
 7.1696014E+000  1.2468397E+003 
 7.1865120E+000  1.3252333E+003 
 7.2034221E+000  1.2930360E+003 
 7.2203326E+000  1.3036202E+003 
 7.2372432E+000  1.2962813E+003 
 7.2541533E+000  1.3160542E+003 
 7.2710638E+000  1.2771744E+003 
 7.2879739E+000  1.2728452E+003 
 7.3048844E+000  1.2952711E+003 
 7.3217950E+000  1.2914708E+003 
 7.3387051E+000  1.1768002E+003 
 7.3556156E+000  1.0721681E+003 
 7.3725262E+000  1.1132928E+003 
 7.3894362E+000  1.0740736E+003 
 7.4063468E+000  1.0603910E+003 
 7.4232569E+000  1.0964360E+003 
 7.4401674E+000  1.1540947E+003 
 7.4570780E+000  1.2096823E+003 
 7.4739881E+000  1.1835796E+003 
 7.4908986E+000  1.1678406E+003 
 7.5078092E+000  1.2454290E+003 
 7.5247192E+000  1.3669808E+003 
 7.5416298E+000  1.4290358E+003 
 7.5585399E+000  1.4662930E+003 
 7.5754504E+000  1.5832974E+003 
 7.5923610E+000  1.6133584E+003 
 7.6092710E+000  1.5810211E+003 
 7.6261816E+000  1.6519064E+003 
 7.6430922E+000  1.7294857E+003 
 7.6600022E+000  1.8966149E+003 
 7.6769128E+000  2.1323118E+003 
 7.6938233E+000  2.3649058E+003 
 7.7107334E+000  2.6356321E+003 
 7.7276440E+000  3.0243020E+003 
 7.7445540E+000  3.5264624E+003 
 7.7614646E+000  4.1002461E+003 
 7.7783751E+000  4.8330376E+003 
 7.7952852E+000  6.1902622E+003 
 7.8121958E+000  8.2634492E+003 
 7.8291063E+000  1.1412845E+004 
 7.8460164E+000  1.6392457E+004 
 7.8629270E+000  2.3309404E+004 
 7.8798370E+000  3.3238555E+004 
 7.8967476E+000  4.6485273E+004 
 7.9136581E+000  6.1350832E+004 
 7.9305682E+000  7.3211961E+004 
 7.9474788E+000  7.6974648E+004 
 7.9643893E+000  7.2940242E+004 
 7.9812994E+000  6.0656953E+004 
 7.9982100E+000  4.6973531E+004 
 8.0151205E+000  3.5789734E+004 
 8.0320311E+000  2.6292557E+004 
 8.0489407E+000  1.9152904E+004 
 8.0658512E+000  1.4033584E+004 
 8.0827618E+000  1.0544618E+004 
 8.0996723E+000  8.4029404E+003 
 8.1165829E+000  7.1252104E+003 
 8.1334925E+000  6.6891582E+003 
 8.1504030E+000  7.0336177E+003 
 8.1673136E+000  7.9576216E+003 
 8.1842241E+000  9.4823926E+003 
 8.2011347E+000  1.1706934E+004 
 8.2180443E+000  1.4583628E+004 
 8.2349548E+000  1.7518691E+004 
 8.2518654E+000  2.0272459E+004 
 8.2687759E+000  2.2341178E+004 
 8.2856865E+000  2.2755338E+004 
 8.3025970E+000  2.1073010E+004 
 8.3195066E+000  1.7891650E+004 
 8.3364172E+000  1.4084760E+004 
 8.3533278E+000  1.0903325E+004 
 8.3702383E+000  8.2695146E+003 
 8.3871489E+000  6.4883911E+003 
 8.4040585E+000  5.3685464E+003 
 8.4209690E+000  4.7723047E+003 
 8.4378796E+000  4.4821699E+003 
 8.4547901E+000  4.3855952E+003 
 8.4717007E+000  4.4633608E+003 
 8.4886103E+000  4.7020669E+003 
 8.5055208E+000  5.1972476E+003 
 8.5224314E+000  6.1696660E+003 
 8.5393419E+000  7.7643359E+003 
 8.5562525E+000  1.0170909E+004 
 8.5731630E+000  1.3823882E+004 
 8.5900726E+000  1.8867340E+004 
 8.6069832E+000  2.6979840E+004 
 8.6238937E+000  3.7302023E+004 
 8.6408043E+000  4.8603203E+004 
 8.6577148E+000  5.8472027E+004 
 8.6746244E+000  6.3105016E+004 
 8.6915350E+000  6.1356008E+004 
 8.7084455E+000  5.4293871E+004 
 8.7253561E+000  4.2273133E+004 
 8.7422667E+000  3.0810709E+004 
 8.7591772E+000  2.1245695E+004 
 8.7760868E+000  1.4522447E+004 
 8.7929974E+000  1.0141479E+004 
 8.8099079E+000  7.3268740E+003 
 8.8268185E+000  5.4405249E+003 
 8.8437290E+000  4.1852041E+003 
 8.8606386E+000  3.4264155E+003 
 8.8775492E+000  2.8653435E+003 
 8.8944597E+000  2.3842820E+003 
 8.9113703E+000  2.0919922E+003 
 8.9282808E+000  1.8674160E+003 
 8.9451904E+000  1.6334530E+003 
 8.9621010E+000  1.4519670E+003 
 8.9790115E+000  1.2875388E+003 
 8.9959221E+000  1.1693422E+003 
 9.0128326E+000  1.1178845E+003 
 9.0297432E+000  1.0679686E+003 
 9.0466528E+000  1.0110912E+003 
 9.0635633E+000  1.0165062E+003 
 9.0804739E+000  9.8289270E+002 
 9.0973845E+000  9.0203998E+002 
 9.1142950E+000  8.8530121E+002 
 9.1312046E+000  8.6060889E+002 
 9.1481152E+000  8.2567511E+002 
 9.1650257E+000  8.4425122E+002 
 9.1819363E+000  8.8150195E+002 
 9.1988468E+000  8.9116083E+002 
 9.2157564E+000  8.8603931E+002 
 9.2326670E+000  8.9969379E+002 
 9.2495775E+000  9.5139056E+002 
 9.2664881E+000  1.0153116E+003 
 9.2833986E+000  1.0121155E+003 
 9.3003092E+000  1.0326414E+003 
 9.3172188E+000  1.0930481E+003 
 9.3341293E+000  1.1385720E+003 
 9.3510399E+000  1.2077690E+003 
 9.3679504E+000  1.2858221E+003 
 9.3848610E+000  1.4040035E+003 
 9.4017706E+000  1.5657167E+003 
 9.4186811E+000  1.7483307E+003 
 9.4355917E+000  2.0558618E+003 
 9.4525023E+000  2.5701726E+003 
 9.4694128E+000  3.2773894E+003 
 9.4863224E+000  4.2989004E+003 
 9.5032330E+000  5.6154785E+003 
 9.5201435E+000  7.1672217E+003 
 9.5370541E+000  8.8992998E+003 
 9.5539646E+000  1.0532853E+004 
 9.5708752E+000  1.1754446E+004 
 9.5877848E+000  1.2261591E+004 
 9.6046953E+000  1.1999349E+004 
 9.6216059E+000  1.1089985E+004 
 9.6385164E+000  9.6557803E+003 
 9.6554270E+000  8.4371006E+003 
 9.6723366E+000  7.6301284E+003 
 9.6892471E+000  7.4182656E+003 
 9.7061577E+000  7.6577671E+003 
 9.7230682E+000  8.1685122E+003 
 9.7399788E+000  8.8368760E+003 
 9.7568893E+000  9.4133115E+003 
 9.7737989E+000  9.6114766E+003 
 9.7907095E+000  9.3317578E+003 
 9.8076200E+000  8.6033848E+003 
 9.8245306E+000  7.4323018E+003 
 9.8414412E+000  6.0043262E+003 
 9.8583508E+000  4.7098428E+003 
 9.8752613E+000  3.6853103E+003 
 9.8921719E+000  2.9456208E+003 
 9.9090824E+000  2.4641440E+003 
 9.9259930E+000  2.1583896E+003 
 9.9429026E+000  1.9618000E+003 
 9.9598131E+000  1.8486808E+003 
 9.9767237E+000  1.8032151E+003 
 9.9936342E+000  1.7860247E+003 
 1.0010545E+001  1.7657297E+003 
 1.0027455E+001  1.7452729E+003 
 1.0044365E+001  1.7116935E+003 
 1.0061275E+001  1.7284009E+003 
 1.0078186E+001  1.7600156E+003 
 1.0095097E+001  1.7893654E+003 
 1.0112007E+001  1.8064113E+003 
 1.0128917E+001  1.8642845E+003 
 1.0145827E+001  1.9742021E+003 
 1.0162738E+001  2.0789253E+003 
 1.0179648E+001  2.2125618E+003 
 1.0196559E+001  2.4249160E+003 
 1.0213469E+001  2.6652771E+003 
 1.0230379E+001  3.0441709E+003 
 1.0247290E+001  3.6400667E+003 
 1.0264200E+001  4.5631406E+003 
 1.0281111E+001  6.0033457E+003 
 1.0298021E+001  8.2100166E+003 
 1.0314931E+001  1.1490537E+004 
 1.0331841E+001  1.6174555E+004 
 1.0348752E+001  2.2453244E+004 
 1.0365663E+001  3.0150547E+004 
 1.0382573E+001  3.7488480E+004 
 1.0399483E+001  4.0936668E+004 
 1.0416393E+001  3.9003504E+004 
 1.0433304E+001  3.2873918E+004 
 1.0450214E+001  2.5542719E+004 
 1.0467125E+001  1.8581506E+004 
 1.0484035E+001  1.3219338E+004 
 1.0500945E+001  9.5475293E+003 
 1.0517856E+001  6.9099351E+003 
 1.0534766E+001  5.0150239E+003 
 1.0551677E+001  3.8237944E+003 
 1.0568587E+001  3.0874038E+003 
 1.0585497E+001  2.7146001E+003 
 1.0602407E+001  2.4745129E+003 
 1.0619318E+001  2.3223403E+003 
 1.0636229E+001  2.2180154E+003 
 1.0653139E+001  2.1315825E+003 
 1.0670049E+001  2.0591497E+003 
 1.0686959E+001  2.0091765E+003 
 1.0703870E+001  1.9914102E+003 
 1.0720780E+001  2.0089561E+003 
 1.0737691E+001  2.0414778E+003 
 1.0754601E+001  2.0795486E+003 
 1.0771511E+001  2.1477063E+003 
 1.0788422E+001  2.2220522E+003 
 1.0805332E+001  2.2952466E+003 
 1.0822243E+001  2.3669465E+003 
 1.0839153E+001  2.4356216E+003 
 1.0856063E+001  2.5280669E+003 
 1.0872973E+001  2.6096011E+003 
 1.0889884E+001  2.6322937E+003 
 1.0906795E+001  2.6202991E+003 
 1.0923705E+001  2.6234900E+003 
 1.0940615E+001  2.6444988E+003 
 1.0957525E+001  2.6751738E+003 
 1.0974436E+001  2.7423091E+003 
 1.0991346E+001  2.9147446E+003 
 1.1008257E+001  3.2512502E+003 
 1.1025167E+001  3.8417539E+003 
 1.1042077E+001  4.7624443E+003 
 1.1058988E+001  6.0707007E+003 
 1.1075898E+001  7.8305562E+003 
 1.1092809E+001  1.0118832E+004 
 1.1109719E+001  1.2950822E+004 
 1.1126629E+001  1.5837241E+004 
 1.1143539E+001  1.7885201E+004 
 1.1160450E+001  1.8650604E+004 
 1.1177361E+001  1.7908863E+004 
 1.1194271E+001  1.5995334E+004 
 1.1211181E+001  1.3468796E+004 
 1.1228091E+001  1.0971577E+004 
 1.1245002E+001  8.9668027E+003 
 1.1261912E+001  7.4530459E+003 
 1.1278823E+001  6.3799331E+003 
 1.1295733E+001  5.7168120E+003 
 1.1312643E+001  5.2309663E+003 
 1.1329554E+001  4.8760063E+003 
 1.1346464E+001  4.4890107E+003 
 1.1363375E+001  4.0638411E+003 
 1.1380285E+001  3.7011589E+003 
 1.1397195E+001  3.4387295E+003 
 1.1414105E+001  3.3498574E+003 
 1.1431016E+001  3.4660400E+003 
 1.1447927E+001  3.8033181E+003 
 1.1464837E+001  4.3633364E+003 
 1.1481747E+001  5.1143882E+003 
 1.1498657E+001  6.0172715E+003 
 1.1515568E+001  6.9205698E+003 
 1.1532478E+001  7.5313926E+003 
 1.1549389E+001  7.6993623E+003 
 1.1566299E+001  7.4240503E+003 
 1.1583209E+001  6.6765571E+003 
 1.1600120E+001  5.5956401E+003 
 1.1617030E+001  4.4533125E+003 
 1.1633941E+001  3.4958433E+003 
 1.1650851E+001  2.7683635E+003 
 1.1667761E+001  2.2419448E+003 
 1.1684671E+001  1.9325974E+003 
 1.1701582E+001  1.8287379E+003 
 1.1718493E+001  1.9719052E+003 
 1.1735403E+001  2.3551335E+003 
 1.1752314E+001  3.0569480E+003 
 1.1769223E+001  4.0664705E+003 
 1.1786134E+001  5.3078940E+003 
 1.1803044E+001  6.7874209E+003 
 1.1819955E+001  8.4152793E+003 
 1.1836865E+001  9.9457363E+003 
 1.1853775E+001  1.1013099E+004 
 1.1870686E+001  1.1499308E+004 
 1.1887596E+001  1.1913849E+004 
 1.1904507E+001  1.2765123E+004 
 1.1921417E+001  1.4318888E+004 
 1.1938327E+001  1.6784156E+004 
 1.1955237E+001  2.0454449E+004 
 1.1972148E+001  2.5752684E+004 
 1.1989058E+001  3.2387512E+004 
 1.2005969E+001  3.8652605E+004 
 1.2022880E+001  4.1583336E+004 
 1.2039789E+001  3.9311230E+004 
 1.2056700E+001  3.2976445E+004 
 1.2073610E+001  2.5376895E+004 
 1.2090521E+001  1.8596527E+004 
 1.2107431E+001  1.3088216E+004 
 1.2124341E+001  9.1007754E+003 
 1.2141252E+001  6.4250815E+003 
 1.2158162E+001  4.6070405E+003 
 1.2175073E+001  3.4173311E+003 
 1.2191983E+001  2.6998020E+003 
 1.2208893E+001  2.2421833E+003 
 1.2225803E+001  1.9234813E+003 
 1.2242714E+001  1.7242574E+003 
 1.2259624E+001  1.6076132E+003 
 1.2276535E+001  1.5210194E+003 
 1.2293446E+001  1.4645696E+003 
 1.2310355E+001  1.4531652E+003 
 1.2327266E+001  1.4741207E+003 
 1.2344176E+001  1.5402540E+003 
 1.2361087E+001  1.6884155E+003 
 1.2377997E+001  1.9680293E+003 
 1.2394907E+001  2.4375598E+003 
 1.2411818E+001  3.1804287E+003 
 1.2428728E+001  4.2617397E+003 
 1.2445639E+001  5.7118359E+003 
 1.2462549E+001  7.5419707E+003 
 1.2479459E+001  9.5353965E+003 
 1.2496369E+001  1.1242598E+004 
 1.2513280E+001  1.2226897E+004 
 1.2530190E+001  1.2137460E+004 
 1.2547101E+001  1.0921648E+004 
 1.2564012E+001  9.0261533E+003 
 1.2580921E+001  7.1100776E+003 
 1.2597832E+001  5.5528335E+003 
 1.2614742E+001  4.3346606E+003 
 1.2631653E+001  3.4139072E+003 
 1.2648563E+001  2.8072771E+003 
 1.2665473E+001  2.3923518E+003 
 1.2682384E+001  2.1212280E+003 
 1.2699294E+001  1.9249708E+003 
 1.2716205E+001  1.7386758E+003 
 1.2733115E+001  1.5677550E+003 
 1.2750025E+001  1.4099698E+003 
 1.2766935E+001  1.2607426E+003 
 1.2783846E+001  1.1346108E+003 
 1.2800756E+001  1.0317848E+003 
 1.2817667E+001  9.6774512E+002 
 1.2834578E+001  9.4433026E+002 
 1.2851487E+001  9.4154578E+002 
 1.2868398E+001  9.5953357E+002 
 1.2885308E+001  9.8720972E+002 
 1.2902219E+001  1.0202453E+003 
 1.2919129E+001  1.0532474E+003 
 1.2936039E+001  1.0894708E+003 
 1.2952950E+001  1.1314998E+003 
 1.2969860E+001  1.1940247E+003 
 1.2986771E+001  1.3135005E+003 
 1.3003681E+001  1.4949850E+003 
 1.3020592E+001  1.7578188E+003 
 1.3037501E+001  2.1492185E+003 
 1.3054412E+001  2.7016265E+003 
 1.3071322E+001  3.4368760E+003 
 1.3088233E+001  4.3286606E+003 
 1.3105144E+001  5.3507925E+003 
 1.3122053E+001  6.3970938E+003 
 1.3138964E+001  7.2188853E+003 
 1.3155874E+001  7.6657925E+003 
 1.3172785E+001  7.7429253E+003 
 1.3189695E+001  7.4624404E+003 
 1.3206605E+001  6.9651841E+003 
 1.3223516E+001  6.3957095E+003 
 1.3240426E+001  5.8349648E+003 
 1.3257337E+001  5.3568950E+003 
 1.3274247E+001  4.9551821E+003 
 1.3291158E+001  4.6252090E+003 
 1.3308067E+001  4.3343574E+003 
 1.3324978E+001  4.0309846E+003 
 1.3341888E+001  3.6579209E+003 
 1.3358799E+001  3.1942415E+003 
 1.3375710E+001  2.7003181E+003 
 1.3392619E+001  2.2365745E+003 
 1.3409530E+001  1.8435006E+003 
 1.3426440E+001  1.5476438E+003 
 1.3443351E+001  1.3440117E+003 
 1.3460261E+001  1.2140797E+003 
 1.3477171E+001  1.1268258E+003 
 1.3494081E+001  1.0653616E+003 
 1.3510992E+001  1.0219568E+003 
 1.3527903E+001  9.8265283E+002 
 1.3544813E+001  9.4825439E+002 
 1.3561724E+001  9.3200427E+002 
 1.3578633E+001  9.1980334E+002 
 1.3595544E+001  9.0216016E+002 
 1.3612454E+001  8.9116827E+002 
 1.3629365E+001  8.8799225E+002 
 1.3646276E+001  8.9003149E+002 
 1.3663185E+001  8.9073871E+002 
 1.3680096E+001  8.8873950E+002 
 1.3697006E+001  8.8846405E+002 
 1.3713917E+001  8.8748517E+002 
 1.3730827E+001  8.9610529E+002 
 1.3747737E+001  9.2329480E+002 
 1.3764647E+001  9.6065186E+002 
 1.3781558E+001  1.0097663E+003 
 1.3798469E+001  1.0695676E+003 
 1.3815379E+001  1.1350065E+003 
 1.3832290E+001  1.2003575E+003 
 1.3849199E+001  1.2527993E+003 
 1.3866110E+001  1.2808446E+003 
 1.3883020E+001  1.2854333E+003 
 1.3899931E+001  1.2683207E+003 
 1.3916842E+001  1.2272352E+003 
 1.3933751E+001  1.1732313E+003 
 1.3950662E+001  1.1137585E+003 
 1.3967572E+001  1.0586382E+003 
 1.3984483E+001  1.0193943E+003 
 1.4001393E+001  9.9283197E+002 
 1.4018304E+001  9.7885736E+002 
 1.4035213E+001  9.7519043E+002 
 1.4052124E+001  9.7466357E+002 
 1.4069035E+001  9.7134296E+002 
 1.4085945E+001  9.7202710E+002 
 1.4102856E+001  9.7336658E+002 
 1.4119765E+001  9.7533838E+002 
 1.4136676E+001  9.9292462E+002 
 1.4153586E+001  1.0091596E+003 
 1.4170497E+001  1.0139115E+003 
 1.4187407E+001  1.0314684E+003 
 1.4204317E+001  1.0622296E+003 
 1.4221228E+001  1.1113197E+003 
 1.4238138E+001  1.1935364E+003 
 1.4255049E+001  1.3022543E+003 
 1.4271959E+001  1.4329270E+003 
 1.4288870E+001  1.5770708E+003 
 1.4305779E+001  1.7065662E+003 
 1.4322690E+001  1.8178007E+003 
 1.4339601E+001  1.8888241E+003 
 1.4356511E+001  1.8846260E+003 
 1.4373422E+001  1.8067700E+003 
 1.4390331E+001  1.6809529E+003 
 1.4407242E+001  1.5400190E+003 
 1.4424152E+001  1.4019922E+003 
 1.4441063E+001  1.2730209E+003 
 1.4457973E+001  1.1573214E+003 
 1.4474883E+001  1.0778564E+003 
 1.4491794E+001  1.0366877E+003 
 1.4508704E+001  1.0103391E+003 
 1.4525615E+001  9.9213977E+002 
 1.4542525E+001  9.8127454E+002 
 1.4559436E+001  9.7112622E+002 
 1.4576345E+001  9.6032520E+002 
 1.4593256E+001  9.5843707E+002 
 1.4610167E+001  9.6614813E+002 
 1.4627077E+001  9.7095776E+002 
 1.4643988E+001  9.7260388E+002 
 1.4660897E+001  9.8302057E+002 
 1.4677808E+001  9.8956171E+002 
 1.4694718E+001  9.9408307E+002 
 1.4711629E+001  1.0138530E+003 
 1.4728539E+001  1.0397688E+003 
 1.4745449E+001  1.0691213E+003 
 1.4762360E+001  1.1096843E+003 
 1.4779270E+001  1.1589725E+003 
 1.4796181E+001  1.2135349E+003 
 1.4813091E+001  1.2715670E+003 
 1.4830002E+001  1.3234865E+003 
 1.4846911E+001  1.3662841E+003 
 1.4863822E+001  1.3916584E+003 
 1.4880733E+001  1.3874722E+003 
 1.4897643E+001  1.3610488E+003 
 1.4914554E+001  1.3204902E+003 
 1.4931463E+001  1.2691146E+003 
 1.4948374E+001  1.2183708E+003 
 1.4965284E+001  1.1764587E+003 
 1.4982195E+001  1.1420906E+003 
 1.4999105E+001  1.1220038E+003 
 1.5016016E+001  1.1255369E+003 
 1.5032926E+001  1.1515659E+003 
 1.5049836E+001  1.2124954E+003 
 1.5066747E+001  1.3311407E+003 
 1.5083657E+001  1.5204839E+003 
 1.5100568E+001  1.7740281E+003 
 1.5117477E+001  2.0724524E+003 
 1.5134388E+001  2.3970593E+003 
 1.5151299E+001  2.7227742E+003 
 1.5168209E+001  3.0124802E+003 
 1.5185120E+001  3.2199563E+003 
 1.5202029E+001  3.2840977E+003 
 1.5218940E+001  3.1537981E+003 
 1.5235850E+001  2.8506890E+003 
 1.5252761E+001  2.4675222E+003 
 1.5269671E+001  2.1206897E+003 
 1.5286582E+001  1.8577494E+003 
 1.5303492E+001  1.6763217E+003 
 1.5320402E+001  1.5790916E+003 
 1.5337313E+001  1.5539469E+003 
 1.5354223E+001  1.5767998E+003 
 1.5371134E+001  1.6273099E+003 
 1.5388043E+001  1.6783796E+003 
 1.5404954E+001  1.6972784E+003 
 1.5421865E+001  1.6889497E+003 
 1.5438775E+001  1.6813809E+003 
 1.5455686E+001  1.6864226E+003 
 1.5472595E+001  1.7138180E+003 
 1.5489506E+001  1.7785547E+003 
 1.5506416E+001  1.8735986E+003 
 1.5523327E+001  1.9687520E+003 
 1.5540237E+001  2.0461388E+003 
 1.5557148E+001  2.0966628E+003 
 1.5574058E+001  2.0983606E+003 
 1.5590968E+001  2.0481406E+003 
 1.5607879E+001  1.9456638E+003 
 1.5624789E+001  1.8004487E+003 
 1.5641700E+001  1.6420938E+003 
 1.5658609E+001  1.4948616E+003 
 1.5675520E+001  1.3736240E+003 
 1.5692430E+001  1.2842797E+003 
 1.5709341E+001  1.2231527E+003 
 1.5726252E+001  1.1854199E+003 
 1.5743161E+001  1.1662903E+003 
 1.5760072E+001  1.1593960E+003 
 1.5776982E+001  1.1685144E+003 
 1.5793893E+001  1.1973750E+003 
 1.5810803E+001  1.2556125E+003 
 1.5827714E+001  1.3381558E+003 
 1.5844624E+001  1.4451927E+003 
 1.5861534E+001  1.5837278E+003 
 1.5878445E+001  1.7505760E+003 
 1.5895355E+001  1.9293956E+003 
 1.5912266E+001  2.0956843E+003 
 1.5929175E+001  2.2287913E+003 
 1.5946086E+001  2.3003850E+003 
 1.5962996E+001  2.2982874E+003 
 1.5979907E+001  2.2606580E+003 
 1.5996818E+001  2.2222266E+003 
 1.6013727E+001  2.1817388E+003 
 1.6030638E+001  2.1508945E+003 
 1.6047548E+001  2.1492800E+003 
 1.6064459E+001  2.1832483E+003 
 1.6081369E+001  2.2525339E+003 
 1.6098280E+001  2.3463884E+003 
 1.6115191E+001  2.4158203E+003 
 1.6132101E+001  2.4106860E+003 
 1.6149012E+001  2.3334097E+003 
 1.6165920E+001  2.1896355E+003 
 1.6182831E+001  2.0014269E+003 
 1.6199741E+001  1.7908484E+003 
 1.6216652E+001  1.5906564E+003 
 1.6233562E+001  1.4273431E+003 
 1.6250473E+001  1.2988149E+003 
 1.6267384E+001  1.2016447E+003 
 1.6284294E+001  1.1373777E+003 
 1.6301205E+001  1.0983905E+003 
 1.6318115E+001  1.0701040E+003 
 1.6335024E+001  1.0448524E+003 
 1.6351934E+001  1.0254255E+003 
 1.6368845E+001  1.0120032E+003 
 1.6385756E+001  1.0035137E+003 
 1.6402666E+001  1.0028476E+003 
 1.6419577E+001  1.0081119E+003 
 1.6436487E+001  1.0180201E+003 
 1.6453398E+001  1.0413341E+003 
 1.6470308E+001  1.0839291E+003 
 1.6487219E+001  1.1388636E+003 
 1.6504129E+001  1.2065156E+003 
 1.6521038E+001  1.2917037E+003 
 1.6537949E+001  1.3761333E+003 
 1.6554859E+001  1.4384390E+003 
 1.6571770E+001  1.4711205E+003 
 1.6588680E+001  1.4762726E+003 
 1.6605591E+001  1.4574872E+003 
 1.6622501E+001  1.4254043E+003 
 1.6639412E+001  1.3873605E+003 
 1.6656322E+001  1.3460668E+003 
 1.6673233E+001  1.3148324E+003 
 1.6690144E+001  1.3113246E+003 
 1.6707052E+001  1.3374735E+003 
 1.6723963E+001  1.3709860E+003 
 1.6740873E+001  1.3979004E+003 
 1.6757784E+001  1.4011415E+003 
 1.6774694E+001  1.3679497E+003 
 1.6791605E+001  1.3020253E+003 
 1.6808516E+001  1.2197948E+003 
 1.6825426E+001  1.1351670E+003 
 1.6842337E+001  1.0562368E+003 
 1.6859247E+001  1.0057492E+003 
 1.6876158E+001  1.0086186E+003 
 1.6893066E+001  1.0588917E+003 
 1.6909977E+001  1.1404547E+003 
 1.6926888E+001  1.2393231E+003 
 1.6943798E+001  1.3374423E+003 
 1.6960709E+001  1.4113641E+003 
 1.6977619E+001  1.4529863E+003 
 1.6994530E+001  1.4786627E+003 
 1.7011440E+001  1.5019487E+003 
 1.7028351E+001  1.5279580E+003 
 1.7045261E+001  1.5675659E+003 
 1.7062170E+001  1.6276932E+003 
 1.7079081E+001  1.6999277E+003 
 1.7095991E+001  1.7736337E+003 
 1.7112902E+001  1.8271321E+003 
 1.7129812E+001  1.8224465E+003 
 1.7146723E+001  1.7423188E+003 
 1.7163633E+001  1.6061207E+003 
 1.7180544E+001  1.4407876E+003 
 1.7197454E+001  1.2714026E+003 
 1.7214365E+001  1.1214484E+003 
 1.7231276E+001  1.0043284E+003 
 1.7248184E+001  9.2425250E+002 
 1.7265095E+001  8.8838678E+002 
 1.7282005E+001  9.1247369E+002 
 1.7298916E+001  9.9082440E+002 
 1.7315826E+001  1.1119573E+003 
 1.7332737E+001  1.2797423E+003 
 1.7349648E+001  1.4728668E+003 
 1.7366558E+001  1.6646527E+003 
 1.7383469E+001  1.8365649E+003 
 1.7400379E+001  1.9543739E+003 
 1.7417290E+001  1.9828708E+003 
 1.7434198E+001  1.9181522E+003 
 1.7451109E+001  1.7704291E+003 
 1.7468019E+001  1.5671296E+003 
 1.7484930E+001  1.3592372E+003 
 1.7501841E+001  1.1736306E+003 
 1.7518751E+001  1.0261698E+003 
 1.7535662E+001  9.2385425E+002 
 1.7552572E+001  8.5948090E+002 
 1.7569483E+001  8.2559808E+002 
 1.7586393E+001  8.2051752E+002 
 1.7603302E+001  8.3912915E+002 
 1.7620213E+001  8.8100909E+002 
 1.7637123E+001  9.4944818E+002 
 1.7654034E+001  1.0276057E+003 
 1.7670944E+001  1.1006953E+003 
 1.7687855E+001  1.1574805E+003 
 1.7704765E+001  1.1901479E+003 
 1.7721676E+001  1.1906210E+003 
 1.7738586E+001  1.1533848E+003 
 1.7755497E+001  1.0883853E+003 
 1.7772408E+001  1.0119592E+003 
 1.7789316E+001  9.3169055E+002 
 1.7806227E+001  8.6079315E+002 
 1.7823137E+001  8.1670447E+002 
 1.7840048E+001  7.9678857E+002 
 1.7856958E+001  7.9325098E+002 
 1.7873869E+001  8.0218591E+002 
 1.7890779E+001  8.1525134E+002 
 1.7907690E+001  8.2437622E+002 
 1.7924601E+001  8.2962579E+002 
 1.7941511E+001  8.3254871E+002 
 1.7958422E+001  8.3310999E+002 
 1.7975330E+001  8.4450793E+002 
 1.7992241E+001  8.7649982E+002 
 1.8009151E+001  9.2378943E+002 
 1.8026062E+001  9.9096362E+002 
 1.8042973E+001  1.0643229E+003 
 1.8059883E+001  1.1260592E+003 
 1.8076794E+001  1.1664009E+003 
 1.8093704E+001  1.1782689E+003 
 1.8110615E+001  1.1545876E+003 
 1.8127525E+001  1.0997620E+003 
 1.8144436E+001  1.0291196E+003 
 1.8161345E+001  9.5458502E+002 
 1.8178255E+001  8.8333887E+002 
 1.8195166E+001  8.2529535E+002 
 1.8212076E+001  7.8807471E+002 
 1.8228987E+001  7.6611774E+002 
 1.8245897E+001  7.5334167E+002 
 1.8262808E+001  7.5280664E+002 
 1.8279718E+001  7.6179761E+002 
 1.8296629E+001  7.7277338E+002 
 1.8313540E+001  7.9286829E+002 
 1.8330448E+001  8.3954144E+002 
 1.8347359E+001  9.1767194E+002 
 1.8364269E+001  1.0262882E+003 
 1.8381180E+001  1.1754871E+003 
 1.8398090E+001  1.3591470E+003 
 1.8415001E+001  1.5412216E+003 
 1.8431911E+001  1.6892596E+003 
 1.8448822E+001  1.7808364E+003 
 1.8465733E+001  1.7988342E+003 
 1.8482643E+001  1.7441198E+003 
 1.8499554E+001  1.6257791E+003 
 1.8516462E+001  1.4573285E+003 
 1.8533373E+001  1.2679438E+003 
 1.8550283E+001  1.0977330E+003 
 1.8567194E+001  9.6041528E+002 
 1.8584105E+001  8.5009924E+002 
 1.8601015E+001  7.7583167E+002 
 1.8617926E+001  7.2867383E+002 
 1.8634836E+001  6.9682996E+002 
 1.8651747E+001  6.7699280E+002 
 1.8668657E+001  6.7015302E+002 
 1.8685568E+001  6.7122540E+002 
 1.8702477E+001  6.7847168E+002 
 1.8719387E+001  7.0229547E+002 
 1.8736298E+001  7.4898981E+002 
 1.8753208E+001  8.1065564E+002 
 1.8770119E+001  8.8432318E+002 
 1.8787029E+001  9.7848254E+002 
 1.8803940E+001  1.0800198E+003 
 1.8820850E+001  1.1647841E+003 
 1.8837761E+001  1.2236680E+003 
 1.8854671E+001  1.2520503E+003 
 1.8871580E+001  1.2463552E+003 
 1.8888491E+001  1.2047534E+003 
 1.8905401E+001  1.1307192E+003 
 1.8922312E+001  1.0326383E+003 
 1.8939222E+001  9.2773334E+002 
 1.8956133E+001  8.4082935E+002 
 1.8973043E+001  7.7794464E+002 
 1.8989954E+001  7.3689459E+002 
 1.9006865E+001  7.1410577E+002 
 1.9023775E+001  7.0210388E+002 
 1.9040686E+001  6.9618738E+002 
 1.9057594E+001  6.9485266E+002 
 1.9074505E+001  6.9005603E+002 
 1.9091415E+001  6.7676117E+002 
 1.9108326E+001  6.6076910E+002 
 1.9125237E+001  6.4879816E+002 
 1.9142147E+001  6.3865637E+002 
 1.9159058E+001  6.2573499E+002 
 1.9175968E+001  6.1994269E+002 
 1.9192879E+001  6.2165778E+002 
 1.9209789E+001  6.2426239E+002 
 1.9226700E+001  6.2688440E+002 
 1.9243608E+001  6.3307855E+002 
 1.9260519E+001  6.3786230E+002 
 1.9277430E+001  6.4003833E+002 
 1.9294340E+001  6.4148572E+002 
 1.9311251E+001  6.3689130E+002 
 1.9328161E+001  6.3361298E+002 
 1.9345072E+001  6.4021674E+002 
 1.9361982E+001  6.5730774E+002 
 1.9378893E+001  6.7959973E+002 
 1.9395803E+001  7.0585815E+002 
 1.9412714E+001  7.3789545E+002 
 1.9429623E+001  7.7616846E+002 
 1.9446533E+001  8.2431891E+002 
 1.9463444E+001  8.9285858E+002 
 1.9480354E+001  9.8768610E+002 
 1.9497265E+001  1.1096520E+003 
 1.9514175E+001  1.2539076E+003 
 1.9531086E+001  1.4137191E+003 
 1.9547997E+001  1.5781954E+003 
 1.9564907E+001  1.7210270E+003 
 1.9581818E+001  1.8227395E+003 
 1.9598726E+001  1.8635105E+003 
 1.9615637E+001  1.8372644E+003 
 1.9632547E+001  1.7567734E+003 
 1.9649458E+001  1.6493199E+003 
 1.9666368E+001  1.5373285E+003 
 1.9683279E+001  1.4513656E+003 
 1.9700190E+001  1.4081117E+003 
 1.9717100E+001  1.3923129E+003 
 1.9734011E+001  1.4020857E+003 
 1.9750921E+001  1.4199520E+003 
 1.9767832E+001  1.4279260E+003 
 1.9784740E+001  1.4059210E+003 
 1.9801651E+001  1.3483378E+003 
 1.9818562E+001  1.2550236E+003 
 1.9835472E+001  1.1375903E+003 
 1.9852383E+001  1.0212812E+003 
 1.9869293E+001  9.2874066E+002 
 1.9886204E+001  8.6763269E+002 
 1.9903114E+001  8.3033643E+002 
 1.9920025E+001  8.1599957E+002 
 1.9936935E+001  8.2022552E+002 
 1.9953846E+001  8.3931647E+002 
 1.9970755E+001  8.6494952E+002 
 1.9987665E+001  8.9913092E+002 
 2.0004576E+001  9.4155627E+002 
 2.0021486E+001  9.8400171E+002 
 2.0038397E+001  1.0237700E+003 
 2.0055307E+001  1.0656162E+003 
 2.0072218E+001  1.0965176E+003 
 2.0089128E+001  1.1023860E+003 
 2.0106039E+001  1.0943441E+003 
 2.0122950E+001  1.0734944E+003 
 2.0139860E+001  1.0470621E+003 
 2.0156769E+001  1.0318027E+003 
 2.0173679E+001  1.0370148E+003 
 2.0190590E+001  1.0572490E+003 
 2.0207500E+001  1.0923502E+003 
 2.0224411E+001  1.1487194E+003 
 2.0241322E+001  1.2105524E+003 
 2.0258232E+001  1.2488051E+003 
 2.0275143E+001  1.2569468E+003 
 2.0292053E+001  1.2458079E+003 
 2.0308964E+001  1.2195537E+003 
 2.0325872E+001  1.1838307E+003 
 2.0342783E+001  1.1490201E+003 
 2.0359694E+001  1.1169585E+003 
 2.0376604E+001  1.0835182E+003 
 2.0393515E+001  1.0605386E+003 
 2.0410425E+001  1.0447010E+003 
 2.0427336E+001  1.0148726E+003 
 2.0444246E+001  9.7817645E+002 
 2.0461157E+001  9.3817566E+002 
 2.0478067E+001  8.9017383E+002 
 2.0494978E+001  8.4222760E+002 
 2.0511887E+001  8.0214941E+002 
 2.0528797E+001  7.7054797E+002 
 2.0545708E+001  7.4670667E+002 
 2.0562618E+001  7.3369574E+002 
 2.0579529E+001  7.2856500E+002 
 2.0596439E+001  7.2648975E+002 
 2.0613350E+001  7.2407568E+002 
 2.0630260E+001  7.2125256E+002 
 2.0647171E+001  7.1668628E+002 
 2.0664082E+001  7.0768329E+002 
 2.0680992E+001  7.0155255E+002 
 2.0697901E+001  6.9833081E+002 
 2.0714811E+001  6.9359851E+002 
 2.0731722E+001  6.8866022E+002 
 2.0748632E+001  6.9366400E+002 
 2.0765543E+001  7.0853735E+002 
 2.0782454E+001  7.2752087E+002 
 2.0799364E+001  7.5539160E+002 
 2.0816275E+001  7.9809747E+002 
 2.0833185E+001  8.5692792E+002 
 2.0850096E+001  9.3235699E+002 
 2.0867004E+001  1.0314915E+003 
 2.0883915E+001  1.1524696E+003 
 2.0900826E+001  1.2817277E+003 
 2.0917736E+001  1.4102860E+003 
 2.0934647E+001  1.5272264E+003 
 2.0951557E+001  1.6181832E+003 
 2.0968468E+001  1.6620018E+003 
 2.0985378E+001  1.6495538E+003 
 2.1002289E+001  1.5769326E+003 
 2.1019199E+001  1.4489736E+003 
 2.1036110E+001  1.3003806E+003 
 2.1053019E+001  1.1591918E+003 
 2.1069929E+001  1.0352803E+003 
 2.1086840E+001  9.2952887E+002 
 2.1103750E+001  8.4836078E+002 
 2.1120661E+001  7.9346814E+002 
 2.1137571E+001  7.5972876E+002 
 2.1154482E+001  7.3899963E+002 
 2.1171392E+001  7.3253424E+002 
 2.1188303E+001  7.3465039E+002 
 2.1205214E+001  7.3336780E+002 
 2.1222124E+001  7.3608545E+002 
 2.1239033E+001  7.4348132E+002 
 2.1255943E+001  7.4911102E+002 
 2.1272854E+001  7.5373956E+002 
 2.1289764E+001  7.5996375E+002 
 2.1306675E+001  7.6465546E+002 
 2.1323586E+001  7.6031183E+002 
 2.1340496E+001  7.5306238E+002 
 2.1357407E+001  7.4839996E+002 
 2.1374317E+001  7.4514197E+002 
 2.1391228E+001  7.3996521E+002 
 2.1408138E+001  7.3549622E+002 
 2.1425047E+001  7.4007739E+002 
 2.1441957E+001  7.5142712E+002 
 2.1458868E+001  7.7281506E+002 
 2.1475779E+001  8.1040845E+002 
 2.1492689E+001  8.6419647E+002 
 2.1509600E+001  9.2881097E+002 
 2.1526510E+001  1.0012476E+003 
 2.1543421E+001  1.0819381E+003 
 2.1560331E+001  1.1545721E+003 
 2.1577242E+001  1.2034069E+003 
 2.1594151E+001  1.2299679E+003 
 2.1611061E+001  1.2333789E+003 
 2.1627972E+001  1.2075614E+003 
 2.1644882E+001  1.1573776E+003 
 2.1661793E+001  1.1010150E+003 
 2.1678703E+001  1.0417526E+003 
 2.1695614E+001  9.8543848E+002 
 2.1712524E+001  9.5208130E+002 
 2.1729435E+001  9.3779730E+002 
 2.1746346E+001  9.3271149E+002 
 2.1763256E+001  9.3559949E+002 
 2.1780165E+001  9.4768811E+002 
 2.1797075E+001  9.6714093E+002 
 2.1813986E+001  9.8827515E+002 
 2.1830896E+001  1.0113788E+003 
 2.1847807E+001  1.0347145E+003 
 2.1864717E+001  1.0584921E+003 
 2.1881628E+001  1.0792196E+003 
 2.1898539E+001  1.0933612E+003 
 2.1915449E+001  1.1117274E+003 
 2.1932360E+001  1.1376755E+003 
 2.1949270E+001  1.1693402E+003 
 2.1966179E+001  1.2177858E+003 
 2.1983089E+001  1.2866641E+003 
 2.2000000E+001  0.0000000E+000
