# Supplementary material for: Application of singular value decomposition analysis to time-dependent powder diffraction data of an in-situ photodimerization reaction
Source: J Synchrotron Radiat. 2014 Apr 2;21(Pt 3):554–60. doi: 10.1107/S1600577514004366 (PMC4333817; doi:10.1107/S1600577514004366)
Supplement: Supplementary file 1 [file s-21-00554-sup1.zip › 1cha/1chai_26.chi]

 3.5000501E+000  0.0000000E+000 
 3.5169604E+000  3.1591045E+003 
 3.5338709E+000  3.1642559E+003 
 3.5507813E+000  2.3747712E+003 
 3.5676916E+000  2.2973318E+003 
 3.5846019E+000  2.3332744E+003 
 3.6015124E+000  2.2837971E+003 
 3.6184227E+000  3.0659626E+003 
 3.6353331E+000  3.6997422E+003 
 3.6522434E+000  3.2122493E+003 
 3.6691539E+000  3.6637307E+003 
 3.6860642E+000  4.3119932E+003 
 3.7029746E+000  4.2937759E+003 
 3.7198849E+000  4.9356792E+003 
 3.7367954E+000  4.8605010E+003 
 3.7537057E+000  4.8506699E+003 
 3.7706161E+000  5.0106401E+003 
 3.7875264E+000  4.7853604E+003 
 3.8044369E+000  4.6974722E+003 
 3.8213472E+000  4.9995571E+003 
 3.8382576E+000  4.8240151E+003 
 3.8551679E+000  5.5906807E+003 
 3.8720784E+000  5.4027349E+003 
 3.8889887E+000  7.1528594E+003 
 3.9058990E+000  9.5310107E+003 
 3.9228094E+000  1.2720567E+004 
 3.9397199E+000  1.6432807E+004 
 3.9566302E+000  2.0866330E+004 
 3.9735405E+000  2.4766617E+004 
 3.9904509E+000  2.7842154E+004 
 4.0073614E+000  3.0414031E+004 
 4.0242715E+000  3.1134217E+004 
 4.0411820E+000  3.0558504E+004 
 4.0580926E+000  3.0154760E+004 
 4.0750027E+000  2.6940881E+004 
 4.0919132E+000  2.4304805E+004 
 4.1088238E+000  2.0503652E+004 
 4.1257339E+000  1.6999320E+004 
 4.1426444E+000  1.4172330E+004 
 4.1595545E+000  1.1542409E+004 
 4.1764650E+000  9.2969980E+003 
 4.1933756E+000  7.9450078E+003 
 4.2102857E+000  6.9027788E+003 
 4.2271962E+000  5.3245674E+003 
 4.2441068E+000  4.2210278E+003 
 4.2610168E+000  3.4424980E+003 
 4.2779274E+000  3.0812539E+003 
 4.2948375E+000  2.9285269E+003 
 4.3117480E+000  2.9907107E+003 
 4.3286586E+000  2.9353545E+003 
 4.3455687E+000  2.7675935E+003 
 4.3624792E+000  2.6946975E+003 
 4.3793898E+000  2.6625815E+003 
 4.3962998E+000  2.5072195E+003 
 4.4132104E+000  2.5291831E+003 
 4.4301205E+000  2.5775833E+003 
 4.4470310E+000  1.9959576E+003 
 4.4639416E+000  2.3670601E+003 
 4.4808517E+000  2.5735657E+003 
 4.4977622E+000  2.1404331E+003 
 4.5146728E+000  2.1790552E+003 
 4.5315828E+000  2.2323730E+003 
 4.5484934E+000  2.1058796E+003 
 4.5654039E+000  2.2600654E+003 
 4.5823140E+000  2.1618066E+003 
 4.5992246E+000  1.9676180E+003 
 4.6161346E+000  2.0885540E+003 
 4.6330452E+000  2.0659641E+003 
 4.6499557E+000  2.1098733E+003 
 4.6668658E+000  2.1560728E+003 
 4.6837764E+000  1.9596494E+003 
 4.7006869E+000  1.9065393E+003 
 4.7175970E+000  2.0138179E+003 
 4.7345076E+000  2.0235895E+003 
 4.7514176E+000  1.9575483E+003 
 4.7683282E+000  1.9687539E+003 
 4.7852387E+000  1.8233601E+003 
 4.8021488E+000  1.9572162E+003 
 4.8190594E+000  1.9411589E+003 
 4.8359699E+000  2.2388604E+003 
 4.8528800E+000  2.4211057E+003 
 4.8697906E+000  2.4499270E+003 
 4.8867006E+000  2.5547183E+003 
 4.9036112E+000  2.4799849E+003 
 4.9205217E+000  2.2843145E+003 
 4.9374318E+000  2.2913687E+003 
 4.9543424E+000  2.1767534E+003 
 4.9712529E+000  1.7824812E+003 
 4.9881630E+000  2.1056584E+003 
 5.0050735E+000  1.9501389E+003 
 5.0219836E+000  1.9913148E+003 
 5.0388942E+000  1.8531005E+003 
 5.0558047E+000  1.6412592E+003 
 5.0727148E+000  1.6588514E+003 
 5.0896254E+000  1.7502986E+003 
 5.1065359E+000  1.6760530E+003 
 5.1234460E+000  1.6097062E+003 
 5.1403565E+000  1.7597394E+003 
 5.1572666E+000  1.7019628E+003 
 5.1741772E+000  1.5815870E+003 
 5.1910877E+000  1.7056410E+003 
 5.2079978E+000  1.4155219E+003 
 5.2249084E+000  1.3684781E+003 
 5.2418189E+000  1.3819513E+003 
 5.2587290E+000  1.3706843E+003 
 5.2756395E+000  1.4947805E+003 
 5.2925496E+000  1.5793888E+003 
 5.3094602E+000  1.5171381E+003 
 5.3263707E+000  1.5637157E+003 
 5.3432808E+000  1.3806946E+003 
 5.3601913E+000  1.4232373E+003 
 5.3771019E+000  1.4598990E+003 
 5.3940120E+000  1.4410880E+003 
 5.4109225E+000  1.6871453E+003 
 5.4278326E+000  2.0116213E+003 
 5.4447432E+000  2.3945854E+003 
 5.4616537E+000  2.9366377E+003 
 5.4785638E+000  3.5480710E+003 
 5.4954743E+000  4.3055371E+003 
 5.5123849E+000  5.6160020E+003 
 5.5292950E+000  7.3915137E+003 
 5.5462055E+000  9.5400518E+003 
 5.5631161E+000  1.2483227E+004 
 5.5800261E+000  1.5541128E+004 
 5.5969367E+000  1.9400771E+004 
 5.6138468E+000  2.2748166E+004 
 5.6307573E+000  2.5298637E+004 
 5.6476679E+000  2.6251770E+004 
 5.6645780E+000  2.5184563E+004 
 5.6814885E+000  2.2184287E+004 
 5.6983991E+000  1.7919018E+004 
 5.7153091E+000  1.4369022E+004 
 5.7322197E+000  1.0379607E+004 
 5.7491298E+000  7.9179414E+003 
 5.7660403E+000  5.8674341E+003 
 5.7829509E+000  4.4799023E+003 
 5.7998610E+000  3.5504041E+003 
 5.8167715E+000  3.0802341E+003 
 5.8336821E+000  2.9728928E+003 
 5.8505921E+000  3.2194719E+003 
 5.8675027E+000  3.9461609E+003 
 5.8844128E+000  5.2762842E+003 
 5.9013233E+000  7.2825664E+003 
 5.9182339E+000  9.7686797E+003 
 5.9351439E+000  1.3528484E+004 
 5.9520545E+000  1.7072877E+004 
 5.9689651E+000  2.1369869E+004 
 5.9858751E+000  2.4805510E+004 
 6.0027857E+000  2.6375848E+004 
 6.0196958E+000  2.6300418E+004 
 6.0366063E+000  2.4473047E+004 
 6.0535169E+000  2.0938908E+004 
 6.0704269E+000  1.6912512E+004 
 6.0873375E+000  1.3309528E+004 
 6.1042480E+000  1.0369429E+004 
 6.1211581E+000  8.1582666E+003 
 6.1380687E+000  6.7765806E+003 
 6.1549788E+000  5.4819312E+003 
 6.1718893E+000  4.8674644E+003 
 6.1887999E+000  4.2933296E+003 
 6.2057099E+000  3.7294482E+003 
 6.2226205E+000  3.3052810E+003 
 6.2395310E+000  2.9458323E+003 
 6.2564411E+000  2.6582781E+003 
 6.2733517E+000  2.3600383E+003 
 6.2902617E+000  2.2587805E+003 
 6.3071723E+000  1.8886577E+003 
 6.3240829E+000  1.7815277E+003 
 6.3409929E+000  1.8430221E+003 
 6.3579035E+000  1.9149517E+003 
 6.3748140E+000  2.0189978E+003 
 6.3917241E+000  2.2874351E+003 
 6.4086347E+000  2.9514116E+003 
 6.4255447E+000  4.1275601E+003 
 6.4424553E+000  5.9370288E+003 
 6.4593658E+000  8.7177861E+003 
 6.4762759E+000  1.2373247E+004 
 6.4931865E+000  1.8687064E+004 
 6.5100970E+000  2.6754936E+004 
 6.5270071E+000  3.4638500E+004 
 6.5439177E+000  4.4359902E+004 
 6.5608277E+000  5.0468645E+004 
 6.5777383E+000  5.1676617E+004 
 6.5946488E+000  4.8415504E+004 
 6.6115589E+000  4.0780488E+004 
 6.6284695E+000  3.0724381E+004 
 6.6453800E+000  2.1147365E+004 
 6.6622901E+000  1.4437842E+004 
 6.6792006E+000  1.0375322E+004 
 6.6961112E+000  7.3324971E+003 
 6.7130213E+000  5.6216899E+003 
 6.7299318E+000  4.5493564E+003 
 6.7468419E+000  3.9402542E+003 
 6.7637525E+000  3.5987932E+003 
 6.7806630E+000  3.4517148E+003 
 6.7975731E+000  3.4705254E+003 
 6.8144836E+000  3.5970623E+003 
 6.8313942E+000  4.0321392E+003 
 6.8483043E+000  4.7646001E+003 
 6.8652148E+000  5.5894521E+003 
 6.8821249E+000  6.3795581E+003 
 6.8990355E+000  7.2095664E+003 
 6.9159460E+000  7.8470220E+003 
 6.9328561E+000  8.1526836E+003 
 6.9497666E+000  8.0821084E+003 
 6.9666772E+000  7.5891826E+003 
 6.9835873E+000  6.6700024E+003 
 7.0004978E+000  5.4811279E+003 
 7.0174079E+000  4.2970171E+003 
 7.0343184E+000  3.2939148E+003 
 7.0512290E+000  2.5241396E+003 
 7.0681391E+000  1.9558055E+003 
 7.0850496E+000  1.6175682E+003 
 7.1019602E+000  1.3756241E+003 
 7.1188703E+000  1.2519949E+003 
 7.1357808E+000  1.2602805E+003 
 7.1526909E+000  1.3529741E+003 
 7.1696014E+000  1.4723422E+003 
 7.1865120E+000  1.5174570E+003 
 7.2034221E+000  1.4223030E+003 
 7.2203326E+000  1.4414363E+003 
 7.2372432E+000  1.3695996E+003 
 7.2541533E+000  1.3756863E+003 
 7.2710638E+000  1.3642047E+003 
 7.2879739E+000  1.3065908E+003 
 7.3048844E+000  1.2866556E+003 
 7.3217950E+000  1.2826941E+003 
 7.3387051E+000  1.2399967E+003 
 7.3556156E+000  1.2200215E+003 
 7.3725262E+000  1.2353835E+003 
 7.3894362E+000  1.1261553E+003 
 7.4063468E+000  1.0534912E+003 
 7.4232569E+000  1.0803292E+003 
 7.4401674E+000  1.0727261E+003 
 7.4570780E+000  1.1288491E+003 
 7.4739881E+000  1.2089412E+003 
 7.4908986E+000  1.2636390E+003 
 7.5078092E+000  1.3132363E+003 
 7.5247192E+000  1.3983405E+003 
 7.5416298E+000  1.4386041E+003 
 7.5585399E+000  1.4338622E+003 
 7.5754504E+000  1.5925354E+003 
 7.5923610E+000  1.7022727E+003 
 7.6092710E+000  1.7737006E+003 
 7.6261816E+000  1.8971001E+003 
 7.6430922E+000  1.8883463E+003 
 7.6600022E+000  2.0102448E+003 
 7.6769128E+000  2.2351689E+003 
 7.6938233E+000  2.4989583E+003 
 7.7107334E+000  2.8067532E+003 
 7.7276440E+000  3.1884192E+003 
 7.7445540E+000  3.6825525E+003 
 7.7614646E+000  4.2938242E+003 
 7.7783751E+000  5.0419795E+003 
 7.7952852E+000  6.4433276E+003 
 7.8121958E+000  8.5789521E+003 
 7.8291063E+000  1.1759339E+004 
 7.8460164E+000  1.6840924E+004 
 7.8629270E+000  2.3803088E+004 
 7.8798370E+000  3.3919309E+004 
 7.8967476E+000  4.7463770E+004 
 7.9136581E+000  6.2602727E+004 
 7.9305682E+000  7.5011898E+004 
 7.9474788E+000  7.9471125E+004 
 7.9643893E+000  7.5117172E+004 
 7.9812994E+000  6.2413230E+004 
 7.9982100E+000  4.8339777E+004 
 8.0151205E+000  3.7109645E+004 
 8.0320311E+000  2.7341734E+004 
 8.0489407E+000  1.9852779E+004 
 8.0658512E+000  1.4552491E+004 
 8.0827618E+000  1.1010081E+004 
 8.0996723E+000  8.8297207E+003 
 8.1165829E+000  7.5101914E+003 
 8.1334925E+000  7.0159878E+003 
 8.1504030E+000  7.3447773E+003 
 8.1673136E+000  8.2248750E+003 
 8.1842241E+000  9.7399492E+003 
 8.2011347E+000  1.2014756E+004 
 8.2180443E+000  1.4996712E+004 
 8.2349548E+000  1.8009176E+004 
 8.2518654E+000  2.0856727E+004 
 8.2687759E+000  2.2966729E+004 
 8.2856865E+000  2.3320631E+004 
 8.3025970E+000  2.1562729E+004 
 8.3195066E+000  1.8256523E+004 
 8.3364172E+000  1.4270522E+004 
 8.3533278E+000  1.1082939E+004 
 8.3702383E+000  8.4027070E+003 
 8.3871489E+000  6.6204229E+003 
 8.4040585E+000  5.4932285E+003 
 8.4209690E+000  4.8774380E+003 
 8.4378796E+000  4.6164712E+003 
 8.4547901E+000  4.5945391E+003 
 8.4717007E+000  4.7214541E+003 
 8.4886103E+000  4.9601123E+003 
 8.5055208E+000  5.4408403E+003 
 8.5224314E+000  6.3691401E+003 
 8.5393419E+000  7.8931499E+003 
 8.5562525E+000  1.0286807E+004 
 8.5731630E+000  1.4064615E+004 
 8.5900726E+000  1.9295887E+004 
 8.6069832E+000  2.7547322E+004 
 8.6238937E+000  3.8000699E+004 
 8.6408043E+000  4.9609430E+004 
 8.6577148E+000  5.9745188E+004 
 8.6746244E+000  6.4428414E+004 
 8.6915350E+000  6.2833109E+004 
 8.7084455E+000  5.5725875E+004 
 8.7253561E+000  4.3454508E+004 
 8.7422667E+000  3.1559744E+004 
 8.7591772E+000  2.1815371E+004 
 8.7760868E+000  1.4867382E+004 
 8.7929974E+000  1.0376790E+004 
 8.8099079E+000  7.4720098E+003 
 8.8268185E+000  5.5752593E+003 
 8.8437290E+000  4.3374917E+003 
 8.8606386E+000  3.5003176E+003 
 8.8775492E+000  2.9610361E+003 
 8.8944597E+000  2.4718643E+003 
 8.9113703E+000  2.1011255E+003 
 8.9282808E+000  1.8720697E+003 
 8.9451904E+000  1.6705204E+003 
 8.9621010E+000  1.5230081E+003 
 8.9790115E+000  1.3974520E+003 
 8.9959221E+000  1.3002654E+003 
 9.0128326E+000  1.2264889E+003 
 9.0297432E+000  1.1425900E+003 
 9.0466528E+000  1.0690498E+003 
 9.0635633E+000  1.0226888E+003 
 9.0804739E+000  9.3305029E+002 
 9.0973845E+000  9.1257129E+002 
 9.1142950E+000  9.2444727E+002 
 9.1312046E+000  9.0505872E+002 
 9.1481152E+000  9.2544836E+002 
 9.1650257E+000  9.3374548E+002 
 9.1819363E+000  9.4647894E+002 
 9.1988468E+000  9.7295264E+002 
 9.2157564E+000  1.0192410E+003 
 9.2326670E+000  1.0508376E+003 
 9.2495775E+000  1.0395815E+003 
 9.2664881E+000  1.0749299E+003 
 9.2833986E+000  1.0481158E+003 
 9.3003092E+000  1.0312081E+003 
 9.3172188E+000  1.0960344E+003 
 9.3341293E+000  1.1982699E+003 
 9.3510399E+000  1.2893702E+003 
 9.3679504E+000  1.3842463E+003 
 9.3848610E+000  1.5060400E+003 
 9.4017706E+000  1.6631846E+003 
 9.4186811E+000  1.8607795E+003 
 9.4355917E+000  2.1472952E+003 
 9.4525023E+000  2.6096467E+003 
 9.4694128E+000  3.3093633E+003 
 9.4863224E+000  4.3312881E+003 
 9.5032330E+000  5.6422627E+003 
 9.5201435E+000  7.2258076E+003 
 9.5370541E+000  8.9501465E+003 
 9.5539646E+000  1.0522578E+004 
 9.5708752E+000  1.1736994E+004 
 9.5877848E+000  1.2347369E+004 
 9.6046953E+000  1.2189987E+004 
 9.6216059E+000  1.1303064E+004 
 9.6385164E+000  9.8801611E+003 
 9.6554270E+000  8.6514961E+003 
 9.6723366E+000  7.8433384E+003 
 9.6892471E+000  7.6784746E+003 
 9.7061577E+000  7.9430000E+003 
 9.7230682E+000  8.4734541E+003 
 9.7399788E+000  9.1355791E+003 
 9.7568893E+000  9.6724766E+003 
 9.7737989E+000  9.8212529E+003 
 9.7907095E+000  9.5310869E+003 
 9.8076200E+000  8.8267725E+003 
 9.8245306E+000  7.6362266E+003 
 9.8414412E+000  6.1957485E+003 
 9.8583508E+000  4.8660493E+003 
 9.8752613E+000  3.7656333E+003 
 9.8921719E+000  2.9955779E+003 
 9.9090824E+000  2.4730122E+003 
 9.9259930E+000  2.1425723E+003 
 9.9429026E+000  1.9457949E+003 
 9.9598131E+000  1.8509009E+003 
 9.9767237E+000  1.8276603E+003 
 9.9936342E+000  1.8094734E+003 
 1.0010545E+001  1.7791764E+003 
 1.0027455E+001  1.7484484E+003 
 1.0044365E+001  1.7402100E+003 
 1.0061275E+001  1.7376931E+003 
 1.0078186E+001  1.7627704E+003 
 1.0095097E+001  1.8182340E+003 
 1.0112007E+001  1.8810295E+003 
 1.0128917E+001  1.9586956E+003 
 1.0145827E+001  2.0548047E+003 
 1.0162738E+001  2.1546370E+003 
 1.0179648E+001  2.2800952E+003 
 1.0196559E+001  2.4682703E+003 
 1.0213469E+001  2.7425217E+003 
 1.0230379E+001  3.1252739E+003 
 1.0247290E+001  3.6831433E+003 
 1.0264200E+001  4.5963052E+003 
 1.0281111E+001  6.0834800E+003 
 1.0298021E+001  8.3575479E+003 
 1.0314931E+001  1.1700167E+004 
 1.0331841E+001  1.6457188E+004 
 1.0348752E+001  2.2824881E+004 
 1.0365663E+001  3.0651166E+004 
 1.0382573E+001  3.8320137E+004 
 1.0399483E+001  4.2258043E+004 
 1.0416393E+001  4.0511566E+004 
 1.0433304E+001  3.4236203E+004 
 1.0450214E+001  2.6620141E+004 
 1.0467125E+001  1.9351988E+004 
 1.0484035E+001  1.3718033E+004 
 1.0500945E+001  9.8595420E+003 
 1.0517856E+001  7.1179624E+003 
 1.0534766E+001  5.1623657E+003 
 1.0551677E+001  3.9631951E+003 
 1.0568587E+001  3.2356658E+003 
 1.0585497E+001  2.8086660E+003 
 1.0602407E+001  2.5313433E+003 
 1.0619318E+001  2.3383188E+003 
 1.0636229E+001  2.2127253E+003 
 1.0653139E+001  2.1189121E+003 
 1.0670049E+001  2.0493030E+003 
 1.0686959E+001  2.0058322E+003 
 1.0703870E+001  2.0077708E+003 
 1.0720780E+001  2.0387545E+003 
 1.0737691E+001  2.0523164E+003 
 1.0754601E+001  2.0727888E+003 
 1.0771511E+001  2.1229761E+003 
 1.0788422E+001  2.1872749E+003 
 1.0805332E+001  2.2614082E+003 
 1.0822243E+001  2.3302058E+003 
 1.0839153E+001  2.4022666E+003 
 1.0856063E+001  2.4626641E+003 
 1.0872973E+001  2.5057947E+003 
 1.0889884E+001  2.5276807E+003 
 1.0906795E+001  2.5323308E+003 
 1.0923705E+001  2.5477500E+003 
 1.0940615E+001  2.5739670E+003 
 1.0957525E+001  2.6019014E+003 
 1.0974436E+001  2.6847786E+003 
 1.0991346E+001  2.8605605E+003 
 1.1008257E+001  3.2076589E+003 
 1.1025167E+001  3.8146189E+003 
 1.1042077E+001  4.7387773E+003 
 1.1058988E+001  6.0557031E+003 
 1.1075898E+001  7.8601729E+003 
 1.1092809E+001  1.0227499E+004 
 1.1109719E+001  1.3137210E+004 
 1.1126629E+001  1.6092778E+004 
 1.1143539E+001  1.8233637E+004 
 1.1160450E+001  1.9096455E+004 
 1.1177361E+001  1.8398707E+004 
 1.1194271E+001  1.6420707E+004 
 1.1211181E+001  1.3785718E+004 
 1.1228091E+001  1.1179178E+004 
 1.1245002E+001  9.0947627E+003 
 1.1261912E+001  7.5103901E+003 
 1.1278823E+001  6.3514375E+003 
 1.1295733E+001  5.6232153E+003 
 1.1312643E+001  5.0898169E+003 
 1.1329554E+001  4.6911748E+003 
 1.1346464E+001  4.3295327E+003 
 1.1363375E+001  3.9672874E+003 
 1.1380285E+001  3.6668210E+003 
 1.1397195E+001  3.4477510E+003 
 1.1414105E+001  3.3590723E+003 
 1.1431016E+001  3.4859668E+003 
 1.1447927E+001  3.8602458E+003 
 1.1464837E+001  4.4738433E+003 
 1.1481747E+001  5.2581763E+003 
 1.1498657E+001  6.1581563E+003 
 1.1515568E+001  7.0997051E+003 
 1.1532478E+001  7.7351548E+003 
 1.1549389E+001  7.9180610E+003 
 1.1566299E+001  7.6319287E+003 
 1.1583209E+001  6.8477949E+003 
 1.1600120E+001  5.7303135E+003 
 1.1617030E+001  4.5684873E+003 
 1.1633941E+001  3.5847581E+003 
 1.1650851E+001  2.8344897E+003 
 1.1667761E+001  2.3259165E+003 
 1.1684671E+001  2.0509622E+003 
 1.1701582E+001  1.9606603E+003 
 1.1718493E+001  2.0939512E+003 
 1.1735403E+001  2.4759602E+003 
 1.1752314E+001  3.1746316E+003 
 1.1769223E+001  4.1742798E+003 
 1.1786134E+001  5.4378232E+003 
 1.1803044E+001  6.9797603E+003 
 1.1819955E+001  8.6742021E+003 
 1.1836865E+001  1.0267608E+004 
 1.1853775E+001  1.1428196E+004 
 1.1870686E+001  1.2013077E+004 
 1.1887596E+001  1.2483425E+004 
 1.1904507E+001  1.3386298E+004 
 1.1921417E+001  1.5017090E+004 
 1.1938327E+001  1.7536432E+004 
 1.1955237E+001  2.1197105E+004 
 1.1972148E+001  2.6494166E+004 
 1.1989058E+001  3.3239504E+004 
 1.2005969E+001  3.9841207E+004 
 1.2022880E+001  4.3203734E+004 
 1.2039789E+001  4.1092043E+004 
 1.2056700E+001  3.4550203E+004 
 1.2073610E+001  2.6631994E+004 
 1.2090521E+001  1.9572490E+004 
 1.2107431E+001  1.3798913E+004 
 1.2124341E+001  9.6109385E+003 
 1.2141252E+001  6.8016812E+003 
 1.2158162E+001  4.8856069E+003 
 1.2175073E+001  3.6202961E+003 
 1.2191983E+001  2.8461091E+003 
 1.2208893E+001  2.3482905E+003 
 1.2225803E+001  2.0095664E+003 
 1.2242714E+001  1.7850580E+003 
 1.2259624E+001  1.6433732E+003 
 1.2276535E+001  1.5672069E+003 
 1.2293446E+001  1.5195139E+003 
 1.2310355E+001  1.5106423E+003 
 1.2327266E+001  1.5255533E+003 
 1.2344176E+001  1.5908367E+003 
 1.2361087E+001  1.7502994E+003 
 1.2377997E+001  2.0458407E+003 
 1.2394907E+001  2.5332861E+003 
 1.2411818E+001  3.2877651E+003 
 1.2428728E+001  4.3647817E+003 
 1.2445639E+001  5.8257715E+003 
 1.2462549E+001  7.7078296E+003 
 1.2479459E+001  9.7827393E+003 
 1.2496369E+001  1.1565129E+004 
 1.2513280E+001  1.2599166E+004 
 1.2530190E+001  1.2552471E+004 
 1.2547101E+001  1.1351413E+004 
 1.2564012E+001  9.4366211E+003 
 1.2580921E+001  7.4456982E+003 
 1.2597832E+001  5.7902935E+003 
 1.2614742E+001  4.5187275E+003 
 1.2631653E+001  3.5596836E+003 
 1.2648563E+001  2.9192339E+003 
 1.2665473E+001  2.4775273E+003 
 1.2682384E+001  2.1882537E+003 
 1.2699294E+001  1.9906511E+003 
 1.2716205E+001  1.8146019E+003 
 1.2733115E+001  1.6463999E+003 
 1.2750025E+001  1.4767242E+003 
 1.2766935E+001  1.3085890E+003 
 1.2783846E+001  1.1707391E+003 
 1.2800756E+001  1.0724680E+003 
 1.2817667E+001  1.0184662E+003 
 1.2834578E+001  9.9728278E+002 
 1.2851487E+001  9.9685724E+002 
 1.2868398E+001  1.0193200E+003 
 1.2885308E+001  1.0419974E+003 
 1.2902219E+001  1.0688094E+003 
 1.2919129E+001  1.1018943E+003 
 1.2936039E+001  1.1472656E+003 
 1.2952950E+001  1.2008141E+003 
 1.2969860E+001  1.2677767E+003 
 1.2986771E+001  1.3923762E+003 
 1.3003681E+001  1.5890975E+003 
 1.3020592E+001  1.8578539E+003 
 1.3037501E+001  2.2365916E+003 
 1.3054412E+001  2.7778569E+003 
 1.3071322E+001  3.5182896E+003 
 1.3088233E+001  4.4311577E+003 
 1.3105144E+001  5.4610381E+003 
 1.3122053E+001  6.5025068E+003 
 1.3138964E+001  7.3607964E+003 
 1.3155874E+001  7.8774937E+003 
 1.3172785E+001  7.9897002E+003 
 1.3189695E+001  7.7006118E+003 
 1.3206605E+001  7.1821050E+003 
 1.3223516E+001  6.6032153E+003 
 1.3240426E+001  6.0341455E+003 
 1.3257337E+001  5.5386284E+003 
 1.3274247E+001  5.1210898E+003 
 1.3291158E+001  4.7724814E+003 
 1.3308067E+001  4.4569482E+003 
 1.3324978E+001  4.1428652E+003 
 1.3341888E+001  3.7690039E+003 
 1.3358799E+001  3.2863635E+003 
 1.3375710E+001  2.7635269E+003 
 1.3392619E+001  2.2943000E+003 
 1.3409530E+001  1.9124371E+003 
 1.3426440E+001  1.6079305E+003 
 1.3443351E+001  1.3818580E+003 
 1.3460261E+001  1.2344393E+003 
 1.3477171E+001  1.1338284E+003 
 1.3494081E+001  1.0612865E+003 
 1.3510992E+001  1.0152603E+003 
 1.3527903E+001  9.8550549E+002 
 1.3544813E+001  9.6251941E+002 
 1.3561724E+001  9.5241968E+002 
 1.3578633E+001  9.4212805E+002 
 1.3595544E+001  9.2306549E+002 
 1.3612454E+001  9.1255945E+002 
 1.3629365E+001  9.0704218E+002 
 1.3646276E+001  8.9918677E+002 
 1.3663185E+001  8.8958038E+002 
 1.3680096E+001  8.8608936E+002 
 1.3697006E+001  8.9175806E+002 
 1.3713917E+001  9.0227490E+002 
 1.3730827E+001  9.1987982E+002 
 1.3747737E+001  9.4774884E+002 
 1.3764647E+001  9.8715112E+002 
 1.3781558E+001  1.0361656E+003 
 1.3798469E+001  1.0905820E+003 
 1.3815379E+001  1.1507054E+003 
 1.3832290E+001  1.2102028E+003 
 1.3849199E+001  1.2575216E+003 
 1.3866110E+001  1.2862468E+003 
 1.3883020E+001  1.2991932E+003 
 1.3899931E+001  1.2868079E+003 
 1.3916842E+001  1.2480669E+003 
 1.3933751E+001  1.1937611E+003 
 1.3950662E+001  1.1344567E+003 
 1.3967572E+001  1.0767035E+003 
 1.3984483E+001  1.0265234E+003 
 1.4001393E+001  9.9757324E+002 
 1.4018304E+001  9.9215094E+002 
 1.4035213E+001  1.0025555E+003 
 1.4052124E+001  1.0109332E+003 
 1.4069035E+001  1.0124404E+003 
 1.4085945E+001  1.0120052E+003 
 1.4102856E+001  1.0014449E+003 
 1.4119765E+001  9.9541266E+002 
 1.4136676E+001  1.0062306E+003 
 1.4153586E+001  1.0188279E+003 
 1.4170497E+001  1.0273044E+003 
 1.4187407E+001  1.0390297E+003 
 1.4204317E+001  1.0597441E+003 
 1.4221228E+001  1.1045475E+003 
 1.4238138E+001  1.1876860E+003 
 1.4255049E+001  1.3073611E+003 
 1.4271959E+001  1.4512018E+003 
 1.4288870E+001  1.6012515E+003 
 1.4305779E+001  1.7401984E+003 
 1.4322690E+001  1.8556803E+003 
 1.4339601E+001  1.9251914E+003 
 1.4356511E+001  1.9234156E+003 
 1.4373422E+001  1.8455529E+003 
 1.4390331E+001  1.7167939E+003 
 1.4407242E+001  1.5697245E+003 
 1.4424152E+001  1.4218787E+003 
 1.4441063E+001  1.2864709E+003 
 1.4457973E+001  1.1712059E+003 
 1.4474883E+001  1.0872764E+003 
 1.4491794E+001  1.0324437E+003 
 1.4508704E+001  9.9409747E+002 
 1.4525615E+001  9.7654541E+002 
 1.4542525E+001  9.7048181E+002 
 1.4559436E+001  9.6268878E+002 
 1.4576345E+001  9.5592010E+002 
 1.4593256E+001  9.5471527E+002 
 1.4610167E+001  9.6078864E+002 
 1.4627077E+001  9.6899170E+002 
 1.4643988E+001  9.7641235E+002 
 1.4660897E+001  9.9124341E+002 
 1.4677808E+001  1.0046866E+003 
 1.4694718E+001  1.0117790E+003 
 1.4711629E+001  1.0228154E+003 
 1.4728539E+001  1.0428904E+003 
 1.4745449E+001  1.0733677E+003 
 1.4762360E+001  1.1139600E+003 
 1.4779270E+001  1.1644962E+003 
 1.4796181E+001  1.2195090E+003 
 1.4813091E+001  1.2729250E+003 
 1.4830002E+001  1.3250852E+003 
 1.4846911E+001  1.3720295E+003 
 1.4863822E+001  1.3971184E+003 
 1.4880733E+001  1.3913979E+003 
 1.4897643E+001  1.3684650E+003 
 1.4914554E+001  1.3314628E+003 
 1.4931463E+001  1.2775105E+003 
 1.4948374E+001  1.2223947E+003 
 1.4965284E+001  1.1783351E+003 
 1.4982195E+001  1.1447638E+003 
 1.4999105E+001  1.1244580E+003 
 1.5016016E+001  1.1241306E+003 
 1.5032926E+001  1.1558380E+003 
 1.5049836E+001  1.2296770E+003 
 1.5066747E+001  1.3571180E+003 
 1.5083657E+001  1.5484026E+003 
 1.5100568E+001  1.7971312E+003 
 1.5117477E+001  2.0948115E+003 
 1.5134388E+001  2.4309146E+003 
 1.5151299E+001  2.7711738E+003 
 1.5168209E+001  3.0698076E+003 
 1.5185120E+001  3.2789084E+003 
 1.5202029E+001  3.3386951E+003 
 1.5218940E+001  3.2182339E+003 
 1.5235850E+001  2.9157649E+003 
 1.5252761E+001  2.5239761E+003 
 1.5269671E+001  2.1716069E+003 
 1.5286582E+001  1.9012870E+003 
 1.5303492E+001  1.7177023E+003 
 1.5320402E+001  1.6198815E+003 
 1.5337313E+001  1.5903652E+003 
 1.5354223E+001  1.6062517E+003 
 1.5371134E+001  1.6443246E+003 
 1.5388043E+001  1.6798408E+003 
 1.5404954E+001  1.7004630E+003 
 1.5421865E+001  1.7062142E+003 
 1.5438775E+001  1.7079574E+003 
 1.5455686E+001  1.7197527E+003 
 1.5472595E+001  1.7485746E+003 
 1.5489506E+001  1.8073444E+003 
 1.5506416E+001  1.8890325E+003 
 1.5523327E+001  1.9732037E+003 
 1.5540237E+001  2.0555422E+003 
 1.5557148E+001  2.1161912E+003 
 1.5574058E+001  2.1219558E+003 
 1.5590968E+001  2.0680681E+003 
 1.5607879E+001  1.9628192E+003 
 1.5624789E+001  1.8190684E+003 
 1.5641700E+001  1.6610132E+003 
 1.5658609E+001  1.5097484E+003 
 1.5675520E+001  1.3801016E+003 
 1.5692430E+001  1.2836241E+003 
 1.5709341E+001  1.2185106E+003 
 1.5726252E+001  1.1798831E+003 
 1.5743161E+001  1.1670994E+003 
 1.5760072E+001  1.1665469E+003 
 1.5776982E+001  1.1756758E+003 
 1.5793893E+001  1.2017480E+003 
 1.5810803E+001  1.2576719E+003 
 1.5827714E+001  1.3395619E+003 
 1.5844624E+001  1.4476011E+003 
 1.5861534E+001  1.5932002E+003 
 1.5878445E+001  1.7700042E+003 
 1.5895355E+001  1.9591581E+003 
 1.5912266E+001  2.1404270E+003 
 1.5929175E+001  2.2833474E+003 
 1.5946086E+001  2.3549456E+003 
 1.5962996E+001  2.3564072E+003 
 1.5979907E+001  2.3176665E+003 
 1.5996818E+001  2.2667690E+003 
 1.6013727E+001  2.2195115E+003 
 1.6030638E+001  2.1874229E+003 
 1.6047548E+001  2.1896045E+003 
 1.6064459E+001  2.2313284E+003 
 1.6081369E+001  2.3068533E+003 
 1.6098280E+001  2.3987422E+003 
 1.6115191E+001  2.4548787E+003 
 1.6132101E+001  2.4400193E+003 
 1.6149012E+001  2.3592336E+003 
 1.6165920E+001  2.2236050E+003 
 1.6182831E+001  2.0376589E+003 
 1.6199741E+001  1.8204318E+003 
 1.6216652E+001  1.6113724E+003 
 1.6233562E+001  1.4410415E+003 
 1.6250473E+001  1.3096625E+003 
 1.6267384E+001  1.2065027E+003 
 1.6284294E+001  1.1311991E+003 
 1.6301205E+001  1.0824286E+003 
 1.6318115E+001  1.0498474E+003 
 1.6335024E+001  1.0274585E+003 
 1.6351934E+001  1.0132342E+003 
 1.6368845E+001  1.0024650E+003 
 1.6385756E+001  9.9112421E+002 
 1.6402666E+001  9.8984979E+002 
 1.6419577E+001  9.9906061E+002 
 1.6436487E+001  1.0126788E+003 
 1.6453398E+001  1.0376605E+003 
 1.6470308E+001  1.0810002E+003 
 1.6487219E+001  1.1381827E+003 
 1.6504129E+001  1.2066791E+003 
 1.6521038E+001  1.2881370E+003 
 1.6537949E+001  1.3700610E+003 
 1.6554859E+001  1.4359895E+003 
 1.6571770E+001  1.4766287E+003 
 1.6588680E+001  1.4873475E+003 
 1.6605591E+001  1.4688032E+003 
 1.6622501E+001  1.4344078E+003 
 1.6639412E+001  1.3949030E+003 
 1.6656322E+001  1.3548090E+003 
 1.6673233E+001  1.3223182E+003 
 1.6690144E+001  1.3121082E+003 
 1.6707052E+001  1.3376106E+003 
 1.6723963E+001  1.3763438E+003 
 1.6740873E+001  1.4109070E+003 
 1.6757784E+001  1.4225763E+003 
 1.6774694E+001  1.3934602E+003 
 1.6791605E+001  1.3284258E+003 
 1.6808516E+001  1.2464880E+003 
 1.6825426E+001  1.1627770E+003 
 1.6842337E+001  1.0876924E+003 
 1.6859247E+001  1.0403345E+003 
 1.6876158E+001  1.0391342E+003 
 1.6893066E+001  1.0816750E+003 
 1.6909977E+001  1.1583162E+003 
 1.6926888E+001  1.2590560E+003 
 1.6943798E+001  1.3632948E+003 
 1.6960709E+001  1.4441740E+003 
 1.6977619E+001  1.4938126E+003 
 1.6994530E+001  1.5211802E+003 
 1.7011440E+001  1.5367324E+003 
 1.7028351E+001  1.5558026E+003 
 1.7045261E+001  1.5968239E+003 
 1.7062170E+001  1.6612986E+003 
 1.7079081E+001  1.7357603E+003 
 1.7095991E+001  1.8175234E+003 
 1.7112902E+001  1.8810897E+003 
 1.7129812E+001  1.8814299E+003 
 1.7146723E+001  1.8006836E+003 
 1.7163633E+001  1.6552961E+003 
 1.7180544E+001  1.4746506E+003 
 1.7197454E+001  1.2923201E+003 
 1.7214365E+001  1.1358728E+003 
 1.7231276E+001  1.0160779E+003 
 1.7248184E+001  9.3403308E+002 
 1.7265095E+001  8.9672479E+002 
 1.7282005E+001  9.1912878E+002 
 1.7298916E+001  9.9769250E+002 
 1.7315826E+001  1.1247574E+003 
 1.7332737E+001  1.3001447E+003 
 1.7349648E+001  1.4990349E+003 
 1.7366558E+001  1.6932275E+003 
 1.7383469E+001  1.8627839E+003 
 1.7400379E+001  1.9755150E+003 
 1.7417290E+001  2.0057936E+003 
 1.7434198E+001  1.9512163E+003 
 1.7451109E+001  1.8065178E+003 
 1.7468019E+001  1.6000586E+003 
 1.7484930E+001  1.3924408E+003 
 1.7501841E+001  1.2085990E+003 
 1.7518751E+001  1.0566241E+003 
 1.7535662E+001  9.4747040E+002 
 1.7552572E+001  8.7978033E+002 
 1.7569483E+001  8.4102075E+002 
 1.7586393E+001  8.2699475E+002 
 1.7603302E+001  8.4137463E+002 
 1.7620213E+001  8.8100110E+002 
 1.7637123E+001  9.4046167E+002 
 1.7654034E+001  1.0143603E+003 
 1.7670944E+001  1.0917488E+003 
 1.7687855E+001  1.1552256E+003 
 1.7704765E+001  1.1959922E+003 
 1.7721676E+001  1.2055752E+003 
 1.7738586E+001  1.1778954E+003 
 1.7755497E+001  1.1196372E+003 
 1.7772408E+001  1.0440239E+003 
 1.7789316E+001  9.5826160E+002 
 1.7806227E+001  8.7495886E+002 
 1.7823137E+001  8.1588916E+002 
 1.7840048E+001  7.8763831E+002 
 1.7856958E+001  7.8640771E+002 
 1.7873869E+001  8.0136560E+002 
 1.7890779E+001  8.1904852E+002 
 1.7907690E+001  8.2817578E+002 
 1.7924601E+001  8.3005774E+002 
 1.7941511E+001  8.3218488E+002 
 1.7958422E+001  8.3526123E+002 
 1.7975330E+001  8.5175024E+002 
 1.7992241E+001  8.9389502E+002 
 1.8009151E+001  9.4668085E+002 
 1.8026062E+001  1.0082140E+003 
 1.8042973E+001  1.0763137E+003 
 1.8059883E+001  1.1377349E+003 
 1.8076794E+001  1.1782686E+003 
 1.8093704E+001  1.1918120E+003 
 1.8110615E+001  1.1740283E+003 
 1.8127525E+001  1.1274886E+003 
 1.8144436E+001  1.0575503E+003 
 1.8161345E+001  9.7366345E+002 
 1.8178255E+001  8.9633850E+002 
 1.8195166E+001  8.3683380E+002 
 1.8212076E+001  7.9579437E+002 
 1.8228987E+001  7.7104034E+002 
 1.8245897E+001  7.5859326E+002 
 1.8262808E+001  7.5471875E+002 
 1.8279718E+001  7.5862634E+002 
 1.8296629E+001  7.7175421E+002 
 1.8313540E+001  7.9744043E+002 
 1.8330448E+001  8.4667126E+002 
 1.8347359E+001  9.2914154E+002 
 1.8364269E+001  1.0414111E+003 
 1.8381180E+001  1.1883027E+003 
 1.8398090E+001  1.3696903E+003 
 1.8415001E+001  1.5552592E+003 
 1.8431911E+001  1.7115516E+003 
 1.8448822E+001  1.8093679E+003 
 1.8465733E+001  1.8374349E+003 
 1.8482643E+001  1.7949333E+003 
 1.8499554E+001  1.6796699E+003 
 1.8516462E+001  1.5019161E+003 
 1.8533373E+001  1.3006682E+003 
 1.8550283E+001  1.1204307E+003 
 1.8567194E+001  9.7214368E+002 
 1.8584105E+001  8.5739423E+002 
 1.8601015E+001  7.8121924E+002 
 1.8617926E+001  7.2982397E+002 
 1.8634836E+001  6.9746265E+002 
 1.8651747E+001  6.7832831E+002 
 1.8668657E+001  6.7013953E+002 
 1.8685568E+001  6.7123132E+002 
 1.8702477E+001  6.8185455E+002 
 1.8719387E+001  7.0737115E+002 
 1.8736298E+001  7.5256378E+002 
 1.8753208E+001  8.1821747E+002 
 1.8770119E+001  8.9844458E+002 
 1.8787029E+001  9.9269800E+002 
 1.8803940E+001  1.0912172E+003 
 1.8820850E+001  1.1746871E+003 
 1.8837761E+001  1.2370348E+003 
 1.8854671E+001  1.2649272E+003 
 1.8871580E+001  1.2551696E+003 
 1.8888491E+001  1.2152231E+003 
 1.8905401E+001  1.1441953E+003 
 1.8922312E+001  1.0451812E+003 
 1.8939222E+001  9.3939044E+002 
 1.8956133E+001  8.5134290E+002 
 1.8973043E+001  7.8597589E+002 
 1.8989954E+001  7.4084515E+002 
 1.9006865E+001  7.1433038E+002 
 1.9023775E+001  7.0053314E+002 
 1.9040686E+001  6.9285223E+002 
 1.9057594E+001  6.9031659E+002 
 1.9074505E+001  6.8760547E+002 
 1.9091415E+001  6.7941022E+002 
 1.9108326E+001  6.6948181E+002 
 1.9125237E+001  6.6015869E+002 
 1.9142147E+001  6.5001636E+002 
 1.9159058E+001  6.4018823E+002 
 1.9175968E+001  6.3620221E+002 
 1.9192879E+001  6.3400677E+002 
 1.9209789E+001  6.3055988E+002 
 1.9226700E+001  6.2950171E+002 
 1.9243608E+001  6.3232117E+002 
 1.9260519E+001  6.3670087E+002 
 1.9277430E+001  6.4095648E+002 
 1.9294340E+001  6.4434326E+002 
 1.9311251E+001  6.4631097E+002 
 1.9328161E+001  6.4614221E+002 
 1.9345072E+001  6.4946295E+002 
 1.9361982E+001  6.5989264E+002 
 1.9378893E+001  6.7520697E+002 
 1.9395803E+001  7.0133124E+002 
 1.9412714E+001  7.3889404E+002 
 1.9429623E+001  7.8368304E+002 
 1.9446533E+001  8.3705127E+002 
 1.9463444E+001  9.1004388E+002 
 1.9480354E+001  1.0114060E+003 
 1.9497265E+001  1.1381028E+003 
 1.9514175E+001  1.2870771E+003 
 1.9531086E+001  1.4543971E+003 
 1.9547997E+001  1.6202317E+003 
 1.9564907E+001  1.7606443E+003 
 1.9581818E+001  1.8595046E+003 
 1.9598726E+001  1.8977990E+003 
 1.9615637E+001  1.8724089E+003 
 1.9632547E+001  1.7961387E+003 
 1.9649458E+001  1.6926388E+003 
 1.9666368E+001  1.5814645E+003 
 1.9683279E+001  1.4975077E+003 
 1.9700190E+001  1.4604067E+003 
 1.9717100E+001  1.4480991E+003 
 1.9734011E+001  1.4559147E+003 
 1.9750921E+001  1.4663927E+003 
 1.9767832E+001  1.4668541E+003 
 1.9784740E+001  1.4406006E+003 
 1.9801651E+001  1.3784653E+003 
 1.9818562E+001  1.2790360E+003 
 1.9835472E+001  1.1590831E+003 
 1.9852383E+001  1.0444802E+003 
 1.9869293E+001  9.5272528E+002 
 1.9886204E+001  8.8831805E+002 
 1.9903114E+001  8.4653296E+002 
 1.9920025E+001  8.3044250E+002 
 1.9936935E+001  8.3324341E+002 
 1.9953846E+001  8.5124371E+002 
 1.9970755E+001  8.7895355E+002 
 1.9987665E+001  9.1717719E+002 
 2.0004576E+001  9.6362506E+002 
 2.0021486E+001  1.0086570E+003 
 2.0038397E+001  1.0518668E+003 
 2.0055307E+001  1.0913356E+003 
 2.0072218E+001  1.1134668E+003 
 2.0089128E+001  1.1167588E+003 
 2.0106039E+001  1.1089720E+003 
 2.0122950E+001  1.0911925E+003 
 2.0139860E+001  1.0701180E+003 
 2.0156769E+001  1.0593107E+003 
 2.0173679E+001  1.0652275E+003 
 2.0190590E+001  1.0824294E+003 
 2.0207500E+001  1.1134557E+003 
 2.0224411E+001  1.1689878E+003 
 2.0241322E+001  1.2337166E+003 
 2.0258232E+001  1.2761013E+003 
 2.0275143E+001  1.2911616E+003 
 2.0292053E+001  1.2845674E+003 
 2.0308964E+001  1.2530497E+003 
 2.0325872E+001  1.2094039E+003 
 2.0342783E+001  1.1712174E+003 
 2.0359694E+001  1.1365615E+003 
 2.0376604E+001  1.1019253E+003 
 2.0393515E+001  1.0792324E+003 
 2.0410425E+001  1.0616047E+003 
 2.0427336E+001  1.0302155E+003 
 2.0444246E+001  9.9185455E+002 
 2.0461157E+001  9.5133441E+002 
 2.0478067E+001  9.0350012E+002 
 2.0494978E+001  8.5443658E+002 
 2.0511887E+001  8.1490222E+002 
 2.0528797E+001  7.8656934E+002 
 2.0545708E+001  7.6496356E+002 
 2.0562618E+001  7.4917615E+002 
 2.0579529E+001  7.4194781E+002 
 2.0596439E+001  7.4004962E+002 
 2.0613350E+001  7.3075635E+002 
 2.0630260E+001  7.2432489E+002 
 2.0647171E+001  7.2642755E+002 
 2.0664082E+001  7.1999847E+002 
 2.0680992E+001  7.1088031E+002 
 2.0697901E+001  7.0700983E+002 
 2.0714811E+001  7.0448352E+002 
 2.0731722E+001  7.0012158E+002 
 2.0748632E+001  7.0409131E+002 
 2.0765543E+001  7.1813867E+002 
 2.0782454E+001  7.3553076E+002 
 2.0799364E+001  7.6328381E+002 
 2.0816275E+001  8.0855658E+002 
 2.0833185E+001  8.6780896E+002 
 2.0850096E+001  9.4216656E+002 
 2.0867004E+001  1.0419108E+003 
 2.0883915E+001  1.1671086E+003 
 2.0900826E+001  1.3021765E+003 
 2.0917736E+001  1.4303899E+003 
 2.0934647E+001  1.5482120E+003 
 2.0951557E+001  1.6409777E+003 
 2.0968468E+001  1.6861250E+003 
 2.0985378E+001  1.6796990E+003 
 2.1002289E+001  1.6138363E+003 
 2.1019199E+001  1.4910015E+003 
 2.1036110E+001  1.3415801E+003 
 2.1053019E+001  1.1934280E+003 
 2.1069929E+001  1.0608379E+003 
 2.1086840E+001  9.5059674E+002 
 2.1103750E+001  8.6697516E+002 
 2.1120661E+001  8.1114124E+002 
 2.1137571E+001  7.7188336E+002 
 2.1154482E+001  7.4517578E+002 
 2.1171392E+001  7.3765765E+002 
 2.1188303E+001  7.3757782E+002 
 2.1205214E+001  7.3650317E+002 
 2.1222124E+001  7.4290118E+002 
 2.1239033E+001  7.5333508E+002 
 2.1255943E+001  7.5877460E+002 
 2.1272854E+001  7.6201062E+002 
 2.1289764E+001  7.6506549E+002 
 2.1306675E+001  7.6559686E+002 
 2.1323586E+001  7.5962811E+002 
 2.1340496E+001  7.5026837E+002 
 2.1357407E+001  7.4191791E+002 
 2.1374317E+001  7.3577454E+002 
 2.1391228E+001  7.3181543E+002 
 2.1408138E+001  7.3435437E+002 
 2.1425047E+001  7.4575830E+002 
 2.1441957E+001  7.6021295E+002 
 2.1458868E+001  7.8034473E+002 
 2.1475779E+001  8.1292682E+002 
 2.1492689E+001  8.6393811E+002 
 2.1509600E+001  9.3186224E+002 
 2.1526510E+001  1.0110603E+003 
 2.1543421E+001  1.0988534E+003 
 2.1560331E+001  1.1752244E+003 
 2.1577242E+001  1.2242935E+003 
 2.1594151E+001  1.2501586E+003 
 2.1611061E+001  1.2524524E+003 
 2.1627972E+001  1.2267878E+003 
 2.1644882E+001  1.1779707E+003 
 2.1661793E+001  1.1202740E+003 
 2.1678703E+001  1.0586228E+003 
 2.1695614E+001  1.0039581E+003 
 2.1712524E+001  9.6893829E+002 
 2.1729435E+001  9.4962726E+002 
 2.1746346E+001  9.4047119E+002 
 2.1763256E+001  9.3902930E+002 
 2.1780165E+001  9.5262842E+002 
 2.1797075E+001  9.7701868E+002 
 2.1813986E+001  9.9986780E+002 
 2.1830896E+001  1.0231929E+003 
 2.1847807E+001  1.0477731E+003 
 2.1864717E+001  1.0721603E+003 
 2.1881628E+001  1.0889847E+003 
 2.1898539E+001  1.1002452E+003 
 2.1915449E+001  1.1213229E+003 
 2.1932360E+001  1.1505542E+003 
 2.1949270E+001  1.1858737E+003 
 2.1966179E+001  1.2379703E+003 
 2.1983089E+001  1.3085809E+003 
 2.2000000E+001  0.0000000E+000
