# Supplementary material for: Application of singular value decomposition analysis to time-dependent powder diffraction data of an in-situ photodimerization reaction
Source: J Synchrotron Radiat. 2014 Apr 2;21(Pt 3):554–60. doi: 10.1107/S1600577514004366 (PMC4333817; doi:10.1107/S1600577514004366)
Supplement: Supplementary file 1 [file s-21-00554-sup1.zip › 1cha/1chai_08.chi]

 3.5000501E+000  0.0000000E+000 
 3.5169604E+000  3.3580667E+003 
 3.5338709E+000  2.8510522E+003 
 3.5507813E+000  2.0410090E+003 
 3.5676916E+000  2.3969629E+003 
 3.5846019E+000  2.6696787E+003 
 3.6015124E+000  2.5968540E+003 
 3.6184227E+000  3.0133464E+003 
 3.6353331E+000  3.1579189E+003 
 3.6522434E+000  2.9632036E+003 
 3.6691539E+000  4.0438037E+003 
 3.6860642E+000  3.9625149E+003 
 3.7029746E+000  4.1508545E+003 
 3.7198849E+000  4.6935522E+003 
 3.7367954E+000  4.6449927E+003 
 3.7537057E+000  4.4932095E+003 
 3.7706161E+000  4.5803521E+003 
 3.7875264E+000  4.2059258E+003 
 3.8044369E+000  4.0806936E+003 
 3.8213472E+000  4.6624580E+003 
 3.8382576E+000  4.5600376E+003 
 3.8551679E+000  5.2529565E+003 
 3.8720784E+000  5.6682344E+003 
 3.8889887E+000  6.6354185E+003 
 3.9058990E+000  8.9301094E+003 
 3.9228094E+000  1.1700271E+004 
 3.9397199E+000  1.5271871E+004 
 3.9566302E+000  1.9532490E+004 
 3.9735405E+000  2.2835697E+004 
 3.9904509E+000  2.5266201E+004 
 4.0073614E+000  2.7336555E+004 
 4.0242715E+000  2.7271145E+004 
 4.0411820E+000  2.5970889E+004 
 4.0580926E+000  2.5205342E+004 
 4.0750027E+000  2.1406982E+004 
 4.0919132E+000  1.8574549E+004 
 4.1088238E+000  1.5155686E+004 
 4.1257339E+000  1.2067389E+004 
 4.1426444E+000  9.4899727E+003 
 4.1595545E+000  7.3874717E+003 
 4.1764650E+000  6.0272334E+003 
 4.1933756E+000  5.3982627E+003 
 4.2102857E+000  4.8306846E+003 
 4.2271962E+000  4.1252256E+003 
 4.2441068E+000  3.7871528E+003 
 4.2610168E+000  3.3374795E+003 
 4.2779274E+000  3.0514219E+003 
 4.2948375E+000  2.7914519E+003 
 4.3117480E+000  2.6876960E+003 
 4.3286586E+000  2.7001614E+003 
 4.3455687E+000  2.6053638E+003 
 4.3624792E+000  2.5785723E+003 
 4.3793898E+000  2.6311614E+003 
 4.3962998E+000  2.3359502E+003 
 4.4132104E+000  2.3990505E+003 
 4.4301205E+000  2.6051460E+003 
 4.4470310E+000  1.9288977E+003 
 4.4639416E+000  2.3433413E+003 
 4.4808517E+000  2.3412642E+003 
 4.4977622E+000  1.9995792E+003 
 4.5146728E+000  2.1904800E+003 
 4.5315828E+000  2.1732097E+003 
 4.5484934E+000  1.9878964E+003 
 4.5654039E+000  2.2442075E+003 
 4.5823140E+000  2.1817178E+003 
 4.5992246E+000  1.9903347E+003 
 4.6161346E+000  2.4303010E+003 
 4.6330452E+000  2.1513513E+003 
 4.6499557E+000  2.4103660E+003 
 4.6668658E+000  2.3751687E+003 
 4.6837764E+000  2.1815188E+003 
 4.7006869E+000  2.0918452E+003 
 4.7175970E+000  2.1873474E+003 
 4.7345076E+000  2.1652026E+003 
 4.7514176E+000  1.9957069E+003 
 4.7683282E+000  2.0656848E+003 
 4.7852387E+000  2.0152284E+003 
 4.8021488E+000  2.3031230E+003 
 4.8190594E+000  2.1354355E+003 
 4.8359699E+000  2.3028176E+003 
 4.8528800E+000  2.3358704E+003 
 4.8697906E+000  2.2273176E+003 
 4.8867006E+000  2.2605120E+003 
 4.9036112E+000  2.2310151E+003 
 4.9205217E+000  2.0856865E+003 
 4.9374318E+000  2.0519668E+003 
 4.9543424E+000  1.9651061E+003 
 4.9712529E+000  1.6662877E+003 
 4.9881630E+000  1.9903214E+003 
 5.0050735E+000  1.8936213E+003 
 5.0219836E+000  1.8953848E+003 
 5.0388942E+000  1.9656268E+003 
 5.0558047E+000  1.9928322E+003 
 5.0727148E+000  1.8539940E+003 
 5.0896254E+000  1.7312975E+003 
 5.1065359E+000  1.6217073E+003 
 5.1234460E+000  1.4947657E+003 
 5.1403565E+000  1.5254612E+003 
 5.1572666E+000  1.4465717E+003 
 5.1741772E+000  1.3208022E+003 
 5.1910877E+000  1.4435664E+003 
 5.2079978E+000  1.2938569E+003 
 5.2249084E+000  1.3596194E+003 
 5.2418189E+000  1.4042095E+003 
 5.2587290E+000  1.3344071E+003 
 5.2756395E+000  1.2345680E+003 
 5.2925496E+000  1.1200349E+003 
 5.3094602E+000  1.0912097E+003 
 5.3263707E+000  1.2148054E+003 
 5.3432808E+000  1.0768536E+003 
 5.3601913E+000  1.1797120E+003 
 5.3771019E+000  1.1715120E+003 
 5.3940120E+000  1.2419436E+003 
 5.4109225E+000  1.3799055E+003 
 5.4278326E+000  1.6886412E+003 
 5.4447432E+000  2.0015809E+003 
 5.4616537E+000  2.3704663E+003 
 5.4785638E+000  2.8501572E+003 
 5.4954743E+000  3.4428518E+003 
 5.5123849E+000  4.2573228E+003 
 5.5292950E+000  5.3361074E+003 
 5.5462055E+000  6.6840225E+003 
 5.5631161E+000  8.7470381E+003 
 5.5800261E+000  1.1084705E+004 
 5.5969367E+000  1.3875485E+004 
 5.6138468E+000  1.6214225E+004 
 5.6307573E+000  1.7849957E+004 
 5.6476679E+000  1.8572756E+004 
 5.6645780E+000  1.8128146E+004 
 5.6814885E+000  1.6349025E+004 
 5.6983991E+000  1.3636294E+004 
 5.7153091E+000  1.1026573E+004 
 5.7322197E+000  8.0833638E+003 
 5.7491298E+000  6.4025718E+003 
 5.7660403E+000  4.7297642E+003 
 5.7829509E+000  3.6362004E+003 
 5.7998610E+000  2.9575498E+003 
 5.8167715E+000  2.5174697E+003 
 5.8336821E+000  2.4604917E+003 
 5.8505921E+000  2.8097944E+003 
 5.8675027E+000  3.5357876E+003 
 5.8844128E+000  4.8787993E+003 
 5.9013233E+000  6.9078994E+003 
 5.9182339E+000  9.2465449E+003 
 5.9351439E+000  1.2825620E+004 
 5.9520545E+000  1.6335981E+004 
 5.9689651E+000  2.0269768E+004 
 5.9858751E+000  2.3604498E+004 
 6.0027857E+000  2.4833523E+004 
 6.0196958E+000  2.4347342E+004 
 6.0366063E+000  2.2271857E+004 
 6.0535169E+000  1.8667973E+004 
 6.0704269E+000  1.4753337E+004 
 6.0873375E+000  1.1145289E+004 
 6.1042480E+000  8.0898325E+003 
 6.1211581E+000  5.9830889E+003 
 6.1380687E+000  4.4189517E+003 
 6.1549788E+000  3.3351023E+003 
 6.1718893E+000  2.7192368E+003 
 6.1887999E+000  2.3701851E+003 
 6.2057099E+000  2.1331404E+003 
 6.2226205E+000  1.9006091E+003 
 6.2395310E+000  1.6730344E+003 
 6.2564411E+000  1.5296057E+003 
 6.2733517E+000  1.4136490E+003 
 6.2902617E+000  1.3400831E+003 
 6.3071723E+000  1.2974825E+003 
 6.3240829E+000  1.3685020E+003 
 6.3409929E+000  1.5867572E+003 
 6.3579035E+000  1.7052953E+003 
 6.3748140E+000  1.9384508E+003 
 6.3917241E+000  2.3382219E+003 
 6.4086347E+000  3.0231917E+003 
 6.4255447E+000  4.1592764E+003 
 6.4424553E+000  5.9505898E+003 
 6.4593658E+000  8.7862891E+003 
 6.4762759E+000  1.2752088E+004 
 6.4931865E+000  1.9552965E+004 
 6.5100970E+000  2.7702949E+004 
 6.5270071E+000  3.5684691E+004 
 6.5439177E+000  4.5644789E+004 
 6.5608277E+000  5.1901082E+004 
 6.5777383E+000  5.3321453E+004 
 6.5946488E+000  5.0194488E+004 
 6.6115589E+000  4.2492891E+004 
 6.6284695E+000  3.2160598E+004 
 6.6453800E+000  2.1937867E+004 
 6.6622901E+000  1.4677451E+004 
 6.6792006E+000  1.0316732E+004 
 6.6961112E+000  7.0900371E+003 
 6.7130213E+000  5.4376919E+003 
 6.7299318E+000  4.1966826E+003 
 6.7468419E+000  3.4118000E+003 
 6.7637525E+000  2.9820215E+003 
 6.7806630E+000  2.7763335E+003 
 6.7975731E+000  2.7233215E+003 
 6.8144836E+000  2.8344893E+003 
 6.8313942E+000  3.3712712E+003 
 6.8483043E+000  4.0346543E+003 
 6.8652148E+000  4.8164980E+003 
 6.8821249E+000  5.7187437E+003 
 6.8990355E+000  6.4975674E+003 
 6.9159460E+000  7.1630015E+003 
 6.9328561E+000  7.5830371E+003 
 6.9497666E+000  7.6364795E+003 
 6.9666772E+000  7.1993477E+003 
 6.9835873E+000  6.3462007E+003 
 7.0004978E+000  5.3612959E+003 
 7.0174079E+000  4.3333838E+003 
 7.0343184E+000  3.2681458E+003 
 7.0512290E+000  2.5139224E+003 
 7.0681391E+000  1.8834259E+003 
 7.0850496E+000  1.4493916E+003 
 7.1019602E+000  1.2558652E+003 
 7.1188703E+000  1.2093142E+003 
 7.1357808E+000  1.2286914E+003 
 7.1526909E+000  1.2278564E+003 
 7.1696014E+000  1.2262761E+003 
 7.1865120E+000  1.2550725E+003 
 7.2034221E+000  1.1834667E+003 
 7.2203326E+000  1.1529692E+003 
 7.2372432E+000  1.1359078E+003 
 7.2541533E+000  1.1061777E+003 
 7.2710638E+000  1.0968766E+003 
 7.2879739E+000  1.1401095E+003 
 7.3048844E+000  1.1263638E+003 
 7.3217950E+000  1.0935399E+003 
 7.3387051E+000  1.0416759E+003 
 7.3556156E+000  1.0163340E+003 
 7.3725262E+000  1.0778110E+003 
 7.3894362E+000  1.0576892E+003 
 7.4063468E+000  1.0110350E+003 
 7.4232569E+000  1.1279384E+003 
 7.4401674E+000  1.1512358E+003 
 7.4570780E+000  1.1674319E+003 
 7.4739881E+000  1.2010405E+003 
 7.4908986E+000  1.2125891E+003 
 7.5078092E+000  1.2231492E+003 
 7.5247192E+000  1.2841995E+003 
 7.5416298E+000  1.3614905E+003 
 7.5585399E+000  1.4147317E+003 
 7.5754504E+000  1.4932439E+003 
 7.5923610E+000  1.5311794E+003 
 7.6092710E+000  1.6319854E+003 
 7.6261816E+000  1.7454727E+003 
 7.6430922E+000  1.8789343E+003 
 7.6600022E+000  2.0886321E+003 
 7.6769128E+000  2.2684160E+003 
 7.6938233E+000  2.4933867E+003 
 7.7107334E+000  2.8014426E+003 
 7.7276440E+000  3.1693101E+003 
 7.7445540E+000  3.6630808E+003 
 7.7614646E+000  4.3449199E+003 
 7.7783751E+000  5.2373228E+003 
 7.7952852E+000  6.7283262E+003 
 7.8121958E+000  9.0376846E+003 
 7.8291063E+000  1.2360895E+004 
 7.8460164E+000  1.7651004E+004 
 7.8629270E+000  2.4764893E+004 
 7.8798370E+000  3.5296977E+004 
 7.8967476E+000  4.9506258E+004 
 7.9136581E+000  6.5479430E+004 
 7.9305682E+000  7.8705367E+004 
 7.9474788E+000  8.3544313E+004 
 7.9643893E+000  7.9596945E+004 
 7.9812994E+000  6.6939563E+004 
 7.9982100E+000  5.1965238E+004 
 8.0151205E+000  4.0023820E+004 
 8.0320311E+000  2.9479666E+004 
 8.0489407E+000  2.1464172E+004 
 8.0658512E+000  1.5767462E+004 
 8.0827618E+000  1.1909965E+004 
 8.0996723E+000  9.5299033E+003 
 8.1165829E+000  8.0642974E+003 
 8.1334925E+000  7.4884365E+003 
 8.1504030E+000  7.7983516E+003 
 8.1673136E+000  8.6751699E+003 
 8.1842241E+000  1.0317410E+004 
 8.2011347E+000  1.2644624E+004 
 8.2180443E+000  1.5614309E+004 
 8.2349548E+000  1.8563844E+004 
 8.2518654E+000  2.1366314E+004 
 8.2687759E+000  2.3385205E+004 
 8.2856865E+000  2.3700104E+004 
 8.3025970E+000  2.2096504E+004 
 8.3195066E+000  1.8937752E+004 
 8.3364172E+000  1.4956976E+004 
 8.3533278E+000  1.1492192E+004 
 8.3702383E+000  8.6740273E+003 
 8.3871489E+000  6.8101484E+003 
 8.4040585E+000  5.6361572E+003 
 8.4209690E+000  4.9449761E+003 
 8.4378796E+000  4.5885449E+003 
 8.4547901E+000  4.4972251E+003 
 8.4717007E+000  4.6024028E+003 
 8.4886103E+000  4.8760874E+003 
 8.5055208E+000  5.4522251E+003 
 8.5224314E+000  6.5031680E+003 
 8.5393419E+000  8.1497827E+003 
 8.5562525E+000  1.0689900E+004 
 8.5731630E+000  1.4763284E+004 
 8.5900726E+000  2.0196518E+004 
 8.6069832E+000  2.8781457E+004 
 8.6238937E+000  3.9759730E+004 
 8.6408043E+000  5.1892402E+004 
 8.6577148E+000  6.2426254E+004 
 8.6746244E+000  6.7277836E+004 
 8.6915350E+000  6.5416023E+004 
 8.7084455E+000  5.8041500E+004 
 8.7253561E+000  4.5588695E+004 
 8.7422667E+000  3.3327184E+004 
 8.7591772E+000  2.3083055E+004 
 8.7760868E+000  1.5778572E+004 
 8.7929974E+000  1.0845986E+004 
 8.8099079E+000  7.7411162E+003 
 8.8268185E+000  5.7950615E+003 
 8.8437290E+000  4.4753364E+003 
 8.8606386E+000  3.6337000E+003 
 8.8775492E+000  3.0604158E+003 
 8.8944597E+000  2.5306985E+003 
 8.9113703E+000  2.2159783E+003 
 8.9282808E+000  1.9940566E+003 
 8.9451904E+000  1.8344788E+003 
 8.9621010E+000  1.7049355E+003 
 8.9790115E+000  1.5530922E+003 
 8.9959221E+000  1.4433998E+003 
 9.0128326E+000  1.3829607E+003 
 9.0297432E+000  1.3038853E+003 
 9.0466528E+000  1.2032850E+003 
 9.0635633E+000  1.1532677E+003 
 9.0804739E+000  1.1349608E+003 
 9.0973845E+000  1.0767535E+003 
 9.1142950E+000  1.0424679E+003 
 9.1312046E+000  9.7866083E+002 
 9.1481152E+000  9.3931903E+002 
 9.1650257E+000  9.1384448E+002 
 9.1819363E+000  8.8819928E+002 
 9.1988468E+000  8.9359033E+002 
 9.2157564E+000  9.3589319E+002 
 9.2326670E+000  9.4635754E+002 
 9.2495775E+000  9.1856134E+002 
 9.2664881E+000  9.4432330E+002 
 9.2833986E+000  9.5511591E+002 
 9.3003092E+000  9.6492847E+002 
 9.3172188E+000  1.0170662E+003 
 9.3341293E+000  1.1098440E+003 
 9.3510399E+000  1.1985361E+003 
 9.3679504E+000  1.2656078E+003 
 9.3848610E+000  1.3531964E+003 
 9.4017706E+000  1.4779766E+003 
 9.4186811E+000  1.6270892E+003 
 9.4355917E+000  1.8698867E+003 
 9.4525023E+000  2.3055112E+003 
 9.4694128E+000  2.9770315E+003 
 9.4863224E+000  3.9623391E+003 
 9.5032330E+000  5.2708022E+003 
 9.5201435E+000  6.8408828E+003 
 9.5370541E+000  8.5669326E+003 
 9.5539646E+000  1.0158737E+004 
 9.5708752E+000  1.1408965E+004 
 9.5877848E+000  1.2055333E+004 
 9.6046953E+000  1.1960561E+004 
 9.6216059E+000  1.1248345E+004 
 9.6385164E+000  1.0055537E+004 
 9.6554270E+000  8.9473057E+003 
 9.6723366E+000  8.2207227E+003 
 9.6892471E+000  8.0436831E+003 
 9.7061577E+000  8.3078965E+003 
 9.7230682E+000  8.8158535E+003 
 9.7399788E+000  9.4525859E+003 
 9.7568893E+000  9.9700918E+003 
 9.7737989E+000  1.0135257E+004 
 9.7907095E+000  9.8680889E+003 
 9.8076200E+000  9.1532314E+003 
 9.8245306E+000  7.9809019E+003 
 9.8414412E+000  6.4787856E+003 
 9.8583508E+000  5.1121079E+003 
 9.8752613E+000  3.9915920E+003 
 9.8921719E+000  3.1844978E+003 
 9.9090824E+000  2.5616775E+003 
 9.9259930E+000  2.1102625E+003 
 9.9429026E+000  1.8464185E+003 
 9.9598131E+000  1.7335325E+003 
 9.9767237E+000  1.6976190E+003 
 9.9936342E+000  1.6796846E+003 
 1.0010545E+001  1.6722238E+003 
 1.0027455E+001  1.6960797E+003 
 1.0044365E+001  1.7499485E+003 
 1.0061275E+001  1.7659709E+003 
 1.0078186E+001  1.8018518E+003 
 1.0095097E+001  1.8551449E+003 
 1.0112007E+001  1.9115425E+003 
 1.0128917E+001  1.9941266E+003 
 1.0145827E+001  2.0997153E+003 
 1.0162738E+001  2.1992290E+003 
 1.0179648E+001  2.3320046E+003 
 1.0196559E+001  2.5377419E+003 
 1.0213469E+001  2.8068452E+003 
 1.0230379E+001  3.2095811E+003 
 1.0247290E+001  3.8003772E+003 
 1.0264200E+001  4.7270415E+003 
 1.0281111E+001  6.2113887E+003 
 1.0298021E+001  8.5859883E+003 
 1.0314931E+001  1.2101825E+004 
 1.0331841E+001  1.7060885E+004 
 1.0348752E+001  2.3600002E+004 
 1.0365663E+001  3.1540848E+004 
 1.0382573E+001  3.9747527E+004 
 1.0399483E+001  4.4772000E+004 
 1.0416393E+001  4.3673848E+004 
 1.0433304E+001  3.7505813E+004 
 1.0450214E+001  2.9485254E+004 
 1.0467125E+001  2.1539813E+004 
 1.0484035E+001  1.5270092E+004 
 1.0500945E+001  1.0942059E+004 
 1.0517856E+001  7.8299541E+003 
 1.0534766E+001  5.6387310E+003 
 1.0551677E+001  4.3288535E+003 
 1.0568587E+001  3.4283484E+003 
 1.0585497E+001  2.8980969E+003 
 1.0602407E+001  2.5405178E+003 
 1.0619318E+001  2.2709236E+003 
 1.0636229E+001  2.0854973E+003 
 1.0653139E+001  1.9539014E+003 
 1.0670049E+001  1.8563054E+003 
 1.0686959E+001  1.7859465E+003 
 1.0703870E+001  1.7210458E+003 
 1.0720780E+001  1.6724768E+003 
 1.0737691E+001  1.6409010E+003 
 1.0754601E+001  1.6009041E+003 
 1.0771511E+001  1.6016681E+003 
 1.0788422E+001  1.6098591E+003 
 1.0805332E+001  1.6379198E+003 
 1.0822243E+001  1.6577972E+003 
 1.0839153E+001  1.6892325E+003 
 1.0856063E+001  1.7396626E+003 
 1.0872973E+001  1.7706295E+003 
 1.0889884E+001  1.7871652E+003 
 1.0906795E+001  1.8242153E+003 
 1.0923705E+001  1.8757914E+003 
 1.0940615E+001  1.9322067E+003 
 1.0957525E+001  2.0092823E+003 
 1.0974436E+001  2.1347261E+003 
 1.0991346E+001  2.3417632E+003 
 1.1008257E+001  2.7230217E+003 
 1.1025167E+001  3.3620459E+003 
 1.1042077E+001  4.3238984E+003 
 1.1058988E+001  5.7244858E+003 
 1.1075898E+001  7.6387168E+003 
 1.1092809E+001  1.0129596E+004 
 1.1109719E+001  1.3207687E+004 
 1.1126629E+001  1.6342273E+004 
 1.1143539E+001  1.8667662E+004 
 1.1160450E+001  1.9693529E+004 
 1.1177361E+001  1.9047738E+004 
 1.1194271E+001  1.7010627E+004 
 1.1211181E+001  1.4168669E+004 
 1.1228091E+001  1.1289977E+004 
 1.1245002E+001  8.9327412E+003 
 1.1261912E+001  7.1381836E+003 
 1.1278823E+001  5.8151602E+003 
 1.1295733E+001  4.9644341E+003 
 1.1312643E+001  4.4097783E+003 
 1.1329554E+001  4.0108997E+003 
 1.1346464E+001  3.7062656E+003 
 1.1363375E+001  3.4352727E+003 
 1.1380285E+001  3.2417368E+003 
 1.1397195E+001  3.1379858E+003 
 1.1414105E+001  3.1824988E+003 
 1.1431016E+001  3.4300435E+003 
 1.1447927E+001  3.8902368E+003 
 1.1464837E+001  4.5580400E+003 
 1.1481747E+001  5.4073716E+003 
 1.1498657E+001  6.3877710E+003 
 1.1515568E+001  7.3458213E+003 
 1.1532478E+001  7.9778789E+003 
 1.1549389E+001  8.1531450E+003 
 1.1566299E+001  7.8505449E+003 
 1.1583209E+001  7.0794419E+003 
 1.1600120E+001  5.9605532E+003 
 1.1617030E+001  4.7756704E+003 
 1.1633941E+001  3.7711260E+003 
 1.1650851E+001  3.0016511E+003 
 1.1667761E+001  2.4603411E+003 
 1.1684671E+001  2.1405183E+003 
 1.1701582E+001  2.0168002E+003 
 1.1718493E+001  2.1586750E+003 
 1.1735403E+001  2.5841096E+003 
 1.1752314E+001  3.3206863E+003 
 1.1769223E+001  4.3525742E+003 
 1.1786134E+001  5.6422930E+003 
 1.1803044E+001  7.2280527E+003 
 1.1819955E+001  9.0228486E+003 
 1.1836865E+001  1.0800354E+004 
 1.1853775E+001  1.2201565E+004 
 1.1870686E+001  1.3027246E+004 
 1.1887596E+001  1.3704257E+004 
 1.1904507E+001  1.4744336E+004 
 1.1921417E+001  1.6459215E+004 
 1.1938327E+001  1.9023658E+004 
 1.1955237E+001  2.2686887E+004 
 1.1972148E+001  2.8025303E+004 
 1.1989058E+001  3.4950863E+004 
 1.2005969E+001  4.2022066E+004 
 1.2022880E+001  4.5960367E+004 
 1.2039789E+001  4.4187105E+004 
 1.2056700E+001  3.7517883E+004 
 1.2073610E+001  2.8999859E+004 
 1.2090521E+001  2.1309098E+004 
 1.2107431E+001  1.5039052E+004 
 1.2124341E+001  1.0521472E+004 
 1.2141252E+001  7.4465430E+003 
 1.2158162E+001  5.3308853E+003 
 1.2175073E+001  3.9321882E+003 
 1.2191983E+001  3.0745608E+003 
 1.2208893E+001  2.5425530E+003 
 1.2225803E+001  2.1841829E+003 
 1.2242714E+001  1.9344111E+003 
 1.2259624E+001  1.7797262E+003 
 1.2276535E+001  1.6834587E+003 
 1.2293446E+001  1.6133777E+003 
 1.2310355E+001  1.5903158E+003 
 1.2327266E+001  1.6100917E+003 
 1.2344176E+001  1.6743788E+003 
 1.2361087E+001  1.8262946E+003 
 1.2377997E+001  2.1239712E+003 
 1.2394907E+001  2.6124875E+003 
 1.2411818E+001  3.3753254E+003 
 1.2428728E+001  4.4930991E+003 
 1.2445639E+001  6.0275898E+003 
 1.2462549E+001  7.9834409E+003 
 1.2479459E+001  1.0110354E+004 
 1.2496369E+001  1.2023651E+004 
 1.2513280E+001  1.3258075E+004 
 1.2530190E+001  1.3373555E+004 
 1.2547101E+001  1.2252418E+004 
 1.2564012E+001  1.0302259E+004 
 1.2580921E+001  8.2149219E+003 
 1.2597832E+001  6.4662212E+003 
 1.2614742E+001  5.0568936E+003 
 1.2631653E+001  3.9444792E+003 
 1.2648563E+001  3.2028562E+003 
 1.2665473E+001  2.6946953E+003 
 1.2682384E+001  2.3479536E+003 
 1.2699294E+001  2.1108271E+003 
 1.2716205E+001  1.9095481E+003 
 1.2733115E+001  1.7172454E+003 
 1.2750025E+001  1.5322371E+003 
 1.2766935E+001  1.3697139E+003 
 1.2783846E+001  1.2409447E+003 
 1.2800756E+001  1.1419528E+003 
 1.2817667E+001  1.0700408E+003 
 1.2834578E+001  1.0216258E+003 
 1.2851487E+001  1.0013876E+003 
 1.2868398E+001  1.0077012E+003 
 1.2885308E+001  1.0342993E+003 
 1.2902219E+001  1.0597826E+003 
 1.2919129E+001  1.0785555E+003 
 1.2936039E+001  1.1136296E+003 
 1.2952950E+001  1.1648721E+003 
 1.2969860E+001  1.2408058E+003 
 1.2986771E+001  1.3784622E+003 
 1.3003681E+001  1.5806277E+003 
 1.3020592E+001  1.8715681E+003 
 1.3037501E+001  2.2685701E+003 
 1.3054412E+001  2.8174854E+003 
 1.3071322E+001  3.5826785E+003 
 1.3088233E+001  4.5210688E+003 
 1.3105144E+001  5.5960869E+003 
 1.3122053E+001  6.7032798E+003 
 1.3138964E+001  7.6172598E+003 
 1.3155874E+001  8.1660605E+003 
 1.3172785E+001  8.3097090E+003 
 1.3189695E+001  8.0556646E+003 
 1.3206605E+001  7.5683940E+003 
 1.3223516E+001  7.0282832E+003 
 1.3240426E+001  6.4694458E+003 
 1.3257337E+001  5.9411621E+003 
 1.3274247E+001  5.4777231E+003 
 1.3291158E+001  5.0769146E+003 
 1.3308067E+001  4.7047847E+003 
 1.3324978E+001  4.3424663E+003 
 1.3341888E+001  3.9407715E+003 
 1.3358799E+001  3.4608096E+003 
 1.3375710E+001  2.9351987E+003 
 1.3392619E+001  2.4264360E+003 
 1.3409530E+001  1.9895378E+003 
 1.3426440E+001  1.6387715E+003 
 1.3443351E+001  1.3839756E+003 
 1.3460261E+001  1.2086567E+003 
 1.3477171E+001  1.0915831E+003 
 1.3494081E+001  1.0217288E+003 
 1.3510992E+001  9.8432813E+002 
 1.3527903E+001  9.5850446E+002 
 1.3544813E+001  9.2946338E+002 
 1.3561724E+001  9.0770599E+002 
 1.3578633E+001  8.9621643E+002 
 1.3595544E+001  8.8154834E+002 
 1.3612454E+001  8.7101392E+002 
 1.3629365E+001  8.6568066E+002 
 1.3646276E+001  8.6151111E+002 
 1.3663185E+001  8.5839642E+002 
 1.3680096E+001  8.5942151E+002 
 1.3697006E+001  8.6875299E+002 
 1.3713917E+001  8.7980725E+002 
 1.3730827E+001  8.9645087E+002 
 1.3747737E+001  9.2928015E+002 
 1.3764647E+001  9.7294922E+002 
 1.3781558E+001  1.0228231E+003 
 1.3798469E+001  1.0746223E+003 
 1.3815379E+001  1.1321736E+003 
 1.3832290E+001  1.1957314E+003 
 1.3849199E+001  1.2466310E+003 
 1.3866110E+001  1.2742639E+003 
 1.3883020E+001  1.2871475E+003 
 1.3899931E+001  1.2805748E+003 
 1.3916842E+001  1.2421111E+003 
 1.3933751E+001  1.1758525E+003 
 1.3950662E+001  1.1043872E+003 
 1.3967572E+001  1.0496134E+003 
 1.3984483E+001  1.0121071E+003 
 1.4001393E+001  9.8797656E+002 
 1.4018304E+001  9.7729071E+002 
 1.4035213E+001  9.7425763E+002 
 1.4052124E+001  9.6756281E+002 
 1.4069035E+001  9.5939209E+002 
 1.4085945E+001  9.5885333E+002 
 1.4102856E+001  9.5544495E+002 
 1.4119765E+001  9.5325977E+002 
 1.4136676E+001  9.6316370E+002 
 1.4153586E+001  9.7116107E+002 
 1.4170497E+001  9.7686646E+002 
 1.4187407E+001  9.9710236E+002 
 1.4204317E+001  1.0294670E+003 
 1.4221228E+001  1.0787660E+003 
 1.4238138E+001  1.1615437E+003 
 1.4255049E+001  1.2831228E+003 
 1.4271959E+001  1.4339236E+003 
 1.4288870E+001  1.5903212E+003 
 1.4305779E+001  1.7270164E+003 
 1.4322690E+001  1.8379756E+003 
 1.4339601E+001  1.9081339E+003 
 1.4356511E+001  1.9175791E+003 
 1.4373422E+001  1.8568839E+003 
 1.4390331E+001  1.7346682E+003 
 1.4407242E+001  1.5816837E+003 
 1.4424152E+001  1.4227295E+003 
 1.4441063E+001  1.2759158E+003 
 1.4457973E+001  1.1553473E+003 
 1.4474883E+001  1.0695934E+003 
 1.4491794E+001  1.0124407E+003 
 1.4508704E+001  9.7910681E+002 
 1.4525615E+001  9.6134949E+002 
 1.4542525E+001  9.4675433E+002 
 1.4559436E+001  9.3402429E+002 
 1.4576345E+001  9.2407367E+002 
 1.4593256E+001  9.2218707E+002 
 1.4610167E+001  9.2949017E+002 
 1.4627077E+001  9.3397107E+002 
 1.4643988E+001  9.3015222E+002 
 1.4660897E+001  9.3009161E+002 
 1.4677808E+001  9.2998438E+002 
 1.4694718E+001  9.3317859E+002 
 1.4711629E+001  9.5283154E+002 
 1.4728539E+001  9.8314923E+002 
 1.4745449E+001  1.0196721E+003 
 1.4762360E+001  1.0646864E+003 
 1.4779270E+001  1.1171063E+003 
 1.4796181E+001  1.1773396E+003 
 1.4813091E+001  1.2434309E+003 
 1.4830002E+001  1.2961791E+003 
 1.4846911E+001  1.3333435E+003 
 1.4863822E+001  1.3585897E+003 
 1.4880733E+001  1.3606180E+003 
 1.4897643E+001  1.3416039E+003 
 1.4914554E+001  1.3114746E+003 
 1.4931463E+001  1.2667570E+003 
 1.4948374E+001  1.2090742E+003 
 1.4965284E+001  1.1569858E+003 
 1.4982195E+001  1.1229596E+003 
 1.4999105E+001  1.1074911E+003 
 1.5016016E+001  1.1147594E+003 
 1.5032926E+001  1.1503628E+003 
 1.5049836E+001  1.2189462E+003 
 1.5066747E+001  1.3478390E+003 
 1.5083657E+001  1.5485179E+003 
 1.5100568E+001  1.8086388E+003 
 1.5117477E+001  2.1254053E+003 
 1.5134388E+001  2.4850552E+003 
 1.5151299E+001  2.8476919E+003 
 1.5168209E+001  3.1631987E+003 
 1.5185120E+001  3.3768877E+003 
 1.5202029E+001  3.4321780E+003 
 1.5218940E+001  3.3056294E+003 
 1.5235850E+001  3.0085049E+003 
 1.5252761E+001  2.6094827E+003 
 1.5269671E+001  2.2353220E+003 
 1.5286582E+001  1.9508943E+003 
 1.5303492E+001  1.7603998E+003 
 1.5320402E+001  1.6526543E+003 
 1.5337313E+001  1.6113312E+003 
 1.5354223E+001  1.6253557E+003 
 1.5371134E+001  1.6699617E+003 
 1.5388043E+001  1.7206666E+003 
 1.5404954E+001  1.7496473E+003 
 1.5421865E+001  1.7441106E+003 
 1.5438775E+001  1.7293362E+003 
 1.5455686E+001  1.7272291E+003 
 1.5472595E+001  1.7517609E+003 
 1.5489506E+001  1.8131722E+003 
 1.5506416E+001  1.9011613E+003 
 1.5523327E+001  1.9951713E+003 
 1.5540237E+001  2.0818154E+003 
 1.5557148E+001  2.1432258E+003 
 1.5574058E+001  2.1525776E+003 
 1.5590968E+001  2.1049631E+003 
 1.5607879E+001  2.0002634E+003 
 1.5624789E+001  1.8458171E+003 
 1.5641700E+001  1.6812874E+003 
 1.5658609E+001  1.5318481E+003 
 1.5675520E+001  1.4056283E+003 
 1.5692430E+001  1.3076788E+003 
 1.5709341E+001  1.2364890E+003 
 1.5726252E+001  1.1918506E+003 
 1.5743161E+001  1.1681990E+003 
 1.5760072E+001  1.1602159E+003 
 1.5776982E+001  1.1738848E+003 
 1.5793893E+001  1.2072375E+003 
 1.5810803E+001  1.2669895E+003 
 1.5827714E+001  1.3480833E+003 
 1.5844624E+001  1.4607433E+003 
 1.5861534E+001  1.6106893E+003 
 1.5878445E+001  1.7865945E+003 
 1.5895355E+001  1.9778545E+003 
 1.5912266E+001  2.1622129E+003 
 1.5929175E+001  2.3108401E+003 
 1.5946086E+001  2.3934043E+003 
 1.5962996E+001  2.3976853E+003 
 1.5979907E+001  2.3585688E+003 
 1.5996818E+001  2.3081438E+003 
 1.6013727E+001  2.2586226E+003 
 1.6030638E+001  2.2262651E+003 
 1.6047548E+001  2.2222051E+003 
 1.6064459E+001  2.2506208E+003 
 1.6081369E+001  2.3125293E+003 
 1.6098280E+001  2.3950999E+003 
 1.6115191E+001  2.4590940E+003 
 1.6132101E+001  2.4627517E+003 
 1.6149012E+001  2.3853228E+003 
 1.6165920E+001  2.2402522E+003 
 1.6182831E+001  2.0546340E+003 
 1.6199741E+001  1.8375231E+003 
 1.6216652E+001  1.6200848E+003 
 1.6233562E+001  1.4394440E+003 
 1.6250473E+001  1.2996440E+003 
 1.6267384E+001  1.1907357E+003 
 1.6284294E+001  1.1107012E+003 
 1.6301205E+001  1.0576930E+003 
 1.6318115E+001  1.0226029E+003 
 1.6335024E+001  9.9718945E+002 
 1.6351934E+001  9.7951685E+002 
 1.6368845E+001  9.7244116E+002 
 1.6385756E+001  9.6908167E+002 
 1.6402666E+001  9.7106940E+002 
 1.6419577E+001  9.7767078E+002 
 1.6436487E+001  9.8827051E+002 
 1.6453398E+001  1.0124038E+003 
 1.6470308E+001  1.0527312E+003 
 1.6487219E+001  1.1055419E+003 
 1.6504129E+001  1.1765176E+003 
 1.6521038E+001  1.2639131E+003 
 1.6537949E+001  1.3504712E+003 
 1.6554859E+001  1.4213456E+003 
 1.6571770E+001  1.4642517E+003 
 1.6588680E+001  1.4751233E+003 
 1.6605591E+001  1.4598213E+003 
 1.6622501E+001  1.4287504E+003 
 1.6639412E+001  1.3899148E+003 
 1.6656322E+001  1.3524585E+003 
 1.6673233E+001  1.3260585E+003 
 1.6690144E+001  1.3232457E+003 
 1.6707052E+001  1.3517571E+003 
 1.6723963E+001  1.3887584E+003 
 1.6740873E+001  1.4282688E+003 
 1.6757784E+001  1.4474133E+003 
 1.6774694E+001  1.4265936E+003 
 1.6791605E+001  1.3677357E+003 
 1.6808516E+001  1.2845419E+003 
 1.6825426E+001  1.1942166E+003 
 1.6842337E+001  1.1115785E+003 
 1.6859247E+001  1.0546179E+003 
 1.6876158E+001  1.0389075E+003 
 1.6893066E+001  1.0736783E+003 
 1.6909977E+001  1.1538176E+003 
 1.6926888E+001  1.2530636E+003 
 1.6943798E+001  1.3559338E+003 
 1.6960709E+001  1.4403810E+003 
 1.6977619E+001  1.4958706E+003 
 1.6994530E+001  1.5301270E+003 
 1.7011440E+001  1.5537190E+003 
 1.7028351E+001  1.5813871E+003 
 1.7045261E+001  1.6277355E+003 
 1.7062170E+001  1.6963354E+003 
 1.7079081E+001  1.7795084E+003 
 1.7095991E+001  1.8722115E+003 
 1.7112902E+001  1.9466171E+003 
 1.7129812E+001  1.9527891E+003 
 1.7146723E+001  1.8733828E+003 
 1.7163633E+001  1.7310613E+003 
 1.7180544E+001  1.5531534E+003 
 1.7197454E+001  1.3629110E+003 
 1.7214365E+001  1.1887135E+003 
 1.7231276E+001  1.0525740E+003 
 1.7248184E+001  9.5596008E+002 
 1.7265095E+001  9.0726624E+002 
 1.7282005E+001  9.2632874E+002 
 1.7298916E+001  1.0059844E+003 
 1.7315826E+001  1.1395842E+003 
 1.7332737E+001  1.3256436E+003 
 1.7349648E+001  1.5362416E+003 
 1.7366558E+001  1.7418337E+003 
 1.7383469E+001  1.9228007E+003 
 1.7400379E+001  2.0484089E+003 
 1.7417290E+001  2.0897258E+003 
 1.7434198E+001  2.0409794E+003 
 1.7451109E+001  1.8958341E+003 
 1.7468019E+001  1.6796947E+003 
 1.7484930E+001  1.4537596E+003 
 1.7501841E+001  1.2420181E+003 
 1.7518751E+001  1.0693831E+003 
 1.7535662E+001  9.4610498E+002 
 1.7552572E+001  8.6834155E+002 
 1.7569483E+001  8.2774750E+002 
 1.7586393E+001  8.1804633E+002 
 1.7603302E+001  8.3608392E+002 
 1.7620213E+001  8.7820886E+002 
 1.7637123E+001  9.4635785E+002 
 1.7654034E+001  1.0279666E+003 
 1.7670944E+001  1.1100293E+003 
 1.7687855E+001  1.1812308E+003 
 1.7704765E+001  1.2313121E+003 
 1.7721676E+001  1.2468988E+003 
 1.7738586E+001  1.2217273E+003 
 1.7755497E+001  1.1632039E+003 
 1.7772408E+001  1.0839368E+003 
 1.7789316E+001  9.9491644E+002 
 1.7806227E+001  9.1216400E+002 
 1.7823137E+001  8.5269470E+002 
 1.7840048E+001  8.1850995E+002 
 1.7856958E+001  8.0675092E+002 
 1.7873869E+001  8.1211566E+002 
 1.7890779E+001  8.2226257E+002 
 1.7907690E+001  8.2731061E+002 
 1.7924601E+001  8.3047217E+002 
 1.7941511E+001  8.3480182E+002 
 1.7958422E+001  8.4024744E+002 
 1.7975330E+001  8.5833008E+002 
 1.7992241E+001  8.9686853E+002 
 1.8009151E+001  9.4840125E+002 
 1.8026062E+001  1.0156732E+003 
 1.8042973E+001  1.0947461E+003 
 1.8059883E+001  1.1631979E+003 
 1.8076794E+001  1.2063406E+003 
 1.8093704E+001  1.2197598E+003 
 1.8110615E+001  1.1980281E+003 
 1.8127525E+001  1.1445692E+003 
 1.8144436E+001  1.0707012E+003 
 1.8161345E+001  9.8827484E+002 
 1.8178255E+001  9.0480267E+002 
 1.8195166E+001  8.3207849E+002 
 1.8212076E+001  7.8678467E+002 
 1.8228987E+001  7.5990332E+002 
 1.8245897E+001  7.4565533E+002 
 1.8262808E+001  7.4268280E+002 
 1.8279718E+001  7.4947504E+002 
 1.8296629E+001  7.6480042E+002 
 1.8313540E+001  7.9245038E+002 
 1.8330448E+001  8.4366943E+002 
 1.8347359E+001  9.2650427E+002 
 1.8364269E+001  1.0405654E+003 
 1.8381180E+001  1.1912379E+003 
 1.8398090E+001  1.3737051E+003 
 1.8415001E+001  1.5581099E+003 
 1.8431911E+001  1.7200948E+003 
 1.8448822E+001  1.8335829E+003 
 1.8465733E+001  1.8734968E+003 
 1.8482643E+001  1.8350985E+003 
 1.8499554E+001  1.7217465E+003 
 1.8516462E+001  1.5461276E+003 
 1.8533373E+001  1.3439019E+003 
 1.8550283E+001  1.1546411E+003 
 1.8567194E+001  9.9174530E+002 
 1.8584105E+001  8.6306311E+002 
 1.8601015E+001  7.7666986E+002 
 1.8617926E+001  7.1726788E+002 
 1.8634836E+001  6.7988678E+002 
 1.8651747E+001  6.6010364E+002 
 1.8668657E+001  6.5496436E+002 
 1.8685568E+001  6.5925653E+002 
 1.8702477E+001  6.6864777E+002 
 1.8719387E+001  6.9336493E+002 
 1.8736298E+001  7.4271069E+002 
 1.8753208E+001  8.1477924E+002 
 1.8770119E+001  9.0262061E+002 
 1.8787029E+001  1.0016851E+003 
 1.8803940E+001  1.1071667E+003 
 1.8820850E+001  1.1957949E+003 
 1.8837761E+001  1.2594227E+003 
 1.8854671E+001  1.2897776E+003 
 1.8871580E+001  1.2824250E+003 
 1.8888491E+001  1.2399906E+003 
 1.8905401E+001  1.1627559E+003 
 1.8922312E+001  1.0579301E+003 
 1.8939222E+001  9.4987842E+002 
 1.8956133E+001  8.5971527E+002 
 1.8973043E+001  7.8830322E+002 
 1.8989954E+001  7.3809497E+002 
 1.9006865E+001  7.1110748E+002 
 1.9023775E+001  6.9879053E+002 
 1.9040686E+001  6.9042126E+002 
 1.9057594E+001  6.8442529E+002 
 1.9074505E+001  6.8147748E+002 
 1.9091415E+001  6.7221936E+002 
 1.9108326E+001  6.5570477E+002 
 1.9125237E+001  6.4197821E+002 
 1.9142147E+001  6.2862189E+002 
 1.9159058E+001  6.1729437E+002 
 1.9175968E+001  6.1268408E+002 
 1.9192879E+001  6.1122968E+002 
 1.9209789E+001  6.1139532E+002 
 1.9226700E+001  6.1724335E+002 
 1.9243608E+001  6.2501990E+002 
 1.9260519E+001  6.2865735E+002 
 1.9277430E+001  6.3238593E+002 
 1.9294340E+001  6.3626794E+002 
 1.9311251E+001  6.3484039E+002 
 1.9328161E+001  6.3485291E+002 
 1.9345072E+001  6.4339215E+002 
 1.9361982E+001  6.5624475E+002 
 1.9378893E+001  6.7044202E+002 
 1.9395803E+001  6.9328741E+002 
 1.9412714E+001  7.2758392E+002 
 1.9429623E+001  7.7148529E+002 
 1.9446533E+001  8.2901208E+002 
 1.9463444E+001  9.1306439E+002 
 1.9480354E+001  1.0219073E+003 
 1.9497265E+001  1.1553679E+003 
 1.9514175E+001  1.3170031E+003 
 1.9531086E+001  1.4894878E+003 
 1.9547997E+001  1.6615979E+003 
 1.9564907E+001  1.8145609E+003 
 1.9581818E+001  1.9268699E+003 
 1.9598726E+001  1.9732090E+003 
 1.9615637E+001  1.9500219E+003 
 1.9632547E+001  1.8745710E+003 
 1.9649458E+001  1.7684314E+003 
 1.9666368E+001  1.6554235E+003 
 1.9683279E+001  1.5726985E+003 
 1.9700190E+001  1.5280498E+003 
 1.9717100E+001  1.5045874E+003 
 1.9734011E+001  1.5034374E+003 
 1.9750921E+001  1.5089717E+003 
 1.9767832E+001  1.5088102E+003 
 1.9784740E+001  1.4825588E+003 
 1.9801651E+001  1.4193359E+003 
 1.9818562E+001  1.3172129E+003 
 1.9835472E+001  1.1914553E+003 
 1.9852383E+001  1.0681914E+003 
 1.9869293E+001  9.7076190E+002 
 1.9886204E+001  9.0599744E+002 
 1.9903114E+001  8.6350183E+002 
 1.9920025E+001  8.4887469E+002 
 1.9936935E+001  8.5503339E+002 
 1.9953846E+001  8.7287708E+002 
 1.9970755E+001  8.9935559E+002 
 1.9987665E+001  9.3454626E+002 
 2.0004576E+001  9.7627209E+002 
 2.0021486E+001  1.0224343E+003 
 2.0038397E+001  1.0691593E+003 
 2.0055307E+001  1.1121470E+003 
 2.0072218E+001  1.1407612E+003 
 2.0089128E+001  1.1470714E+003 
 2.0106039E+001  1.1403918E+003 
 2.0122950E+001  1.1237417E+003 
 2.0139860E+001  1.1018329E+003 
 2.0156769E+001  1.0876716E+003 
 2.0173679E+001  1.0901967E+003 
 2.0190590E+001  1.1078502E+003 
 2.0207500E+001  1.1408571E+003 
 2.0224411E+001  1.1946198E+003 
 2.0241322E+001  1.2594412E+003 
 2.0258232E+001  1.3034036E+003 
 2.0275143E+001  1.3185079E+003 
 2.0292053E+001  1.3175468E+003 
 2.0308964E+001  1.2979401E+003 
 2.0325872E+001  1.2663918E+003 
 2.0342783E+001  1.2331635E+003 
 2.0359694E+001  1.1970750E+003 
 2.0376604E+001  1.1533170E+003 
 2.0393515E+001  1.1172922E+003 
 2.0410425E+001  1.0945190E+003 
 2.0427336E+001  1.0655472E+003 
 2.0444246E+001  1.0280924E+003 
 2.0461157E+001  9.8484888E+002 
 2.0478067E+001  9.3319696E+002 
 2.0494978E+001  8.7744232E+002 
 2.0511887E+001  8.2689197E+002 
 2.0528797E+001  7.8776001E+002 
 2.0545708E+001  7.6001141E+002 
 2.0562618E+001  7.4343060E+002 
 2.0579529E+001  7.3589380E+002 
 2.0596439E+001  7.3325397E+002 
 2.0613350E+001  7.2902484E+002 
 2.0630260E+001  7.2704205E+002 
 2.0647171E+001  7.2734821E+002 
 2.0664082E+001  7.2045953E+002 
 2.0680992E+001  7.1278363E+002 
 2.0697901E+001  7.0788702E+002 
 2.0714811E+001  7.0254749E+002 
 2.0731722E+001  6.9680798E+002 
 2.0748632E+001  7.0154388E+002 
 2.0765543E+001  7.1602496E+002 
 2.0782454E+001  7.3269019E+002 
 2.0799364E+001  7.5973206E+002 
 2.0816275E+001  8.0733447E+002 
 2.0833185E+001  8.6984033E+002 
 2.0850096E+001  9.4383130E+002 
 2.0867004E+001  1.0437461E+003 
 2.0883915E+001  1.1727806E+003 
 2.0900826E+001  1.3154534E+003 
 2.0917736E+001  1.4540730E+003 
 2.0934647E+001  1.5807788E+003 
 2.0951557E+001  1.6801979E+003 
 2.0968468E+001  1.7291385E+003 
 2.0985378E+001  1.7271633E+003 
 2.1002289E+001  1.6715342E+003 
 2.1019199E+001  1.5545133E+003 
 2.1036110E+001  1.4022957E+003 
 2.1053019E+001  1.2503871E+003 
 2.1069929E+001  1.1114556E+003 
 2.1086840E+001  9.8736804E+002 
 2.1103750E+001  8.8980005E+002 
 2.1120661E+001  8.2483789E+002 
 2.1137571E+001  7.7878674E+002 
 2.1154482E+001  7.4673175E+002 
 2.1171392E+001  7.3412042E+002 
 2.1188303E+001  7.3079242E+002 
 2.1205214E+001  7.2831702E+002 
 2.1222124E+001  7.3404547E+002 
 2.1239033E+001  7.4612799E+002 
 2.1255943E+001  7.5368646E+002 
 2.1272854E+001  7.5745398E+002 
 2.1289764E+001  7.6115790E+002 
 2.1306675E+001  7.6373639E+002 
 2.1323586E+001  7.5930322E+002 
 2.1340496E+001  7.5256720E+002 
 2.1357407E+001  7.4609955E+002 
 2.1374317E+001  7.3771423E+002 
 2.1391228E+001  7.3074207E+002 
 2.1408138E+001  7.3019354E+002 
 2.1425047E+001  7.4046185E+002 
 2.1441957E+001  7.5764734E+002 
 2.1458868E+001  7.7998901E+002 
 2.1475779E+001  8.1229572E+002 
 2.1492689E+001  8.6380054E+002 
 2.1509600E+001  9.3185461E+002 
 2.1526510E+001  1.0136933E+003 
 2.1543421E+001  1.1019630E+003 
 2.1560331E+001  1.1765377E+003 
 2.1577242E+001  1.2287993E+003 
 2.1594151E+001  1.2603295E+003 
 2.1611061E+001  1.2690709E+003 
 2.1627972E+001  1.2461548E+003 
 2.1644882E+001  1.1969647E+003 
 2.1661793E+001  1.1407455E+003 
 2.1678703E+001  1.0797103E+003 
 2.1695614E+001  1.0188492E+003 
 2.1712524E+001  9.7809619E+002 
 2.1729435E+001  9.5760773E+002 
 2.1746346E+001  9.4933221E+002 
 2.1763256E+001  9.5016187E+002 
 2.1780165E+001  9.6176202E+002 
 2.1797075E+001  9.8242444E+002 
 2.1813986E+001  1.0046697E+003 
 2.1830896E+001  1.0277441E+003 
 2.1847807E+001  1.0527124E+003 
 2.1864717E+001  1.0800007E+003 
 2.1881628E+001  1.1018920E+003 
 2.1898539E+001  1.1194957E+003 
 2.1915449E+001  1.1449260E+003 
 2.1932360E+001  1.1749142E+003 
 2.1949270E+001  1.2111718E+003 
 2.1966179E+001  1.2662239E+003 
 2.1983089E+001  1.3377678E+003 
 2.2000000E+001  0.0000000E+000
