# Supplementary material for: Application of singular value decomposition analysis to time-dependent powder diffraction data of an in-situ photodimerization reaction
Source: J Synchrotron Radiat. 2014 Apr 2;21(Pt 3):554–60. doi: 10.1107/S1600577514004366 (PMC4333817; doi:10.1107/S1600577514004366)
Supplement: Supplementary file 1 [file s-21-00554-sup1.zip › 1cha/1chai_38.chi]

 3.5000501E+000  0.0000000E+000 
 3.5169604E+000  3.5103506E+003 
 3.5338709E+000  2.8510588E+003 
 3.5507813E+000  2.0898269E+003 
 3.5676916E+000  2.6788040E+003 
 3.5846019E+000  2.9990962E+003 
 3.6015124E+000  2.6544006E+003 
 3.6184227E+000  2.8884724E+003 
 3.6353331E+000  3.2660986E+003 
 3.6522434E+000  3.5048467E+003 
 3.6691539E+000  4.8841714E+003 
 3.6860642E+000  5.2614380E+003 
 3.7029746E+000  4.8377026E+003 
 3.7198849E+000  5.1905181E+003 
 3.7367954E+000  5.1713706E+003 
 3.7537057E+000  5.1340732E+003 
 3.7706161E+000  5.4741226E+003 
 3.7875264E+000  5.0838687E+003 
 3.8044369E+000  4.8307769E+003 
 3.8213472E+000  5.6083550E+003 
 3.8382576E+000  5.4578569E+003 
 3.8551679E+000  6.2410078E+003 
 3.8720784E+000  6.6322588E+003 
 3.8889887E+000  7.7988882E+003 
 3.9058990E+000  9.8690977E+003 
 3.9228094E+000  1.3024313E+004 
 3.9397199E+000  1.6716775E+004 
 3.9566302E+000  2.1938051E+004 
 3.9735405E+000  2.6408254E+004 
 3.9904509E+000  2.9528248E+004 
 4.0073614E+000  3.2420715E+004 
 4.0242715E+000  3.3288816E+004 
 4.0411820E+000  3.3013598E+004 
 4.0580926E+000  3.2226059E+004 
 4.0750027E+000  2.8878625E+004 
 4.0919132E+000  2.6456828E+004 
 4.1088238E+000  2.2977227E+004 
 4.1257339E+000  1.9473453E+004 
 4.1426444E+000  1.6428609E+004 
 4.1595545E+000  1.3403671E+004 
 4.1764650E+000  1.0606197E+004 
 4.1933756E+000  8.7687295E+003 
 4.2102857E+000  7.4778535E+003 
 4.2271962E+000  5.7103179E+003 
 4.2441068E+000  5.0581089E+003 
 4.2610168E+000  3.7520806E+003 
 4.2779274E+000  3.5077046E+003 
 4.2948375E+000  3.0620547E+003 
 4.3117480E+000  2.7920835E+003 
 4.3286586E+000  2.6115212E+003 
 4.3455687E+000  2.4555508E+003 
 4.3624792E+000  2.4770000E+003 
 4.3793898E+000  2.4719119E+003 
 4.3962998E+000  2.0902114E+003 
 4.4132104E+000  2.2367307E+003 
 4.4301205E+000  2.6274265E+003 
 4.4470310E+000  2.2403967E+003 
 4.4639416E+000  2.3958098E+003 
 4.4808517E+000  2.2854993E+003 
 4.4977622E+000  2.1399736E+003 
 4.5146728E+000  2.1821677E+003 
 4.5315828E+000  1.9542925E+003 
 4.5484934E+000  1.7743298E+003 
 4.5654039E+000  2.0961284E+003 
 4.5823140E+000  2.1109143E+003 
 4.5992246E+000  1.9293104E+003 
 4.6161346E+000  2.3888376E+003 
 4.6330452E+000  2.2009277E+003 
 4.6499557E+000  2.1691729E+003 
 4.6668658E+000  2.1073179E+003 
 4.6837764E+000  2.0224457E+003 
 4.7006869E+000  2.0205734E+003 
 4.7175970E+000  2.2662688E+003 
 4.7345076E+000  2.4903804E+003 
 4.7514176E+000  2.4150171E+003 
 4.7683282E+000  2.3340115E+003 
 4.7852387E+000  2.2707454E+003 
 4.8021488E+000  2.1255134E+003 
 4.8190594E+000  2.2695852E+003 
 4.8359699E+000  2.4031433E+003 
 4.8528800E+000  2.5276318E+003 
 4.8697906E+000  2.5399829E+003 
 4.8867006E+000  2.6107842E+003 
 4.9036112E+000  2.5097910E+003 
 4.9205217E+000  2.3681843E+003 
 4.9374318E+000  2.4997124E+003 
 4.9543424E+000  2.4601409E+003 
 4.9712529E+000  2.0492761E+003 
 4.9881630E+000  2.2109651E+003 
 5.0050735E+000  2.0227784E+003 
 5.0219836E+000  1.9263623E+003 
 5.0388942E+000  1.8790044E+003 
 5.0558047E+000  1.7949226E+003 
 5.0727148E+000  1.7990411E+003 
 5.0896254E+000  1.8337036E+003 
 5.1065359E+000  1.7637538E+003 
 5.1234460E+000  1.7406638E+003 
 5.1403565E+000  1.9373645E+003 
 5.1572666E+000  1.8474471E+003 
 5.1741772E+000  1.5398318E+003 
 5.1910877E+000  1.7255300E+003 
 5.2079978E+000  1.5357229E+003 
 5.2249084E+000  1.6200168E+003 
 5.2418189E+000  1.5520070E+003 
 5.2587290E+000  1.5920247E+003 
 5.2756395E+000  1.6315941E+003 
 5.2925496E+000  1.5188433E+003 
 5.3094602E+000  1.4399899E+003 
 5.3263707E+000  1.5308877E+003 
 5.3432808E+000  1.6272672E+003 
 5.3601913E+000  1.6247073E+003 
 5.3771019E+000  1.7495109E+003 
 5.3940120E+000  1.7678618E+003 
 5.4109225E+000  2.2017659E+003 
 5.4278326E+000  2.3972883E+003 
 5.4447432E+000  2.6331191E+003 
 5.4616537E+000  3.1358904E+003 
 5.4785638E+000  3.8338787E+003 
 5.4954743E+000  4.8046729E+003 
 5.5123849E+000  6.2726465E+003 
 5.5292950E+000  8.0892563E+003 
 5.5462055E+000  1.0361676E+004 
 5.5631161E+000  1.3565361E+004 
 5.5800261E+000  1.7136412E+004 
 5.5969367E+000  2.1456693E+004 
 5.6138468E+000  2.5004025E+004 
 5.6307573E+000  2.7639602E+004 
 5.6476679E+000  2.8811025E+004 
 5.6645780E+000  2.7673398E+004 
 5.6814885E+000  2.4193227E+004 
 5.6983991E+000  1.9602402E+004 
 5.7153091E+000  1.5390968E+004 
 5.7322197E+000  1.1097227E+004 
 5.7491298E+000  8.4758926E+003 
 5.7660403E+000  6.2372358E+003 
 5.7829509E+000  4.7925889E+003 
 5.7998610E+000  3.8427668E+003 
 5.8167715E+000  3.2912014E+003 
 5.8336821E+000  3.0543364E+003 
 5.8505921E+000  3.1908865E+003 
 5.8675027E+000  3.8729949E+003 
 5.8844128E+000  5.2285889E+003 
 5.9013233E+000  7.2681650E+003 
 5.9182339E+000  9.6915498E+003 
 5.9351439E+000  1.3648696E+004 
 5.9520545E+000  1.7081168E+004 
 5.9689651E+000  2.1428051E+004 
 5.9858751E+000  2.5156285E+004 
 6.0027857E+000  2.6980260E+004 
 6.0196958E+000  2.6978600E+004 
 6.0366063E+000  2.5234195E+004 
 6.0535169E+000  2.1893721E+004 
 6.0704269E+000  1.8025717E+004 
 6.0873375E+000  1.4524438E+004 
 6.1042480E+000  1.1321179E+004 
 6.1211581E+000  9.1452871E+003 
 6.1380687E+000  7.7926616E+003 
 6.1549788E+000  6.5941855E+003 
 6.1718893E+000  5.9314756E+003 
 6.1887999E+000  5.3238662E+003 
 6.2057099E+000  4.7566406E+003 
 6.2226205E+000  4.2904438E+003 
 6.2395310E+000  3.7961697E+003 
 6.2564411E+000  3.2969287E+003 
 6.2733517E+000  2.8748770E+003 
 6.2902617E+000  2.6213613E+003 
 6.3071723E+000  2.2198569E+003 
 6.3240829E+000  2.0127616E+003 
 6.3409929E+000  2.0129436E+003 
 6.3579035E+000  1.9598945E+003 
 6.3748140E+000  2.0735491E+003 
 6.3917241E+000  2.3886816E+003 
 6.4086347E+000  2.9746318E+003 
 6.4255447E+000  3.9632732E+003 
 6.4424553E+000  5.5921006E+003 
 6.4593658E+000  8.3303369E+003 
 6.4762759E+000  1.2037684E+004 
 6.4931865E+000  1.8298934E+004 
 6.5100970E+000  2.6318840E+004 
 6.5270071E+000  3.4414719E+004 
 6.5439177E+000  4.3886461E+004 
 6.5608277E+000  4.9673277E+004 
 6.5777383E+000  5.0750383E+004 
 6.5946488E+000  4.7344297E+004 
 6.6115589E+000  3.9529676E+004 
 6.6284695E+000  2.9600877E+004 
 6.6453800E+000  2.0390693E+004 
 6.6622901E+000  1.3897467E+004 
 6.6792006E+000  1.0152926E+004 
 6.6961112E+000  7.2195400E+003 
 6.7130213E+000  5.5909688E+003 
 6.7299318E+000  4.6736714E+003 
 6.7468419E+000  4.2050117E+003 
 6.7637525E+000  3.9287830E+003 
 6.7806630E+000  3.8525955E+003 
 6.7975731E+000  3.9464431E+003 
 6.8144836E+000  4.0662629E+003 
 6.8313942E+000  4.4865967E+003 
 6.8483043E+000  5.0347969E+003 
 6.8652148E+000  5.7194312E+003 
 6.8821249E+000  6.6575254E+003 
 6.8990355E+000  7.4210767E+003 
 6.9159460E+000  8.0529980E+003 
 6.9328561E+000  8.4211660E+003 
 6.9497666E+000  8.4166221E+003 
 6.9666772E+000  7.9025977E+003 
 6.9835873E+000  6.9363755E+003 
 7.0004978E+000  5.7893896E+003 
 7.0174079E+000  4.5562803E+003 
 7.0343184E+000  3.4421697E+003 
 7.0512290E+000  2.6180444E+003 
 7.0681391E+000  2.0160636E+003 
 7.0850496E+000  1.6259308E+003 
 7.1019602E+000  1.3770869E+003 
 7.1188703E+000  1.2984222E+003 
 7.1357808E+000  1.2983706E+003 
 7.1526909E+000  1.2876611E+003 
 7.1696014E+000  1.3300538E+003 
 7.1865120E+000  1.4214364E+003 
 7.2034221E+000  1.3779587E+003 
 7.2203326E+000  1.3982845E+003 
 7.2372432E+000  1.3306093E+003 
 7.2541533E+000  1.2667197E+003 
 7.2710638E+000  1.2523903E+003 
 7.2879739E+000  1.2609347E+003 
 7.3048844E+000  1.2468468E+003 
 7.3217950E+000  1.2568135E+003 
 7.3387051E+000  1.2320330E+003 
 7.3556156E+000  1.1690295E+003 
 7.3725262E+000  1.1523708E+003 
 7.3894362E+000  1.0911820E+003 
 7.4063468E+000  1.0769191E+003 
 7.4232569E+000  1.1323826E+003 
 7.4401674E+000  1.1347377E+003 
 7.4570780E+000  1.1660449E+003 
 7.4739881E+000  1.2671322E+003 
 7.4908986E+000  1.2822266E+003 
 7.5078092E+000  1.3133057E+003 
 7.5247192E+000  1.4011772E+003 
 7.5416298E+000  1.4475541E+003 
 7.5585399E+000  1.4971781E+003 
 7.5754504E+000  1.6472390E+003 
 7.5923610E+000  1.6850688E+003 
 7.6092710E+000  1.6624900E+003 
 7.6261816E+000  1.7825818E+003 
 7.6430922E+000  1.8823086E+003 
 7.6600022E+000  2.0520903E+003 
 7.6769128E+000  2.2587371E+003 
 7.6938233E+000  2.4442854E+003 
 7.7107334E+000  2.6687161E+003 
 7.7276440E+000  3.0313096E+003 
 7.7445540E+000  3.5395657E+003 
 7.7614646E+000  4.1405850E+003 
 7.7783751E+000  4.9237568E+003 
 7.7952852E+000  6.3148735E+003 
 7.8121958E+000  8.3749854E+003 
 7.8291063E+000  1.1468882E+004 
 7.8460164E+000  1.6392273E+004 
 7.8629270E+000  2.3228527E+004 
 7.8798370E+000  3.3254086E+004 
 7.8967476E+000  4.6758883E+004 
 7.9136581E+000  6.1581063E+004 
 7.9305682E+000  7.3329078E+004 
 7.9474788E+000  7.7482078E+004 
 7.9643893E+000  7.2935461E+004 
 7.9812994E+000  6.0656105E+004 
 7.9982100E+000  4.7085242E+004 
 8.0151205E+000  3.5915566E+004 
 8.0320311E+000  2.6382596E+004 
 8.0489407E+000  1.9142660E+004 
 8.0658512E+000  1.4027345E+004 
 8.0827618E+000  1.0575537E+004 
 8.0996723E+000  8.4232705E+003 
 8.1165829E+000  7.1874541E+003 
 8.1334925E+000  6.7783198E+003 
 8.1504030E+000  7.1075791E+003 
 8.1673136E+000  8.0172813E+003 
 8.1842241E+000  9.5989521E+003 
 8.2011347E+000  1.1865276E+004 
 8.2180443E+000  1.4773610E+004 
 8.2349548E+000  1.7712729E+004 
 8.2518654E+000  2.0517984E+004 
 8.2687759E+000  2.2521406E+004 
 8.2856865E+000  2.2853188E+004 
 8.3025970E+000  2.1325861E+004 
 8.3195066E+000  1.8251494E+004 
 8.3364172E+000  1.4421737E+004 
 8.3533278E+000  1.1023798E+004 
 8.3702383E+000  8.2623711E+003 
 8.3871489E+000  6.4743125E+003 
 8.4040585E+000  5.3832607E+003 
 8.4209690E+000  4.8085371E+003 
 8.4378796E+000  4.5816284E+003 
 8.4547901E+000  4.5888862E+003 
 8.4717007E+000  4.7379521E+003 
 8.4886103E+000  4.9788540E+003 
 8.5055208E+000  5.4299478E+003 
 8.5224314E+000  6.3322817E+003 
 8.5393419E+000  7.8862905E+003 
 8.5562525E+000  1.0226492E+004 
 8.5731630E+000  1.3872698E+004 
 8.5900726E+000  1.9071217E+004 
 8.6069832E+000  2.7088070E+004 
 8.6238937E+000  3.7435246E+004 
 8.6408043E+000  4.8917457E+004 
 8.6577148E+000  5.8790215E+004 
 8.6746244E+000  6.3361613E+004 
 8.6915350E+000  6.1625664E+004 
 8.7084455E+000  5.4529195E+004 
 8.7253561E+000  4.2871773E+004 
 8.7422667E+000  3.1209477E+004 
 8.7591772E+000  2.1636703E+004 
 8.7760868E+000  1.4820003E+004 
 8.7929974E+000  1.0341668E+004 
 8.8099079E+000  7.4540684E+003 
 8.8268185E+000  5.5628027E+003 
 8.8437290E+000  4.3036309E+003 
 8.8606386E+000  3.4770723E+003 
 8.8775492E+000  2.9301580E+003 
 8.8944597E+000  2.4716465E+003 
 8.9113703E+000  2.1302358E+003 
 8.9282808E+000  1.9038298E+003 
 8.9451904E+000  1.7063486E+003 
 8.9621010E+000  1.5902432E+003 
 8.9790115E+000  1.4226173E+003 
 8.9959221E+000  1.2508741E+003 
 9.0128326E+000  1.1442966E+003 
 9.0297432E+000  1.0597395E+003 
 9.0466528E+000  1.0070366E+003 
 9.0635633E+000  1.0251116E+003 
 9.0804739E+000  9.6071399E+002 
 9.0973845E+000  8.8944440E+002 
 9.1142950E+000  8.7649408E+002 
 9.1312046E+000  8.7469550E+002 
 9.1481152E+000  8.7893701E+002 
 9.1650257E+000  8.9359729E+002 
 9.1819363E+000  9.2325092E+002 
 9.1988468E+000  9.4003735E+002 
 9.2157564E+000  9.6508655E+002 
 9.2326670E+000  9.9802167E+002 
 9.2495775E+000  1.0128881E+003 
 9.2664881E+000  1.0895797E+003 
 9.2833986E+000  1.1034149E+003 
 9.3003092E+000  1.1224047E+003 
 9.3172188E+000  1.1624937E+003 
 9.3341293E+000  1.2035288E+003 
 9.3510399E+000  1.2571420E+003 
 9.3679504E+000  1.3242078E+003 
 9.3848610E+000  1.4444315E+003 
 9.4017706E+000  1.6204652E+003 
 9.4186811E+000  1.8344133E+003 
 9.4355917E+000  2.1401816E+003 
 9.4525023E+000  2.5887708E+003 
 9.4694128E+000  3.2884983E+003 
 9.4863224E+000  4.3113403E+003 
 9.5032330E+000  5.6194834E+003 
 9.5201435E+000  7.1915732E+003 
 9.5370541E+000  8.9648047E+003 
 9.5539646E+000  1.0568582E+004 
 9.5708752E+000  1.1788974E+004 
 9.5877848E+000  1.2401903E+004 
 9.6046953E+000  1.2181076E+004 
 9.6216059E+000  1.1201185E+004 
 9.6385164E+000  9.8071191E+003 
 9.6554270E+000  8.6124004E+003 
 9.6723366E+000  7.7300234E+003 
 9.6892471E+000  7.4590605E+003 
 9.7061577E+000  7.6834404E+003 
 9.7230682E+000  8.2286543E+003 
 9.7399788E+000  8.9514746E+003 
 9.7568893E+000  9.5447998E+003 
 9.7737989E+000  9.7371670E+003 
 9.7907095E+000  9.4583086E+003 
 9.8076200E+000  8.7172441E+003 
 9.8245306E+000  7.5268140E+003 
 9.8414412E+000  6.0610483E+003 
 9.8583508E+000  4.7770303E+003 
 9.8752613E+000  3.7322798E+003 
 9.8921719E+000  3.0217185E+003 
 9.9090824E+000  2.5065305E+003 
 9.9259930E+000  2.1678040E+003 
 9.9429026E+000  1.9816895E+003 
 9.9598131E+000  1.8884967E+003 
 9.9767237E+000  1.8518840E+003 
 9.9936342E+000  1.8488267E+003 
 1.0010545E+001  1.8514324E+003 
 1.0027455E+001  1.8222421E+003 
 1.0044365E+001  1.7776312E+003 
 1.0061275E+001  1.7615657E+003 
 1.0078186E+001  1.7549169E+003 
 1.0095097E+001  1.7637124E+003 
 1.0112007E+001  1.8076938E+003 
 1.0128917E+001  1.9079176E+003 
 1.0145827E+001  2.0359338E+003 
 1.0162738E+001  2.1488330E+003 
 1.0179648E+001  2.2919458E+003 
 1.0196559E+001  2.5038635E+003 
 1.0213469E+001  2.7521555E+003 
 1.0230379E+001  3.1142341E+003 
 1.0247290E+001  3.6700391E+003 
 1.0264200E+001  4.5699829E+003 
 1.0281111E+001  5.9994448E+003 
 1.0298021E+001  8.1992559E+003 
 1.0314931E+001  1.1478061E+004 
 1.0331841E+001  1.6196498E+004 
 1.0348752E+001  2.2488650E+004 
 1.0365663E+001  3.0113596E+004 
 1.0382573E+001  3.7435352E+004 
 1.0399483E+001  4.0931988E+004 
 1.0416393E+001  3.8939953E+004 
 1.0433304E+001  3.2692541E+004 
 1.0450214E+001  2.5423555E+004 
 1.0467125E+001  1.8580188E+004 
 1.0484035E+001  1.3239072E+004 
 1.0500945E+001  9.5259873E+003 
 1.0517856E+001  6.8975044E+003 
 1.0534766E+001  5.0441577E+003 
 1.0551677E+001  3.8890010E+003 
 1.0568587E+001  3.1913047E+003 
 1.0585497E+001  2.7865596E+003 
 1.0602407E+001  2.5404448E+003 
 1.0619318E+001  2.3279182E+003 
 1.0636229E+001  2.1890422E+003 
 1.0653139E+001  2.1114878E+003 
 1.0670049E+001  2.0864351E+003 
 1.0686959E+001  2.0883269E+003 
 1.0703870E+001  2.0867021E+003 
 1.0720780E+001  2.0909448E+003 
 1.0737691E+001  2.1131213E+003 
 1.0754601E+001  2.1460505E+003 
 1.0771511E+001  2.2219609E+003 
 1.0788422E+001  2.3095754E+003 
 1.0805332E+001  2.3699895E+003 
 1.0822243E+001  2.4261421E+003 
 1.0839153E+001  2.5014199E+003 
 1.0856063E+001  2.6123591E+003 
 1.0872973E+001  2.7014656E+003 
 1.0889884E+001  2.7270195E+003 
 1.0906795E+001  2.7023894E+003 
 1.0923705E+001  2.6742063E+003 
 1.0940615E+001  2.7011821E+003 
 1.0957525E+001  2.7543401E+003 
 1.0974436E+001  2.8164509E+003 
 1.0991346E+001  2.9683818E+003 
 1.1008257E+001  3.2851167E+003 
 1.1025167E+001  3.8581409E+003 
 1.1042077E+001  4.7648467E+003 
 1.1058988E+001  6.0839839E+003 
 1.1075898E+001  7.8743462E+003 
 1.1092809E+001  1.0186986E+004 
 1.1109719E+001  1.3048536E+004 
 1.1126629E+001  1.5971840E+004 
 1.1143539E+001  1.8057471E+004 
 1.1160450E+001  1.8885352E+004 
 1.1177361E+001  1.8185754E+004 
 1.1194271E+001  1.6287530E+004 
 1.1211181E+001  1.3718856E+004 
 1.1228091E+001  1.1182786E+004 
 1.1245002E+001  9.1469395E+003 
 1.1261912E+001  7.6120947E+003 
 1.1278823E+001  6.5289209E+003 
 1.1295733E+001  5.8794771E+003 
 1.1312643E+001  5.4292334E+003 
 1.1329554E+001  5.0514653E+003 
 1.1346464E+001  4.6500918E+003 
 1.1363375E+001  4.2255957E+003 
 1.1380285E+001  3.8536843E+003 
 1.1397195E+001  3.5861523E+003 
 1.1414105E+001  3.4684055E+003 
 1.1431016E+001  3.5436802E+003 
 1.1447927E+001  3.8576968E+003 
 1.1464837E+001  4.4307046E+003 
 1.1481747E+001  5.1958491E+003 
 1.1498657E+001  6.0711938E+003 
 1.1515568E+001  6.9559941E+003 
 1.1532478E+001  7.5766133E+003 
 1.1549389E+001  7.7645093E+003 
 1.1566299E+001  7.4927183E+003 
 1.1583209E+001  6.7473608E+003 
 1.1600120E+001  5.6607656E+003 
 1.1617030E+001  4.5067363E+003 
 1.1633941E+001  3.5154412E+003 
 1.1650851E+001  2.7554194E+003 
 1.1667761E+001  2.2319080E+003 
 1.1684671E+001  1.9408806E+003 
 1.1701582E+001  1.8560601E+003 
 1.1718493E+001  2.0038510E+003 
 1.1735403E+001  2.4022046E+003 
 1.1752314E+001  3.1055144E+003 
 1.1769223E+001  4.1041792E+003 
 1.1786134E+001  5.3356011E+003 
 1.1803044E+001  6.8309619E+003 
 1.1819955E+001  8.5093994E+003 
 1.1836865E+001  1.0050511E+004 
 1.1853775E+001  1.1081682E+004 
 1.1870686E+001  1.1558973E+004 
 1.1887596E+001  1.1937152E+004 
 1.1904507E+001  1.2715860E+004 
 1.1921417E+001  1.4238369E+004 
 1.1938327E+001  1.6725582E+004 
 1.1955237E+001  2.0382781E+004 
 1.1972148E+001  2.5659189E+004 
 1.1989058E+001  3.2253027E+004 
 1.2005969E+001  3.8530727E+004 
 1.2022880E+001  4.1547258E+004 
 1.2039789E+001  3.9332215E+004 
 1.2056700E+001  3.3017801E+004 
 1.2073610E+001  2.5437654E+004 
 1.2090521E+001  1.8697623E+004 
 1.2107431E+001  1.3219732E+004 
 1.2124341E+001  9.2154570E+003 
 1.2141252E+001  6.5134878E+003 
 1.2158162E+001  4.6733052E+003 
 1.2175073E+001  3.4684961E+003 
 1.2191983E+001  2.7375996E+003 
 1.2208893E+001  2.2723762E+003 
 1.2225803E+001  1.9550341E+003 
 1.2242714E+001  1.7585963E+003 
 1.2259624E+001  1.6372064E+003 
 1.2276535E+001  1.5429060E+003 
 1.2293446E+001  1.4916556E+003 
 1.2310355E+001  1.4765933E+003 
 1.2327266E+001  1.4949213E+003 
 1.2344176E+001  1.5588522E+003 
 1.2361087E+001  1.6946414E+003 
 1.2377997E+001  1.9497384E+003 
 1.2394907E+001  2.3942532E+003 
 1.2411818E+001  3.1350142E+003 
 1.2428728E+001  4.2363291E+003 
 1.2445639E+001  5.7157246E+003 
 1.2462549E+001  7.5696475E+003 
 1.2479459E+001  9.5435977E+003 
 1.2496369E+001  1.1201013E+004 
 1.2513280E+001  1.2144294E+004 
 1.2530190E+001  1.2051122E+004 
 1.2547101E+001  1.0848482E+004 
 1.2564012E+001  8.9873311E+003 
 1.2580921E+001  7.1142915E+003 
 1.2597832E+001  5.5631216E+003 
 1.2614742E+001  4.3407466E+003 
 1.2631653E+001  3.4154207E+003 
 1.2648563E+001  2.7912212E+003 
 1.2665473E+001  2.3844390E+003 
 1.2682384E+001  2.1281060E+003 
 1.2699294E+001  1.9623429E+003 
 1.2716205E+001  1.8119132E+003 
 1.2733115E+001  1.6436757E+003 
 1.2750025E+001  1.4546292E+003 
 1.2766935E+001  1.2731326E+003 
 1.2783846E+001  1.1396768E+003 
 1.2800756E+001  1.0512756E+003 
 1.2817667E+001  9.9575946E+002 
 1.2834578E+001  9.7274103E+002 
 1.2851487E+001  9.7131323E+002 
 1.2868398E+001  9.8726453E+002 
 1.2885308E+001  1.0125109E+003 
 1.2902219E+001  1.0413693E+003 
 1.2919129E+001  1.0665851E+003 
 1.2936039E+001  1.1062239E+003 
 1.2952950E+001  1.1656265E+003 
 1.2969860E+001  1.2354037E+003 
 1.2986771E+001  1.3451069E+003 
 1.3003681E+001  1.5222738E+003 
 1.3020592E+001  1.7916439E+003 
 1.3037501E+001  2.1734292E+003 
 1.3054412E+001  2.7061880E+003 
 1.3071322E+001  3.4420774E+003 
 1.3088233E+001  4.3382798E+003 
 1.3105144E+001  5.3474082E+003 
 1.3122053E+001  6.3750366E+003 
 1.3138964E+001  7.2095391E+003 
 1.3155874E+001  7.7069009E+003 
 1.3172785E+001  7.8122607E+003 
 1.3189695E+001  7.5187378E+003 
 1.3206605E+001  7.0045259E+003 
 1.3223516E+001  6.4327251E+003 
 1.3240426E+001  5.8804238E+003 
 1.3257337E+001  5.4015854E+003 
 1.3274247E+001  5.0054600E+003 
 1.3291158E+001  4.6849067E+003 
 1.3308067E+001  4.3966792E+003 
 1.3324978E+001  4.0896306E+003 
 1.3341888E+001  3.7057131E+003 
 1.3358799E+001  3.2277944E+003 
 1.3375710E+001  2.7246274E+003 
 1.3392619E+001  2.2625537E+003 
 1.3409530E+001  1.8777163E+003 
 1.3426440E+001  1.5832008E+003 
 1.3443351E+001  1.3738579E+003 
 1.3460261E+001  1.2387805E+003 
 1.3477171E+001  1.1557972E+003 
 1.3494081E+001  1.1011139E+003 
 1.3510992E+001  1.0637166E+003 
 1.3527903E+001  1.0362788E+003 
 1.3544813E+001  1.0087651E+003 
 1.3561724E+001  9.8888892E+002 
 1.3578633E+001  9.7784027E+002 
 1.3595544E+001  9.6224548E+002 
 1.3612454E+001  9.4356573E+002 
 1.3629365E+001  9.2895935E+002 
 1.3646276E+001  9.2117450E+002 
 1.3663185E+001  9.1394800E+002 
 1.3680096E+001  9.0820862E+002 
 1.3697006E+001  9.1015460E+002 
 1.3713917E+001  9.1786505E+002 
 1.3730827E+001  9.3545782E+002 
 1.3747737E+001  9.6067639E+002 
 1.3764647E+001  9.9487152E+002 
 1.3781558E+001  1.0491160E+003 
 1.3798469E+001  1.1082772E+003 
 1.3815379E+001  1.1665469E+003 
 1.3832290E+001  1.2298629E+003 
 1.3849199E+001  1.2845403E+003 
 1.3866110E+001  1.3155468E+003 
 1.3883020E+001  1.3228833E+003 
 1.3899931E+001  1.3012170E+003 
 1.3916842E+001  1.2501393E+003 
 1.3933751E+001  1.1890490E+003 
 1.3950662E+001  1.1376425E+003 
 1.3967572E+001  1.0900614E+003 
 1.3984483E+001  1.0402163E+003 
 1.4001393E+001  1.0068571E+003 
 1.4018304E+001  1.0010654E+003 
 1.4035213E+001  1.0112081E+003 
 1.4052124E+001  1.0140074E+003 
 1.4069035E+001  1.0068207E+003 
 1.4085945E+001  1.0077751E+003 
 1.4102856E+001  1.0181566E+003 
 1.4119765E+001  1.0259495E+003 
 1.4136676E+001  1.0276279E+003 
 1.4153586E+001  1.0243203E+003 
 1.4170497E+001  1.0235150E+003 
 1.4187407E+001  1.0370004E+003 
 1.4204317E+001  1.0655592E+003 
 1.4221228E+001  1.1188201E+003 
 1.4238138E+001  1.2026158E+003 
 1.4255049E+001  1.3141458E+003 
 1.4271959E+001  1.4497855E+003 
 1.4288870E+001  1.5972621E+003 
 1.4305779E+001  1.7385768E+003 
 1.4322690E+001  1.8590698E+003 
 1.4339601E+001  1.9306356E+003 
 1.4356511E+001  1.9247322E+003 
 1.4373422E+001  1.8429618E+003 
 1.4390331E+001  1.7141335E+003 
 1.4407242E+001  1.5658743E+003 
 1.4424152E+001  1.4125729E+003 
 1.4441063E+001  1.2750419E+003 
 1.4457973E+001  1.1693330E+003 
 1.4474883E+001  1.0924507E+003 
 1.4491794E+001  1.0445454E+003 
 1.4508704E+001  1.0193685E+003 
 1.4525615E+001  1.0002051E+003 
 1.4542525E+001  9.8739954E+002 
 1.4559436E+001  9.8488733E+002 
 1.4576345E+001  9.8544672E+002 
 1.4593256E+001  9.8929810E+002 
 1.4610167E+001  9.9965338E+002 
 1.4627077E+001  1.0025807E+003 
 1.4643988E+001  9.9579047E+002 
 1.4660897E+001  9.9738696E+002 
 1.4677808E+001  1.0048837E+003 
 1.4694718E+001  1.0230314E+003 
 1.4711629E+001  1.0479243E+003 
 1.4728539E+001  1.0659213E+003 
 1.4745449E+001  1.0921049E+003 
 1.4762360E+001  1.1347709E+003 
 1.4779270E+001  1.1860957E+003 
 1.4796181E+001  1.2416823E+003 
 1.4813091E+001  1.2972921E+003 
 1.4830002E+001  1.3478148E+003 
 1.4846911E+001  1.3889957E+003 
 1.4863822E+001  1.4153890E+003 
 1.4880733E+001  1.4144349E+003 
 1.4897643E+001  1.3904425E+003 
 1.4914554E+001  1.3552841E+003 
 1.4931463E+001  1.3063013E+003 
 1.4948374E+001  1.2499813E+003 
 1.4965284E+001  1.1998380E+003 
 1.4982195E+001  1.1602476E+003 
 1.4999105E+001  1.1347936E+003 
 1.5016016E+001  1.1341178E+003 
 1.5032926E+001  1.1690852E+003 
 1.5049836E+001  1.2390876E+003 
 1.5066747E+001  1.3600022E+003 
 1.5083657E+001  1.5530277E+003 
 1.5100568E+001  1.8091638E+003 
 1.5117477E+001  2.1124236E+003 
 1.5134388E+001  2.4482163E+003 
 1.5151299E+001  2.7867463E+003 
 1.5168209E+001  3.0836028E+003 
 1.5185120E+001  3.2851897E+003 
 1.5202029E+001  3.3330540E+003 
 1.5218940E+001  3.1902107E+003 
 1.5235850E+001  2.8776497E+003 
 1.5252761E+001  2.4912405E+003 
 1.5269671E+001  2.1351150E+003 
 1.5286582E+001  1.8634034E+003 
 1.5303492E+001  1.6911122E+003 
 1.5320402E+001  1.6012428E+003 
 1.5337313E+001  1.5726240E+003 
 1.5354223E+001  1.5960958E+003 
 1.5371134E+001  1.6488401E+003 
 1.5388043E+001  1.6981215E+003 
 1.5404954E+001  1.7194003E+003 
 1.5421865E+001  1.7151013E+003 
 1.5438775E+001  1.7059569E+003 
 1.5455686E+001  1.7103876E+003 
 1.5472595E+001  1.7377430E+003 
 1.5489506E+001  1.7991858E+003 
 1.5506416E+001  1.8927113E+003 
 1.5523327E+001  1.9903357E+003 
 1.5540237E+001  2.0719768E+003 
 1.5557148E+001  2.1234548E+003 
 1.5574058E+001  2.1190835E+003 
 1.5590968E+001  2.0667529E+003 
 1.5607879E+001  1.9641210E+003 
 1.5624789E+001  1.8157445E+003 
 1.5641700E+001  1.6562686E+003 
 1.5658609E+001  1.5054550E+003 
 1.5675520E+001  1.3756602E+003 
 1.5692430E+001  1.2821874E+003 
 1.5709341E+001  1.2265721E+003 
 1.5726252E+001  1.1946355E+003 
 1.5743161E+001  1.1795004E+003 
 1.5760072E+001  1.1819203E+003 
 1.5776982E+001  1.1920066E+003 
 1.5793893E+001  1.2149095E+003 
 1.5810803E+001  1.2637954E+003 
 1.5827714E+001  1.3368370E+003 
 1.5844624E+001  1.4417903E+003 
 1.5861534E+001  1.5843475E+003 
 1.5878445E+001  1.7536514E+003 
 1.5895355E+001  1.9374158E+003 
 1.5912266E+001  2.1140217E+003 
 1.5929175E+001  2.2479131E+003 
 1.5946086E+001  2.3167866E+003 
 1.5962996E+001  2.3180322E+003 
 1.5979907E+001  2.2760830E+003 
 1.5996818E+001  2.2236736E+003 
 1.6013727E+001  2.1810869E+003 
 1.6030638E+001  2.1590178E+003 
 1.6047548E+001  2.1647527E+003 
 1.6064459E+001  2.2049131E+003 
 1.6081369E+001  2.2791079E+003 
 1.6098280E+001  2.3731060E+003 
 1.6115191E+001  2.4411277E+003 
 1.6132101E+001  2.4359043E+003 
 1.6149012E+001  2.3547874E+003 
 1.6165920E+001  2.2062639E+003 
 1.6182831E+001  2.0146390E+003 
 1.6199741E+001  1.8018314E+003 
 1.6216652E+001  1.6016600E+003 
 1.6233562E+001  1.4390234E+003 
 1.6250473E+001  1.3110007E+003 
 1.6267384E+001  1.2154980E+003 
 1.6284294E+001  1.1520475E+003 
 1.6301205E+001  1.1086344E+003 
 1.6318115E+001  1.0760503E+003 
 1.6335024E+001  1.0554183E+003 
 1.6351934E+001  1.0414808E+003 
 1.6368845E+001  1.0250457E+003 
 1.6385756E+001  1.0102759E+003 
 1.6402666E+001  1.0076515E+003 
 1.6419577E+001  1.0153212E+003 
 1.6436487E+001  1.0280227E+003 
 1.6453398E+001  1.0517949E+003 
 1.6470308E+001  1.0938531E+003 
 1.6487219E+001  1.1507957E+003 
 1.6504129E+001  1.2221821E+003 
 1.6521038E+001  1.3065625E+003 
 1.6537949E+001  1.3872545E+003 
 1.6554859E+001  1.4539045E+003 
 1.6571770E+001  1.4941039E+003 
 1.6588680E+001  1.5057395E+003 
 1.6605591E+001  1.4920267E+003 
 1.6622501E+001  1.4553409E+003 
 1.6639412E+001  1.4032957E+003 
 1.6656322E+001  1.3522302E+003 
 1.6673233E+001  1.3177676E+003 
 1.6690144E+001  1.3107612E+003 
 1.6707052E+001  1.3368191E+003 
 1.6723963E+001  1.3738087E+003 
 1.6740873E+001  1.4086053E+003 
 1.6757784E+001  1.4213160E+003 
 1.6774694E+001  1.3965867E+003 
 1.6791605E+001  1.3338312E+003 
 1.6808516E+001  1.2492526E+003 
 1.6825426E+001  1.1604399E+003 
 1.6842337E+001  1.0817041E+003 
 1.6859247E+001  1.0348739E+003 
 1.6876158E+001  1.0309346E+003 
 1.6893066E+001  1.0689622E+003 
 1.6909977E+001  1.1435442E+003 
 1.6926888E+001  1.2435131E+003 
 1.6943798E+001  1.3501160E+003 
 1.6960709E+001  1.4342537E+003 
 1.6977619E+001  1.4846256E+003 
 1.6994530E+001  1.5110092E+003 
 1.7011440E+001  1.5278481E+003 
 1.7028351E+001  1.5485426E+003 
 1.7045261E+001  1.5845280E+003 
 1.7062170E+001  1.6404073E+003 
 1.7079081E+001  1.7079886E+003 
 1.7095991E+001  1.7844586E+003 
 1.7112902E+001  1.8454241E+003 
 1.7129812E+001  1.8434961E+003 
 1.7146723E+001  1.7619999E+003 
 1.7163633E+001  1.6233439E+003 
 1.7180544E+001  1.4528262E+003 
 1.7197454E+001  1.2786541E+003 
 1.7214365E+001  1.1268085E+003 
 1.7231276E+001  1.0097219E+003 
 1.7248184E+001  9.3582123E+002 
 1.7265095E+001  9.0696893E+002 
 1.7282005E+001  9.2854114E+002 
 1.7298916E+001  9.9898639E+002 
 1.7315826E+001  1.1204365E+003 
 1.7332737E+001  1.2924884E+003 
 1.7349648E+001  1.4906093E+003 
 1.7366558E+001  1.6859579E+003 
 1.7383469E+001  1.8540173E+003 
 1.7400379E+001  1.9622361E+003 
 1.7417290E+001  1.9857858E+003 
 1.7434198E+001  1.9220156E+003 
 1.7451109E+001  1.7731656E+003 
 1.7468019E+001  1.5714712E+003 
 1.7484930E+001  1.3699685E+003 
 1.7501841E+001  1.1898739E+003 
 1.7518751E+001  1.0463628E+003 
 1.7535662E+001  9.4835962E+002 
 1.7552572E+001  8.8551477E+002 
 1.7569483E+001  8.4806122E+002 
 1.7586393E+001  8.3790173E+002 
 1.7603302E+001  8.5222723E+002 
 1.7620213E+001  8.8696362E+002 
 1.7637123E+001  9.4467914E+002 
 1.7654034E+001  1.0179699E+003 
 1.7670944E+001  1.0968761E+003 
 1.7687855E+001  1.1638705E+003 
 1.7704765E+001  1.2074679E+003 
 1.7721676E+001  1.2134351E+003 
 1.7738586E+001  1.1738029E+003 
 1.7755497E+001  1.1039581E+003 
 1.7772408E+001  1.0232636E+003 
 1.7789316E+001  9.4051770E+002 
 1.7806227E+001  8.6884125E+002 
 1.7823137E+001  8.2095416E+002 
 1.7840048E+001  7.9806342E+002 
 1.7856958E+001  7.9437048E+002 
 1.7873869E+001  8.0672333E+002 
 1.7890779E+001  8.2555219E+002 
 1.7907690E+001  8.3644263E+002 
 1.7924601E+001  8.4296985E+002 
 1.7941511E+001  8.4834296E+002 
 1.7958422E+001  8.4811566E+002 
 1.7975330E+001  8.5587000E+002 
 1.7992241E+001  8.8528015E+002 
 1.8009151E+001  9.3078302E+002 
 1.8026062E+001  9.9354236E+002 
 1.8042973E+001  1.0685120E+003 
 1.8059883E+001  1.1366078E+003 
 1.8076794E+001  1.1801636E+003 
 1.8093704E+001  1.1917168E+003 
 1.8110615E+001  1.1645944E+003 
 1.8127525E+001  1.1066495E+003 
 1.8144436E+001  1.0355011E+003 
 1.8161345E+001  9.5865118E+002 
 1.8178255E+001  8.8690070E+002 
 1.8195166E+001  8.3324542E+002 
 1.8212076E+001  7.9545416E+002 
 1.8228987E+001  7.7167029E+002 
 1.8245897E+001  7.6270093E+002 
 1.8262808E+001  7.6586023E+002 
 1.8279718E+001  7.7580597E+002 
 1.8296629E+001  7.8848389E+002 
 1.8313540E+001  8.1149872E+002 
 1.8330448E+001  8.5988837E+002 
 1.8347359E+001  9.3962073E+002 
 1.8364269E+001  1.0500332E+003 
 1.8381180E+001  1.1968232E+003 
 1.8398090E+001  1.3756582E+003 
 1.8415001E+001  1.5573029E+003 
 1.8431911E+001  1.7098333E+003 
 1.8448822E+001  1.8060730E+003 
 1.8465733E+001  1.8268903E+003 
 1.8482643E+001  1.7743824E+003 
 1.8499554E+001  1.6568987E+003 
 1.8516462E+001  1.4849990E+003 
 1.8533373E+001  1.2924498E+003 
 1.8550283E+001  1.1202030E+003 
 1.8567194E+001  9.7535413E+002 
 1.8584105E+001  8.6123590E+002 
 1.8601015E+001  7.8788861E+002 
 1.8617926E+001  7.4156696E+002 
 1.8634836E+001  7.1221063E+002 
 1.8651747E+001  6.9248773E+002 
 1.8668657E+001  6.8555579E+002 
 1.8685568E+001  6.8938019E+002 
 1.8702477E+001  6.9654559E+002 
 1.8719387E+001  7.1668408E+002 
 1.8736298E+001  7.5721637E+002 
 1.8753208E+001  8.1324878E+002 
 1.8770119E+001  8.8844043E+002 
 1.8787029E+001  9.8499463E+002 
 1.8803940E+001  1.0896189E+003 
 1.8820850E+001  1.1774131E+003 
 1.8837761E+001  1.2390630E+003 
 1.8854671E+001  1.2654355E+003 
 1.8871580E+001  1.2565822E+003 
 1.8888491E+001  1.2150281E+003 
 1.8905401E+001  1.1400125E+003 
 1.8922312E+001  1.0413110E+003 
 1.8939222E+001  9.3796295E+002 
 1.8956133E+001  8.5318329E+002 
 1.8973043E+001  7.9006232E+002 
 1.8989954E+001  7.4535651E+002 
 1.9006865E+001  7.2503259E+002 
 1.9023775E+001  7.1916107E+002 
 1.9040686E+001  7.1184937E+002 
 1.9057594E+001  7.0530664E+002 
 1.9074505E+001  7.0048499E+002 
 1.9091415E+001  6.8994971E+002 
 1.9108326E+001  6.7734143E+002 
 1.9125237E+001  6.6548608E+002 
 1.9142147E+001  6.4994562E+002 
 1.9159058E+001  6.3606018E+002 
 1.9175968E+001  6.3407697E+002 
 1.9192879E+001  6.3903210E+002 
 1.9209789E+001  6.4567767E+002 
 1.9226700E+001  6.5295642E+002 
 1.9243608E+001  6.5562653E+002 
 1.9260519E+001  6.5211920E+002 
 1.9277430E+001  6.4970142E+002 
 1.9294340E+001  6.4870966E+002 
 1.9311251E+001  6.4824298E+002 
 1.9328161E+001  6.5070593E+002 
 1.9345072E+001  6.5812726E+002 
 1.9361982E+001  6.7172784E+002 
 1.9378893E+001  6.8594604E+002 
 1.9395803E+001  7.0798395E+002 
 1.9412714E+001  7.4072028E+002 
 1.9429623E+001  7.8209924E+002 
 1.9446533E+001  8.3442163E+002 
 1.9463444E+001  9.0564514E+002 
 1.9480354E+001  1.0000427E+003 
 1.9497265E+001  1.1186039E+003 
 1.9514175E+001  1.2622634E+003 
 1.9531086E+001  1.4221844E+003 
 1.9547997E+001  1.5823474E+003 
 1.9564907E+001  1.7217427E+003 
 1.9581818E+001  1.8189481E+003 
 1.9598726E+001  1.8559319E+003 
 1.9615637E+001  1.8332161E+003 
 1.9632547E+001  1.7620256E+003 
 1.9649458E+001  1.6595857E+003 
 1.9666368E+001  1.5520038E+003 
 1.9683279E+001  1.4710220E+003 
 1.9700190E+001  1.4252489E+003 
 1.9717100E+001  1.4063431E+003 
 1.9734011E+001  1.4139817E+003 
 1.9750921E+001  1.4305613E+003 
 1.9767832E+001  1.4384469E+003 
 1.9784740E+001  1.4168105E+003 
 1.9801651E+001  1.3559788E+003 
 1.9818562E+001  1.2584507E+003 
 1.9835472E+001  1.1420460E+003 
 1.9852383E+001  1.0307653E+003 
 1.9869293E+001  9.4065961E+002 
 1.9886204E+001  8.7836322E+002 
 1.9903114E+001  8.3929242E+002 
 1.9920025E+001  8.2458557E+002 
 1.9936935E+001  8.3228290E+002 
 1.9953846E+001  8.5265179E+002 
 1.9970755E+001  8.7641113E+002 
 1.9987665E+001  9.0855603E+002 
 2.0004576E+001  9.5026257E+002 
 2.0021486E+001  9.9116309E+002 
 2.0038397E+001  1.0337314E+003 
 2.0055307E+001  1.0789587E+003 
 2.0072218E+001  1.1088638E+003 
 2.0089128E+001  1.1145215E+003 
 2.0106039E+001  1.1043162E+003 
 2.0122950E+001  1.0867664E+003 
 2.0139860E+001  1.0673165E+003 
 2.0156769E+001  1.0557080E+003 
 2.0173679E+001  1.0580166E+003 
 2.0190590E+001  1.0750443E+003 
 2.0207500E+001  1.1101359E+003 
 2.0224411E+001  1.1648424E+003 
 2.0241322E+001  1.2254885E+003 
 2.0258232E+001  1.2656805E+003 
 2.0275143E+001  1.2794302E+003 
 2.0292053E+001  1.2701967E+003 
 2.0308964E+001  1.2365975E+003 
 2.0325872E+001  1.1962798E+003 
 2.0342783E+001  1.1615123E+003 
 2.0359694E+001  1.1280586E+003 
 2.0376604E+001  1.0921582E+003 
 2.0393515E+001  1.0675648E+003 
 2.0410425E+001  1.0499016E+003 
 2.0427336E+001  1.0197585E+003 
 2.0444246E+001  9.8480530E+002 
 2.0461157E+001  9.4791321E+002 
 2.0478067E+001  9.0266699E+002 
 2.0494978E+001  8.5298944E+002 
 2.0511887E+001  8.1000525E+002 
 2.0528797E+001  7.7951953E+002 
 2.0545708E+001  7.5793848E+002 
 2.0562618E+001  7.4600385E+002 
 2.0579529E+001  7.4272406E+002 
 2.0596439E+001  7.4154364E+002 
 2.0613350E+001  7.3433984E+002 
 2.0630260E+001  7.2763745E+002 
 2.0647171E+001  7.2657092E+002 
 2.0664082E+001  7.2085535E+002 
 2.0680992E+001  7.1539874E+002 
 2.0697901E+001  7.1310095E+002 
 2.0714811E+001  7.1050580E+002 
 2.0731722E+001  7.0833746E+002 
 2.0748632E+001  7.1451147E+002 
 2.0765543E+001  7.2703571E+002 
 2.0782454E+001  7.4161957E+002 
 2.0799364E+001  7.6883301E+002 
 2.0816275E+001  8.1385468E+002 
 2.0833185E+001  8.7147198E+002 
 2.0850096E+001  9.4365686E+002 
 2.0867004E+001  1.0399894E+003 
 2.0883915E+001  1.1590938E+003 
 2.0900826E+001  1.2873478E+003 
 2.0917736E+001  1.4147742E+003 
 2.0934647E+001  1.5323060E+003 
 2.0951557E+001  1.6223890E+003 
 2.0968468E+001  1.6628782E+003 
 2.0985378E+001  1.6519807E+003 
 2.1002289E+001  1.5900824E+003 
 2.1019199E+001  1.4729219E+003 
 2.1036110E+001  1.3262484E+003 
 2.1053019E+001  1.1825206E+003 
 2.1069929E+001  1.0545165E+003 
 2.1086840E+001  9.4666046E+002 
 2.1103750E+001  8.6866083E+002 
 2.1120661E+001  8.1839410E+002 
 2.1137571E+001  7.7955640E+002 
 2.1154482E+001  7.5386780E+002 
 2.1171392E+001  7.4492645E+002 
 2.1188303E+001  7.4381726E+002 
 2.1205214E+001  7.4464984E+002 
 2.1222124E+001  7.4817609E+002 
 2.1239033E+001  7.5475928E+002 
 2.1255943E+001  7.6032050E+002 
 2.1272854E+001  7.6609088E+002 
 2.1289764E+001  7.7010107E+002 
 2.1306675E+001  7.7094476E+002 
 2.1323586E+001  7.6424847E+002 
 2.1340496E+001  7.5249622E+002 
 2.1357407E+001  7.4546027E+002 
 2.1374317E+001  7.4231177E+002 
 2.1391228E+001  7.4026880E+002 
 2.1408138E+001  7.4306982E+002 
 2.1425047E+001  7.5201703E+002 
 2.1441957E+001  7.6570581E+002 
 2.1458868E+001  7.8596326E+002 
 2.1475779E+001  8.1538287E+002 
 2.1492689E+001  8.6284821E+002 
 2.1509600E+001  9.2707385E+002 
 2.1526510E+001  1.0017393E+003 
 2.1543421E+001  1.0843801E+003 
 2.1560331E+001  1.1584949E+003 
 2.1577242E+001  1.2108529E+003 
 2.1594151E+001  1.2389929E+003 
 2.1611061E+001  1.2402578E+003 
 2.1627972E+001  1.2119513E+003 
 2.1644882E+001  1.1623698E+003 
 2.1661793E+001  1.1091403E+003 
 2.1678703E+001  1.0539786E+003 
 2.1695614E+001  1.0020505E+003 
 2.1712524E+001  9.6683026E+002 
 2.1729435E+001  9.4960809E+002 
 2.1746346E+001  9.4428070E+002 
 2.1763256E+001  9.4452356E+002 
 2.1780165E+001  9.5679022E+002 
 2.1797075E+001  9.7784497E+002 
 2.1813986E+001  9.9886273E+002 
 2.1830896E+001  1.0229772E+003 
 2.1847807E+001  1.0479513E+003 
 2.1864717E+001  1.0730497E+003 
 2.1881628E+001  1.0930342E+003 
 2.1898539E+001  1.1067141E+003 
 2.1915449E+001  1.1250176E+003 
 2.1932360E+001  1.1470505E+003 
 2.1949270E+001  1.1764149E+003 
 2.1966179E+001  1.2253828E+003 
 2.1983089E+001  1.2937740E+003 
 2.2000000E+001  0.0000000E+000
