# Supplementary material for: Application of singular value decomposition analysis to time-dependent powder diffraction data of an in-situ photodimerization reaction
Source: J Synchrotron Radiat. 2014 Apr 2;21(Pt 3):554–60. doi: 10.1107/S1600577514004366 (PMC4333817; doi:10.1107/S1600577514004366)
Supplement: Supplementary file 1 [file s-21-00554-sup1.zip › 1cha/1chai_06.chi]

 3.5000501E+000  0.0000000E+000 
 3.5169604E+000  4.0546592E+003 
 3.5338709E+000  3.4201624E+003 
 3.5507813E+000  2.1252988E+003 
 3.5676916E+000  2.0702039E+003 
 3.5846019E+000  2.1457319E+003 
 3.6015124E+000  2.0099325E+003 
 3.6184227E+000  2.5953237E+003 
 3.6353331E+000  2.9976436E+003 
 3.6522434E+000  2.5945530E+003 
 3.6691539E+000  3.5538074E+003 
 3.6860642E+000  4.1801431E+003 
 3.7029746E+000  4.5993633E+003 
 3.7198849E+000  4.8067124E+003 
 3.7367954E+000  5.2130825E+003 
 3.7537057E+000  5.2151802E+003 
 3.7706161E+000  5.3765649E+003 
 3.7875264E+000  5.1803750E+003 
 3.8044369E+000  4.8940938E+003 
 3.8213472E+000  5.0334639E+003 
 3.8382576E+000  5.0179297E+003 
 3.8551679E+000  5.7084131E+003 
 3.8720784E+000  5.5821602E+003 
 3.8889887E+000  6.7101069E+003 
 3.9058990E+000  8.3655439E+003 
 3.9228094E+000  1.1185528E+004 
 3.9397199E+000  1.4581898E+004 
 3.9566302E+000  1.8669582E+004 
 3.9735405E+000  2.2549760E+004 
 3.9904509E+000  2.5570740E+004 
 4.0073614E+000  2.7444102E+004 
 4.0242715E+000  2.7172029E+004 
 4.0411820E+000  2.5013232E+004 
 4.0580926E+000  2.4063537E+004 
 4.0750027E+000  2.0109730E+004 
 4.0919132E+000  1.7365551E+004 
 4.1088238E+000  1.3854249E+004 
 4.1257339E+000  1.1236688E+004 
 4.1426444E+000  9.1821172E+003 
 4.1595545E+000  7.3141748E+003 
 4.1764650E+000  6.0956763E+003 
 4.1933756E+000  5.6267231E+003 
 4.2102857E+000  5.0960645E+003 
 4.2271962E+000  4.4376274E+003 
 4.2441068E+000  3.7559133E+003 
 4.2610168E+000  3.5223931E+003 
 4.2779274E+000  3.3768069E+003 
 4.2948375E+000  2.9891743E+003 
 4.3117480E+000  2.9118818E+003 
 4.3286586E+000  2.9201772E+003 
 4.3455687E+000  3.0661973E+003 
 4.3624792E+000  3.2173176E+003 
 4.3793898E+000  3.0324197E+003 
 4.3962998E+000  2.6767769E+003 
 4.4132104E+000  2.5175850E+003 
 4.4301205E+000  2.5984543E+003 
 4.4470310E+000  1.8342249E+003 
 4.4639416E+000  2.3070610E+003 
 4.4808517E+000  2.3537390E+003 
 4.4977622E+000  1.9095665E+003 
 4.5146728E+000  1.9980692E+003 
 4.5315828E+000  2.0838992E+003 
 4.5484934E+000  1.9517349E+003 
 4.5654039E+000  2.0873354E+003 
 4.5823140E+000  2.1225669E+003 
 4.5992246E+000  1.9153126E+003 
 4.6161346E+000  2.2273420E+003 
 4.6330452E+000  2.0093506E+003 
 4.6499557E+000  1.9695917E+003 
 4.6668658E+000  2.1885547E+003 
 4.6837764E+000  2.0976060E+003 
 4.7006869E+000  2.1492939E+003 
 4.7175970E+000  2.2092495E+003 
 4.7345076E+000  2.1037107E+003 
 4.7514176E+000  2.0962246E+003 
 4.7683282E+000  2.2282512E+003 
 4.7852387E+000  2.1854246E+003 
 4.8021488E+000  2.3996641E+003 
 4.8190594E+000  2.3441584E+003 
 4.8359699E+000  2.2792124E+003 
 4.8528800E+000  2.4391187E+003 
 4.8697906E+000  2.5023418E+003 
 4.8867006E+000  2.6313042E+003 
 4.9036112E+000  2.4967798E+003 
 4.9205217E+000  2.3299734E+003 
 4.9374318E+000  2.5184006E+003 
 4.9543424E+000  2.4543633E+003 
 4.9712529E+000  2.0508835E+003 
 4.9881630E+000  2.2724614E+003 
 5.0050735E+000  2.0223522E+003 
 5.0219836E+000  1.9216165E+003 
 5.0388942E+000  1.9078353E+003 
 5.0558047E+000  1.8878214E+003 
 5.0727148E+000  1.8048475E+003 
 5.0896254E+000  1.7978428E+003 
 5.1065359E+000  1.7048629E+003 
 5.1234460E+000  1.5374772E+003 
 5.1403565E+000  1.6483966E+003 
 5.1572666E+000  1.5303265E+003 
 5.1741772E+000  1.4218723E+003 
 5.1910877E+000  1.5917753E+003 
 5.2079978E+000  1.4574064E+003 
 5.2249084E+000  1.4753970E+003 
 5.2418189E+000  1.4183948E+003 
 5.2587290E+000  1.3939186E+003 
 5.2756395E+000  1.3930667E+003 
 5.2925496E+000  1.2456824E+003 
 5.3094602E+000  1.1311250E+003 
 5.3263707E+000  1.3552126E+003 
 5.3432808E+000  1.4285121E+003 
 5.3601913E+000  1.4942457E+003 
 5.3771019E+000  1.5458412E+003 
 5.3940120E+000  1.4196516E+003 
 5.4109225E+000  1.5197817E+003 
 5.4278326E+000  1.6096154E+003 
 5.4447432E+000  1.9250073E+003 
 5.4616537E+000  2.3168882E+003 
 5.4785638E+000  2.7114009E+003 
 5.4954743E+000  3.3083708E+003 
 5.5123849E+000  4.2111294E+003 
 5.5292950E+000  5.3584209E+003 
 5.5462055E+000  6.4850210E+003 
 5.5631161E+000  8.4368037E+003 
 5.5800261E+000  1.0463840E+004 
 5.5969367E+000  1.3201996E+004 
 5.6138468E+000  1.5494466E+004 
 5.6307573E+000  1.7087998E+004 
 5.6476679E+000  1.7781539E+004 
 5.6645780E+000  1.7267861E+004 
 5.6814885E+000  1.5604974E+004 
 5.6983991E+000  1.3335096E+004 
 5.7153091E+000  1.0878677E+004 
 5.7322197E+000  8.1954736E+003 
 5.7491298E+000  6.3044434E+003 
 5.7660403E+000  4.7163203E+003 
 5.7829509E+000  3.5724536E+003 
 5.7998610E+000  2.9214629E+003 
 5.8167715E+000  2.5285552E+003 
 5.8336821E+000  2.4246047E+003 
 5.8505921E+000  2.7180581E+003 
 5.8675027E+000  3.4504543E+003 
 5.8844128E+000  4.7969761E+003 
 5.9013233E+000  6.9436699E+003 
 5.9182339E+000  9.5608770E+003 
 5.9351439E+000  1.3333893E+004 
 5.9520545E+000  1.6494654E+004 
 5.9689651E+000  2.0523590E+004 
 5.9858751E+000  2.3712268E+004 
 6.0027857E+000  2.5081430E+004 
 6.0196958E+000  2.4588305E+004 
 6.0366063E+000  2.2220373E+004 
 6.0535169E+000  1.8348646E+004 
 6.0704269E+000  1.4215085E+004 
 6.0873375E+000  1.0727278E+004 
 6.1042480E+000  7.6392510E+003 
 6.1211581E+000  5.4594590E+003 
 6.1380687E+000  4.0009990E+003 
 6.1549788E+000  2.9381321E+003 
 6.1718893E+000  2.4635769E+003 
 6.1887999E+000  2.1491240E+003 
 6.2057099E+000  1.8506411E+003 
 6.2226205E+000  1.6476588E+003 
 6.2395310E+000  1.5336827E+003 
 6.2564411E+000  1.4633005E+003 
 6.2733517E+000  1.4490853E+003 
 6.2902617E+000  1.4230011E+003 
 6.3071723E+000  1.4261583E+003 
 6.3240829E+000  1.4591174E+003 
 6.3409929E+000  1.6059695E+003 
 6.3579035E+000  1.8115520E+003 
 6.3748140E+000  2.0877766E+003 
 6.3917241E+000  2.4973687E+003 
 6.4086347E+000  3.1752861E+003 
 6.4255447E+000  4.2944360E+003 
 6.4424553E+000  6.1602197E+003 
 6.4593658E+000  9.1084014E+003 
 6.4762759E+000  1.3092396E+004 
 6.4931865E+000  1.9751299E+004 
 6.5100970E+000  2.8056072E+004 
 6.5270071E+000  3.6372590E+004 
 6.5439177E+000  4.6410902E+004 
 6.5608277E+000  5.2660016E+004 
 6.5777383E+000  5.3990230E+004 
 6.5946488E+000  5.0858117E+004 
 6.6115589E+000  4.3311008E+004 
 6.6284695E+000  3.2920727E+004 
 6.6453800E+000  2.2403895E+004 
 6.6622901E+000  1.5172323E+004 
 6.6792006E+000  1.0544396E+004 
 6.6961112E+000  7.2213569E+003 
 6.7130213E+000  5.3839556E+003 
 6.7299318E+000  4.0995532E+003 
 6.7468419E+000  3.3399702E+003 
 6.7637525E+000  2.9391191E+003 
 6.7806630E+000  2.7357354E+003 
 6.7975731E+000  2.6923254E+003 
 6.8144836E+000  2.8081499E+003 
 6.8313942E+000  3.2293149E+003 
 6.8483043E+000  3.9491799E+003 
 6.8652148E+000  4.8150884E+003 
 6.8821249E+000  5.7600176E+003 
 6.8990355E+000  6.6202769E+003 
 6.9159460E+000  7.3343237E+003 
 6.9328561E+000  7.7884116E+003 
 6.9497666E+000  7.8057217E+003 
 6.9666772E+000  7.3822275E+003 
 6.9835873E+000  6.6098291E+003 
 7.0004978E+000  5.5635972E+003 
 7.0174079E+000  4.4080264E+003 
 7.0343184E+000  3.3160444E+003 
 7.0512290E+000  2.5833550E+003 
 7.0681391E+000  2.0060302E+003 
 7.0850496E+000  1.6156699E+003 
 7.1019602E+000  1.4091151E+003 
 7.1188703E+000  1.3351898E+003 
 7.1357808E+000  1.3176301E+003 
 7.1526909E+000  1.3074451E+003 
 7.1696014E+000  1.3033058E+003 
 7.1865120E+000  1.3031461E+003 
 7.2034221E+000  1.2928799E+003 
 7.2203326E+000  1.3360529E+003 
 7.2372432E+000  1.3190142E+003 
 7.2541533E+000  1.2521101E+003 
 7.2710638E+000  1.2299283E+003 
 7.2879739E+000  1.2227202E+003 
 7.3048844E+000  1.2109384E+003 
 7.3217950E+000  1.2039541E+003 
 7.3387051E+000  1.1557375E+003 
 7.3556156E+000  1.1205013E+003 
 7.3725262E+000  1.1747560E+003 
 7.3894362E+000  1.1741068E+003 
 7.4063468E+000  1.1650974E+003 
 7.4232569E+000  1.1938693E+003 
 7.4401674E+000  1.1729142E+003 
 7.4570780E+000  1.1698723E+003 
 7.4739881E+000  1.2274435E+003 
 7.4908986E+000  1.2495679E+003 
 7.5078092E+000  1.3149520E+003 
 7.5247192E+000  1.3913738E+003 
 7.5416298E+000  1.4110664E+003 
 7.5585399E+000  1.4563024E+003 
 7.5754504E+000  1.5563102E+003 
 7.5923610E+000  1.6251742E+003 
 7.6092710E+000  1.7040077E+003 
 7.6261816E+000  1.9017679E+003 
 7.6430922E+000  2.0387325E+003 
 7.6600022E+000  2.1903396E+003 
 7.6769128E+000  2.3976050E+003 
 7.6938233E+000  2.6773076E+003 
 7.7107334E+000  3.0076394E+003 
 7.7276440E+000  3.3890374E+003 
 7.7445540E+000  3.9081790E+003 
 7.7614646E+000  4.5642588E+003 
 7.7783751E+000  5.2987324E+003 
 7.7952852E+000  6.7927822E+003 
 7.8121958E+000  9.0543506E+003 
 7.8291063E+000  1.2438962E+004 
 7.8460164E+000  1.7863215E+004 
 7.8629270E+000  2.5210059E+004 
 7.8798370E+000  3.5945441E+004 
 7.8967476E+000  5.0431344E+004 
 7.9136581E+000  6.6665195E+004 
 7.9305682E+000  8.0032219E+004 
 7.9474788E+000  8.5170570E+004 
 7.9643893E+000  8.1204211E+004 
 7.9812994E+000  6.8342617E+004 
 7.9982100E+000  5.2914348E+004 
 8.0151205E+000  4.0890480E+004 
 8.0320311E+000  3.0141811E+004 
 8.0489407E+000  2.1973555E+004 
 8.0658512E+000  1.6114034E+004 
 8.0827618E+000  1.2060521E+004 
 8.0996723E+000  9.5766631E+003 
 8.1165829E+000  8.1193145E+003 
 8.1334925E+000  7.5999497E+003 
 8.1504030E+000  7.9994902E+003 
 8.1673136E+000  8.8680234E+003 
 8.1842241E+000  1.0413032E+004 
 8.2011347E+000  1.2607006E+004 
 8.2180443E+000  1.5602950E+004 
 8.2349548E+000  1.8631057E+004 
 8.2518654E+000  2.1494744E+004 
 8.2687759E+000  2.3612934E+004 
 8.2856865E+000  2.4056834E+004 
 8.3025970E+000  2.2473564E+004 
 8.3195066E+000  1.9191559E+004 
 8.3364172E+000  1.5136685E+004 
 8.3533278E+000  1.1732295E+004 
 8.3702383E+000  8.9174326E+003 
 8.3871489E+000  6.9269829E+003 
 8.4040585E+000  5.7048022E+003 
 8.4209690E+000  5.0365435E+003 
 8.4378796E+000  4.7292705E+003 
 8.4547901E+000  4.6474775E+003 
 8.4717007E+000  4.7392505E+003 
 8.4886103E+000  5.0070054E+003 
 8.5055208E+000  5.5299761E+003 
 8.5224314E+000  6.5721079E+003 
 8.5393419E+000  8.2690449E+003 
 8.5562525E+000  1.0854211E+004 
 8.5731630E+000  1.5016036E+004 
 8.5900726E+000  2.0560182E+004 
 8.6069832E+000  2.9356854E+004 
 8.6238937E+000  4.0452473E+004 
 8.6408043E+000  5.2577285E+004 
 8.6577148E+000  6.3195230E+004 
 8.6746244E+000  6.8221336E+004 
 8.6915350E+000  6.6518945E+004 
 8.7084455E+000  5.9331066E+004 
 8.7253561E+000  4.6511695E+004 
 8.7422667E+000  3.4077398E+004 
 8.7591772E+000  2.3533814E+004 
 8.7760868E+000  1.6024337E+004 
 8.7929974E+000  1.1023101E+004 
 8.8099079E+000  7.8617695E+003 
 8.8268185E+000  5.8477451E+003 
 8.8437290E+000  4.4992822E+003 
 8.8606386E+000  3.6563801E+003 
 8.8775492E+000  3.1023884E+003 
 8.8944597E+000  2.6301614E+003 
 8.9113703E+000  2.3211921E+003 
 8.9282808E+000  2.1251702E+003 
 8.9451904E+000  1.9280123E+003 
 8.9621010E+000  1.7689187E+003 
 8.9790115E+000  1.6269745E+003 
 8.9959221E+000  1.4979128E+003 
 9.0128326E+000  1.3928546E+003 
 9.0297432E+000  1.2853124E+003 
 9.0466528E+000  1.2027576E+003 
 9.0635633E+000  1.1936332E+003 
 9.0804739E+000  1.1448379E+003 
 9.0973845E+000  1.1082445E+003 
 9.1142950E+000  1.1009458E+003 
 9.1312046E+000  1.0926588E+003 
 9.1481152E+000  1.0635876E+003 
 9.1650257E+000  1.0469031E+003 
 9.1819363E+000  1.0267306E+003 
 9.1988468E+000  1.0072791E+003 
 9.2157564E+000  1.0041321E+003 
 9.2326670E+000  9.9539655E+002 
 9.2495775E+000  9.9833899E+002 
 9.2664881E+000  1.0420907E+003 
 9.2833986E+000  1.0195586E+003 
 9.3003092E+000  1.0487240E+003 
 9.3172188E+000  1.0730634E+003 
 9.3341293E+000  1.1015249E+003 
 9.3510399E+000  1.1481404E+003 
 9.3679504E+000  1.2084509E+003 
 9.3848610E+000  1.3117875E+003 
 9.4017706E+000  1.4541550E+003 
 9.4186811E+000  1.6099510E+003 
 9.4355917E+000  1.8646769E+003 
 9.4525023E+000  2.3136060E+003 
 9.4694128E+000  2.9655696E+003 
 9.4863224E+000  3.9653618E+003 
 9.5032330E+000  5.3069297E+003 
 9.5201435E+000  6.8891768E+003 
 9.5370541E+000  8.6358154E+003 
 9.5539646E+000  1.0254332E+004 
 9.5708752E+000  1.1505631E+004 
 9.5877848E+000  1.2180259E+004 
 9.6046953E+000  1.2121579E+004 
 9.6216059E+000  1.1351930E+004 
 9.6385164E+000  1.0117154E+004 
 9.6554270E+000  8.9942402E+003 
 9.6723366E+000  8.2984346E+003 
 9.6892471E+000  8.1649414E+003 
 9.7061577E+000  8.4451240E+003 
 9.7230682E+000  9.0012490E+003 
 9.7399788E+000  9.6612275E+003 
 9.7568893E+000  1.0208699E+004 
 9.7737989E+000  1.0409172E+004 
 9.7907095E+000  1.0148274E+004 
 9.8076200E+000  9.4392813E+003 
 9.8245306E+000  8.2467881E+003 
 9.8414412E+000  6.7231250E+003 
 9.8583508E+000  5.2831748E+003 
 9.8752613E+000  4.0986758E+003 
 9.8921719E+000  3.2222107E+003 
 9.9090824E+000  2.5949502E+003 
 9.9259930E+000  2.1659402E+003 
 9.9429026E+000  1.9058160E+003 
 9.9598131E+000  1.7715881E+003 
 9.9767237E+000  1.7330555E+003 
 9.9936342E+000  1.7525072E+003 
 1.0010545E+001  1.7509630E+003 
 1.0027455E+001  1.7469124E+003 
 1.0044365E+001  1.7766838E+003 
 1.0061275E+001  1.8356882E+003 
 1.0078186E+001  1.8898251E+003 
 1.0095097E+001  1.9458418E+003 
 1.0112007E+001  1.9922437E+003 
 1.0128917E+001  2.0718821E+003 
 1.0145827E+001  2.1724258E+003 
 1.0162738E+001  2.2555396E+003 
 1.0179648E+001  2.3925962E+003 
 1.0196559E+001  2.6125313E+003 
 1.0213469E+001  2.8789736E+003 
 1.0230379E+001  3.2811323E+003 
 1.0247290E+001  3.8957461E+003 
 1.0264200E+001  4.8544199E+003 
 1.0281111E+001  6.3868608E+003 
 1.0298021E+001  8.7448633E+003 
 1.0314931E+001  1.2229509E+004 
 1.0331841E+001  1.7238904E+004 
 1.0348752E+001  2.3908473E+004 
 1.0365663E+001  3.2080893E+004 
 1.0382573E+001  4.0496750E+004 
 1.0399483E+001  4.5522871E+004 
 1.0416393E+001  4.4606758E+004 
 1.0433304E+001  3.8533523E+004 
 1.0450214E+001  3.0332668E+004 
 1.0467125E+001  2.2160912E+004 
 1.0484035E+001  1.5728880E+004 
 1.0500945E+001  1.1268665E+004 
 1.0517856E+001  8.0625225E+003 
 1.0534766E+001  5.7872974E+003 
 1.0551677E+001  4.4103857E+003 
 1.0568587E+001  3.5406895E+003 
 1.0585497E+001  2.9954170E+003 
 1.0602407E+001  2.6329485E+003 
 1.0619318E+001  2.3496584E+003 
 1.0636229E+001  2.1348760E+003 
 1.0653139E+001  1.9581201E+003 
 1.0670049E+001  1.8257332E+003 
 1.0686959E+001  1.7416252E+003 
 1.0703870E+001  1.6871611E+003 
 1.0720780E+001  1.6499469E+003 
 1.0737691E+001  1.6252673E+003 
 1.0754601E+001  1.6017135E+003 
 1.0771511E+001  1.5929132E+003 
 1.0788422E+001  1.6093275E+003 
 1.0805332E+001  1.6316924E+003 
 1.0822243E+001  1.6447401E+003 
 1.0839153E+001  1.6588875E+003 
 1.0856063E+001  1.6849294E+003 
 1.0872973E+001  1.7209160E+003 
 1.0889884E+001  1.7381741E+003 
 1.0906795E+001  1.7468408E+003 
 1.0923705E+001  1.7824739E+003 
 1.0940615E+001  1.8349808E+003 
 1.0957525E+001  1.9120658E+003 
 1.0974436E+001  2.0335795E+003 
 1.0991346E+001  2.2723279E+003 
 1.1008257E+001  2.6898076E+003 
 1.1025167E+001  3.3426980E+003 
 1.1042077E+001  4.3230781E+003 
 1.1058988E+001  5.7311641E+003 
 1.1075898E+001  7.6625352E+003 
 1.1092809E+001  1.0162516E+004 
 1.1109719E+001  1.3258521E+004 
 1.1126629E+001  1.6510730E+004 
 1.1143539E+001  1.8894369E+004 
 1.1160450E+001  1.9908664E+004 
 1.1177361E+001  1.9287260E+004 
 1.1194271E+001  1.7199922E+004 
 1.1211181E+001  1.4299352E+004 
 1.1228091E+001  1.1393085E+004 
 1.1245002E+001  9.0199502E+003 
 1.1261912E+001  7.1859990E+003 
 1.1278823E+001  5.8473330E+003 
 1.1295733E+001  4.9949038E+003 
 1.1312643E+001  4.3858008E+003 
 1.1329554E+001  3.9754736E+003 
 1.1346464E+001  3.6758992E+003 
 1.1363375E+001  3.3994622E+003 
 1.1380285E+001  3.2094727E+003 
 1.1397195E+001  3.1344604E+003 
 1.1414105E+001  3.1852185E+003 
 1.1431016E+001  3.4249900E+003 
 1.1447927E+001  3.8826580E+003 
 1.1464837E+001  4.5580649E+003 
 1.1481747E+001  5.4245146E+003 
 1.1498657E+001  6.4349478E+003 
 1.1515568E+001  7.4519106E+003 
 1.1532478E+001  8.1285151E+003 
 1.1549389E+001  8.3195156E+003 
 1.1566299E+001  7.9926577E+003 
 1.1583209E+001  7.1668721E+003 
 1.1600120E+001  6.0361758E+003 
 1.1617030E+001  4.8501455E+003 
 1.1633941E+001  3.8404941E+003 
 1.1650851E+001  3.0894512E+003 
 1.1667761E+001  2.5694070E+003 
 1.1684671E+001  2.2758474E+003 
 1.1701582E+001  2.1794646E+003 
 1.1718493E+001  2.2983645E+003 
 1.1735403E+001  2.6957788E+003 
 1.1752314E+001  3.4273374E+003 
 1.1769223E+001  4.4605806E+003 
 1.1786134E+001  5.7586187E+003 
 1.1803044E+001  7.3615068E+003 
 1.1819955E+001  9.1858535E+003 
 1.1836865E+001  1.0984507E+004 
 1.1853775E+001  1.2428184E+004 
 1.1870686E+001  1.3346790E+004 
 1.1887596E+001  1.4076063E+004 
 1.1904507E+001  1.5132881E+004 
 1.1921417E+001  1.6887189E+004 
 1.1938327E+001  1.9506615E+004 
 1.1955237E+001  2.3208270E+004 
 1.1972148E+001  2.8601229E+004 
 1.1989058E+001  3.5638234E+004 
 1.2005969E+001  4.2813480E+004 
 1.2022880E+001  4.6792598E+004 
 1.2039789E+001  4.5039852E+004 
 1.2056700E+001  3.8342945E+004 
 1.2073610E+001  2.9733656E+004 
 1.2090521E+001  2.1963539E+004 
 1.2107431E+001  1.5560666E+004 
 1.2124341E+001  1.0868839E+004 
 1.2141252E+001  7.6703345E+003 
 1.2158162E+001  5.4898013E+003 
 1.2175073E+001  4.0557441E+003 
 1.2191983E+001  3.1837771E+003 
 1.2208893E+001  2.6412019E+003 
 1.2225803E+001  2.2652603E+003 
 1.2242714E+001  2.0216779E+003 
 1.2259624E+001  1.8684213E+003 
 1.2276535E+001  1.7381600E+003 
 1.2293446E+001  1.6500939E+003 
 1.2310355E+001  1.6172937E+003 
 1.2327266E+001  1.6296587E+003 
 1.2344176E+001  1.6985641E+003 
 1.2361087E+001  1.8599886E+003 
 1.2377997E+001  2.1560952E+003 
 1.2394907E+001  2.6448755E+003 
 1.2411818E+001  3.4259849E+003 
 1.2428728E+001  4.5770381E+003 
 1.2445639E+001  6.1380269E+003 
 1.2462549E+001  8.1006040E+003 
 1.2479459E+001  1.0266871E+004 
 1.2496369E+001  1.2256153E+004 
 1.2513280E+001  1.3548269E+004 
 1.2530190E+001  1.3690987E+004 
 1.2547101E+001  1.2578122E+004 
 1.2564012E+001  1.0594063E+004 
 1.2580921E+001  8.4457998E+003 
 1.2597832E+001  6.6553589E+003 
 1.2614742E+001  5.2198662E+003 
 1.2631653E+001  4.0871899E+003 
 1.2648563E+001  3.3252566E+003 
 1.2665473E+001  2.7898857E+003 
 1.2682384E+001  2.4242649E+003 
 1.2699294E+001  2.1859846E+003 
 1.2716205E+001  1.9902394E+003 
 1.2733115E+001  1.8013480E+003 
 1.2750025E+001  1.6033838E+003 
 1.2766935E+001  1.4196432E+003 
 1.2783846E+001  1.2718621E+003 
 1.2800756E+001  1.1568606E+003 
 1.2817667E+001  1.0983477E+003 
 1.2834578E+001  1.0798809E+003 
 1.2851487E+001  1.0738259E+003 
 1.2868398E+001  1.0753132E+003 
 1.2885308E+001  1.0769734E+003 
 1.2902219E+001  1.0893577E+003 
 1.2919129E+001  1.1173757E+003 
 1.2936039E+001  1.1578104E+003 
 1.2952950E+001  1.2062975E+003 
 1.2969860E+001  1.2755818E+003 
 1.2986771E+001  1.4055587E+003 
 1.3003681E+001  1.6111819E+003 
 1.3020592E+001  1.9091010E+003 
 1.3037501E+001  2.3265845E+003 
 1.3054412E+001  2.8946284E+003 
 1.3071322E+001  3.6616252E+003 
 1.3088233E+001  4.6000806E+003 
 1.3105144E+001  5.6667852E+003 
 1.3122053E+001  6.7700654E+003 
 1.3138964E+001  7.6905146E+003 
 1.3155874E+001  8.2569365E+003 
 1.3172785E+001  8.4320420E+003 
 1.3189695E+001  8.2099561E+003 
 1.3206605E+001  7.7228628E+003 
 1.3223516E+001  7.1522510E+003 
 1.3240426E+001  6.5817993E+003 
 1.3257337E+001  6.0537920E+003 
 1.3274247E+001  5.5838120E+003 
 1.3291158E+001  5.1676924E+003 
 1.3308067E+001  4.7865996E+003 
 1.3324978E+001  4.4287827E+003 
 1.3341888E+001  4.0310955E+003 
 1.3358799E+001  3.5380044E+003 
 1.3375710E+001  2.9914211E+003 
 1.3392619E+001  2.4747029E+003 
 1.3409530E+001  2.0404141E+003 
 1.3426440E+001  1.6791403E+003 
 1.3443351E+001  1.4022882E+003 
 1.3460261E+001  1.2234020E+003 
 1.3477171E+001  1.1179209E+003 
 1.3494081E+001  1.0514730E+003 
 1.3510992E+001  1.0036125E+003 
 1.3527903E+001  9.6439697E+002 
 1.3544813E+001  9.3435333E+002 
 1.3561724E+001  9.1613971E+002 
 1.3578633E+001  9.0093805E+002 
 1.3595544E+001  8.8646979E+002 
 1.3612454E+001  8.8190497E+002 
 1.3629365E+001  8.8249628E+002 
 1.3646276E+001  8.8008917E+002 
 1.3663185E+001  8.7608069E+002 
 1.3680096E+001  8.7478857E+002 
 1.3697006E+001  8.8286993E+002 
 1.3713917E+001  8.9410107E+002 
 1.3730827E+001  9.1656677E+002 
 1.3747737E+001  9.6159058E+002 
 1.3764647E+001  1.0051066E+003 
 1.3781558E+001  1.0522122E+003 
 1.3798469E+001  1.1142041E+003 
 1.3815379E+001  1.1777604E+003 
 1.3832290E+001  1.2398495E+003 
 1.3849199E+001  1.2854413E+003 
 1.3866110E+001  1.3013341E+003 
 1.3883020E+001  1.3008673E+003 
 1.3899931E+001  1.2869370E+003 
 1.3916842E+001  1.2545784E+003 
 1.3933751E+001  1.2048102E+003 
 1.3950662E+001  1.1452727E+003 
 1.3967572E+001  1.0899617E+003 
 1.3984483E+001  1.0472875E+003 
 1.4001393E+001  1.0190930E+003 
 1.4018304E+001  9.9820331E+002 
 1.4035213E+001  9.8632739E+002 
 1.4052124E+001  9.8235046E+002 
 1.4069035E+001  9.8060083E+002 
 1.4085945E+001  9.8334100E+002 
 1.4102856E+001  9.8839807E+002 
 1.4119765E+001  9.9142743E+002 
 1.4136676E+001  9.9345282E+002 
 1.4153586E+001  9.9264789E+002 
 1.4170497E+001  9.9345099E+002 
 1.4187407E+001  1.0103047E+003 
 1.4204317E+001  1.0432075E+003 
 1.4221228E+001  1.0959022E+003 
 1.4238138E+001  1.1781758E+003 
 1.4255049E+001  1.2955078E+003 
 1.4271959E+001  1.4472889E+003 
 1.4288870E+001  1.6116460E+003 
 1.4305779E+001  1.7552255E+003 
 1.4322690E+001  1.8724061E+003 
 1.4339601E+001  1.9418750E+003 
 1.4356511E+001  1.9447496E+003 
 1.4373422E+001  1.8843562E+003 
 1.4390331E+001  1.7707191E+003 
 1.4407242E+001  1.6274108E+003 
 1.4424152E+001  1.4689855E+003 
 1.4441063E+001  1.3173959E+003 
 1.4457973E+001  1.1854073E+003 
 1.4474883E+001  1.0794961E+003 
 1.4491794E+001  1.0129890E+003 
 1.4508704E+001  9.7760254E+002 
 1.4525615E+001  9.5822412E+002 
 1.4542525E+001  9.5017114E+002 
 1.4559436E+001  9.4612805E+002 
 1.4576345E+001  9.4150745E+002 
 1.4593256E+001  9.3978918E+002 
 1.4610167E+001  9.4202185E+002 
 1.4627077E+001  9.4427039E+002 
 1.4643988E+001  9.4701434E+002 
 1.4660897E+001  9.5448816E+002 
 1.4677808E+001  9.5887878E+002 
 1.4694718E+001  9.5911810E+002 
 1.4711629E+001  9.6841351E+002 
 1.4728539E+001  9.8895819E+002 
 1.4745449E+001  1.0175551E+003 
 1.4762360E+001  1.0574509E+003 
 1.4779270E+001  1.1127451E+003 
 1.4796181E+001  1.1785681E+003 
 1.4813091E+001  1.2425490E+003 
 1.4830002E+001  1.2981730E+003 
 1.4846911E+001  1.3412751E+003 
 1.4863822E+001  1.3668915E+003 
 1.4880733E+001  1.3711495E+003 
 1.4897643E+001  1.3562736E+003 
 1.4914554E+001  1.3261426E+003 
 1.4931463E+001  1.2771564E+003 
 1.4948374E+001  1.2203182E+003 
 1.4965284E+001  1.1730116E+003 
 1.4982195E+001  1.1377935E+003 
 1.4999105E+001  1.1190120E+003 
 1.5016016E+001  1.1243389E+003 
 1.5032926E+001  1.1618905E+003 
 1.5049836E+001  1.2366688E+003 
 1.5066747E+001  1.3697476E+003 
 1.5083657E+001  1.5728646E+003 
 1.5100568E+001  1.8383212E+003 
 1.5117477E+001  2.1651621E+003 
 1.5134388E+001  2.5302302E+003 
 1.5151299E+001  2.8871174E+003 
 1.5168209E+001  3.1962524E+003 
 1.5185120E+001  3.4075605E+003 
 1.5202029E+001  3.4647998E+003 
 1.5218940E+001  3.3470061E+003 
 1.5235850E+001  3.0388840E+003 
 1.5252761E+001  2.6257117E+003 
 1.5269671E+001  2.2547549E+003 
 1.5286582E+001  1.9727452E+003 
 1.5303492E+001  1.7805636E+003 
 1.5320402E+001  1.6721490E+003 
 1.5337313E+001  1.6308926E+003 
 1.5354223E+001  1.6436266E+003 
 1.5371134E+001  1.6859872E+003 
 1.5388043E+001  1.7343170E+003 
 1.5404954E+001  1.7613899E+003 
 1.5421865E+001  1.7601184E+003 
 1.5438775E+001  1.7523647E+003 
 1.5455686E+001  1.7503131E+003 
 1.5472595E+001  1.7707931E+003 
 1.5489506E+001  1.8345256E+003 
 1.5506416E+001  1.9298407E+003 
 1.5523327E+001  2.0268142E+003 
 1.5540237E+001  2.1133127E+003 
 1.5557148E+001  2.1764924E+003 
 1.5574058E+001  2.1851997E+003 
 1.5590968E+001  2.1358611E+003 
 1.5607879E+001  2.0365754E+003 
 1.5624789E+001  1.8914818E+003 
 1.5641700E+001  1.7280940E+003 
 1.5658609E+001  1.5661104E+003 
 1.5675520E+001  1.4200183E+003 
 1.5692430E+001  1.3090922E+003 
 1.5709341E+001  1.2347181E+003 
 1.5726252E+001  1.1887384E+003 
 1.5743161E+001  1.1667552E+003 
 1.5760072E+001  1.1628884E+003 
 1.5776982E+001  1.1755320E+003 
 1.5793893E+001  1.2037410E+003 
 1.5810803E+001  1.2687860E+003 
 1.5827714E+001  1.3653698E+003 
 1.5844624E+001  1.4876235E+003 
 1.5861534E+001  1.6396354E+003 
 1.5878445E+001  1.8119086E+003 
 1.5895355E+001  1.9994808E+003 
 1.5912266E+001  2.1917019E+003 
 1.5929175E+001  2.3521836E+003 
 1.5946086E+001  2.4401567E+003 
 1.5962996E+001  2.4489539E+003 
 1.5979907E+001  2.4102007E+003 
 1.5996818E+001  2.3551853E+003 
 1.6013727E+001  2.2993643E+003 
 1.6030638E+001  2.2558452E+003 
 1.6047548E+001  2.2435762E+003 
 1.6064459E+001  2.2749390E+003 
 1.6081369E+001  2.3418030E+003 
 1.6098280E+001  2.4224165E+003 
 1.6115191E+001  2.4797375E+003 
 1.6132101E+001  2.4778337E+003 
 1.6149012E+001  2.4062681E+003 
 1.6165920E+001  2.2680969E+003 
 1.6182831E+001  2.0784185E+003 
 1.6199741E+001  1.8510535E+003 
 1.6216652E+001  1.6304972E+003 
 1.6233562E+001  1.4542002E+003 
 1.6250473E+001  1.3155962E+003 
 1.6267384E+001  1.2018582E+003 
 1.6284294E+001  1.1163418E+003 
 1.6301205E+001  1.0619630E+003 
 1.6318115E+001  1.0303384E+003 
 1.6335024E+001  1.0108621E+003 
 1.6351934E+001  9.9554938E+002 
 1.6368845E+001  9.8291095E+002 
 1.6385756E+001  9.7066119E+002 
 1.6402666E+001  9.6539600E+002 
 1.6419577E+001  9.7071765E+002 
 1.6436487E+001  9.8221216E+002 
 1.6453398E+001  1.0064096E+003 
 1.6470308E+001  1.0503229E+003 
 1.6487219E+001  1.1092130E+003 
 1.6504129E+001  1.1848669E+003 
 1.6521038E+001  1.2744301E+003 
 1.6537949E+001  1.3619451E+003 
 1.6554859E+001  1.4352709E+003 
 1.6571770E+001  1.4858208E+003 
 1.6588680E+001  1.5034193E+003 
 1.6605591E+001  1.4904614E+003 
 1.6622501E+001  1.4590132E+003 
 1.6639412E+001  1.4167489E+003 
 1.6656322E+001  1.3720953E+003 
 1.6673233E+001  1.3401212E+003 
 1.6690144E+001  1.3381934E+003 
 1.6707052E+001  1.3665874E+003 
 1.6723963E+001  1.4009001E+003 
 1.6740873E+001  1.4357802E+003 
 1.6757784E+001  1.4513452E+003 
 1.6774694E+001  1.4306505E+003 
 1.6791605E+001  1.3782822E+003 
 1.6808516E+001  1.3025392E+003 
 1.6825426E+001  1.2137322E+003 
 1.6842337E+001  1.1308168E+003 
 1.6859247E+001  1.0771486E+003 
 1.6876158E+001  1.0646918E+003 
 1.6893066E+001  1.0967740E+003 
 1.6909977E+001  1.1704747E+003 
 1.6926888E+001  1.2661406E+003 
 1.6943798E+001  1.3674432E+003 
 1.6960709E+001  1.4492655E+003 
 1.6977619E+001  1.5012305E+003 
 1.6994530E+001  1.5367616E+003 
 1.7011440E+001  1.5644360E+003 
 1.7028351E+001  1.5922637E+003 
 1.7045261E+001  1.6393989E+003 
 1.7062170E+001  1.7094180E+003 
 1.7079081E+001  1.7917131E+003 
 1.7095991E+001  1.8868047E+003 
 1.7112902E+001  1.9627933E+003 
 1.7129812E+001  1.9755763E+003 
 1.7146723E+001  1.9061693E+003 
 1.7163633E+001  1.7704148E+003 
 1.7180544E+001  1.5913754E+003 
 1.7197454E+001  1.3995021E+003 
 1.7214365E+001  1.2224562E+003 
 1.7231276E+001  1.0762260E+003 
 1.7248184E+001  9.7626959E+002 
 1.7265095E+001  9.2688702E+002 
 1.7282005E+001  9.4207727E+002 
 1.7298916E+001  1.0190031E+003 
 1.7315826E+001  1.1515172E+003 
 1.7332737E+001  1.3374131E+003 
 1.7349648E+001  1.5512040E+003 
 1.7366558E+001  1.7647152E+003 
 1.7383469E+001  1.9562219E+003 
 1.7400379E+001  2.0867063E+003 
 1.7417290E+001  2.1224155E+003 
 1.7434198E+001  2.0662837E+003 
 1.7451109E+001  1.9215817E+003 
 1.7468019E+001  1.7105248E+003 
 1.7484930E+001  1.4826260E+003 
 1.7501841E+001  1.2670250E+003 
 1.7518751E+001  1.0906444E+003 
 1.7535662E+001  9.6372992E+002 
 1.7552572E+001  8.7978888E+002 
 1.7569483E+001  8.3045825E+002 
 1.7586393E+001  8.1351666E+002 
 1.7603302E+001  8.2872534E+002 
 1.7620213E+001  8.7200769E+002 
 1.7637123E+001  9.4107343E+002 
 1.7654034E+001  1.0274294E+003 
 1.7670944E+001  1.1165344E+003 
 1.7687855E+001  1.1904631E+003 
 1.7704765E+001  1.2410178E+003 
 1.7721676E+001  1.2598644E+003 
 1.7738586E+001  1.2398613E+003 
 1.7755497E+001  1.1830221E+003 
 1.7772408E+001  1.0994647E+003 
 1.7789316E+001  1.0053210E+003 
 1.7806227E+001  9.2184442E+002 
 1.7823137E+001  8.6128284E+002 
 1.7840048E+001  8.2286230E+002 
 1.7856958E+001  8.0792834E+002 
 1.7873869E+001  8.1246088E+002 
 1.7890779E+001  8.2517450E+002 
 1.7907690E+001  8.3209296E+002 
 1.7924601E+001  8.3620319E+002 
 1.7941511E+001  8.4369818E+002 
 1.7958422E+001  8.5513593E+002 
 1.7975330E+001  8.8034027E+002 
 1.7992241E+001  9.2257581E+002 
 1.8009151E+001  9.7450208E+002 
 1.8026062E+001  1.0424014E+003 
 1.8042973E+001  1.1177902E+003 
 1.8059883E+001  1.1783678E+003 
 1.8076794E+001  1.2147161E+003 
 1.8093704E+001  1.2241801E+003 
 1.8110615E+001  1.2029000E+003 
 1.8127525E+001  1.1498375E+003 
 1.8144436E+001  1.0745470E+003 
 1.8161345E+001  9.9539655E+002 
 1.8178255E+001  9.2043433E+002 
 1.8195166E+001  8.5291559E+002 
 1.8212076E+001  8.0659668E+002 
 1.8228987E+001  7.8025684E+002 
 1.8245897E+001  7.6452338E+002 
 1.8262808E+001  7.5582117E+002 
 1.8279718E+001  7.5416907E+002 
 1.8296629E+001  7.6345978E+002 
 1.8313540E+001  7.9170514E+002 
 1.8330448E+001  8.4810144E+002 
 1.8347359E+001  9.3803748E+002 
 1.8364269E+001  1.0571760E+003 
 1.8381180E+001  1.2087852E+003 
 1.8398090E+001  1.3995547E+003 
 1.8415001E+001  1.5958848E+003 
 1.8431911E+001  1.7599764E+003 
 1.8448822E+001  1.8710922E+003 
 1.8465733E+001  1.9070054E+003 
 1.8482643E+001  1.8632598E+003 
 1.8499554E+001  1.7429899E+003 
 1.8516462E+001  1.5603273E+003 
 1.8533373E+001  1.3538857E+003 
 1.8550283E+001  1.1641807E+003 
 1.8567194E+001  1.0067811E+003 
 1.8584105E+001  8.8240283E+002 
 1.8601015E+001  7.9469843E+002 
 1.8617926E+001  7.3418365E+002 
 1.8634836E+001  6.9469312E+002 
 1.8651747E+001  6.7498132E+002 
 1.8668657E+001  6.7064941E+002 
 1.8685568E+001  6.7438544E+002 
 1.8702477E+001  6.8327783E+002 
 1.8719387E+001  7.0437170E+002 
 1.8736298E+001  7.4937878E+002 
 1.8753208E+001  8.1863184E+002 
 1.8770119E+001  9.0758093E+002 
 1.8787029E+001  1.0153054E+003 
 1.8803940E+001  1.1237814E+003 
 1.8820850E+001  1.2141609E+003 
 1.8837761E+001  1.2808130E+003 
 1.8854671E+001  1.3162963E+003 
 1.8871580E+001  1.3092069E+003 
 1.8888491E+001  1.2592701E+003 
 1.8905401E+001  1.1769681E+003 
 1.8922312E+001  1.0719503E+003 
 1.8939222E+001  9.6286200E+002 
 1.8956133E+001  8.7051752E+002 
 1.8973043E+001  7.9896777E+002 
 1.8989954E+001  7.4797083E+002 
 1.9006865E+001  7.1861743E+002 
 1.9023775E+001  7.0600195E+002 
 1.9040686E+001  6.9759729E+002 
 1.9057594E+001  6.9127551E+002 
 1.9074505E+001  6.8590192E+002 
 1.9091415E+001  6.7334900E+002 
 1.9108326E+001  6.5817615E+002 
 1.9125237E+001  6.4694110E+002 
 1.9142147E+001  6.3637891E+002 
 1.9159058E+001  6.2726776E+002 
 1.9175968E+001  6.2233917E+002 
 1.9192879E+001  6.2182318E+002 
 1.9209789E+001  6.2503625E+002 
 1.9226700E+001  6.3278271E+002 
 1.9243608E+001  6.3893298E+002 
 1.9260519E+001  6.3870142E+002 
 1.9277430E+001  6.3816675E+002 
 1.9294340E+001  6.4019092E+002 
 1.9311251E+001  6.4028564E+002 
 1.9328161E+001  6.3913379E+002 
 1.9345072E+001  6.4342603E+002 
 1.9361982E+001  6.5375427E+002 
 1.9378893E+001  6.6746057E+002 
 1.9395803E+001  6.9132001E+002 
 1.9412714E+001  7.2861902E+002 
 1.9429623E+001  7.7665948E+002 
 1.9446533E+001  8.3800330E+002 
 1.9463444E+001  9.2505817E+002 
 1.9480354E+001  1.0398252E+003 
 1.9497265E+001  1.1808933E+003 
 1.9514175E+001  1.3455691E+003 
 1.9531086E+001  1.5223722E+003 
 1.9547997E+001  1.7001057E+003 
 1.9564907E+001  1.8560359E+003 
 1.9581818E+001  1.9725873E+003 
 1.9598726E+001  2.0204469E+003 
 1.9615637E+001  1.9915078E+003 
 1.9632547E+001  1.9103374E+003 
 1.9649458E+001  1.8014025E+003 
 1.9666368E+001  1.6864043E+003 
 1.9683279E+001  1.6033442E+003 
 1.9700190E+001  1.5564977E+003 
 1.9717100E+001  1.5282863E+003 
 1.9734011E+001  1.5221858E+003 
 1.9750921E+001  1.5263606E+003 
 1.9767832E+001  1.5274364E+003 
 1.9784740E+001  1.5020353E+003 
 1.9801651E+001  1.4362295E+003 
 1.9818562E+001  1.3325608E+003 
 1.9835472E+001  1.2086066E+003 
 1.9852383E+001  1.0915403E+003 
 1.9869293E+001  9.9590173E+002 
 1.9886204E+001  9.2060297E+002 
 1.9903114E+001  8.6855804E+002 
 1.9920025E+001  8.4650476E+002 
 1.9936935E+001  8.4995374E+002 
 1.9953846E+001  8.6997687E+002 
 1.9970755E+001  8.9919098E+002 
 1.9987665E+001  9.3951160E+002 
 2.0004576E+001  9.8780249E+002 
 2.0021486E+001  1.0330291E+003 
 2.0038397E+001  1.0770818E+003 
 2.0055307E+001  1.1219589E+003 
 2.0072218E+001  1.1517638E+003 
 2.0089128E+001  1.1621251E+003 
 2.0106039E+001  1.1594899E+003 
 2.0122950E+001  1.1430222E+003 
 2.0139860E+001  1.1212505E+003 
 2.0156769E+001  1.1074382E+003 
 2.0173679E+001  1.1074498E+003 
 2.0190590E+001  1.1211582E+003 
 2.0207500E+001  1.1517144E+003 
 2.0224411E+001  1.2045698E+003 
 2.0241322E+001  1.2687101E+003 
 2.0258232E+001  1.3168823E+003 
 2.0275143E+001  1.3420974E+003 
 2.0292053E+001  1.3484214E+003 
 2.0308964E+001  1.3274639E+003 
 2.0325872E+001  1.2886129E+003 
 2.0342783E+001  1.2522021E+003 
 2.0359694E+001  1.2162843E+003 
 2.0376604E+001  1.1755313E+003 
 2.0393515E+001  1.1426915E+003 
 2.0410425E+001  1.1156808E+003 
 2.0427336E+001  1.0802688E+003 
 2.0444246E+001  1.0382644E+003 
 2.0461157E+001  9.9132867E+002 
 2.0478067E+001  9.3944727E+002 
 2.0494978E+001  8.8731952E+002 
 2.0511887E+001  8.4083014E+002 
 2.0528797E+001  8.0267682E+002 
 2.0545708E+001  7.7194116E+002 
 2.0562618E+001  7.5175031E+002 
 2.0579529E+001  7.4430487E+002 
 2.0596439E+001  7.3924890E+002 
 2.0613350E+001  7.3106659E+002 
 2.0630260E+001  7.3042773E+002 
 2.0647171E+001  7.3264441E+002 
 2.0664082E+001  7.2777435E+002 
 2.0680992E+001  7.2189581E+002 
 2.0697901E+001  7.1710791E+002 
 2.0714811E+001  7.1125128E+002 
 2.0731722E+001  7.0636420E+002 
 2.0748632E+001  7.1140015E+002 
 2.0765543E+001  7.2315857E+002 
 2.0782454E+001  7.3924213E+002 
 2.0799364E+001  7.6810754E+002 
 2.0816275E+001  8.1753046E+002 
 2.0833185E+001  8.8324310E+002 
 2.0850096E+001  9.6251105E+002 
 2.0867004E+001  1.0670547E+003 
 2.0883915E+001  1.1941516E+003 
 2.0900826E+001  1.3325450E+003 
 2.0917736E+001  1.4698685E+003 
 2.0934647E+001  1.6001012E+003 
 2.0951557E+001  1.7072667E+003 
 2.0968468E+001  1.7615249E+003 
 2.0985378E+001  1.7587611E+003 
 2.1002289E+001  1.6971104E+003 
 2.1019199E+001  1.5789900E+003 
 2.1036110E+001  1.4330316E+003 
 2.1053019E+001  1.2802284E+003 
 2.1069929E+001  1.1326522E+003 
 2.1086840E+001  1.0020093E+003 
 2.1103750E+001  9.0424603E+002 
 2.1120661E+001  8.3906281E+002 
 2.1137571E+001  7.9146759E+002 
 2.1154482E+001  7.5909937E+002 
 2.1171392E+001  7.4832623E+002 
 2.1188303E+001  7.4802454E+002 
 2.1205214E+001  7.4514874E+002 
 2.1222124E+001  7.4527783E+002 
 2.1239033E+001  7.5047742E+002 
 2.1255943E+001  7.5584766E+002 
 2.1272854E+001  7.6081189E+002 
 2.1289764E+001  7.6576270E+002 
 2.1306675E+001  7.6938300E+002 
 2.1323586E+001  7.6431604E+002 
 2.1340496E+001  7.5441455E+002 
 2.1357407E+001  7.4804712E+002 
 2.1374317E+001  7.4483075E+002 
 2.1391228E+001  7.4248950E+002 
 2.1408138E+001  7.4253064E+002 
 2.1425047E+001  7.5030743E+002 
 2.1441957E+001  7.6402905E+002 
 2.1458868E+001  7.8574048E+002 
 2.1475779E+001  8.2435040E+002 
 2.1492689E+001  8.8316962E+002 
 2.1509600E+001  9.5456598E+002 
 2.1526510E+001  1.0362664E+003 
 2.1543421E+001  1.1237544E+003 
 2.1560331E+001  1.2008253E+003 
 2.1577242E+001  1.2538174E+003 
 2.1594151E+001  1.2802281E+003 
 2.1611061E+001  1.2814363E+003 
 2.1627972E+001  1.2528596E+003 
 2.1644882E+001  1.2032568E+003 
 2.1661793E+001  1.1514609E+003 
 2.1678703E+001  1.0932725E+003 
 2.1695614E+001  1.0331691E+003 
 2.1712524E+001  9.8835388E+002 
 2.1729435E+001  9.6151764E+002 
 2.1746346E+001  9.5367297E+002 
 2.1763256E+001  9.5723132E+002 
 2.1780165E+001  9.6850940E+002 
 2.1797075E+001  9.8653412E+002 
 2.1813986E+001  1.0072044E+003 
 2.1830896E+001  1.0316599E+003 
 2.1847807E+001  1.0583854E+003 
 2.1864717E+001  1.0855725E+003 
 2.1881628E+001  1.1086046E+003 
 2.1898539E+001  1.1306951E+003 
 2.1915449E+001  1.1594144E+003 
 2.1932360E+001  1.1919772E+003 
 2.1949270E+001  1.2293811E+003 
 2.1966179E+001  1.2814608E+003 
 2.1983089E+001  1.3531973E+003 
 2.2000000E+001  0.0000000E+000
