# Supplementary material for: Application of singular value decomposition analysis to time-dependent powder diffraction data of an in-situ photodimerization reaction
Source: J Synchrotron Radiat. 2014 Apr 2;21(Pt 3):554–60. doi: 10.1107/S1600577514004366 (PMC4333817; doi:10.1107/S1600577514004366)
Supplement: Supplementary file 1 [file s-21-00554-sup1.zip › 1cha/1chai_32.chi]

 3.5000501E+000  0.0000000E+000 
 3.5169604E+000  3.4737759E+003 
 3.5338709E+000  3.3529553E+003 
 3.5507813E+000  2.0046764E+003 
 3.5676916E+000  2.2723230E+003 
 3.5846019E+000  2.7335364E+003 
 3.6015124E+000  2.6266794E+003 
 3.6184227E+000  2.9605203E+003 
 3.6353331E+000  3.3916343E+003 
 3.6522434E+000  3.6523325E+003 
 3.6691539E+000  4.1148403E+003 
 3.6860642E+000  4.9003779E+003 
 3.7029746E+000  4.1636895E+003 
 3.7198849E+000  4.3181494E+003 
 3.7367954E+000  4.6668174E+003 
 3.7537057E+000  4.6610654E+003 
 3.7706161E+000  5.0742134E+003 
 3.7875264E+000  5.0335493E+003 
 3.8044369E+000  4.9262651E+003 
 3.8213472E+000  5.3924551E+003 
 3.8382576E+000  5.0278032E+003 
 3.8551679E+000  5.8615679E+003 
 3.8720784E+000  6.3397603E+003 
 3.8889887E+000  7.4576401E+003 
 3.9058990E+000  9.3799951E+003 
 3.9228094E+000  1.2582440E+004 
 3.9397199E+000  1.6774047E+004 
 3.9566302E+000  2.1500607E+004 
 3.9735405E+000  2.5656943E+004 
 3.9904509E+000  2.9203436E+004 
 4.0073614E+000  3.2002250E+004 
 4.0242715E+000  3.2423801E+004 
 4.0411820E+000  3.1972664E+004 
 4.0580926E+000  3.1638027E+004 
 4.0750027E+000  2.8649004E+004 
 4.0919132E+000  2.6858289E+004 
 4.1088238E+000  2.2605738E+004 
 4.1257339E+000  1.8870998E+004 
 4.1426444E+000  1.5974547E+004 
 4.1595545E+000  1.2963056E+004 
 4.1764650E+000  1.0128936E+004 
 4.1933756E+000  8.3291982E+003 
 4.2102857E+000  6.9500962E+003 
 4.2271962E+000  4.9471064E+003 
 4.2441068E+000  4.1086919E+003 
 4.2610168E+000  3.5440066E+003 
 4.2779274E+000  3.2131357E+003 
 4.2948375E+000  2.8826917E+003 
 4.3117480E+000  2.8164897E+003 
 4.3286586E+000  2.7644446E+003 
 4.3455687E+000  2.5766943E+003 
 4.3624792E+000  2.4924409E+003 
 4.3793898E+000  2.4622322E+003 
 4.3962998E+000  2.1358604E+003 
 4.4132104E+000  2.3233521E+003 
 4.4301205E+000  2.5976414E+003 
 4.4470310E+000  1.8076998E+003 
 4.4639416E+000  2.0284745E+003 
 4.4808517E+000  2.1931448E+003 
 4.4977622E+000  1.9087754E+003 
 4.5146728E+000  1.8894038E+003 
 4.5315828E+000  2.0009009E+003 
 4.5484934E+000  1.9714742E+003 
 4.5654039E+000  2.0214440E+003 
 4.5823140E+000  2.1260703E+003 
 4.5992246E+000  2.0205100E+003 
 4.6161346E+000  2.3793845E+003 
 4.6330452E+000  2.1282166E+003 
 4.6499557E+000  2.3742881E+003 
 4.6668658E+000  2.4379919E+003 
 4.6837764E+000  2.3057932E+003 
 4.7006869E+000  2.2518303E+003 
 4.7175970E+000  2.2867097E+003 
 4.7345076E+000  2.2828198E+003 
 4.7514176E+000  2.1724417E+003 
 4.7683282E+000  1.9822657E+003 
 4.7852387E+000  2.0028193E+003 
 4.8021488E+000  2.6104436E+003 
 4.8190594E+000  2.2870054E+003 
 4.8359699E+000  2.3225269E+003 
 4.8528800E+000  2.2907634E+003 
 4.8697906E+000  2.1507495E+003 
 4.8867006E+000  2.1311313E+003 
 4.9036112E+000  1.9732560E+003 
 4.9205217E+000  1.8183589E+003 
 4.9374318E+000  2.0014082E+003 
 4.9543424E+000  2.0469504E+003 
 4.9712529E+000  1.8027246E+003 
 4.9881630E+000  2.1533054E+003 
 5.0050735E+000  1.9953629E+003 
 5.0219836E+000  1.8405933E+003 
 5.0388942E+000  1.7683855E+003 
 5.0558047E+000  1.7989668E+003 
 5.0727148E+000  1.8306399E+003 
 5.0896254E+000  1.8506083E+003 
 5.1065359E+000  1.8385990E+003 
 5.1234460E+000  1.8291722E+003 
 5.1403565E+000  1.9059152E+003 
 5.1572666E+000  1.8088892E+003 
 5.1741772E+000  1.4643477E+003 
 5.1910877E+000  1.6386418E+003 
 5.2079978E+000  1.3671383E+003 
 5.2249084E+000  1.4969945E+003 
 5.2418189E+000  1.4648145E+003 
 5.2587290E+000  1.5033591E+003 
 5.2756395E+000  1.5751965E+003 
 5.2925496E+000  1.4827134E+003 
 5.3094602E+000  1.3849371E+003 
 5.3263707E+000  1.4664022E+003 
 5.3432808E+000  1.3971489E+003 
 5.3601913E+000  1.4382592E+003 
 5.3771019E+000  1.5087604E+003 
 5.3940120E+000  1.4719150E+003 
 5.4109225E+000  1.8524281E+003 
 5.4278326E+000  2.1247131E+003 
 5.4447432E+000  2.4727190E+003 
 5.4616537E+000  3.0463484E+003 
 5.4785638E+000  3.7587407E+003 
 5.4954743E+000  4.6182876E+003 
 5.5123849E+000  5.8804189E+003 
 5.5292950E+000  7.7160825E+003 
 5.5462055E+000  9.9329971E+003 
 5.5631161E+000  1.3049929E+004 
 5.5800261E+000  1.6540912E+004 
 5.5969367E+000  2.0667115E+004 
 5.6138468E+000  2.3949732E+004 
 5.6307573E+000  2.6452625E+004 
 5.6476679E+000  2.7286100E+004 
 5.6645780E+000  2.6042588E+004 
 5.6814885E+000  2.3009482E+004 
 5.6983991E+000  1.8765754E+004 
 5.7153091E+000  1.5141779E+004 
 5.7322197E+000  1.0783896E+004 
 5.7491298E+000  8.3461445E+003 
 5.7660403E+000  6.4076294E+003 
 5.7829509E+000  4.9075718E+003 
 5.7998610E+000  3.9047156E+003 
 5.8167715E+000  3.2993782E+003 
 5.8336821E+000  3.0479177E+003 
 5.8505921E+000  3.2269131E+003 
 5.8675027E+000  3.9134873E+003 
 5.8844128E+000  5.2069619E+003 
 5.9013233E+000  7.2339458E+003 
 5.9182339E+000  9.6795176E+003 
 5.9351439E+000  1.3431906E+004 
 5.9520545E+000  1.7059668E+004 
 5.9689651E+000  2.1375447E+004 
 5.9858751E+000  2.5031672E+004 
 6.0027857E+000  2.6758580E+004 
 6.0196958E+000  2.6804865E+004 
 6.0366063E+000  2.5001354E+004 
 6.0535169E+000  2.1328289E+004 
 6.0704269E+000  1.7326828E+004 
 6.0873375E+000  1.3930711E+004 
 6.1042480E+000  1.0802809E+004 
 6.1211581E+000  8.7874990E+003 
 6.1380687E+000  7.2268267E+003 
 6.1549788E+000  5.8960527E+003 
 6.1718893E+000  5.3099951E+003 
 6.1887999E+000  4.8001885E+003 
 6.2057099E+000  4.2307461E+003 
 6.2226205E+000  3.7890044E+003 
 6.2395310E+000  3.3794702E+003 
 6.2564411E+000  2.9228799E+003 
 6.2733517E+000  2.6459033E+003 
 6.2902617E+000  2.3594790E+003 
 6.3071723E+000  1.9826130E+003 
 6.3240829E+000  1.8811141E+003 
 6.3409929E+000  1.8718793E+003 
 6.3579035E+000  1.9291409E+003 
 6.3748140E+000  2.0823606E+003 
 6.3917241E+000  2.3427993E+003 
 6.4086347E+000  2.8804622E+003 
 6.4255447E+000  3.9454421E+003 
 6.4424553E+000  5.7545815E+003 
 6.4593658E+000  8.5201807E+003 
 6.4762759E+000  1.2297231E+004 
 6.4931865E+000  1.8268031E+004 
 6.5100970E+000  2.6394537E+004 
 6.5270071E+000  3.4404953E+004 
 6.5439177E+000  4.4069082E+004 
 6.5608277E+000  5.0158961E+004 
 6.5777383E+000  5.1379004E+004 
 6.5946488E+000  4.7928801E+004 
 6.6115589E+000  4.0079012E+004 
 6.6284695E+000  3.0108037E+004 
 6.6453800E+000  2.0548316E+004 
 6.6622901E+000  1.3977632E+004 
 6.6792006E+000  1.0287920E+004 
 6.6961112E+000  7.4732886E+003 
 6.7130213E+000  5.8930513E+003 
 6.7299318E+000  4.9203628E+003 
 6.7468419E+000  4.2268828E+003 
 6.7637525E+000  3.8556548E+003 
 6.7806630E+000  3.8228376E+003 
 6.7975731E+000  3.8525908E+003 
 6.8144836E+000  3.8587788E+003 
 6.8313942E+000  4.2937749E+003 
 6.8483043E+000  4.8906113E+003 
 6.8652148E+000  5.6384717E+003 
 6.8821249E+000  6.6069048E+003 
 6.8990355E+000  7.4682808E+003 
 6.9159460E+000  8.0988315E+003 
 6.9328561E+000  8.4862100E+003 
 6.9497666E+000  8.4567656E+003 
 6.9666772E+000  7.9203521E+003 
 6.9835873E+000  6.9660132E+003 
 7.0004978E+000  5.7669751E+003 
 7.0174079E+000  4.5468911E+003 
 7.0343184E+000  3.4681055E+003 
 7.0512290E+000  2.7394141E+003 
 7.0681391E+000  2.1449880E+003 
 7.0850496E+000  1.6863252E+003 
 7.1019602E+000  1.4473058E+003 
 7.1188703E+000  1.3183009E+003 
 7.1357808E+000  1.2803916E+003 
 7.1526909E+000  1.3094929E+003 
 7.1696014E+000  1.3487480E+003 
 7.1865120E+000  1.3792744E+003 
 7.2034221E+000  1.3774020E+003 
 7.2203326E+000  1.3657379E+003 
 7.2372432E+000  1.3924257E+003 
 7.2541533E+000  1.3424030E+003 
 7.2710638E+000  1.2539133E+003 
 7.2879739E+000  1.2487837E+003 
 7.3048844E+000  1.2744703E+003 
 7.3217950E+000  1.2737900E+003 
 7.3387051E+000  1.1912996E+003 
 7.3556156E+000  1.1091064E+003 
 7.3725262E+000  1.1423201E+003 
 7.3894362E+000  1.1355441E+003 
 7.4063468E+000  1.0776785E+003 
 7.4232569E+000  1.1502955E+003 
 7.4401674E+000  1.1640094E+003 
 7.4570780E+000  1.1902937E+003 
 7.4739881E+000  1.2572511E+003 
 7.4908986E+000  1.2869344E+003 
 7.5078092E+000  1.3728519E+003 
 7.5247192E+000  1.5162596E+003 
 7.5416298E+000  1.5698491E+003 
 7.5585399E+000  1.5541667E+003 
 7.5754504E+000  1.6396515E+003 
 7.5923610E+000  1.6745360E+003 
 7.6092710E+000  1.7304320E+003 
 7.6261816E+000  1.8031469E+003 
 7.6430922E+000  1.8783662E+003 
 7.6600022E+000  2.0279863E+003 
 7.6769128E+000  2.2365322E+003 
 7.6938233E+000  2.4361006E+003 
 7.7107334E+000  2.6777170E+003 
 7.7276440E+000  3.0559500E+003 
 7.7445540E+000  3.5708562E+003 
 7.7614646E+000  4.1621787E+003 
 7.7783751E+000  4.9069883E+003 
 7.7952852E+000  6.3408599E+003 
 7.8121958E+000  8.4780215E+003 
 7.8291063E+000  1.1627921E+004 
 7.8460164E+000  1.6657148E+004 
 7.8629270E+000  2.3640588E+004 
 7.8798370E+000  3.3666004E+004 
 7.8967476E+000  4.7103496E+004 
 7.9136581E+000  6.2218273E+004 
 7.9305682E+000  7.4431703E+004 
 7.9474788E+000  7.8545688E+004 
 7.9643893E+000  7.4150891E+004 
 7.9812994E+000  6.1684152E+004 
 7.9982100E+000  4.7740578E+004 
 8.0151205E+000  3.6529723E+004 
 8.0320311E+000  2.6865477E+004 
 8.0489407E+000  1.9598383E+004 
 8.0658512E+000  1.4338919E+004 
 8.0827618E+000  1.0728013E+004 
 8.0996723E+000  8.6156592E+003 
 8.1165829E+000  7.4261436E+003 
 8.1334925E+000  6.9948735E+003 
 8.1504030E+000  7.3336880E+003 
 8.1673136E+000  8.1749277E+003 
 8.1842241E+000  9.7225127E+003 
 8.2011347E+000  1.1888363E+004 
 8.2180443E+000  1.4816691E+004 
 8.2349548E+000  1.7841455E+004 
 8.2518654E+000  2.0687863E+004 
 8.2687759E+000  2.2817818E+004 
 8.2856865E+000  2.3289957E+004 
 8.3025970E+000  2.1639713E+004 
 8.3195066E+000  1.8357910E+004 
 8.3364172E+000  1.4471546E+004 
 8.3533278E+000  1.1053090E+004 
 8.3702383E+000  8.3095547E+003 
 8.3871489E+000  6.4710977E+003 
 8.4040585E+000  5.3877217E+003 
 8.4209690E+000  4.8379897E+003 
 8.4378796E+000  4.6022295E+003 
 8.4547901E+000  4.5508892E+003 
 8.4717007E+000  4.6648853E+003 
 8.4886103E+000  4.9648584E+003 
 8.5055208E+000  5.4821831E+003 
 8.5224314E+000  6.3737520E+003 
 8.5393419E+000  7.8686162E+003 
 8.5562525E+000  1.0178418E+004 
 8.5731630E+000  1.3870208E+004 
 8.5900726E+000  1.9097379E+004 
 8.6069832E+000  2.7289219E+004 
 8.6238937E+000  3.7775066E+004 
 8.6408043E+000  4.9467789E+004 
 8.6577148E+000  5.9744977E+004 
 8.6746244E+000  6.4579328E+004 
 8.6915350E+000  6.2747750E+004 
 8.7084455E+000  5.5407496E+004 
 8.7253561E+000  4.3417773E+004 
 8.7422667E+000  3.1597309E+004 
 8.7591772E+000  2.1769572E+004 
 8.7760868E+000  1.4814218E+004 
 8.7929974E+000  1.0315042E+004 
 8.8099079E+000  7.4631064E+003 
 8.8268185E+000  5.6298208E+003 
 8.8437290E+000  4.3841187E+003 
 8.8606386E+000  3.5343328E+003 
 8.8775492E+000  2.9992512E+003 
 8.8944597E+000  2.4959250E+003 
 8.9113703E+000  2.1718496E+003 
 8.9282808E+000  1.9285278E+003 
 8.9451904E+000  1.7224781E+003 
 8.9621010E+000  1.5479974E+003 
 8.9790115E+000  1.3892676E+003 
 8.9959221E+000  1.2589387E+003 
 9.0128326E+000  1.1613928E+003 
 9.0297432E+000  1.0636945E+003 
 9.0466528E+000  9.9160919E+002 
 9.0635633E+000  9.9860870E+002 
 9.0804739E+000  9.6073553E+002 
 9.0973845E+000  8.9208417E+002 
 9.1142950E+000  9.2655713E+002 
 9.1312046E+000  8.9518127E+002 
 9.1481152E+000  8.9222803E+002 
 9.1650257E+000  9.1116022E+002 
 9.1819363E+000  9.2774341E+002 
 9.1988468E+000  9.2575806E+002 
 9.2157564E+000  9.2893652E+002 
 9.2326670E+000  9.5679315E+002 
 9.2495775E+000  9.8612720E+002 
 9.2664881E+000  1.0294384E+003 
 9.2833986E+000  1.0721393E+003 
 9.3003092E+000  1.0993311E+003 
 9.3172188E+000  1.1370939E+003 
 9.3341293E+000  1.1988978E+003 
 9.3510399E+000  1.2969175E+003 
 9.3679504E+000  1.3917550E+003 
 9.3848610E+000  1.5099872E+003 
 9.4017706E+000  1.6743866E+003 
 9.4186811E+000  1.8575852E+003 
 9.4355917E+000  2.1334988E+003 
 9.4525023E+000  2.6239099E+003 
 9.4694128E+000  3.3303662E+003 
 9.4863224E+000  4.3568491E+003 
 9.5032330E+000  5.6982622E+003 
 9.5201435E+000  7.2323315E+003 
 9.5370541E+000  8.9474658E+003 
 9.5539646E+000  1.0548778E+004 
 9.5708752E+000  1.1804354E+004 
 9.5877848E+000  1.2433071E+004 
 9.6046953E+000  1.2240113E+004 
 9.6216059E+000  1.1317327E+004 
 9.6385164E+000  9.8947930E+003 
 9.6554270E+000  8.6671006E+003 
 9.6723366E+000  7.8523047E+003 
 9.6892471E+000  7.6495112E+003 
 9.7061577E+000  7.8767124E+003 
 9.7230682E+000  8.3998604E+003 
 9.7399788E+000  9.0827920E+003 
 9.7568893E+000  9.6176689E+003 
 9.7737989E+000  9.7735576E+003 
 9.7907095E+000  9.5012031E+003 
 9.8076200E+000  8.7569648E+003 
 9.8245306E+000  7.5649194E+003 
 9.8414412E+000  6.1437070E+003 
 9.8583508E+000  4.8538960E+003 
 9.8752613E+000  3.8298218E+003 
 9.8921719E+000  3.0652148E+003 
 9.9090824E+000  2.5285701E+003 
 9.9259930E+000  2.1773699E+003 
 9.9429026E+000  1.9667300E+003 
 9.9598131E+000  1.8558446E+003 
 9.9767237E+000  1.8177542E+003 
 9.9936342E+000  1.7974696E+003 
 1.0010545E+001  1.7528411E+003 
 1.0027455E+001  1.7366735E+003 
 1.0044365E+001  1.7057036E+003 
 1.0061275E+001  1.7196362E+003 
 1.0078186E+001  1.7426987E+003 
 1.0095097E+001  1.7778260E+003 
 1.0112007E+001  1.8085166E+003 
 1.0128917E+001  1.8823680E+003 
 1.0145827E+001  2.0102002E+003 
 1.0162738E+001  2.1397932E+003 
 1.0179648E+001  2.2841091E+003 
 1.0196559E+001  2.4796912E+003 
 1.0213469E+001  2.7268274E+003 
 1.0230379E+001  3.0772788E+003 
 1.0247290E+001  3.6506094E+003 
 1.0264200E+001  4.5649194E+003 
 1.0281111E+001  5.9901855E+003 
 1.0298021E+001  8.2077061E+003 
 1.0314931E+001  1.1541778E+004 
 1.0331841E+001  1.6331682E+004 
 1.0348752E+001  2.2725014E+004 
 1.0365663E+001  3.0532881E+004 
 1.0382573E+001  3.8124023E+004 
 1.0399483E+001  4.1904855E+004 
 1.0416393E+001  4.0093027E+004 
 1.0433304E+001  3.3838309E+004 
 1.0450214E+001  2.6358539E+004 
 1.0467125E+001  1.9245311E+004 
 1.0484035E+001  1.3683104E+004 
 1.0500945E+001  9.8610361E+003 
 1.0517856E+001  7.1472612E+003 
 1.0534766E+001  5.1827822E+003 
 1.0551677E+001  3.9669077E+003 
 1.0568587E+001  3.2261619E+003 
 1.0585497E+001  2.8027915E+003 
 1.0602407E+001  2.5508340E+003 
 1.0619318E+001  2.3518884E+003 
 1.0636229E+001  2.2259014E+003 
 1.0653139E+001  2.1531157E+003 
 1.0670049E+001  2.1137358E+003 
 1.0686959E+001  2.1010398E+003 
 1.0703870E+001  2.0994846E+003 
 1.0720780E+001  2.1007043E+003 
 1.0737691E+001  2.1071243E+003 
 1.0754601E+001  2.1210972E+003 
 1.0771511E+001  2.1757480E+003 
 1.0788422E+001  2.2658640E+003 
 1.0805332E+001  2.3485830E+003 
 1.0822243E+001  2.4028232E+003 
 1.0839153E+001  2.4391926E+003 
 1.0856063E+001  2.4913596E+003 
 1.0872973E+001  2.5487297E+003 
 1.0889884E+001  2.5872693E+003 
 1.0906795E+001  2.6110457E+003 
 1.0923705E+001  2.6354343E+003 
 1.0940615E+001  2.6609099E+003 
 1.0957525E+001  2.6871338E+003 
 1.0974436E+001  2.7593892E+003 
 1.0991346E+001  2.9438479E+003 
 1.1008257E+001  3.2887791E+003 
 1.1025167E+001  3.8564041E+003 
 1.1042077E+001  4.7504531E+003 
 1.1058988E+001  6.0692061E+003 
 1.1075898E+001  7.8882104E+003 
 1.1092809E+001  1.0241507E+004 
 1.1109719E+001  1.3133004E+004 
 1.1126629E+001  1.6141241E+004 
 1.1143539E+001  1.8301471E+004 
 1.1160450E+001  1.9065996E+004 
 1.1177361E+001  1.8319709E+004 
 1.1194271E+001  1.6393400E+004 
 1.1211181E+001  1.3811693E+004 
 1.1228091E+001  1.1251685E+004 
 1.1245002E+001  9.1613867E+003 
 1.1261912E+001  7.5767412E+003 
 1.1278823E+001  6.4655400E+003 
 1.1295733E+001  5.7870498E+003 
 1.1312643E+001  5.2992573E+003 
 1.1329554E+001  4.9024131E+003 
 1.1346464E+001  4.5442134E+003 
 1.1363375E+001  4.1513633E+003 
 1.1380285E+001  3.8122996E+003 
 1.1397195E+001  3.5704990E+003 
 1.1414105E+001  3.4537087E+003 
 1.1431016E+001  3.5521973E+003 
 1.1447927E+001  3.9127896E+003 
 1.1464837E+001  4.5117578E+003 
 1.1481747E+001  5.2865747E+003 
 1.1498657E+001  6.1780488E+003 
 1.1515568E+001  7.0899922E+003 
 1.1532478E+001  7.7388228E+003 
 1.1549389E+001  7.9336836E+003 
 1.1566299E+001  7.6351563E+003 
 1.1583209E+001  6.8676479E+003 
 1.1600120E+001  5.7694443E+003 
 1.1617030E+001  4.6024263E+003 
 1.1633941E+001  3.6141433E+003 
 1.1650851E+001  2.8682507E+003 
 1.1667761E+001  2.3519131E+003 
 1.1684671E+001  2.0453794E+003 
 1.1701582E+001  1.9204895E+003 
 1.1718493E+001  2.0627151E+003 
 1.1735403E+001  2.4419768E+003 
 1.1752314E+001  3.1211670E+003 
 1.1769223E+001  4.1164517E+003 
 1.1786134E+001  5.3528281E+003 
 1.1803044E+001  6.8698804E+003 
 1.1819955E+001  8.5563203E+003 
 1.1836865E+001  1.0137970E+004 
 1.1853775E+001  1.1283415E+004 
 1.1870686E+001  1.1843343E+004 
 1.1887596E+001  1.2280128E+004 
 1.1904507E+001  1.3120303E+004 
 1.1921417E+001  1.4629780E+004 
 1.1938327E+001  1.7069006E+004 
 1.1955237E+001  2.0741018E+004 
 1.1972148E+001  2.6075484E+004 
 1.1989058E+001  3.2820398E+004 
 1.2005969E+001  3.9332164E+004 
 1.2022880E+001  4.2513586E+004 
 1.2039789E+001  4.0325605E+004 
 1.2056700E+001  3.3873754E+004 
 1.2073610E+001  2.6042225E+004 
 1.2090521E+001  1.9153641E+004 
 1.2107431E+001  1.3554698E+004 
 1.2124341E+001  9.4210918E+003 
 1.2141252E+001  6.6404897E+003 
 1.2158162E+001  4.7665381E+003 
 1.2175073E+001  3.5374739E+003 
 1.2191983E+001  2.7861326E+003 
 1.2208893E+001  2.3097112E+003 
 1.2225803E+001  1.9823435E+003 
 1.2242714E+001  1.7651593E+003 
 1.2259624E+001  1.6233265E+003 
 1.2276535E+001  1.5219868E+003 
 1.2293446E+001  1.4717834E+003 
 1.2310355E+001  1.4702841E+003 
 1.2327266E+001  1.4890446E+003 
 1.2344176E+001  1.5565649E+003 
 1.2361087E+001  1.7193427E+003 
 1.2377997E+001  2.0060623E+003 
 1.2394907E+001  2.4650825E+003 
 1.2411818E+001  3.2039727E+003 
 1.2428728E+001  4.2872529E+003 
 1.2445639E+001  5.7560327E+003 
 1.2462549E+001  7.6259688E+003 
 1.2479459E+001  9.6360732E+003 
 1.2496369E+001  1.1380109E+004 
 1.2513280E+001  1.2425267E+004 
 1.2530190E+001  1.2377271E+004 
 1.2547101E+001  1.1176804E+004 
 1.2564012E+001  9.2766299E+003 
 1.2580921E+001  7.3290049E+003 
 1.2597832E+001  5.7299746E+003 
 1.2614742E+001  4.4695332E+003 
 1.2631653E+001  3.4980173E+003 
 1.2648563E+001  2.8604224E+003 
 1.2665473E+001  2.4486091E+003 
 1.2682384E+001  2.1881580E+003 
 1.2699294E+001  1.9947960E+003 
 1.2716205E+001  1.8131094E+003 
 1.2733115E+001  1.6232825E+003 
 1.2750025E+001  1.4323511E+003 
 1.2766935E+001  1.2741841E+003 
 1.2783846E+001  1.1611578E+003 
 1.2800756E+001  1.0745576E+003 
 1.2817667E+001  1.0218743E+003 
 1.2834578E+001  9.9800256E+002 
 1.2851487E+001  9.9006494E+002 
 1.2868398E+001  1.0037510E+003 
 1.2885308E+001  1.0214442E+003 
 1.2902219E+001  1.0345276E+003 
 1.2919129E+001  1.0496195E+003 
 1.2936039E+001  1.0828635E+003 
 1.2952950E+001  1.1369830E+003 
 1.2969860E+001  1.2117482E+003 
 1.2986771E+001  1.3360490E+003 
 1.3003681E+001  1.5332771E+003 
 1.3020592E+001  1.8144822E+003 
 1.3037501E+001  2.1982188E+003 
 1.3054412E+001  2.7374084E+003 
 1.3071322E+001  3.4774753E+003 
 1.3088233E+001  4.3853057E+003 
 1.3105144E+001  5.4198462E+003 
 1.3122053E+001  6.4679321E+003 
 1.3138964E+001  7.3146372E+003 
 1.3155874E+001  7.8259917E+003 
 1.3172785E+001  7.9437300E+003 
 1.3189695E+001  7.6612471E+003 
 1.3206605E+001  7.1392764E+003 
 1.3223516E+001  6.5407515E+003 
 1.3240426E+001  5.9664243E+003 
 1.3257337E+001  5.4665083E+003 
 1.3274247E+001  5.0536162E+003 
 1.3291158E+001  4.7182056E+003 
 1.3308067E+001  4.4150674E+003 
 1.3324978E+001  4.1109512E+003 
 1.3341888E+001  3.7398733E+003 
 1.3358799E+001  3.2591833E+003 
 1.3375710E+001  2.7423301E+003 
 1.3392619E+001  2.2744524E+003 
 1.3409530E+001  1.8886971E+003 
 1.3426440E+001  1.5905587E+003 
 1.3443351E+001  1.3802649E+003 
 1.3460261E+001  1.2306835E+003 
 1.3477171E+001  1.1314977E+003 
 1.3494081E+001  1.0789224E+003 
 1.3510992E+001  1.0505748E+003 
 1.3527903E+001  1.0288722E+003 
 1.3544813E+001  1.0036841E+003 
 1.3561724E+001  9.8308795E+002 
 1.3578633E+001  9.6617859E+002 
 1.3595544E+001  9.4097290E+002 
 1.3612454E+001  9.2208661E+002 
 1.3629365E+001  9.1184613E+002 
 1.3646276E+001  9.0543188E+002 
 1.3663185E+001  8.9593567E+002 
 1.3680096E+001  8.8964978E+002 
 1.3697006E+001  8.9165918E+002 
 1.3713917E+001  8.9674927E+002 
 1.3730827E+001  9.0567957E+002 
 1.3747737E+001  9.3386230E+002 
 1.3764647E+001  9.7921814E+002 
 1.3781558E+001  1.0287178E+003 
 1.3798469E+001  1.0872400E+003 
 1.3815379E+001  1.1553678E+003 
 1.3832290E+001  1.2249037E+003 
 1.3849199E+001  1.2815917E+003 
 1.3866110E+001  1.3127783E+003 
 1.3883020E+001  1.3161494E+003 
 1.3899931E+001  1.2891919E+003 
 1.3916842E+001  1.2315453E+003 
 1.3933751E+001  1.1644298E+003 
 1.3950662E+001  1.1060583E+003 
 1.3967572E+001  1.0531864E+003 
 1.3984483E+001  1.0113564E+003 
 1.4001393E+001  9.9117975E+002 
 1.4018304E+001  9.8939038E+002 
 1.4035213E+001  9.9643115E+002 
 1.4052124E+001  1.0000148E+003 
 1.4069035E+001  9.9623181E+002 
 1.4085945E+001  9.9974261E+002 
 1.4102856E+001  1.0059540E+003 
 1.4119765E+001  1.0108449E+003 
 1.4136676E+001  1.0238824E+003 
 1.4153586E+001  1.0373761E+003 
 1.4170497E+001  1.0494509E+003 
 1.4187407E+001  1.0674810E+003 
 1.4204317E+001  1.0889890E+003 
 1.4221228E+001  1.1273656E+003 
 1.4238138E+001  1.2039036E+003 
 1.4255049E+001  1.3210546E+003 
 1.4271959E+001  1.4662227E+003 
 1.4288870E+001  1.6252794E+003 
 1.4305779E+001  1.7609872E+003 
 1.4322690E+001  1.8658262E+003 
 1.4339601E+001  1.9293314E+003 
 1.4356511E+001  1.9211443E+003 
 1.4373422E+001  1.8398940E+003 
 1.4390331E+001  1.7065983E+003 
 1.4407242E+001  1.5590809E+003 
 1.4424152E+001  1.4109293E+003 
 1.4441063E+001  1.2669609E+003 
 1.4457973E+001  1.1484686E+003 
 1.4474883E+001  1.0704965E+003 
 1.4491794E+001  1.0248055E+003 
 1.4508704E+001  1.0066397E+003 
 1.4525615E+001  9.9918488E+002 
 1.4542525E+001  9.9196387E+002 
 1.4559436E+001  9.8826569E+002 
 1.4576345E+001  9.8254077E+002 
 1.4593256E+001  9.7967603E+002 
 1.4610167E+001  9.8152985E+002 
 1.4627077E+001  9.8009143E+002 
 1.4643988E+001  9.7992035E+002 
 1.4660897E+001  9.8731842E+002 
 1.4677808E+001  9.9807300E+002 
 1.4694718E+001  1.0054597E+003 
 1.4711629E+001  1.0168154E+003 
 1.4728539E+001  1.0384243E+003 
 1.4745449E+001  1.0673153E+003 
 1.4762360E+001  1.1049979E+003 
 1.4779270E+001  1.1548608E+003 
 1.4796181E+001  1.2173535E+003 
 1.4813091E+001  1.2817518E+003 
 1.4830002E+001  1.3389000E+003 
 1.4846911E+001  1.3848756E+003 
 1.4863822E+001  1.4056177E+003 
 1.4880733E+001  1.3973014E+003 
 1.4897643E+001  1.3724076E+003 
 1.4914554E+001  1.3360532E+003 
 1.4931463E+001  1.2835282E+003 
 1.4948374E+001  1.2222633E+003 
 1.4965284E+001  1.1707432E+003 
 1.4982195E+001  1.1388020E+003 
 1.4999105E+001  1.1291646E+003 
 1.5016016E+001  1.1412151E+003 
 1.5032926E+001  1.1772913E+003 
 1.5049836E+001  1.2459340E+003 
 1.5066747E+001  1.3722605E+003 
 1.5083657E+001  1.5681476E+003 
 1.5100568E+001  1.8188762E+003 
 1.5117477E+001  2.1148633E+003 
 1.5134388E+001  2.4459385E+003 
 1.5151299E+001  2.7862217E+003 
 1.5168209E+001  3.0930420E+003 
 1.5185120E+001  3.3042766E+003 
 1.5202029E+001  3.3592263E+003 
 1.5218940E+001  3.2256721E+003 
 1.5235850E+001  2.9090442E+003 
 1.5252761E+001  2.5098384E+003 
 1.5269671E+001  2.1509329E+003 
 1.5286582E+001  1.8751161E+003 
 1.5303492E+001  1.6934150E+003 
 1.5320402E+001  1.6006989E+003 
 1.5337313E+001  1.5719838E+003 
 1.5354223E+001  1.5924098E+003 
 1.5371134E+001  1.6463969E+003 
 1.5388043E+001  1.6975457E+003 
 1.5404954E+001  1.7188500E+003 
 1.5421865E+001  1.7170724E+003 
 1.5438775E+001  1.7121912E+003 
 1.5455686E+001  1.7118467E+003 
 1.5472595E+001  1.7355496E+003 
 1.5489506E+001  1.7999951E+003 
 1.5506416E+001  1.8878761E+003 
 1.5523327E+001  1.9758385E+003 
 1.5540237E+001  2.0567317E+003 
 1.5557148E+001  2.1108853E+003 
 1.5574058E+001  2.1085867E+003 
 1.5590968E+001  2.0552939E+003 
 1.5607879E+001  1.9538477E+003 
 1.5624789E+001  1.8137245E+003 
 1.5641700E+001  1.6597094E+003 
 1.5658609E+001  1.5102253E+003 
 1.5675520E+001  1.3845345E+003 
 1.5692430E+001  1.2933115E+003 
 1.5709341E+001  1.2340065E+003 
 1.5726252E+001  1.1994087E+003 
 1.5743161E+001  1.1819525E+003 
 1.5760072E+001  1.1778518E+003 
 1.5776982E+001  1.1861403E+003 
 1.5793893E+001  1.2104769E+003 
 1.5810803E+001  1.2589645E+003 
 1.5827714E+001  1.3328159E+003 
 1.5844624E+001  1.4350380E+003 
 1.5861534E+001  1.5729744E+003 
 1.5878445E+001  1.7412458E+003 
 1.5895355E+001  1.9251501E+003 
 1.5912266E+001  2.1051194E+003 
 1.5929175E+001  2.2491545E+003 
 1.5946086E+001  2.3245886E+003 
 1.5962996E+001  2.3274138E+003 
 1.5979907E+001  2.2947354E+003 
 1.5996818E+001  2.2517263E+003 
 1.6013727E+001  2.2017122E+003 
 1.6030638E+001  2.1644832E+003 
 1.6047548E+001  2.1675847E+003 
 1.6064459E+001  2.2136899E+003 
 1.6081369E+001  2.2889995E+003 
 1.6098280E+001  2.3819790E+003 
 1.6115191E+001  2.4491636E+003 
 1.6132101E+001  2.4407537E+003 
 1.6149012E+001  2.3594851E+003 
 1.6165920E+001  2.2128235E+003 
 1.6182831E+001  2.0301924E+003 
 1.6199741E+001  1.8218324E+003 
 1.6216652E+001  1.6133594E+003 
 1.6233562E+001  1.4414274E+003 
 1.6250473E+001  1.3094340E+003 
 1.6267384E+001  1.2114065E+003 
 1.6284294E+001  1.1430946E+003 
 1.6301205E+001  1.0986431E+003 
 1.6318115E+001  1.0746151E+003 
 1.6335024E+001  1.0587572E+003 
 1.6351934E+001  1.0441918E+003 
 1.6368845E+001  1.0316886E+003 
 1.6385756E+001  1.0205740E+003 
 1.6402666E+001  1.0141404E+003 
 1.6419577E+001  1.0137259E+003 
 1.6436487E+001  1.0236628E+003 
 1.6453398E+001  1.0520095E+003 
 1.6470308E+001  1.0981252E+003 
 1.6487219E+001  1.1561740E+003 
 1.6504129E+001  1.2249856E+003 
 1.6521038E+001  1.3028539E+003 
 1.6537949E+001  1.3834872E+003 
 1.6554859E+001  1.4474691E+003 
 1.6571770E+001  1.4801208E+003 
 1.6588680E+001  1.4873019E+003 
 1.6605591E+001  1.4752258E+003 
 1.6622501E+001  1.4454169E+003 
 1.6639412E+001  1.3991831E+003 
 1.6656322E+001  1.3476698E+003 
 1.6673233E+001  1.3086996E+003 
 1.6690144E+001  1.3012649E+003 
 1.6707052E+001  1.3336368E+003 
 1.6723963E+001  1.3727240E+003 
 1.6740873E+001  1.4092335E+003 
 1.6757784E+001  1.4238409E+003 
 1.6774694E+001  1.3984744E+003 
 1.6791605E+001  1.3366174E+003 
 1.6808516E+001  1.2542805E+003 
 1.6825426E+001  1.1672738E+003 
 1.6842337E+001  1.0894337E+003 
 1.6859247E+001  1.0424797E+003 
 1.6876158E+001  1.0406947E+003 
 1.6893066E+001  1.0847524E+003 
 1.6909977E+001  1.1622850E+003 
 1.6926888E+001  1.2510724E+003 
 1.6943798E+001  1.3437142E+003 
 1.6960709E+001  1.4166357E+003 
 1.6977619E+001  1.4618956E+003 
 1.6994530E+001  1.4949648E+003 
 1.7011440E+001  1.5219531E+003 
 1.7028351E+001  1.5483119E+003 
 1.7045261E+001  1.5869960E+003 
 1.7062170E+001  1.6429659E+003 
 1.7079081E+001  1.7128199E+003 
 1.7095991E+001  1.7907095E+003 
 1.7112902E+001  1.8538788E+003 
 1.7129812E+001  1.8560823E+003 
 1.7146723E+001  1.7732396E+003 
 1.7163633E+001  1.6301394E+003 
 1.7180544E+001  1.4610048E+003 
 1.7197454E+001  1.2889150E+003 
 1.7214365E+001  1.1341974E+003 
 1.7231276E+001  1.0127389E+003 
 1.7248184E+001  9.2973669E+002 
 1.7265095E+001  8.9093433E+002 
 1.7282005E+001  9.1253381E+002 
 1.7298916E+001  9.9300214E+002 
 1.7315826E+001  1.1217734E+003 
 1.7332737E+001  1.2973165E+003 
 1.7349648E+001  1.4950531E+003 
 1.7366558E+001  1.6911244E+003 
 1.7383469E+001  1.8658717E+003 
 1.7400379E+001  1.9824386E+003 
 1.7417290E+001  2.0108824E+003 
 1.7434198E+001  1.9528428E+003 
 1.7451109E+001  1.8085161E+003 
 1.7468019E+001  1.5957118E+003 
 1.7484930E+001  1.3817358E+003 
 1.7501841E+001  1.1951124E+003 
 1.7518751E+001  1.0438363E+003 
 1.7535662E+001  9.3596613E+002 
 1.7552572E+001  8.6890948E+002 
 1.7569483E+001  8.3587689E+002 
 1.7586393E+001  8.2939667E+002 
 1.7603302E+001  8.4359467E+002 
 1.7620213E+001  8.7956897E+002 
 1.7637123E+001  9.3973328E+002 
 1.7654034E+001  1.0191885E+003 
 1.7670944E+001  1.1000310E+003 
 1.7687855E+001  1.1649159E+003 
 1.7704765E+001  1.2068885E+003 
 1.7721676E+001  1.2161318E+003 
 1.7738586E+001  1.1830869E+003 
 1.7755497E+001  1.1169553E+003 
 1.7772408E+001  1.0400670E+003 
 1.7789316E+001  9.5904773E+002 
 1.7806227E+001  8.7838660E+002 
 1.7823137E+001  8.2396887E+002 
 1.7840048E+001  8.0209399E+002 
 1.7856958E+001  7.9969745E+002 
 1.7873869E+001  8.0942133E+002 
 1.7890779E+001  8.2430951E+002 
 1.7907690E+001  8.3421826E+002 
 1.7924601E+001  8.4100397E+002 
 1.7941511E+001  8.4748401E+002 
 1.7958422E+001  8.5095441E+002 
 1.7975330E+001  8.6205542E+002 
 1.7992241E+001  8.9266357E+002 
 1.8009151E+001  9.4104730E+002 
 1.8026062E+001  1.0060135E+003 
 1.8042973E+001  1.0743162E+003 
 1.8059883E+001  1.1350918E+003 
 1.8076794E+001  1.1787131E+003 
 1.8093704E+001  1.1919257E+003 
 1.8110615E+001  1.1690316E+003 
 1.8127525E+001  1.1156090E+003 
 1.8144436E+001  1.0401973E+003 
 1.8161345E+001  9.5629297E+002 
 1.8178255E+001  8.8303961E+002 
 1.8195166E+001  8.2871436E+002 
 1.8212076E+001  7.9160712E+002 
 1.8228987E+001  7.6902185E+002 
 1.8245897E+001  7.5891663E+002 
 1.8262808E+001  7.5900116E+002 
 1.8279718E+001  7.6622632E+002 
 1.8296629E+001  7.7779901E+002 
 1.8313540E+001  7.9959650E+002 
 1.8330448E+001  8.4676642E+002 
 1.8347359E+001  9.2802185E+002 
 1.8364269E+001  1.0405886E+003 
 1.8381180E+001  1.1880330E+003 
 1.8398090E+001  1.3674240E+003 
 1.8415001E+001  1.5478057E+003 
 1.8431911E+001  1.6991296E+003 
 1.8448822E+001  1.7991869E+003 
 1.8465733E+001  1.8309197E+003 
 1.8482643E+001  1.7913854E+003 
 1.8499554E+001  1.6750667E+003 
 1.8516462E+001  1.4957332E+003 
 1.8533373E+001  1.2998376E+003 
 1.8550283E+001  1.1238466E+003 
 1.8567194E+001  9.7692267E+002 
 1.8584105E+001  8.6232147E+002 
 1.8601015E+001  7.8452191E+002 
 1.8617926E+001  7.3241736E+002 
 1.8634836E+001  6.9931860E+002 
 1.8651747E+001  6.8186310E+002 
 1.8668657E+001  6.7707825E+002 
 1.8685568E+001  6.7980432E+002 
 1.8702477E+001  6.8810712E+002 
 1.8719387E+001  7.0937616E+002 
 1.8736298E+001  7.5193188E+002 
 1.8753208E+001  8.1348669E+002 
 1.8770119E+001  8.8987799E+002 
 1.8787029E+001  9.8540039E+002 
 1.8803940E+001  1.0870710E+003 
 1.8820850E+001  1.1709124E+003 
 1.8837761E+001  1.2311249E+003 
 1.8854671E+001  1.2633334E+003 
 1.8871580E+001  1.2578290E+003 
 1.8888491E+001  1.2125552E+003 
 1.8905401E+001  1.1359603E+003 
 1.8922312E+001  1.0356895E+003 
 1.8939222E+001  9.3281427E+002 
 1.8956133E+001  8.5161902E+002 
 1.8973043E+001  7.8763226E+002 
 1.8989954E+001  7.4224902E+002 
 1.9006865E+001  7.2034326E+002 
 1.9023775E+001  7.1316425E+002 
 1.9040686E+001  7.0804749E+002 
 1.9057594E+001  7.0437146E+002 
 1.9074505E+001  7.0218903E+002 
 1.9091415E+001  6.9574786E+002 
 1.9108326E+001  6.8283264E+002 
 1.9125237E+001  6.6460797E+002 
 1.9142147E+001  6.4768304E+002 
 1.9159058E+001  6.3872430E+002 
 1.9175968E+001  6.3619055E+002 
 1.9192879E+001  6.3441425E+002 
 1.9209789E+001  6.3273322E+002 
 1.9226700E+001  6.3328748E+002 
 1.9243608E+001  6.3752356E+002 
 1.9260519E+001  6.4068762E+002 
 1.9277430E+001  6.4288727E+002 
 1.9294340E+001  6.4820111E+002 
 1.9311251E+001  6.4930420E+002 
 1.9328161E+001  6.4806683E+002 
 1.9345072E+001  6.5387152E+002 
 1.9361982E+001  6.6571283E+002 
 1.9378893E+001  6.8236340E+002 
 1.9395803E+001  7.0767505E+002 
 1.9412714E+001  7.4226624E+002 
 1.9429623E+001  7.8310297E+002 
 1.9446533E+001  8.3246448E+002 
 1.9463444E+001  9.0328265E+002 
 1.9480354E+001  1.0008470E+003 
 1.9497265E+001  1.1212039E+003 
 1.9514175E+001  1.2674667E+003 
 1.9531086E+001  1.4375015E+003 
 1.9547997E+001  1.6063302E+003 
 1.9564907E+001  1.7449382E+003 
 1.9581818E+001  1.8438199E+003 
 1.9598726E+001  1.8862516E+003 
 1.9615637E+001  1.8658557E+003 
 1.9632547E+001  1.7935408E+003 
 1.9649458E+001  1.6893749E+003 
 1.9666368E+001  1.5738174E+003 
 1.9683279E+001  1.4869242E+003 
 1.9700190E+001  1.4474174E+003 
 1.9717100E+001  1.4314767E+003 
 1.9734011E+001  1.4357563E+003 
 1.9750921E+001  1.4488602E+003 
 1.9767832E+001  1.4560303E+003 
 1.9784740E+001  1.4314373E+003 
 1.9801651E+001  1.3668591E+003 
 1.9818562E+001  1.2693629E+003 
 1.9835472E+001  1.1537617E+003 
 1.9852383E+001  1.0436005E+003 
 1.9869293E+001  9.5202429E+002 
 1.9886204E+001  8.8540027E+002 
 1.9903114E+001  8.4410492E+002 
 1.9920025E+001  8.2518719E+002 
 1.9936935E+001  8.2885211E+002 
 1.9953846E+001  8.4880304E+002 
 1.9970755E+001  8.7764429E+002 
 1.9987665E+001  9.1591864E+002 
 2.0004576E+001  9.5827881E+002 
 2.0021486E+001  9.9856030E+002 
 2.0038397E+001  1.0400261E+003 
 2.0055307E+001  1.0807078E+003 
 2.0072218E+001  1.1062299E+003 
 2.0089128E+001  1.1108350E+003 
 2.0106039E+001  1.1017844E+003 
 2.0122950E+001  1.0826265E+003 
 2.0139860E+001  1.0625634E+003 
 2.0156769E+001  1.0505585E+003 
 2.0173679E+001  1.0532067E+003 
 2.0190590E+001  1.0702670E+003 
 2.0207500E+001  1.1054093E+003 
 2.0224411E+001  1.1622124E+003 
 2.0241322E+001  1.2247982E+003 
 2.0258232E+001  1.2712462E+003 
 2.0275143E+001  1.2897550E+003 
 2.0292053E+001  1.2786121E+003 
 2.0308964E+001  1.2425326E+003 
 2.0325872E+001  1.1990287E+003 
 2.0342783E+001  1.1643571E+003 
 2.0359694E+001  1.1329637E+003 
 2.0376604E+001  1.0971237E+003 
 2.0393515E+001  1.0695811E+003 
 2.0410425E+001  1.0498142E+003 
 2.0427336E+001  1.0220249E+003 
 2.0444246E+001  9.8939581E+002 
 2.0461157E+001  9.5241071E+002 
 2.0478067E+001  9.0605560E+002 
 2.0494978E+001  8.5814886E+002 
 2.0511887E+001  8.1883392E+002 
 2.0528797E+001  7.8792816E+002 
 2.0545708E+001  7.6305585E+002 
 2.0562618E+001  7.4830817E+002 
 2.0579529E+001  7.4328265E+002 
 2.0596439E+001  7.4147388E+002 
 2.0613350E+001  7.3731696E+002 
 2.0630260E+001  7.3592181E+002 
 2.0647171E+001  7.3640594E+002 
 2.0664082E+001  7.2720325E+002 
 2.0680992E+001  7.1589478E+002 
 2.0697901E+001  7.1043988E+002 
 2.0714811E+001  7.0630591E+002 
 2.0731722E+001  7.0247852E+002 
 2.0748632E+001  7.1106677E+002 
 2.0765543E+001  7.2935376E+002 
 2.0782454E+001  7.4480341E+002 
 2.0799364E+001  7.6741461E+002 
 2.0816275E+001  8.1148584E+002 
 2.0833185E+001  8.7234601E+002 
 2.0850096E+001  9.4533618E+002 
 2.0867004E+001  1.0427775E+003 
 2.0883915E+001  1.1660509E+003 
 2.0900826E+001  1.2975671E+003 
 2.0917736E+001  1.4233280E+003 
 2.0934647E+001  1.5356318E+003 
 2.0951557E+001  1.6268289E+003 
 2.0968468E+001  1.6754052E+003 
 2.0985378E+001  1.6659038E+003 
 2.1002289E+001  1.5993016E+003 
 2.1019199E+001  1.4807021E+003 
 2.1036110E+001  1.3351429E+003 
 2.1053019E+001  1.1918319E+003 
 2.1069929E+001  1.0637068E+003 
 2.1086840E+001  9.5345667E+002 
 2.1103750E+001  8.6854272E+002 
 2.1120661E+001  8.1209814E+002 
 2.1137571E+001  7.7295294E+002 
 2.1154482E+001  7.4864429E+002 
 2.1171392E+001  7.4271307E+002 
 2.1188303E+001  7.4342163E+002 
 2.1205214E+001  7.4159729E+002 
 2.1222124E+001  7.4519232E+002 
 2.1239033E+001  7.5407495E+002 
 2.1255943E+001  7.5778076E+002 
 2.1272854E+001  7.5850470E+002 
 2.1289764E+001  7.6076709E+002 
 2.1306675E+001  7.6371820E+002 
 2.1323586E+001  7.5955066E+002 
 2.1340496E+001  7.5047729E+002 
 2.1357407E+001  7.4506677E+002 
 2.1374317E+001  7.4427490E+002 
 2.1391228E+001  7.4042438E+002 
 2.1408138E+001  7.3744684E+002 
 2.1425047E+001  7.4601550E+002 
 2.1441957E+001  7.6023615E+002 
 2.1458868E+001  7.8044580E+002 
 2.1475779E+001  8.1592535E+002 
 2.1492689E+001  8.7063733E+002 
 2.1509600E+001  9.3618579E+002 
 2.1526510E+001  1.0104981E+003 
 2.1543421E+001  1.0927318E+003 
 2.1560331E+001  1.1629764E+003 
 2.1577242E+001  1.2110087E+003 
 2.1594151E+001  1.2394423E+003 
 2.1611061E+001  1.2440697E+003 
 2.1627972E+001  1.2169120E+003 
 2.1644882E+001  1.1634055E+003 
 2.1661793E+001  1.1050376E+003 
 2.1678703E+001  1.0479270E+003 
 2.1695614E+001  9.9799420E+002 
 2.1712524E+001  9.6560236E+002 
 2.1729435E+001  9.4849731E+002 
 2.1746346E+001  9.4031628E+002 
 2.1763256E+001  9.3976459E+002 
 2.1780165E+001  9.5227173E+002 
 2.1797075E+001  9.7323718E+002 
 2.1813986E+001  9.9550397E+002 
 2.1830896E+001  1.0189707E+003 
 2.1847807E+001  1.0429943E+003 
 2.1864717E+001  1.0690948E+003 
 2.1881628E+001  1.0926226E+003 
 2.1898539E+001  1.1081226E+003 
 2.1915449E+001  1.1250692E+003 
 2.1932360E+001  1.1484060E+003 
 2.1949270E+001  1.1782275E+003 
 2.1966179E+001  1.2250070E+003 
 2.1983089E+001  1.2939919E+003 
 2.2000000E+001  0.0000000E+000
