# Supplementary material for: Application of singular value decomposition analysis to time-dependent powder diffraction data of an in-situ photodimerization reaction
Source: J Synchrotron Radiat. 2014 Apr 2;21(Pt 3):554–60. doi: 10.1107/S1600577514004366 (PMC4333817; doi:10.1107/S1600577514004366)
Supplement: Supplementary file 1 [file s-21-00554-sup1.zip › 1cha/1chai_11.chi]

 3.5000501E+000  0.0000000E+000 
 3.5169604E+000  4.2703716E+003 
 3.5338709E+000  3.6975823E+003 
 3.5507813E+000  2.5672358E+003 
 3.5676916E+000  2.9398796E+003 
 3.5846019E+000  3.1517239E+003 
 3.6015124E+000  2.9534604E+003 
 3.6184227E+000  3.6886975E+003 
 3.6353331E+000  4.3640518E+003 
 3.6522434E+000  3.9125996E+003 
 3.6691539E+000  4.5444976E+003 
 3.6860642E+000  5.0445483E+003 
 3.7029746E+000  5.3344185E+003 
 3.7198849E+000  5.6098911E+003 
 3.7367954E+000  5.5923394E+003 
 3.7537057E+000  5.2760024E+003 
 3.7706161E+000  5.0519443E+003 
 3.7875264E+000  4.8447002E+003 
 3.8044369E+000  5.1209302E+003 
 3.8213472E+000  5.5910947E+003 
 3.8382576E+000  5.2016680E+003 
 3.8551679E+000  6.0700396E+003 
 3.8720784E+000  6.1352856E+003 
 3.8889887E+000  7.2139087E+003 
 3.9058990E+000  8.8350625E+003 
 3.9228094E+000  1.1793144E+004 
 3.9397199E+000  1.5139493E+004 
 3.9566302E+000  1.9508182E+004 
 3.9735405E+000  2.3436672E+004 
 3.9904509E+000  2.6696814E+004 
 4.0073614E+000  2.9518496E+004 
 4.0242715E+000  2.9636154E+004 
 4.0411820E+000  2.8112201E+004 
 4.0580926E+000  2.7539578E+004 
 4.0750027E+000  2.3304535E+004 
 4.0919132E+000  2.0356939E+004 
 4.1088238E+000  1.6482334E+004 
 4.1257339E+000  1.3257953E+004 
 4.1426444E+000  1.0928237E+004 
 4.1595545E+000  9.0293057E+003 
 4.1764650E+000  7.6284678E+003 
 4.1933756E+000  6.8455601E+003 
 4.2102857E+000  6.0712319E+003 
 4.2271962E+000  5.0677949E+003 
 4.2441068E+000  4.3368110E+003 
 4.2610168E+000  3.8908716E+003 
 4.2779274E+000  3.4053208E+003 
 4.2948375E+000  3.0603281E+003 
 4.3117480E+000  2.8400061E+003 
 4.3286586E+000  2.8464490E+003 
 4.3455687E+000  2.8187144E+003 
 4.3624792E+000  2.6480962E+003 
 4.3793898E+000  2.5077158E+003 
 4.3962998E+000  2.4451282E+003 
 4.4132104E+000  2.5014888E+003 
 4.4301205E+000  2.6074221E+003 
 4.4470310E+000  1.9455468E+003 
 4.4639416E+000  2.0738591E+003 
 4.4808517E+000  2.2167864E+003 
 4.4977622E+000  2.1322617E+003 
 4.5146728E+000  2.4763757E+003 
 4.5315828E+000  2.6500295E+003 
 4.5484934E+000  2.4373970E+003 
 4.5654039E+000  2.4478699E+003 
 4.5823140E+000  2.5026238E+003 
 4.5992246E+000  2.0783264E+003 
 4.6161346E+000  2.3527971E+003 
 4.6330452E+000  2.1550537E+003 
 4.6499557E+000  2.2279980E+003 
 4.6668658E+000  2.4655127E+003 
 4.6837764E+000  2.3074661E+003 
 4.7006869E+000  2.4159246E+003 
 4.7175970E+000  2.6778320E+003 
 4.7345076E+000  2.7590037E+003 
 4.7514176E+000  2.7741252E+003 
 4.7683282E+000  2.7778083E+003 
 4.7852387E+000  2.6179124E+003 
 4.8021488E+000  2.6696951E+003 
 4.8190594E+000  2.6720598E+003 
 4.8359699E+000  2.4467295E+003 
 4.8528800E+000  2.4858953E+003 
 4.8697906E+000  2.5397300E+003 
 4.8867006E+000  2.8003708E+003 
 4.9036112E+000  2.8007134E+003 
 4.9205217E+000  2.7009104E+003 
 4.9374318E+000  2.8644197E+003 
 4.9543424E+000  2.6377422E+003 
 4.9712529E+000  2.1102136E+003 
 4.9881630E+000  2.1717302E+003 
 5.0050735E+000  2.0477542E+003 
 5.0219836E+000  2.1324919E+003 
 5.0388942E+000  2.1505298E+003 
 5.0558047E+000  2.0692944E+003 
 5.0727148E+000  2.0426117E+003 
 5.0896254E+000  2.1098433E+003 
 5.1065359E+000  2.0474673E+003 
 5.1234460E+000  1.8804637E+003 
 5.1403565E+000  1.9071714E+003 
 5.1572666E+000  1.7698986E+003 
 5.1741772E+000  1.5643256E+003 
 5.1910877E+000  1.7748293E+003 
 5.2079978E+000  1.5747448E+003 
 5.2249084E+000  1.6554553E+003 
 5.2418189E+000  1.5996410E+003 
 5.2587290E+000  1.4996384E+003 
 5.2756395E+000  1.5242946E+003 
 5.2925496E+000  1.5184928E+003 
 5.3094602E+000  1.4768422E+003 
 5.3263707E+000  1.6077579E+003 
 5.3432808E+000  1.5241921E+003 
 5.3601913E+000  1.5232634E+003 
 5.3771019E+000  1.6762797E+003 
 5.3940120E+000  1.5885967E+003 
 5.4109225E+000  1.7977308E+003 
 5.4278326E+000  1.9556520E+003 
 5.4447432E+000  2.2952725E+003 
 5.4616537E+000  2.7931694E+003 
 5.4785638E+000  3.2999731E+003 
 5.4954743E+000  3.9484341E+003 
 5.5123849E+000  4.9560103E+003 
 5.5292950E+000  6.1849312E+003 
 5.5462055E+000  7.6619790E+003 
 5.5631161E+000  9.9311660E+003 
 5.5800261E+000  1.2369978E+004 
 5.5969367E+000  1.5490323E+004 
 5.6138468E+000  1.8185322E+004 
 5.6307573E+000  2.0067967E+004 
 5.6476679E+000  2.0784006E+004 
 5.6645780E+000  2.0097383E+004 
 5.6814885E+000  1.7988391E+004 
 5.6983991E+000  1.4972516E+004 
 5.7153091E+000  1.2156683E+004 
 5.7322197E+000  8.9627500E+003 
 5.7491298E+000  7.1617622E+003 
 5.7660403E+000  5.3033477E+003 
 5.7829509E+000  4.1182441E+003 
 5.7998610E+000  3.3960166E+003 
 5.8167715E+000  3.0060828E+003 
 5.8336821E+000  2.8968474E+003 
 5.8505921E+000  3.1052068E+003 
 5.8675027E+000  3.7871089E+003 
 5.8844128E+000  5.2094834E+003 
 5.9013233E+000  7.4341592E+003 
 5.9182339E+000  9.8700537E+003 
 5.9351439E+000  1.3577591E+004 
 5.9520545E+000  1.7077643E+004 
 5.9689651E+000  2.1281484E+004 
 5.9858751E+000  2.4677451E+004 
 6.0027857E+000  2.6138063E+004 
 6.0196958E+000  2.5807387E+004 
 6.0366063E+000  2.3584658E+004 
 6.0535169E+000  1.9682004E+004 
 6.0704269E+000  1.5616291E+004 
 6.0873375E+000  1.2255943E+004 
 6.1042480E+000  8.8648369E+003 
 6.1211581E+000  6.6262939E+003 
 6.1380687E+000  5.2442920E+003 
 6.1549788E+000  4.0256509E+003 
 6.1718893E+000  3.4541638E+003 
 6.1887999E+000  3.1477439E+003 
 6.2057099E+000  2.7268247E+003 
 6.2226205E+000  2.3581035E+003 
 6.2395310E+000  2.1425383E+003 
 6.2564411E+000  1.8943113E+003 
 6.2733517E+000  1.8120728E+003 
 6.2902617E+000  1.7628459E+003 
 6.3071723E+000  1.6318605E+003 
 6.3240829E+000  1.6299961E+003 
 6.3409929E+000  1.7981543E+003 
 6.3579035E+000  1.9323087E+003 
 6.3748140E+000  2.1374150E+003 
 6.3917241E+000  2.4705142E+003 
 6.4086347E+000  3.1628105E+003 
 6.4255447E+000  4.4129473E+003 
 6.4424553E+000  6.3119487E+003 
 6.4593658E+000  9.1830234E+003 
 6.4762759E+000  1.3181949E+004 
 6.4931865E+000  1.9836264E+004 
 6.5100970E+000  2.8332365E+004 
 6.5270071E+000  3.6561137E+004 
 6.5439177E+000  4.6472871E+004 
 6.5608277E+000  5.2650691E+004 
 6.5777383E+000  5.4040504E+004 
 6.5946488E+000  5.0851934E+004 
 6.6115589E+000  4.3031363E+004 
 6.6284695E+000  3.2644277E+004 
 6.6453800E+000  2.2539262E+004 
 6.6622901E+000  1.5280650E+004 
 6.6792006E+000  1.0911737E+004 
 6.6961112E+000  7.5771597E+003 
 6.7130213E+000  5.8507144E+003 
 6.7299318E+000  4.6148882E+003 
 6.7468419E+000  3.8146748E+003 
 6.7637525E+000  3.3559229E+003 
 6.7806630E+000  3.1288059E+003 
 6.7975731E+000  3.0947627E+003 
 6.8144836E+000  3.1985896E+003 
 6.8313942E+000  3.5510601E+003 
 6.8483043E+000  4.2630820E+003 
 6.8652148E+000  5.0883867E+003 
 6.8821249E+000  6.0615151E+003 
 6.8990355E+000  6.8696523E+003 
 6.9159460E+000  7.6126445E+003 
 6.9328561E+000  8.1215288E+003 
 6.9497666E+000  8.1471406E+003 
 6.9666772E+000  7.6525513E+003 
 6.9835873E+000  6.8102188E+003 
 7.0004978E+000  5.7320176E+003 
 7.0174079E+000  4.4838853E+003 
 7.0343184E+000  3.4821968E+003 
 7.0512290E+000  2.7003594E+003 
 7.0681391E+000  2.1787654E+003 
 7.0850496E+000  1.7850988E+003 
 7.1019602E+000  1.5494321E+003 
 7.1188703E+000  1.4465149E+003 
 7.1357808E+000  1.4264590E+003 
 7.1526909E+000  1.4383718E+003 
 7.1696014E+000  1.4795077E+003 
 7.1865120E+000  1.5214144E+003 
 7.2034221E+000  1.4582455E+003 
 7.2203326E+000  1.4073595E+003 
 7.2372432E+000  1.4193885E+003 
 7.2541533E+000  1.4550521E+003 
 7.2710638E+000  1.4429924E+003 
 7.2879739E+000  1.4179086E+003 
 7.3048844E+000  1.3987828E+003 
 7.3217950E+000  1.3839792E+003 
 7.3387051E+000  1.3192493E+003 
 7.3556156E+000  1.2564065E+003 
 7.3725262E+000  1.2610613E+003 
 7.3894362E+000  1.2196599E+003 
 7.4063468E+000  1.2693934E+003 
 7.4232569E+000  1.3888740E+003 
 7.4401674E+000  1.3394885E+003 
 7.4570780E+000  1.3209968E+003 
 7.4739881E+000  1.3390503E+003 
 7.4908986E+000  1.3409171E+003 
 7.5078092E+000  1.4273479E+003 
 7.5247192E+000  1.5224800E+003 
 7.5416298E+000  1.5265393E+003 
 7.5585399E+000  1.5580657E+003 
 7.5754504E+000  1.6864774E+003 
 7.5923610E+000  1.7850126E+003 
 7.6092710E+000  1.8046990E+003 
 7.6261816E+000  1.9266194E+003 
 7.6430922E+000  2.1230713E+003 
 7.6600022E+000  2.3282373E+003 
 7.6769128E+000  2.5687065E+003 
 7.6938233E+000  2.8047866E+003 
 7.7107334E+000  3.1196160E+003 
 7.7276440E+000  3.5514451E+003 
 7.7445540E+000  4.0407480E+003 
 7.7614646E+000  4.6417710E+003 
 7.7783751E+000  5.4284233E+003 
 7.7952852E+000  6.9165522E+003 
 7.8121958E+000  9.2317324E+003 
 7.8291063E+000  1.2622589E+004 
 7.8460164E+000  1.8027311E+004 
 7.8629270E+000  2.5290762E+004 
 7.8798370E+000  3.5930023E+004 
 7.8967476E+000  5.0067664E+004 
 7.9136581E+000  6.6005445E+004 
 7.9305682E+000  7.9417445E+004 
 7.9474788E+000  8.4202711E+004 
 7.9643893E+000  7.9914102E+004 
 7.9812994E+000  6.6981516E+004 
 7.9982100E+000  5.2018344E+004 
 8.0151205E+000  3.9976688E+004 
 8.0320311E+000  2.9547572E+004 
 8.0489407E+000  2.1558852E+004 
 8.0658512E+000  1.5884858E+004 
 8.0827618E+000  1.2021781E+004 
 8.0996723E+000  9.5719473E+003 
 8.1165829E+000  8.1457168E+003 
 8.1334925E+000  7.6842852E+003 
 8.1504030E+000  8.0455679E+003 
 8.1673136E+000  8.9513633E+003 
 8.1842241E+000  1.0578266E+004 
 8.2011347E+000  1.2766394E+004 
 8.2180443E+000  1.5651137E+004 
 8.2349548E+000  1.8637629E+004 
 8.2518654E+000  2.1491586E+004 
 8.2687759E+000  2.3619385E+004 
 8.2856865E+000  2.4131643E+004 
 8.3025970E+000  2.2627750E+004 
 8.3195066E+000  1.9381344E+004 
 8.3364172E+000  1.5324179E+004 
 8.3533278E+000  1.1829368E+004 
 8.3702383E+000  8.9427813E+003 
 8.3871489E+000  7.0530024E+003 
 8.4040585E+000  5.8946294E+003 
 8.4209690E+000  5.2186724E+003 
 8.4378796E+000  4.8409072E+003 
 8.4547901E+000  4.7187876E+003 
 8.4717007E+000  4.8288691E+003 
 8.4886103E+000  5.1064497E+003 
 8.5055208E+000  5.6372900E+003 
 8.5224314E+000  6.6866685E+003 
 8.5393419E+000  8.3766045E+003 
 8.5562525E+000  1.0951341E+004 
 8.5731630E+000  1.4978898E+004 
 8.5900726E+000  2.0383490E+004 
 8.6069832E+000  2.9104695E+004 
 8.6238937E+000  4.0205105E+004 
 8.6408043E+000  5.2360828E+004 
 8.6577148E+000  6.2844027E+004 
 8.6746244E+000  6.7655016E+004 
 8.6915350E+000  6.5985188E+004 
 8.7084455E+000  5.8800145E+004 
 8.7253561E+000  4.5974383E+004 
 8.7422667E+000  3.3524297E+004 
 8.7591772E+000  2.3170904E+004 
 8.7760868E+000  1.5898417E+004 
 8.7929974E+000  1.1036119E+004 
 8.8099079E+000  7.8872915E+003 
 8.8268185E+000  5.8773994E+003 
 8.8437290E+000  4.5564365E+003 
 8.8606386E+000  3.7160796E+003 
 8.8775492E+000  3.1885247E+003 
 8.8944597E+000  2.7546985E+003 
 8.9113703E+000  2.4759568E+003 
 8.9282808E+000  2.2598135E+003 
 8.9451904E+000  2.0280356E+003 
 8.9621010E+000  1.8418817E+003 
 8.9790115E+000  1.6766615E+003 
 8.9959221E+000  1.5507070E+003 
 9.0128326E+000  1.4983955E+003 
 9.0297432E+000  1.4304510E+003 
 9.0466528E+000  1.3243260E+003 
 9.0635633E+000  1.2975326E+003 
 9.0804739E+000  1.2353915E+003 
 9.0973845E+000  1.1616165E+003 
 9.1142950E+000  1.1414768E+003 
 9.1312046E+000  1.0789216E+003 
 9.1481152E+000  1.0774431E+003 
 9.1650257E+000  1.0943300E+003 
 9.1819363E+000  1.0798496E+003 
 9.1988468E+000  1.0611027E+003 
 9.2157564E+000  1.0498857E+003 
 9.2326670E+000  1.0298234E+003 
 9.2495775E+000  1.0462178E+003 
 9.2664881E+000  1.1024366E+003 
 9.2833986E+000  1.1073146E+003 
 9.3003092E+000  1.1377522E+003 
 9.3172188E+000  1.2143594E+003 
 9.3341293E+000  1.2874417E+003 
 9.3510399E+000  1.3458688E+003 
 9.3679504E+000  1.4262224E+003 
 9.3848610E+000  1.5440494E+003 
 9.4017706E+000  1.6895468E+003 
 9.4186811E+000  1.8531434E+003 
 9.4355917E+000  2.0925083E+003 
 9.4525023E+000  2.5437358E+003 
 9.4694128E+000  3.2503752E+003 
 9.4863224E+000  4.2255483E+003 
 9.5032330E+000  5.5305068E+003 
 9.5201435E+000  7.0865088E+003 
 9.5370541E+000  8.8849414E+003 
 9.5539646E+000  1.0525434E+004 
 9.5708752E+000  1.1809222E+004 
 9.5877848E+000  1.2512705E+004 
 9.6046953E+000  1.2413336E+004 
 9.6216059E+000  1.1583237E+004 
 9.6385164E+000  1.0276411E+004 
 9.6554270E+000  9.1725830E+003 
 9.6723366E+000  8.4285156E+003 
 9.6892471E+000  8.3133359E+003 
 9.7061577E+000  8.5938877E+003 
 9.7230682E+000  9.1131270E+003 
 9.7399788E+000  9.7658428E+003 
 9.7568893E+000  1.0278322E+004 
 9.7737989E+000  1.0413631E+004 
 9.7907095E+000  1.0121845E+004 
 9.8076200E+000  9.3686943E+003 
 9.8245306E+000  8.1476279E+003 
 9.8414412E+000  6.6796904E+003 
 9.8583508E+000  5.2558237E+003 
 9.8752613E+000  4.0877747E+003 
 9.8921719E+000  3.2713848E+003 
 9.9090824E+000  2.6568857E+003 
 9.9259930E+000  2.2321494E+003 
 9.9429026E+000  1.9902181E+003 
 9.9598131E+000  1.8742949E+003 
 9.9767237E+000  1.8208768E+003 
 9.9936342E+000  1.8072075E+003 
 1.0010545E+001  1.8195448E+003 
 1.0027455E+001  1.8107159E+003 
 1.0044365E+001  1.8640935E+003 
 1.0061275E+001  1.9021798E+003 
 1.0078186E+001  1.9507031E+003 
 1.0095097E+001  2.0001495E+003 
 1.0112007E+001  2.0502229E+003 
 1.0128917E+001  2.1441130E+003 
 1.0145827E+001  2.2571484E+003 
 1.0162738E+001  2.3517644E+003 
 1.0179648E+001  2.5009199E+003 
 1.0196559E+001  2.7119966E+003 
 1.0213469E+001  2.9478438E+003 
 1.0230379E+001  3.3307178E+003 
 1.0247290E+001  3.9244226E+003 
 1.0264200E+001  4.9064536E+003 
 1.0281111E+001  6.4644521E+003 
 1.0298021E+001  8.8246563E+003 
 1.0314931E+001  1.2281618E+004 
 1.0331841E+001  1.7209717E+004 
 1.0348752E+001  2.3807674E+004 
 1.0365663E+001  3.1937637E+004 
 1.0382573E+001  4.0218332E+004 
 1.0399483E+001  4.5090422E+004 
 1.0416393E+001  4.3940488E+004 
 1.0433304E+001  3.7640559E+004 
 1.0450214E+001  2.9487377E+004 
 1.0467125E+001  2.1587076E+004 
 1.0484035E+001  1.5328407E+004 
 1.0500945E+001  1.0988268E+004 
 1.0517856E+001  7.9580610E+003 
 1.0534766E+001  5.7907295E+003 
 1.0551677E+001  4.4235044E+003 
 1.0568587E+001  3.5837695E+003 
 1.0585497E+001  3.0567065E+003 
 1.0602407E+001  2.6885791E+003 
 1.0619318E+001  2.4357520E+003 
 1.0636229E+001  2.2628081E+003 
 1.0653139E+001  2.1137556E+003 
 1.0670049E+001  1.9968312E+003 
 1.0686959E+001  1.9282943E+003 
 1.0703870E+001  1.8938367E+003 
 1.0720780E+001  1.8674734E+003 
 1.0737691E+001  1.8458824E+003 
 1.0754601E+001  1.8397882E+003 
 1.0771511E+001  1.8616929E+003 
 1.0788422E+001  1.9132755E+003 
 1.0805332E+001  1.9492327E+003 
 1.0822243E+001  1.9875583E+003 
 1.0839153E+001  2.0190444E+003 
 1.0856063E+001  2.0526973E+003 
 1.0872973E+001  2.0858601E+003 
 1.0889884E+001  2.0900754E+003 
 1.0906795E+001  2.0769192E+003 
 1.0923705E+001  2.1108870E+003 
 1.0940615E+001  2.1862219E+003 
 1.0957525E+001  2.2656746E+003 
 1.0974436E+001  2.3924417E+003 
 1.0991346E+001  2.5888135E+003 
 1.1008257E+001  2.9670322E+003 
 1.1025167E+001  3.6153909E+003 
 1.1042077E+001  4.5863730E+003 
 1.1058988E+001  5.9826133E+003 
 1.1075898E+001  7.9179126E+003 
 1.1092809E+001  1.0426231E+004 
 1.1109719E+001  1.3481524E+004 
 1.1126629E+001  1.6643551E+004 
 1.1143539E+001  1.8966592E+004 
 1.1160450E+001  1.9915438E+004 
 1.1177361E+001  1.9246623E+004 
 1.1194271E+001  1.7190451E+004 
 1.1211181E+001  1.4407012E+004 
 1.1228091E+001  1.1585858E+004 
 1.1245002E+001  9.2569541E+003 
 1.1261912E+001  7.4587578E+003 
 1.1278823E+001  6.1558438E+003 
 1.1295733E+001  5.3397900E+003 
 1.1312643E+001  4.7429712E+003 
 1.1329554E+001  4.3154248E+003 
 1.1346464E+001  3.9737441E+003 
 1.1363375E+001  3.6541541E+003 
 1.1380285E+001  3.4283862E+003 
 1.1397195E+001  3.3179143E+003 
 1.1414105E+001  3.3447610E+003 
 1.1431016E+001  3.5811543E+003 
 1.1447927E+001  4.0356702E+003 
 1.1464837E+001  4.6834209E+003 
 1.1481747E+001  5.5158975E+003 
 1.1498657E+001  6.4898599E+003 
 1.1515568E+001  7.4694063E+003 
 1.1532478E+001  8.1456733E+003 
 1.1549389E+001  8.3271113E+003 
 1.1566299E+001  8.0120513E+003 
 1.1583209E+001  7.2177974E+003 
 1.1600120E+001  6.1098086E+003 
 1.1617030E+001  4.9374517E+003 
 1.1633941E+001  3.9166904E+003 
 1.1650851E+001  3.1171831E+003 
 1.1667761E+001  2.5500564E+003 
 1.1684671E+001  2.2276748E+003 
 1.1701582E+001  2.1280884E+003 
 1.1718493E+001  2.2749922E+003 
 1.1735403E+001  2.6756990E+003 
 1.1752314E+001  3.4211650E+003 
 1.1769223E+001  4.4676377E+003 
 1.1786134E+001  5.7714146E+003 
 1.1803044E+001  7.3742593E+003 
 1.1819955E+001  9.1541465E+003 
 1.1836865E+001  1.0879627E+004 
 1.1853775E+001  1.2243510E+004 
 1.1870686E+001  1.3042757E+004 
 1.1887596E+001  1.3675515E+004 
 1.1904507E+001  1.4706478E+004 
 1.1921417E+001  1.6439381E+004 
 1.1938327E+001  1.9000279E+004 
 1.1955237E+001  2.2700455E+004 
 1.1972148E+001  2.8150613E+004 
 1.1989058E+001  3.5217555E+004 
 1.2005969E+001  4.2272125E+004 
 1.2022880E+001  4.6021258E+004 
 1.2039789E+001  4.4085895E+004 
 1.2056700E+001  3.7432066E+004 
 1.2073610E+001  2.9005359E+004 
 1.2090521E+001  2.1326123E+004 
 1.2107431E+001  1.5116142E+004 
 1.2124341E+001  1.0597854E+004 
 1.2141252E+001  7.4985615E+003 
 1.2158162E+001  5.3747002E+003 
 1.2175073E+001  3.9936321E+003 
 1.2191983E+001  3.1576709E+003 
 1.2208893E+001  2.6265410E+003 
 1.2225803E+001  2.2655859E+003 
 1.2242714E+001  2.0275078E+003 
 1.2259624E+001  1.8651401E+003 
 1.2276535E+001  1.7465281E+003 
 1.2293446E+001  1.6754202E+003 
 1.2310355E+001  1.6544348E+003 
 1.2327266E+001  1.6627806E+003 
 1.2344176E+001  1.7127620E+003 
 1.2361087E+001  1.8578899E+003 
 1.2377997E+001  2.1543357E+003 
 1.2394907E+001  2.6509519E+003 
 1.2411818E+001  3.4353718E+003 
 1.2428728E+001  4.5652764E+003 
 1.2445639E+001  6.0980049E+003 
 1.2462549E+001  8.0738784E+003 
 1.2479459E+001  1.0227784E+004 
 1.2496369E+001  1.2145394E+004 
 1.2513280E+001  1.3371272E+004 
 1.2530190E+001  1.3478436E+004 
 1.2547101E+001  1.2360582E+004 
 1.2564012E+001  1.0395591E+004 
 1.2580921E+001  8.2727324E+003 
 1.2597832E+001  6.4926733E+003 
 1.2614742E+001  5.0782524E+003 
 1.2631653E+001  3.9860320E+003 
 1.2648563E+001  3.2488657E+003 
 1.2665473E+001  2.7464595E+003 
 1.2682384E+001  2.4060449E+003 
 1.2699294E+001  2.1725933E+003 
 1.2716205E+001  1.9878121E+003 
 1.2733115E+001  1.8059153E+003 
 1.2750025E+001  1.6163113E+003 
 1.2766935E+001  1.4412173E+003 
 1.2783846E+001  1.3073499E+003 
 1.2800756E+001  1.2140107E+003 
 1.2817667E+001  1.1468145E+003 
 1.2834578E+001  1.1141641E+003 
 1.2851487E+001  1.1152513E+003 
 1.2868398E+001  1.1271646E+003 
 1.2885308E+001  1.1406379E+003 
 1.2902219E+001  1.1508611E+003 
 1.2919129E+001  1.1563640E+003 
 1.2936039E+001  1.1737153E+003 
 1.2952950E+001  1.2139897E+003 
 1.2969860E+001  1.2832125E+003 
 1.2986771E+001  1.4154061E+003 
 1.3003681E+001  1.6287859E+003 
 1.3020592E+001  1.9303867E+003 
 1.3037501E+001  2.3420059E+003 
 1.3054412E+001  2.9125291E+003 
 1.3071322E+001  3.6902690E+003 
 1.3088233E+001  4.6350884E+003 
 1.3105144E+001  5.7021880E+003 
 1.3122053E+001  6.7928716E+003 
 1.3138964E+001  7.6769824E+003 
 1.3155874E+001  8.2097949E+003 
 1.3172785E+001  8.3575469E+003 
 1.3189695E+001  8.1077954E+003 
 1.3206605E+001  7.6247456E+003 
 1.3223516E+001  7.0621909E+003 
 1.3240426E+001  6.4793594E+003 
 1.3257337E+001  5.9371255E+003 
 1.3274247E+001  5.4711948E+003 
 1.3291158E+001  5.0848843E+003 
 1.3308067E+001  4.7295190E+003 
 1.3324978E+001  4.3688496E+003 
 1.3341888E+001  3.9712534E+003 
 1.3358799E+001  3.5033611E+003 
 1.3375710E+001  2.9916462E+003 
 1.3392619E+001  2.4795454E+003 
 1.3409530E+001  2.0363695E+003 
 1.3426440E+001  1.6973400E+003 
 1.3443351E+001  1.4411049E+003 
 1.3460261E+001  1.2728148E+003 
 1.3477171E+001  1.1663922E+003 
 1.3494081E+001  1.0983083E+003 
 1.3510992E+001  1.0582041E+003 
 1.3527903E+001  1.0238583E+003 
 1.3544813E+001  9.9251117E+002 
 1.3561724E+001  9.7585016E+002 
 1.3578633E+001  9.6246179E+002 
 1.3595544E+001  9.4177350E+002 
 1.3612454E+001  9.2335889E+002 
 1.3629365E+001  9.1919995E+002 
 1.3646276E+001  9.2069849E+002 
 1.3663185E+001  9.1992151E+002 
 1.3680096E+001  9.2181189E+002 
 1.3697006E+001  9.2885419E+002 
 1.3713917E+001  9.4304340E+002 
 1.3730827E+001  9.6748859E+002 
 1.3747737E+001  9.9606860E+002 
 1.3764647E+001  1.0269988E+003 
 1.3781558E+001  1.0729592E+003 
 1.3798469E+001  1.1299518E+003 
 1.3815379E+001  1.1874414E+003 
 1.3832290E+001  1.2481418E+003 
 1.3849199E+001  1.2974840E+003 
 1.3866110E+001  1.3221051E+003 
 1.3883020E+001  1.3306548E+003 
 1.3899931E+001  1.3235574E+003 
 1.3916842E+001  1.2904440E+003 
 1.3933751E+001  1.2340358E+003 
 1.3950662E+001  1.1689678E+003 
 1.3967572E+001  1.1058695E+003 
 1.3984483E+001  1.0601281E+003 
 1.4001393E+001  1.0390359E+003 
 1.4018304E+001  1.0280944E+003 
 1.4035213E+001  1.0204885E+003 
 1.4052124E+001  1.0150750E+003 
 1.4069035E+001  1.0138352E+003 
 1.4085945E+001  1.0129063E+003 
 1.4102856E+001  1.0060864E+003 
 1.4119765E+001  1.0034308E+003 
 1.4136676E+001  1.0091114E+003 
 1.4153586E+001  1.0147803E+003 
 1.4170497E+001  1.0216498E+003 
 1.4187407E+001  1.0406516E+003 
 1.4204317E+001  1.0698210E+003 
 1.4221228E+001  1.1183506E+003 
 1.4238138E+001  1.2034773E+003 
 1.4255049E+001  1.3269454E+003 
 1.4271959E+001  1.4818928E+003 
 1.4288870E+001  1.6429354E+003 
 1.4305779E+001  1.7815811E+003 
 1.4322690E+001  1.8992725E+003 
 1.4339601E+001  1.9753149E+003 
 1.4356511E+001  1.9825563E+003 
 1.4373422E+001  1.9200222E+003 
 1.4390331E+001  1.8023156E+003 
 1.4407242E+001  1.6533269E+003 
 1.4424152E+001  1.4894718E+003 
 1.4441063E+001  1.3350083E+003 
 1.4457973E+001  1.2072915E+003 
 1.4474883E+001  1.1100156E+003 
 1.4491794E+001  1.0460339E+003 
 1.4508704E+001  1.0083372E+003 
 1.4525615E+001  9.8978766E+002 
 1.4542525E+001  9.8302960E+002 
 1.4559436E+001  9.7809235E+002 
 1.4576345E+001  9.7039893E+002 
 1.4593256E+001  9.6339612E+002 
 1.4610167E+001  9.6629590E+002 
 1.4627077E+001  9.7396497E+002 
 1.4643988E+001  9.7283252E+002 
 1.4660897E+001  9.7220990E+002 
 1.4677808E+001  9.7437384E+002 
 1.4694718E+001  9.7811078E+002 
 1.4711629E+001  9.9119836E+002 
 1.4728539E+001  1.0124371E+003 
 1.4745449E+001  1.0480243E+003 
 1.4762360E+001  1.0980916E+003 
 1.4779270E+001  1.1540554E+003 
 1.4796181E+001  1.2146329E+003 
 1.4813091E+001  1.2722225E+003 
 1.4830002E+001  1.3246790E+003 
 1.4846911E+001  1.3787491E+003 
 1.4863822E+001  1.4095962E+003 
 1.4880733E+001  1.4063137E+003 
 1.4897643E+001  1.3831525E+003 
 1.4914554E+001  1.3480809E+003 
 1.4931463E+001  1.3015924E+003 
 1.4948374E+001  1.2488995E+003 
 1.4965284E+001  1.2000482E+003 
 1.4982195E+001  1.1601765E+003 
 1.4999105E+001  1.1424413E+003 
 1.5016016E+001  1.1503914E+003 
 1.5032926E+001  1.1812949E+003 
 1.5049836E+001  1.2495848E+003 
 1.5066747E+001  1.3809102E+003 
 1.5083657E+001  1.5864830E+003 
 1.5100568E+001  1.8548881E+003 
 1.5117477E+001  2.1759688E+003 
 1.5134388E+001  2.5393372E+003 
 1.5151299E+001  2.9040549E+003 
 1.5168209E+001  3.2106992E+003 
 1.5185120E+001  3.4146770E+003 
 1.5202029E+001  3.4739871E+003 
 1.5218940E+001  3.3473608E+003 
 1.5235850E+001  3.0319822E+003 
 1.5252761E+001  2.6277939E+003 
 1.5269671E+001  2.2580276E+003 
 1.5286582E+001  1.9714836E+003 
 1.5303492E+001  1.7817076E+003 
 1.5320402E+001  1.6769177E+003 
 1.5337313E+001  1.6367515E+003 
 1.5354223E+001  1.6499031E+003 
 1.5371134E+001  1.6877333E+003 
 1.5388043E+001  1.7237703E+003 
 1.5404954E+001  1.7443346E+003 
 1.5421865E+001  1.7523324E+003 
 1.5438775E+001  1.7577468E+003 
 1.5455686E+001  1.7666362E+003 
 1.5472595E+001  1.7917888E+003 
 1.5489506E+001  1.8513267E+003 
 1.5506416E+001  1.9410168E+003 
 1.5523327E+001  2.0384749E+003 
 1.5540237E+001  2.1291504E+003 
 1.5557148E+001  2.1911243E+003 
 1.5574058E+001  2.1941406E+003 
 1.5590968E+001  2.1414155E+003 
 1.5607879E+001  2.0425470E+003 
 1.5624789E+001  1.8927972E+003 
 1.5641700E+001  1.7281343E+003 
 1.5658609E+001  1.5697550E+003 
 1.5675520E+001  1.4274053E+003 
 1.5692430E+001  1.3206639E+003 
 1.5709341E+001  1.2515255E+003 
 1.5726252E+001  1.2115933E+003 
 1.5743161E+001  1.1913300E+003 
 1.5760072E+001  1.1877789E+003 
 1.5776982E+001  1.2021373E+003 
 1.5793893E+001  1.2336602E+003 
 1.5810803E+001  1.2930989E+003 
 1.5827714E+001  1.3764092E+003 
 1.5844624E+001  1.4867769E+003 
 1.5861534E+001  1.6374436E+003 
 1.5878445E+001  1.8197888E+003 
 1.5895355E+001  2.0141637E+003 
 1.5912266E+001  2.2007898E+003 
 1.5929175E+001  2.3504951E+003 
 1.5946086E+001  2.4348650E+003 
 1.5962996E+001  2.4506809E+003 
 1.5979907E+001  2.4208765E+003 
 1.5996818E+001  2.3718623E+003 
 1.6013727E+001  2.3158789E+003 
 1.6030638E+001  2.2792122E+003 
 1.6047548E+001  2.2788169E+003 
 1.6064459E+001  2.3094961E+003 
 1.6081369E+001  2.3640093E+003 
 1.6098280E+001  2.4377715E+003 
 1.6115191E+001  2.4992737E+003 
 1.6132101E+001  2.4943572E+003 
 1.6149012E+001  2.4121101E+003 
 1.6165920E+001  2.2724209E+003 
 1.6182831E+001  2.0887009E+003 
 1.6199741E+001  1.8689950E+003 
 1.6216652E+001  1.6542419E+003 
 1.6233562E+001  1.4765369E+003 
 1.6250473E+001  1.3341998E+003 
 1.6267384E+001  1.2231421E+003 
 1.6284294E+001  1.1444215E+003 
 1.6301205E+001  1.0947118E+003 
 1.6318115E+001  1.0622219E+003 
 1.6335024E+001  1.0350524E+003 
 1.6351934E+001  1.0151226E+003 
 1.6368845E+001  1.0034567E+003 
 1.6385756E+001  9.9734283E+002 
 1.6402666E+001  1.0000557E+003 
 1.6419577E+001  1.0077491E+003 
 1.6436487E+001  1.0207008E+003 
 1.6453398E+001  1.0481831E+003 
 1.6470308E+001  1.0928710E+003 
 1.6487219E+001  1.1487609E+003 
 1.6504129E+001  1.2167412E+003 
 1.6521038E+001  1.3009646E+003 
 1.6537949E+001  1.3855078E+003 
 1.6554859E+001  1.4577518E+003 
 1.6571770E+001  1.5051383E+003 
 1.6588680E+001  1.5213389E+003 
 1.6605591E+001  1.5096147E+003 
 1.6622501E+001  1.4792120E+003 
 1.6639412E+001  1.4371697E+003 
 1.6656322E+001  1.3918640E+003 
 1.6673233E+001  1.3575115E+003 
 1.6690144E+001  1.3517719E+003 
 1.6707052E+001  1.3814807E+003 
 1.6723963E+001  1.4187302E+003 
 1.6740873E+001  1.4554760E+003 
 1.6757784E+001  1.4708318E+003 
 1.6774694E+001  1.4455977E+003 
 1.6791605E+001  1.3831086E+003 
 1.6808516E+001  1.3011223E+003 
 1.6825426E+001  1.2181062E+003 
 1.6842337E+001  1.1429126E+003 
 1.6859247E+001  1.0888220E+003 
 1.6876158E+001  1.0736349E+003 
 1.6893066E+001  1.1057178E+003 
 1.6909977E+001  1.1828984E+003 
 1.6926888E+001  1.2823005E+003 
 1.6943798E+001  1.3848353E+003 
 1.6960709E+001  1.4673704E+003 
 1.6977619E+001  1.5214823E+003 
 1.6994530E+001  1.5608197E+003 
 1.7011440E+001  1.5949537E+003 
 1.7028351E+001  1.6276074E+003 
 1.7045261E+001  1.6680400E+003 
 1.7062170E+001  1.7267993E+003 
 1.7079081E+001  1.8052480E+003 
 1.7095991E+001  1.8947437E+003 
 1.7112902E+001  1.9647429E+003 
 1.7129812E+001  1.9749349E+003 
 1.7146723E+001  1.9059220E+003 
 1.7163633E+001  1.7690131E+003 
 1.7180544E+001  1.5910160E+003 
 1.7197454E+001  1.4039708E+003 
 1.7214365E+001  1.2324330E+003 
 1.7231276E+001  1.0895101E+003 
 1.7248184E+001  9.8740887E+002 
 1.7265095E+001  9.3932141E+002 
 1.7282005E+001  9.5820502E+002 
 1.7298916E+001  1.0359066E+003 
 1.7315826E+001  1.1645959E+003 
 1.7332737E+001  1.3476545E+003 
 1.7349648E+001  1.5615293E+003 
 1.7366558E+001  1.7748298E+003 
 1.7383469E+001  1.9591002E+003 
 1.7400379E+001  2.0832219E+003 
 1.7417290E+001  2.1227573E+003 
 1.7434198E+001  2.0699688E+003 
 1.7451109E+001  1.9272902E+003 
 1.7468019E+001  1.7148809E+003 
 1.7484930E+001  1.4891613E+003 
 1.7501841E+001  1.2812340E+003 
 1.7518751E+001  1.1099528E+003 
 1.7535662E+001  9.8570001E+002 
 1.7552572E+001  9.0590002E+002 
 1.7569483E+001  8.5985590E+002 
 1.7586393E+001  8.4276044E+002 
 1.7603302E+001  8.5627478E+002 
 1.7620213E+001  8.9755499E+002 
 1.7637123E+001  9.6485815E+002 
 1.7654034E+001  1.0486504E+003 
 1.7670944E+001  1.1323151E+003 
 1.7687855E+001  1.2013843E+003 
 1.7704765E+001  1.2525503E+003 
 1.7721676E+001  1.2728375E+003 
 1.7738586E+001  1.2504497E+003 
 1.7755497E+001  1.1898156E+003 
 1.7772408E+001  1.1064773E+003 
 1.7789316E+001  1.0165013E+003 
 1.7806227E+001  9.3178534E+002 
 1.7823137E+001  8.6670966E+002 
 1.7840048E+001  8.3315070E+002 
 1.7856958E+001  8.2447406E+002 
 1.7873869E+001  8.2930328E+002 
 1.7890779E+001  8.4178674E+002 
 1.7907690E+001  8.5202173E+002 
 1.7924601E+001  8.6057886E+002 
 1.7941511E+001  8.6967126E+002 
 1.7958422E+001  8.7871625E+002 
 1.7975330E+001  9.0009021E+002 
 1.7992241E+001  9.3878412E+002 
 1.8009151E+001  9.8745319E+002 
 1.8026062E+001  1.0529052E+003 
 1.8042973E+001  1.1264882E+003 
 1.8059883E+001  1.1873347E+003 
 1.8076794E+001  1.2240276E+003 
 1.8093704E+001  1.2337690E+003 
 1.8110615E+001  1.2115763E+003 
 1.8127525E+001  1.1595991E+003 
 1.8144436E+001  1.0875430E+003 
 1.8161345E+001  1.0073680E+003 
 1.8178255E+001  9.2955322E+002 
 1.8195166E+001  8.6096411E+002 
 1.8212076E+001  8.1404968E+002 
 1.8228987E+001  7.8716455E+002 
 1.8245897E+001  7.7235455E+002 
 1.8262808E+001  7.7164111E+002 
 1.8279718E+001  7.8171259E+002 
 1.8296629E+001  7.9618134E+002 
 1.8313540E+001  8.2036414E+002 
 1.8330448E+001  8.6774457E+002 
 1.8347359E+001  9.4899982E+002 
 1.8364269E+001  1.0675167E+003 
 1.8381180E+001  1.2221305E+003 
 1.8398090E+001  1.4070039E+003 
 1.8415001E+001  1.5988568E+003 
 1.8431911E+001  1.7649165E+003 
 1.8448822E+001  1.8744862E+003 
 1.8465733E+001  1.9104525E+003 
 1.8482643E+001  1.8712028E+003 
 1.8499554E+001  1.7552252E+003 
 1.8516462E+001  1.5749551E+003 
 1.8533373E+001  1.3738324E+003 
 1.8550283E+001  1.1900166E+003 
 1.8567194E+001  1.0270436E+003 
 1.8584105E+001  8.9619324E+002 
 1.8601015E+001  8.1052039E+002 
 1.8617926E+001  7.5209729E+002 
 1.8634836E+001  7.1521283E+002 
 1.8651747E+001  6.9622131E+002 
 1.8668657E+001  6.8966821E+002 
 1.8685568E+001  6.8989734E+002 
 1.8702477E+001  6.9611035E+002 
 1.8719387E+001  7.1879608E+002 
 1.8736298E+001  7.6565820E+002 
 1.8753208E+001  8.3449658E+002 
 1.8770119E+001  9.2274628E+002 
 1.8787029E+001  1.0272611E+003 
 1.8803940E+001  1.1333828E+003 
 1.8820850E+001  1.2214949E+003 
 1.8837761E+001  1.2883728E+003 
 1.8854671E+001  1.3239059E+003 
 1.8871580E+001  1.3199783E+003 
 1.8888491E+001  1.2784187E+003 
 1.8905401E+001  1.2002864E+003 
 1.8922312E+001  1.0941167E+003 
 1.8939222E+001  9.8154626E+002 
 1.8956133E+001  8.8619220E+002 
 1.8973043E+001  8.1714520E+002 
 1.8989954E+001  7.6815759E+002 
 1.9006865E+001  7.3886792E+002 
 1.9023775E+001  7.2628125E+002 
 1.9040686E+001  7.2089630E+002 
 1.9057594E+001  7.1784137E+002 
 1.9074505E+001  7.1098828E+002 
 1.9091415E+001  6.9668134E+002 
 1.9108326E+001  6.8330664E+002 
 1.9125237E+001  6.7369189E+002 
 1.9142147E+001  6.6044464E+002 
 1.9159058E+001  6.4624445E+002 
 1.9175968E+001  6.4119177E+002 
 1.9192879E+001  6.4103314E+002 
 1.9209789E+001  6.4180682E+002 
 1.9226700E+001  6.4452856E+002 
 1.9243608E+001  6.4702960E+002 
 1.9260519E+001  6.4832776E+002 
 1.9277430E+001  6.5210699E+002 
 1.9294340E+001  6.5594568E+002 
 1.9311251E+001  6.5480975E+002 
 1.9328161E+001  6.5452960E+002 
 1.9345072E+001  6.6406073E+002 
 1.9361982E+001  6.7814777E+002 
 1.9378893E+001  6.9237885E+002 
 1.9395803E+001  7.1647217E+002 
 1.9412714E+001  7.5026392E+002 
 1.9429623E+001  7.9254877E+002 
 1.9446533E+001  8.4999078E+002 
 1.9463444E+001  9.3289966E+002 
 1.9480354E+001  1.0391462E+003 
 1.9497265E+001  1.1704421E+003 
 1.9514175E+001  1.3325431E+003 
 1.9531086E+001  1.5082545E+003 
 1.9547997E+001  1.6826047E+003 
 1.9564907E+001  1.8364232E+003 
 1.9581818E+001  1.9494857E+003 
 1.9598726E+001  1.9982042E+003 
 1.9615637E+001  1.9769264E+003 
 1.9632547E+001  1.9022612E+003 
 1.9649458E+001  1.7981963E+003 
 1.9666368E+001  1.6848730E+003 
 1.9683279E+001  1.5978765E+003 
 1.9700190E+001  1.5522312E+003 
 1.9717100E+001  1.5262144E+003 
 1.9734011E+001  1.5183234E+003 
 1.9750921E+001  1.5235555E+003 
 1.9767832E+001  1.5277006E+003 
 1.9784740E+001  1.5040417E+003 
 1.9801651E+001  1.4391504E+003 
 1.9818562E+001  1.3355270E+003 
 1.9835472E+001  1.2118926E+003 
 1.9852383E+001  1.0919005E+003 
 1.9869293E+001  9.9438135E+002 
 1.9886204E+001  9.2691833E+002 
 1.9903114E+001  8.8057953E+002 
 1.9920025E+001  8.5773724E+002 
 1.9936935E+001  8.6000964E+002 
 1.9953846E+001  8.8158337E+002 
 1.9970755E+001  9.1268805E+002 
 1.9987665E+001  9.5468091E+002 
 2.0004576E+001  1.0061713E+003 
 2.0021486E+001  1.0553126E+003 
 2.0038397E+001  1.0998754E+003 
 2.0055307E+001  1.1439609E+003 
 2.0072218E+001  1.1693638E+003 
 2.0089128E+001  1.1687531E+003 
 2.0106039E+001  1.1603230E+003 
 2.0122950E+001  1.1448396E+003 
 2.0139860E+001  1.1243129E+003 
 2.0156769E+001  1.1110652E+003 
 2.0173679E+001  1.1150126E+003 
 2.0190590E+001  1.1343719E+003 
 2.0207500E+001  1.1690535E+003 
 2.0224411E+001  1.2215942E+003 
 2.0241322E+001  1.2830699E+003 
 2.0258232E+001  1.3328186E+003 
 2.0275143E+001  1.3535961E+003 
 2.0292053E+001  1.3468267E+003 
 2.0308964E+001  1.3188204E+003 
 2.0325872E+001  1.2811930E+003 
 2.0342783E+001  1.2455869E+003 
 2.0359694E+001  1.2065923E+003 
 2.0376604E+001  1.1653112E+003 
 2.0393515E+001  1.1387832E+003 
 2.0410425E+001  1.1178423E+003 
 2.0427336E+001  1.0862877E+003 
 2.0444246E+001  1.0491390E+003 
 2.0461157E+001  1.0032178E+003 
 2.0478067E+001  9.4741956E+002 
 2.0494978E+001  8.9111456E+002 
 2.0511887E+001  8.4470068E+002 
 2.0528797E+001  8.1098285E+002 
 2.0545708E+001  7.8512805E+002 
 2.0562618E+001  7.6795386E+002 
 2.0579529E+001  7.5924310E+002 
 2.0596439E+001  7.5568268E+002 
 2.0613350E+001  7.4904010E+002 
 2.0630260E+001  7.4485541E+002 
 2.0647171E+001  7.4507019E+002 
 2.0664082E+001  7.3581549E+002 
 2.0680992E+001  7.2646295E+002 
 2.0697901E+001  7.2424762E+002 
 2.0714811E+001  7.2512488E+002 
 2.0731722E+001  7.2314734E+002 
 2.0748632E+001  7.2712897E+002 
 2.0765543E+001  7.3885480E+002 
 2.0782454E+001  7.5367181E+002 
 2.0799364E+001  7.8161176E+002 
 2.0816275E+001  8.3069348E+002 
 2.0833185E+001  8.9544421E+002 
 2.0850096E+001  9.7380316E+002 
 2.0867004E+001  1.0771169E+003 
 2.0883915E+001  1.2053419E+003 
 2.0900826E+001  1.3443245E+003 
 2.0917736E+001  1.4800291E+003 
 2.0934647E+001  1.6036608E+003 
 2.0951557E+001  1.7018956E+003 
 2.0968468E+001  1.7499563E+003 
 2.0985378E+001  1.7430942E+003 
 2.1002289E+001  1.6851183E+003 
 2.1019199E+001  1.5704241E+003 
 2.1036110E+001  1.4189624E+003 
 2.1053019E+001  1.2637357E+003 
 2.1069929E+001  1.1223173E+003 
 2.1086840E+001  1.0008118E+003 
 2.1103750E+001  9.0962274E+002 
 2.1120661E+001  8.5095288E+002 
 2.1137571E+001  8.0843292E+002 
 2.1154482E+001  7.7430774E+002 
 2.1171392E+001  7.5673212E+002 
 2.1188303E+001  7.5288599E+002 
 2.1205214E+001  7.5282813E+002 
 2.1222124E+001  7.5828363E+002 
 2.1239033E+001  7.6841132E+002 
 2.1255943E+001  7.7538141E+002 
 2.1272854E+001  7.7870642E+002 
 2.1289764E+001  7.8029584E+002 
 2.1306675E+001  7.8049805E+002 
 2.1323586E+001  7.7468268E+002 
 2.1340496E+001  7.6566541E+002 
 2.1357407E+001  7.6047418E+002 
 2.1374317E+001  7.5602423E+002 
 2.1391228E+001  7.5042444E+002 
 2.1408138E+001  7.4990479E+002 
 2.1425047E+001  7.5716864E+002 
 2.1441957E+001  7.7049652E+002 
 2.1458868E+001  7.9305548E+002 
 2.1475779E+001  8.2897369E+002 
 2.1492689E+001  8.8353040E+002 
 2.1509600E+001  9.5270728E+002 
 2.1526510E+001  1.0331293E+003 
 2.1543421E+001  1.1234069E+003 
 2.1560331E+001  1.2040930E+003 
 2.1577242E+001  1.2576073E+003 
 2.1594151E+001  1.2849191E+003 
 2.1611061E+001  1.2878363E+003 
 2.1627972E+001  1.2631479E+003 
 2.1644882E+001  1.2176824E+003 
 2.1661793E+001  1.1633568E+003 
 2.1678703E+001  1.1013096E+003 
 2.1695614E+001  1.0395676E+003 
 2.1712524E+001  9.9619019E+002 
 2.1729435E+001  9.7241846E+002 
 2.1746346E+001  9.6342957E+002 
 2.1763256E+001  9.6596991E+002 
 2.1780165E+001  9.8063257E+002 
 2.1797075E+001  1.0031402E+003 
 2.1813986E+001  1.0248132E+003 
 2.1830896E+001  1.0473973E+003 
 2.1847807E+001  1.0712482E+003 
 2.1864717E+001  1.0949991E+003 
 2.1881628E+001  1.1182937E+003 
 2.1898539E+001  1.1366791E+003 
 2.1915449E+001  1.1583057E+003 
 2.1932360E+001  1.1882593E+003 
 2.1949270E+001  1.2250438E+003 
 2.1966179E+001  1.2790455E+003 
 2.1983089E+001  1.3537791E+003 
 2.2000000E+001  0.0000000E+000
