# Supplementary material for: Application of singular value decomposition analysis to time-dependent powder diffraction data of an in-situ photodimerization reaction
Source: J Synchrotron Radiat. 2014 Apr 2;21(Pt 3):554–60. doi: 10.1107/S1600577514004366 (PMC4333817; doi:10.1107/S1600577514004366)
Supplement: Supplementary file 1 [file s-21-00554-sup1.zip › 1cha/1chai_20.chi]

 3.5000501E+000  0.0000000E+000 
 3.5169604E+000  4.2884976E+003 
 3.5338709E+000  3.8663184E+003 
 3.5507813E+000  2.5174429E+003 
 3.5676916E+000  2.5122905E+003 
 3.5846019E+000  2.8864563E+003 
 3.6015124E+000  2.9746279E+003 
 3.6184227E+000  3.5776226E+003 
 3.6353331E+000  3.8794602E+003 
 3.6522434E+000  3.2627432E+003 
 3.6691539E+000  3.9348877E+003 
 3.6860642E+000  4.2765435E+003 
 3.7029746E+000  4.4007222E+003 
 3.7198849E+000  5.3493848E+003 
 3.7367954E+000  5.2376484E+003 
 3.7537057E+000  5.0052305E+003 
 3.7706161E+000  5.0833608E+003 
 3.7875264E+000  4.6129648E+003 
 3.8044369E+000  4.4848179E+003 
 3.8213472E+000  5.2327622E+003 
 3.8382576E+000  4.9559512E+003 
 3.8551679E+000  5.9317686E+003 
 3.8720784E+000  6.1451235E+003 
 3.8889887E+000  7.5537271E+003 
 3.9058990E+000  9.7660684E+003 
 3.9228094E+000  1.2710414E+004 
 3.9397199E+000  1.6005636E+004 
 3.9566302E+000  2.0606281E+004 
 3.9735405E+000  2.4875051E+004 
 3.9904509E+000  2.7823766E+004 
 4.0073614E+000  3.0061934E+004 
 4.0242715E+000  3.0662033E+004 
 4.0411820E+000  2.9335844E+004 
 4.0580926E+000  2.9309432E+004 
 4.0750027E+000  2.6200125E+004 
 4.0919132E+000  2.3449049E+004 
 4.1088238E+000  1.9799057E+004 
 4.1257339E+000  1.6220728E+004 
 4.1426444E+000  1.3398077E+004 
 4.1595545E+000  1.0944634E+004 
 4.1764650E+000  8.8921563E+003 
 4.1933756E+000  7.7294956E+003 
 4.2102857E+000  6.8601714E+003 
 4.2271962E+000  5.2722808E+003 
 4.2441068E+000  4.5565859E+003 
 4.2610168E+000  3.6374622E+003 
 4.2779274E+000  3.2117234E+003 
 4.2948375E+000  2.9947002E+003 
 4.3117480E+000  2.8747249E+003 
 4.3286586E+000  2.7919648E+003 
 4.3455687E+000  2.6815388E+003 
 4.3624792E+000  2.6836985E+003 
 4.3793898E+000  2.7601904E+003 
 4.3962998E+000  2.5636902E+003 
 4.4132104E+000  2.5298601E+003 
 4.4301205E+000  2.5879814E+003 
 4.4470310E+000  2.0039368E+003 
 4.4639416E+000  2.2324067E+003 
 4.4808517E+000  2.5531069E+003 
 4.4977622E+000  2.4875500E+003 
 4.5146728E+000  2.6057637E+003 
 4.5315828E+000  2.4986326E+003 
 4.5484934E+000  2.2506255E+003 
 4.5654039E+000  2.4274897E+003 
 4.5823140E+000  2.4541367E+003 
 4.5992246E+000  2.1351941E+003 
 4.6161346E+000  2.5214797E+003 
 4.6330452E+000  2.4698950E+003 
 4.6499557E+000  2.1984504E+003 
 4.6668658E+000  2.2932437E+003 
 4.6837764E+000  2.3782458E+003 
 4.7006869E+000  2.5580608E+003 
 4.7175970E+000  2.6567681E+003 
 4.7345076E+000  2.5728748E+003 
 4.7514176E+000  2.4870417E+003 
 4.7683282E+000  2.4177188E+003 
 4.7852387E+000  2.2879883E+003 
 4.8021488E+000  2.4183826E+003 
 4.8190594E+000  2.4508816E+003 
 4.8359699E+000  2.6494312E+003 
 4.8528800E+000  2.6848159E+003 
 4.8697906E+000  2.6580881E+003 
 4.8867006E+000  2.7005127E+003 
 4.9036112E+000  2.5489756E+003 
 4.9205217E+000  2.4041003E+003 
 4.9374318E+000  2.5871482E+003 
 4.9543424E+000  2.5167388E+003 
 4.9712529E+000  1.9487510E+003 
 4.9881630E+000  2.1042136E+003 
 5.0050735E+000  2.0316184E+003 
 5.0219836E+000  1.9771276E+003 
 5.0388942E+000  2.1267512E+003 
 5.0558047E+000  2.1312568E+003 
 5.0727148E+000  2.0365798E+003 
 5.0896254E+000  2.0452505E+003 
 5.1065359E+000  2.0478942E+003 
 5.1234460E+000  1.9495256E+003 
 5.1403565E+000  1.9169105E+003 
 5.1572666E+000  1.7066470E+003 
 5.1741772E+000  1.5298757E+003 
 5.1910877E+000  1.7277970E+003 
 5.2079978E+000  1.5779227E+003 
 5.2249084E+000  1.6705365E+003 
 5.2418189E+000  1.6105614E+003 
 5.2587290E+000  1.5499763E+003 
 5.2756395E+000  1.5220619E+003 
 5.2925496E+000  1.5306417E+003 
 5.3094602E+000  1.6329794E+003 
 5.3263707E+000  1.6857367E+003 
 5.3432808E+000  1.5614165E+003 
 5.3601913E+000  1.7352003E+003 
 5.3771019E+000  1.7974585E+003 
 5.3940120E+000  1.8661478E+003 
 5.4109225E+000  2.0720598E+003 
 5.4278326E+000  2.2482891E+003 
 5.4447432E+000  2.5619504E+003 
 5.4616537E+000  3.0681223E+003 
 5.4785638E+000  3.7292769E+003 
 5.4954743E+000  4.6168188E+003 
 5.5123849E+000  5.8361543E+003 
 5.5292950E+000  7.3226328E+003 
 5.5462055E+000  9.1960947E+003 
 5.5631161E+000  1.2163953E+004 
 5.5800261E+000  1.4999215E+004 
 5.5969367E+000  1.8872752E+004 
 5.6138468E+000  2.1799590E+004 
 5.6307573E+000  2.3777674E+004 
 5.6476679E+000  2.4570564E+004 
 5.6645780E+000  2.3584566E+004 
 5.6814885E+000  2.0861930E+004 
 5.6983991E+000  1.7331152E+004 
 5.7153091E+000  1.3921230E+004 
 5.7322197E+000  1.0178757E+004 
 5.7491298E+000  7.9799854E+003 
 5.7660403E+000  5.8075737E+003 
 5.7829509E+000  4.4698315E+003 
 5.7998610E+000  3.6103091E+003 
 5.8167715E+000  3.0870122E+003 
 5.8336821E+000  2.9852529E+003 
 5.8505921E+000  3.2657813E+003 
 5.8675027E+000  3.9813298E+003 
 5.8844128E+000  5.4435571E+003 
 5.9013233E+000  7.5633286E+003 
 5.9182339E+000  9.9722773E+003 
 5.9351439E+000  1.3743164E+004 
 5.9520545E+000  1.7337957E+004 
 5.9689651E+000  2.1737273E+004 
 5.9858751E+000  2.5558139E+004 
 6.0027857E+000  2.6931859E+004 
 6.0196958E+000  2.6561857E+004 
 6.0366063E+000  2.4553789E+004 
 6.0535169E+000  2.0756119E+004 
 6.0704269E+000  1.6783883E+004 
 6.0873375E+000  1.3317398E+004 
 6.1042480E+000  1.0333979E+004 
 6.1211581E+000  8.1404565E+003 
 6.1380687E+000  6.5319419E+003 
 6.1549788E+000  5.2167690E+003 
 6.1718893E+000  4.5014961E+003 
 6.1887999E+000  3.9913618E+003 
 6.2057099E+000  3.4701782E+003 
 6.2226205E+000  3.0541826E+003 
 6.2395310E+000  2.7677776E+003 
 6.2564411E+000  2.5024780E+003 
 6.2733517E+000  2.3306333E+003 
 6.2902617E+000  2.1223108E+003 
 6.3071723E+000  1.9689226E+003 
 6.3240829E+000  1.9691517E+003 
 6.3409929E+000  2.0854221E+003 
 6.3579035E+000  2.1717671E+003 
 6.3748140E+000  2.3786785E+003 
 6.3917241E+000  2.6951682E+003 
 6.4086347E+000  3.2755916E+003 
 6.4255447E+000  4.3910713E+003 
 6.4424553E+000  6.2330264E+003 
 6.4593658E+000  9.0651973E+003 
 6.4762759E+000  1.2981563E+004 
 6.4931865E+000  1.9331621E+004 
 6.5100970E+000  2.7599123E+004 
 6.5270071E+000  3.5748402E+004 
 6.5439177E+000  4.5301219E+004 
 6.5608277E+000  5.1475805E+004 
 6.5777383E+000  5.2887566E+004 
 6.5946488E+000  4.9663016E+004 
 6.6115589E+000  4.1862633E+004 
 6.6284695E+000  3.1447518E+004 
 6.6453800E+000  2.1507084E+004 
 6.6622901E+000  1.4573728E+004 
 6.6792006E+000  1.0604108E+004 
 6.6961112E+000  7.4368550E+003 
 6.7130213E+000  5.7727368E+003 
 6.7299318E+000  4.7019131E+003 
 6.7468419E+000  4.1051016E+003 
 6.7637525E+000  3.8052659E+003 
 6.7806630E+000  3.6853032E+003 
 6.7975731E+000  3.6717556E+003 
 6.8144836E+000  3.7155137E+003 
 6.8313942E+000  4.0875085E+003 
 6.8483043E+000  4.7099722E+003 
 6.8652148E+000  5.5507456E+003 
 6.8821249E+000  6.4972554E+003 
 6.8990355E+000  7.3120586E+003 
 6.9159460E+000  7.9469863E+003 
 6.9328561E+000  8.2432109E+003 
 6.9497666E+000  8.2196230E+003 
 6.9666772E+000  7.7879834E+003 
 6.9835873E+000  6.9071567E+003 
 7.0004978E+000  5.7737070E+003 
 7.0174079E+000  4.5376611E+003 
 7.0343184E+000  3.4636873E+003 
 7.0512290E+000  2.6487192E+003 
 7.0681391E+000  2.0461653E+003 
 7.0850496E+000  1.6752797E+003 
 7.1019602E+000  1.4876896E+003 
 7.1188703E+000  1.4221184E+003 
 7.1357808E+000  1.4049863E+003 
 7.1526909E+000  1.4337429E+003 
 7.1696014E+000  1.5297437E+003 
 7.1865120E+000  1.5736655E+003 
 7.2034221E+000  1.4687516E+003 
 7.2203326E+000  1.5273115E+003 
 7.2372432E+000  1.4699098E+003 
 7.2541533E+000  1.4030134E+003 
 7.2710638E+000  1.3382053E+003 
 7.2879739E+000  1.2996344E+003 
 7.3048844E+000  1.2916073E+003 
 7.3217950E+000  1.2850690E+003 
 7.3387051E+000  1.2400397E+003 
 7.3556156E+000  1.2171477E+003 
 7.3725262E+000  1.2360546E+003 
 7.3894362E+000  1.1767056E+003 
 7.4063468E+000  1.2379109E+003 
 7.4232569E+000  1.2450496E+003 
 7.4401674E+000  1.2543474E+003 
 7.4570780E+000  1.2589822E+003 
 7.4739881E+000  1.3244498E+003 
 7.4908986E+000  1.4131451E+003 
 7.5078092E+000  1.4706925E+003 
 7.5247192E+000  1.5311079E+003 
 7.5416298E+000  1.5624924E+003 
 7.5585399E+000  1.5627279E+003 
 7.5754504E+000  1.7136709E+003 
 7.5923610E+000  1.8167040E+003 
 7.6092710E+000  1.8344856E+003 
 7.6261816E+000  1.8926111E+003 
 7.6430922E+000  2.0484280E+003 
 7.6600022E+000  2.2550322E+003 
 7.6769128E+000  2.4587759E+003 
 7.6938233E+000  2.6659436E+003 
 7.7107334E+000  2.9358982E+003 
 7.7276440E+000  3.3073184E+003 
 7.7445540E+000  3.7987441E+003 
 7.7614646E+000  4.4206406E+003 
 7.7783751E+000  5.2223828E+003 
 7.7952852E+000  6.7485137E+003 
 7.8121958E+000  9.0944131E+003 
 7.8291063E+000  1.2389218E+004 
 7.8460164E+000  1.7613750E+004 
 7.8629270E+000  2.4723344E+004 
 7.8798370E+000  3.5000699E+004 
 7.8967476E+000  4.8835227E+004 
 7.9136581E+000  6.4553000E+004 
 7.9305682E+000  7.7484672E+004 
 7.9474788E+000  8.1843633E+004 
 7.9643893E+000  7.7507969E+004 
 7.9812994E+000  6.4764883E+004 
 7.9982100E+000  5.0233469E+004 
 8.0151205E+000  3.8512805E+004 
 8.0320311E+000  2.8321563E+004 
 8.0489407E+000  2.0697490E+004 
 8.0658512E+000  1.5274576E+004 
 8.0827618E+000  1.1548903E+004 
 8.0996723E+000  9.2307275E+003 
 8.1165829E+000  7.8400107E+003 
 8.1334925E+000  7.4083335E+003 
 8.1504030E+000  7.7645464E+003 
 8.1673136E+000  8.7277520E+003 
 8.1842241E+000  1.0322378E+004 
 8.2011347E+000  1.2566784E+004 
 8.2180443E+000  1.5480096E+004 
 8.2349548E+000  1.8472770E+004 
 8.2518654E+000  2.1300859E+004 
 8.2687759E+000  2.3312402E+004 
 8.2856865E+000  2.3664096E+004 
 8.3025970E+000  2.2135727E+004 
 8.3195066E+000  1.8949945E+004 
 8.3364172E+000  1.4844508E+004 
 8.3533278E+000  1.1545854E+004 
 8.3702383E+000  8.7703848E+003 
 8.3871489E+000  6.9282959E+003 
 8.4040585E+000  5.8033701E+003 
 8.4209690E+000  5.1712070E+003 
 8.4378796E+000  4.9014795E+003 
 8.4547901E+000  4.8501978E+003 
 8.4717007E+000  4.9450864E+003 
 8.4886103E+000  5.2003779E+003 
 8.5055208E+000  5.6823506E+003 
 8.5224314E+000  6.6640513E+003 
 8.5393419E+000  8.2770195E+003 
 8.5562525E+000  1.0773468E+004 
 8.5731630E+000  1.4708888E+004 
 8.5900726E+000  2.0089119E+004 
 8.6069832E+000  2.8588561E+004 
 8.6238937E+000  3.9484230E+004 
 8.6408043E+000  5.1466719E+004 
 8.6577148E+000  6.1821227E+004 
 8.6746244E+000  6.6566320E+004 
 8.6915350E+000  6.4669645E+004 
 8.7084455E+000  5.7280105E+004 
 8.7253561E+000  4.4690563E+004 
 8.7422667E+000  3.2680588E+004 
 8.7591772E+000  2.2581213E+004 
 8.7760868E+000  1.5413404E+004 
 8.7929974E+000  1.0755229E+004 
 8.8099079E+000  7.8016421E+003 
 8.8268185E+000  5.8814849E+003 
 8.8437290E+000  4.5787031E+003 
 8.8606386E+000  3.7161511E+003 
 8.8775492E+000  3.1450083E+003 
 8.8944597E+000  2.6726084E+003 
 8.9113703E+000  2.3771680E+003 
 8.9282808E+000  2.1260347E+003 
 8.9451904E+000  1.9667461E+003 
 8.9621010E+000  1.8131437E+003 
 8.9790115E+000  1.6417235E+003 
 8.9959221E+000  1.4849374E+003 
 9.0128326E+000  1.3975836E+003 
 9.0297432E+000  1.3107458E+003 
 9.0466528E+000  1.2044409E+003 
 9.0635633E+000  1.1844122E+003 
 9.0804739E+000  1.1120784E+003 
 9.0973845E+000  1.0468368E+003 
 9.1142950E+000  1.0622295E+003 
 9.1312046E+000  1.0413693E+003 
 9.1481152E+000  1.0256434E+003 
 9.1650257E+000  1.0303318E+003 
 9.1819363E+000  1.0252163E+003 
 9.1988468E+000  1.0201052E+003 
 9.2157564E+000  1.0524695E+003 
 9.2326670E+000  1.0870806E+003 
 9.2495775E+000  1.0837461E+003 
 9.2664881E+000  1.1307131E+003 
 9.2833986E+000  1.1848419E+003 
 9.3003092E+000  1.1897048E+003 
 9.3172188E+000  1.2588729E+003 
 9.3341293E+000  1.3107196E+003 
 9.3510399E+000  1.3943098E+003 
 9.3679504E+000  1.4910201E+003 
 9.3848610E+000  1.6062325E+003 
 9.4017706E+000  1.7567905E+003 
 9.4186811E+000  1.9370819E+003 
 9.4355917E+000  2.1978967E+003 
 9.4525023E+000  2.6410137E+003 
 9.4694128E+000  3.3531812E+003 
 9.4863224E+000  4.3703203E+003 
 9.5032330E+000  5.7003853E+003 
 9.5201435E+000  7.2221235E+003 
 9.5370541E+000  9.0079482E+003 
 9.5539646E+000  1.0693819E+004 
 9.5708752E+000  1.1972951E+004 
 9.5877848E+000  1.2605377E+004 
 9.6046953E+000  1.2454399E+004 
 9.6216059E+000  1.1606814E+004 
 9.6385164E+000  1.0256961E+004 
 9.6554270E+000  9.0176182E+003 
 9.6723366E+000  8.1797939E+003 
 9.6892471E+000  8.0119785E+003 
 9.7061577E+000  8.3177109E+003 
 9.7230682E+000  8.8541670E+003 
 9.7399788E+000  9.4979951E+003 
 9.7568893E+000  1.0040667E+004 
 9.7737989E+000  1.0249837E+004 
 9.7907095E+000  9.9871406E+003 
 9.8076200E+000  9.2260742E+003 
 9.8245306E+000  8.0368330E+003 
 9.8414412E+000  6.5613799E+003 
 9.8583508E+000  5.1761895E+003 
 9.8752613E+000  4.0300938E+003 
 9.8921719E+000  3.2184563E+003 
 9.9090824E+000  2.6139575E+003 
 9.9259930E+000  2.2344495E+003 
 9.9429026E+000  2.0344203E+003 
 9.9598131E+000  1.9454094E+003 
 9.9767237E+000  1.9407128E+003 
 9.9936342E+000  1.9536001E+003 
 1.0010545E+001  1.9298008E+003 
 1.0027455E+001  1.8838219E+003 
 1.0044365E+001  1.8781855E+003 
 1.0061275E+001  1.8777900E+003 
 1.0078186E+001  1.9070007E+003 
 1.0095097E+001  1.9551505E+003 
 1.0112007E+001  1.9985724E+003 
 1.0128917E+001  2.0770645E+003 
 1.0145827E+001  2.1968994E+003 
 1.0162738E+001  2.3067515E+003 
 1.0179648E+001  2.4425310E+003 
 1.0196559E+001  2.6495303E+003 
 1.0213469E+001  2.9186245E+003 
 1.0230379E+001  3.3521226E+003 
 1.0247290E+001  3.9299709E+003 
 1.0264200E+001  4.8738350E+003 
 1.0281111E+001  6.3571313E+003 
 1.0298021E+001  8.6384346E+003 
 1.0314931E+001  1.2036706E+004 
 1.0331841E+001  1.6949318E+004 
 1.0348752E+001  2.3543799E+004 
 1.0365663E+001  3.1536180E+004 
 1.0382573E+001  3.9406832E+004 
 1.0399483E+001  4.3675625E+004 
 1.0416393E+001  4.2085926E+004 
 1.0433304E+001  3.5725727E+004 
 1.0450214E+001  2.7862088E+004 
 1.0467125E+001  2.0312738E+004 
 1.0484035E+001  1.4426894E+004 
 1.0500945E+001  1.0387158E+004 
 1.0517856E+001  7.5434634E+003 
 1.0534766E+001  5.5296714E+003 
 1.0551677E+001  4.2637729E+003 
 1.0568587E+001  3.4527915E+003 
 1.0585497E+001  2.9892148E+003 
 1.0602407E+001  2.6875718E+003 
 1.0619318E+001  2.4344612E+003 
 1.0636229E+001  2.2681331E+003 
 1.0653139E+001  2.1474209E+003 
 1.0670049E+001  2.0671597E+003 
 1.0686959E+001  2.0146244E+003 
 1.0703870E+001  1.9884458E+003 
 1.0720780E+001  1.9866952E+003 
 1.0737691E+001  1.9942511E+003 
 1.0754601E+001  2.0249156E+003 
 1.0771511E+001  2.0831323E+003 
 1.0788422E+001  2.1506675E+003 
 1.0805332E+001  2.1922559E+003 
 1.0822243E+001  2.2332080E+003 
 1.0839153E+001  2.3123638E+003 
 1.0856063E+001  2.3951873E+003 
 1.0872973E+001  2.4539377E+003 
 1.0889884E+001  2.4886804E+003 
 1.0906795E+001  2.5033306E+003 
 1.0923705E+001  2.5144092E+003 
 1.0940615E+001  2.5292847E+003 
 1.0957525E+001  2.5555583E+003 
 1.0974436E+001  2.6521062E+003 
 1.0991346E+001  2.8427468E+003 
 1.1008257E+001  3.2069158E+003 
 1.1025167E+001  3.8131189E+003 
 1.1042077E+001  4.7483125E+003 
 1.1058988E+001  6.1362979E+003 
 1.1075898E+001  8.0556494E+003 
 1.1092809E+001  1.0504619E+004 
 1.1109719E+001  1.3441687E+004 
 1.1126629E+001  1.6456008E+004 
 1.1143539E+001  1.8689422E+004 
 1.1160450E+001  1.9563779E+004 
 1.1177361E+001  1.8847424E+004 
 1.1194271E+001  1.6854883E+004 
 1.1211181E+001  1.4143979E+004 
 1.1228091E+001  1.1434574E+004 
 1.1245002E+001  9.2442715E+003 
 1.1261912E+001  7.5716011E+003 
 1.1278823E+001  6.3726606E+003 
 1.1295733E+001  5.6281230E+003 
 1.1312643E+001  5.0723081E+003 
 1.1329554E+001  4.6697021E+003 
 1.1346464E+001  4.3145161E+003 
 1.1363375E+001  3.9620657E+003 
 1.1380285E+001  3.6694656E+003 
 1.1397195E+001  3.4686160E+003 
 1.1414105E+001  3.4292529E+003 
 1.1431016E+001  3.5883613E+003 
 1.1447927E+001  3.9733831E+003 
 1.1464837E+001  4.6065215E+003 
 1.1481747E+001  5.4436846E+003 
 1.1498657E+001  6.4073545E+003 
 1.1515568E+001  7.3589814E+003 
 1.1532478E+001  8.0272886E+003 
 1.1549389E+001  8.2191748E+003 
 1.1566299E+001  7.8808110E+003 
 1.1583209E+001  7.0810322E+003 
 1.1600120E+001  5.9614033E+003 
 1.1617030E+001  4.7871382E+003 
 1.1633941E+001  3.7930371E+003 
 1.1650851E+001  3.0251367E+003 
 1.1667761E+001  2.4768210E+003 
 1.1684671E+001  2.1660134E+003 
 1.1701582E+001  2.0676514E+003 
 1.1718493E+001  2.2188188E+003 
 1.1735403E+001  2.6268298E+003 
 1.1752314E+001  3.3461138E+003 
 1.1769223E+001  4.3823936E+003 
 1.1786134E+001  5.6756250E+003 
 1.1803044E+001  7.2409897E+003 
 1.1819955E+001  8.9870049E+003 
 1.1836865E+001  1.0670579E+004 
 1.1853775E+001  1.1937747E+004 
 1.1870686E+001  1.2606038E+004 
 1.1887596E+001  1.3111381E+004 
 1.1904507E+001  1.4044275E+004 
 1.1921417E+001  1.5714724E+004 
 1.1938327E+001  1.8262857E+004 
 1.1955237E+001  2.2004287E+004 
 1.1972148E+001  2.7470906E+004 
 1.1989058E+001  3.4385461E+004 
 1.2005969E+001  4.1115332E+004 
 1.2022880E+001  4.4507113E+004 
 1.2039789E+001  4.2333422E+004 
 1.2056700E+001  3.5661496E+004 
 1.2073610E+001  2.7487910E+004 
 1.2090521E+001  2.0238318E+004 
 1.2107431E+001  1.4344788E+004 
 1.2124341E+001  1.0021721E+004 
 1.2141252E+001  7.0981782E+003 
 1.2158162E+001  5.1178721E+003 
 1.2175073E+001  3.8146426E+003 
 1.2191983E+001  3.0228716E+003 
 1.2208893E+001  2.5105891E+003 
 1.2225803E+001  2.1390740E+003 
 1.2242714E+001  1.9050386E+003 
 1.2259624E+001  1.7617969E+003 
 1.2276535E+001  1.6647974E+003 
 1.2293446E+001  1.6186033E+003 
 1.2310355E+001  1.6105793E+003 
 1.2327266E+001  1.6264084E+003 
 1.2344176E+001  1.6850972E+003 
 1.2361087E+001  1.8387494E+003 
 1.2377997E+001  2.1372944E+003 
 1.2394907E+001  2.6227585E+003 
 1.2411818E+001  3.3858877E+003 
 1.2428728E+001  4.5079746E+003 
 1.2445639E+001  6.0180928E+003 
 1.2462549E+001  7.9118091E+003 
 1.2479459E+001  9.9922412E+003 
 1.2496369E+001  1.1854714E+004 
 1.2513280E+001  1.2976535E+004 
 1.2530190E+001  1.2953170E+004 
 1.2547101E+001  1.1753962E+004 
 1.2564012E+001  9.8105693E+003 
 1.2580921E+001  7.7873730E+003 
 1.2597832E+001  6.1123540E+003 
 1.2614742E+001  4.7875859E+003 
 1.2631653E+001  3.7776252E+003 
 1.2648563E+001  3.0972637E+003 
 1.2665473E+001  2.6278616E+003 
 1.2682384E+001  2.3127737E+003 
 1.2699294E+001  2.0947290E+003 
 1.2716205E+001  1.9087588E+003 
 1.2733115E+001  1.7339552E+003 
 1.2750025E+001  1.5505613E+003 
 1.2766935E+001  1.3730524E+003 
 1.2783846E+001  1.2297485E+003 
 1.2800756E+001  1.1312430E+003 
 1.2817667E+001  1.0885063E+003 
 1.2834578E+001  1.0719281E+003 
 1.2851487E+001  1.0670299E+003 
 1.2868398E+001  1.0810298E+003 
 1.2885308E+001  1.1071350E+003 
 1.2902219E+001  1.1336188E+003 
 1.2919129E+001  1.1566761E+003 
 1.2936039E+001  1.1918610E+003 
 1.2952950E+001  1.2438629E+003 
 1.2969860E+001  1.3141036E+003 
 1.2986771E+001  1.4451648E+003 
 1.3003681E+001  1.6498438E+003 
 1.3020592E+001  1.9282937E+003 
 1.3037501E+001  2.3243430E+003 
 1.3054412E+001  2.8837578E+003 
 1.3071322E+001  3.6498608E+003 
 1.3088233E+001  4.5831499E+003 
 1.3105144E+001  5.6281523E+003 
 1.3122053E+001  6.7119175E+003 
 1.3138964E+001  7.5963984E+003 
 1.3155874E+001  8.0996289E+003 
 1.3172785E+001  8.2157646E+003 
 1.3189695E+001  7.9495557E+003 
 1.3206605E+001  7.4473457E+003 
 1.3223516E+001  6.8763589E+003 
 1.3240426E+001  6.3015176E+003 
 1.3257337E+001  5.7725405E+003 
 1.3274247E+001  5.3149258E+003 
 1.3291158E+001  4.9377588E+003 
 1.3308067E+001  4.6118184E+003 
 1.3324978E+001  4.2878721E+003 
 1.3341888E+001  3.9017310E+003 
 1.3358799E+001  3.4206868E+003 
 1.3375710E+001  2.8907556E+003 
 1.3392619E+001  2.3885796E+003 
 1.3409530E+001  1.9742434E+003 
 1.3426440E+001  1.6546455E+003 
 1.3443351E+001  1.4190057E+003 
 1.3460261E+001  1.2610106E+003 
 1.3477171E+001  1.1578978E+003 
 1.3494081E+001  1.0939131E+003 
 1.3510992E+001  1.0586381E+003 
 1.3527903E+001  1.0333739E+003 
 1.3544813E+001  1.0096391E+003 
 1.3561724E+001  9.9428998E+002 
 1.3578633E+001  9.7788696E+002 
 1.3595544E+001  9.5566156E+002 
 1.3612454E+001  9.3948474E+002 
 1.3629365E+001  9.3100031E+002 
 1.3646276E+001  9.2890906E+002 
 1.3663185E+001  9.2586841E+002 
 1.3680096E+001  9.2187042E+002 
 1.3697006E+001  9.2486829E+002 
 1.3713917E+001  9.3276996E+002 
 1.3730827E+001  9.5119696E+002 
 1.3747737E+001  9.8464972E+002 
 1.3764647E+001  1.0278512E+003 
 1.3781558E+001  1.0818198E+003 
 1.3798469E+001  1.1386600E+003 
 1.3815379E+001  1.1987368E+003 
 1.3832290E+001  1.2667957E+003 
 1.3849199E+001  1.3271339E+003 
 1.3866110E+001  1.3577728E+003 
 1.3883020E+001  1.3586260E+003 
 1.3899931E+001  1.3342635E+003 
 1.3916842E+001  1.2849916E+003 
 1.3933751E+001  1.2281826E+003 
 1.3950662E+001  1.1770499E+003 
 1.3967572E+001  1.1241154E+003 
 1.3984483E+001  1.0725751E+003 
 1.4001393E+001  1.0386494E+003 
 1.4018304E+001  1.0265884E+003 
 1.4035213E+001  1.0251577E+003 
 1.4052124E+001  1.0222297E+003 
 1.4069035E+001  1.0185609E+003 
 1.4085945E+001  1.0187321E+003 
 1.4102856E+001  1.0199888E+003 
 1.4119765E+001  1.0230123E+003 
 1.4136676E+001  1.0321432E+003 
 1.4153586E+001  1.0432751E+003 
 1.4170497E+001  1.0484838E+003 
 1.4187407E+001  1.0596302E+003 
 1.4204317E+001  1.0854650E+003 
 1.4221228E+001  1.1362628E+003 
 1.4238138E+001  1.2238074E+003 
 1.4255049E+001  1.3427787E+003 
 1.4271959E+001  1.4874430E+003 
 1.4288870E+001  1.6455989E+003 
 1.4305779E+001  1.7834202E+003 
 1.4322690E+001  1.8870292E+003 
 1.4339601E+001  1.9542689E+003 
 1.4356511E+001  1.9604618E+003 
 1.4373422E+001  1.8892238E+003 
 1.4390331E+001  1.7651090E+003 
 1.4407242E+001  1.6211393E+003 
 1.4424152E+001  1.4668546E+003 
 1.4441063E+001  1.3173066E+003 
 1.4457973E+001  1.1972831E+003 
 1.4474883E+001  1.1122605E+003 
 1.4491794E+001  1.0556206E+003 
 1.4508704E+001  1.0195815E+003 
 1.4525615E+001  9.9937061E+002 
 1.4542525E+001  9.9368011E+002 
 1.4559436E+001  9.9298492E+002 
 1.4576345E+001  9.9080817E+002 
 1.4593256E+001  9.9192853E+002 
 1.4610167E+001  9.9711560E+002 
 1.4627077E+001  1.0006168E+003 
 1.4643988E+001  1.0037078E+003 
 1.4660897E+001  1.0116987E+003 
 1.4677808E+001  1.0177122E+003 
 1.4694718E+001  1.0234052E+003 
 1.4711629E+001  1.0326368E+003 
 1.4728539E+001  1.0447976E+003 
 1.4745449E+001  1.0696698E+003 
 1.4762360E+001  1.1172469E+003 
 1.4779270E+001  1.1825516E+003 
 1.4796181E+001  1.2470021E+003 
 1.4813091E+001  1.3023108E+003 
 1.4830002E+001  1.3530371E+003 
 1.4846911E+001  1.3950999E+003 
 1.4863822E+001  1.4174065E+003 
 1.4880733E+001  1.4213971E+003 
 1.4897643E+001  1.4065815E+003 
 1.4914554E+001  1.3690789E+003 
 1.4931463E+001  1.3162535E+003 
 1.4948374E+001  1.2652876E+003 
 1.4965284E+001  1.2246388E+003 
 1.4982195E+001  1.1927260E+003 
 1.4999105E+001  1.1754543E+003 
 1.5016016E+001  1.1738885E+003 
 1.5032926E+001  1.1956228E+003 
 1.5049836E+001  1.2537614E+003 
 1.5066747E+001  1.3756544E+003 
 1.5083657E+001  1.5776637E+003 
 1.5100568E+001  1.8484965E+003 
 1.5117477E+001  2.1712698E+003 
 1.5134388E+001  2.5190247E+003 
 1.5151299E+001  2.8596841E+003 
 1.5168209E+001  3.1589202E+003 
 1.5185120E+001  3.3675608E+003 
 1.5202029E+001  3.4277761E+003 
 1.5218940E+001  3.2972969E+003 
 1.5235850E+001  2.9836887E+003 
 1.5252761E+001  2.5797698E+003 
 1.5269671E+001  2.2105759E+003 
 1.5286582E+001  1.9313743E+003 
 1.5303492E+001  1.7521764E+003 
 1.5320402E+001  1.6591267E+003 
 1.5337313E+001  1.6274982E+003 
 1.5354223E+001  1.6481302E+003 
 1.5371134E+001  1.6969274E+003 
 1.5388043E+001  1.7406295E+003 
 1.5404954E+001  1.7581147E+003 
 1.5421865E+001  1.7522474E+003 
 1.5438775E+001  1.7422050E+003 
 1.5455686E+001  1.7388501E+003 
 1.5472595E+001  1.7601819E+003 
 1.5489506E+001  1.8268723E+003 
 1.5506416E+001  1.9246331E+003 
 1.5523327E+001  2.0217180E+003 
 1.5540237E+001  2.1079160E+003 
 1.5557148E+001  2.1718484E+003 
 1.5574058E+001  2.1812080E+003 
 1.5590968E+001  2.1311152E+003 
 1.5607879E+001  2.0330837E+003 
 1.5624789E+001  1.8881932E+003 
 1.5641700E+001  1.7249175E+003 
 1.5658609E+001  1.5637241E+003 
 1.5675520E+001  1.4220203E+003 
 1.5692430E+001  1.3180730E+003 
 1.5709341E+001  1.2504188E+003 
 1.5726252E+001  1.2118163E+003 
 1.5743161E+001  1.1946543E+003 
 1.5760072E+001  1.1933771E+003 
 1.5776982E+001  1.2045062E+003 
 1.5793893E+001  1.2329965E+003 
 1.5810803E+001  1.2908002E+003 
 1.5827714E+001  1.3788239E+003 
 1.5844624E+001  1.4953036E+003 
 1.5861534E+001  1.6411313E+003 
 1.5878445E+001  1.8126792E+003 
 1.5895355E+001  2.0006786E+003 
 1.5912266E+001  2.1822297E+003 
 1.5929175E+001  2.3231494E+003 
 1.5946086E+001  2.3985969E+003 
 1.5962996E+001  2.4021885E+003 
 1.5979907E+001  2.3611736E+003 
 1.5996818E+001  2.3110896E+003 
 1.6013727E+001  2.2666467E+003 
 1.6030638E+001  2.2413098E+003 
 1.6047548E+001  2.2456572E+003 
 1.6064459E+001  2.2791516E+003 
 1.6081369E+001  2.3408333E+003 
 1.6098280E+001  2.4241650E+003 
 1.6115191E+001  2.4875193E+003 
 1.6132101E+001  2.4859309E+003 
 1.6149012E+001  2.4088438E+003 
 1.6165920E+001  2.2583018E+003 
 1.6182831E+001  2.0679707E+003 
 1.6199741E+001  1.8542126E+003 
 1.6216652E+001  1.6415941E+003 
 1.6233562E+001  1.4654358E+003 
 1.6250473E+001  1.3293560E+003 
 1.6267384E+001  1.2255796E+003 
 1.6284294E+001  1.1536960E+003 
 1.6301205E+001  1.1074980E+003 
 1.6318115E+001  1.0740398E+003 
 1.6335024E+001  1.0493130E+003 
 1.6351934E+001  1.0370344E+003 
 1.6368845E+001  1.0308522E+003 
 1.6385756E+001  1.0237504E+003 
 1.6402666E+001  1.0209319E+003 
 1.6419577E+001  1.0223322E+003 
 1.6436487E+001  1.0303741E+003 
 1.6453398E+001  1.0575303E+003 
 1.6470308E+001  1.1060439E+003 
 1.6487219E+001  1.1643939E+003 
 1.6504129E+001  1.2347335E+003 
 1.6521038E+001  1.3226700E+003 
 1.6537949E+001  1.4081843E+003 
 1.6554859E+001  1.4781530E+003 
 1.6571770E+001  1.5215507E+003 
 1.6588680E+001  1.5307108E+003 
 1.6605591E+001  1.5114851E+003 
 1.6622501E+001  1.4750891E+003 
 1.6639412E+001  1.4309993E+003 
 1.6656322E+001  1.3870157E+003 
 1.6673233E+001  1.3523265E+003 
 1.6690144E+001  1.3444137E+003 
 1.6707052E+001  1.3710626E+003 
 1.6723963E+001  1.4085590E+003 
 1.6740873E+001  1.4455216E+003 
 1.6757784E+001  1.4641908E+003 
 1.6774694E+001  1.4421564E+003 
 1.6791605E+001  1.3801118E+003 
 1.6808516E+001  1.2902729E+003 
 1.6825426E+001  1.1908921E+003 
 1.6842337E+001  1.1074214E+003 
 1.6859247E+001  1.0639857E+003 
 1.6876158E+001  1.0674469E+003 
 1.6893066E+001  1.1087136E+003 
 1.6909977E+001  1.1851414E+003 
 1.6926888E+001  1.2824510E+003 
 1.6943798E+001  1.3819814E+003 
 1.6960709E+001  1.4626940E+003 
 1.6977619E+001  1.5170829E+003 
 1.6994530E+001  1.5509143E+003 
 1.7011440E+001  1.5732577E+003 
 1.7028351E+001  1.5988932E+003 
 1.7045261E+001  1.6426252E+003 
 1.7062170E+001  1.7080275E+003 
 1.7079081E+001  1.7876642E+003 
 1.7095991E+001  1.8736840E+003 
 1.7112902E+001  1.9352743E+003 
 1.7129812E+001  1.9328391E+003 
 1.7146723E+001  1.8526560E+003 
 1.7163633E+001  1.7105500E+003 
 1.7180544E+001  1.5295726E+003 
 1.7197454E+001  1.3427745E+003 
 1.7214365E+001  1.1805784E+003 
 1.7231276E+001  1.0533567E+003 
 1.7248184E+001  9.6333917E+002 
 1.7265095E+001  9.1885443E+002 
 1.7282005E+001  9.4112598E+002 
 1.7298916E+001  1.0209870E+003 
 1.7315826E+001  1.1490374E+003 
 1.7332737E+001  1.3273763E+003 
 1.7349648E+001  1.5355946E+003 
 1.7366558E+001  1.7470831E+003 
 1.7383469E+001  1.9310742E+003 
 1.7400379E+001  2.0500769E+003 
 1.7417290E+001  2.0820735E+003 
 1.7434198E+001  2.0264683E+003 
 1.7451109E+001  1.8813085E+003 
 1.7468019E+001  1.6669435E+003 
 1.7484930E+001  1.4466438E+003 
 1.7501841E+001  1.2478590E+003 
 1.7518751E+001  1.0881764E+003 
 1.7535662E+001  9.7620929E+002 
 1.7552572E+001  9.0200879E+002 
 1.7569483E+001  8.5627606E+002 
 1.7586393E+001  8.4203925E+002 
 1.7603302E+001  8.5991656E+002 
 1.7620213E+001  9.0311243E+002 
 1.7637123E+001  9.6764453E+002 
 1.7654034E+001  1.0450131E+003 
 1.7670944E+001  1.1273706E+003 
 1.7687855E+001  1.1947286E+003 
 1.7704765E+001  1.2354994E+003 
 1.7721676E+001  1.2423346E+003 
 1.7738586E+001  1.2118866E+003 
 1.7755497E+001  1.1496538E+003 
 1.7772408E+001  1.0697002E+003 
 1.7789316E+001  9.8887286E+002 
 1.7806227E+001  9.1529401E+002 
 1.7823137E+001  8.5842230E+002 
 1.7840048E+001  8.3000940E+002 
 1.7856958E+001  8.2490576E+002 
 1.7873869E+001  8.3675806E+002 
 1.7890779E+001  8.5523016E+002 
 1.7907690E+001  8.6776373E+002 
 1.7924601E+001  8.7357184E+002 
 1.7941511E+001  8.7737689E+002 
 1.7958422E+001  8.8088715E+002 
 1.7975330E+001  8.9450067E+002 
 1.7992241E+001  9.2910449E+002 
 1.8009151E+001  9.7875507E+002 
 1.8026062E+001  1.0406066E+003 
 1.8042973E+001  1.1088921E+003 
 1.8059883E+001  1.1693666E+003 
 1.8076794E+001  1.2101731E+003 
 1.8093704E+001  1.2238073E+003 
 1.8110615E+001  1.2020547E+003 
 1.8127525E+001  1.1480554E+003 
 1.8144436E+001  1.0739769E+003 
 1.8161345E+001  9.9500909E+002 
 1.8178255E+001  9.2414587E+002 
 1.8195166E+001  8.6350952E+002 
 1.8212076E+001  8.1881958E+002 
 1.8228987E+001  7.9042926E+002 
 1.8245897E+001  7.7648749E+002 
 1.8262808E+001  7.7593884E+002 
 1.8279718E+001  7.8412903E+002 
 1.8296629E+001  8.0020111E+002 
 1.8313540E+001  8.2838409E+002 
 1.8330448E+001  8.8082788E+002 
 1.8347359E+001  9.6431531E+002 
 1.8364269E+001  1.0776102E+003 
 1.8381180E+001  1.2285129E+003 
 1.8398090E+001  1.4124377E+003 
 1.8415001E+001  1.6006184E+003 
 1.8431911E+001  1.7558197E+003 
 1.8448822E+001  1.8540618E+003 
 1.8465733E+001  1.8785544E+003 
 1.8482643E+001  1.8303969E+003 
 1.8499554E+001  1.7108744E+003 
 1.8516462E+001  1.5303826E+003 
 1.8533373E+001  1.3316904E+003 
 1.8550283E+001  1.1501356E+003 
 1.8567194E+001  9.9492926E+002 
 1.8584105E+001  8.7868127E+002 
 1.8601015E+001  8.0031891E+002 
 1.8617926E+001  7.4746826E+002 
 1.8634836E+001  7.1441553E+002 
 1.8651747E+001  6.9671881E+002 
 1.8668657E+001  6.9153632E+002 
 1.8685568E+001  6.9384888E+002 
 1.8702477E+001  7.0317511E+002 
 1.8719387E+001  7.2836749E+002 
 1.8736298E+001  7.7320020E+002 
 1.8753208E+001  8.3858887E+002 
 1.8770119E+001  9.2130322E+002 
 1.8787029E+001  1.0175209E+003 
 1.8803940E+001  1.1227604E+003 
 1.8820850E+001  1.2126287E+003 
 1.8837761E+001  1.2768457E+003 
 1.8854671E+001  1.3079081E+003 
 1.8871580E+001  1.2978948E+003 
 1.8888491E+001  1.2503600E+003 
 1.8905401E+001  1.1733906E+003 
 1.8922312E+001  1.0727748E+003 
 1.8939222E+001  9.6490857E+002 
 1.8956133E+001  8.7317316E+002 
 1.8973043E+001  8.0572028E+002 
 1.8989954E+001  7.6242029E+002 
 1.9006865E+001  7.3965472E+002 
 1.9023775E+001  7.2307019E+002 
 1.9040686E+001  7.0791016E+002 
 1.9057594E+001  7.0107111E+002 
 1.9074505E+001  6.9782593E+002 
 1.9091415E+001  6.8772382E+002 
 1.9108326E+001  6.7262683E+002 
 1.9125237E+001  6.6048022E+002 
 1.9142147E+001  6.5101312E+002 
 1.9159058E+001  6.4261646E+002 
 1.9175968E+001  6.4139124E+002 
 1.9192879E+001  6.4183575E+002 
 1.9209789E+001  6.4421417E+002 
 1.9226700E+001  6.4804852E+002 
 1.9243608E+001  6.4982770E+002 
 1.9260519E+001  6.5014673E+002 
 1.9277430E+001  6.5416504E+002 
 1.9294340E+001  6.5889905E+002 
 1.9311251E+001  6.5830121E+002 
 1.9328161E+001  6.5996362E+002 
 1.9345072E+001  6.7090039E+002 
 1.9361982E+001  6.8606140E+002 
 1.9378893E+001  6.9953717E+002 
 1.9395803E+001  7.1913464E+002 
 1.9412714E+001  7.5244135E+002 
 1.9429623E+001  7.9867828E+002 
 1.9446533E+001  8.5482397E+002 
 1.9463444E+001  9.2897705E+002 
 1.9480354E+001  1.0286777E+003 
 1.9497265E+001  1.1597593E+003 
 1.9514175E+001  1.3182866E+003 
 1.9531086E+001  1.4914293E+003 
 1.9547997E+001  1.6690988E+003 
 1.9564907E+001  1.8205386E+003 
 1.9581818E+001  1.9258822E+003 
 1.9598726E+001  1.9643320E+003 
 1.9615637E+001  1.9338912E+003 
 1.9632547E+001  1.8534548E+003 
 1.9649458E+001  1.7459688E+003 
 1.9666368E+001  1.6320472E+003 
 1.9683279E+001  1.5476792E+003 
 1.9700190E+001  1.5030967E+003 
 1.9717100E+001  1.4814365E+003 
 1.9734011E+001  1.4862997E+003 
 1.9750921E+001  1.4987667E+003 
 1.9767832E+001  1.5034664E+003 
 1.9784740E+001  1.4795945E+003 
 1.9801651E+001  1.4152144E+003 
 1.9818562E+001  1.3149250E+003 
 1.9835472E+001  1.1982424E+003 
 1.9852383E+001  1.0877373E+003 
 1.9869293E+001  9.9626453E+002 
 1.9886204E+001  9.2705475E+002 
 1.9903114E+001  8.7997333E+002 
 1.9920025E+001  8.5761908E+002 
 1.9936935E+001  8.5500562E+002 
 1.9953846E+001  8.6807538E+002 
 1.9970755E+001  8.9239099E+002 
 1.9987665E+001  9.2880249E+002 
 2.0004576E+001  9.7681799E+002 
 2.0021486E+001  1.0241732E+003 
 2.0038397E+001  1.0667118E+003 
 2.0055307E+001  1.1124546E+003 
 2.0072218E+001  1.1446748E+003 
 2.0089128E+001  1.1486987E+003 
 2.0106039E+001  1.1373412E+003 
 2.0122950E+001  1.1182511E+003 
 2.0139860E+001  1.0978994E+003 
 2.0156769E+001  1.0872546E+003 
 2.0173679E+001  1.0920255E+003 
 2.0190590E+001  1.1081315E+003 
 2.0207500E+001  1.1414736E+003 
 2.0224411E+001  1.2002069E+003 
 2.0241322E+001  1.2613391E+003 
 2.0258232E+001  1.3030024E+003 
 2.0275143E+001  1.3261750E+003 
 2.0292053E+001  1.3231704E+003 
 2.0308964E+001  1.2922522E+003 
 2.0325872E+001  1.2539637E+003 
 2.0342783E+001  1.2200289E+003 
 2.0359694E+001  1.1830096E+003 
 2.0376604E+001  1.1450183E+003 
 2.0393515E+001  1.1181621E+003 
 2.0410425E+001  1.0973694E+003 
 2.0427336E+001  1.0642129E+003 
 2.0444246E+001  1.0214438E+003 
 2.0461157E+001  9.7912238E+002 
 2.0478067E+001  9.3090814E+002 
 2.0494978E+001  8.8102271E+002 
 2.0511887E+001  8.3874164E+002 
 2.0528797E+001  8.0531281E+002 
 2.0545708E+001  7.7914270E+002 
 2.0562618E+001  7.6282007E+002 
 2.0579529E+001  7.5604407E+002 
 2.0596439E+001  7.5268671E+002 
 2.0613350E+001  7.4461365E+002 
 2.0630260E+001  7.4031329E+002 
 2.0647171E+001  7.3940057E+002 
 2.0664082E+001  7.3026782E+002 
 2.0680992E+001  7.2276093E+002 
 2.0697901E+001  7.2002832E+002 
 2.0714811E+001  7.1787970E+002 
 2.0731722E+001  7.1496039E+002 
 2.0748632E+001  7.1960138E+002 
 2.0765543E+001  7.3258948E+002 
 2.0782454E+001  7.5058032E+002 
 2.0799364E+001  7.8079047E+002 
 2.0816275E+001  8.3068762E+002 
 2.0833185E+001  8.9720050E+002 
 2.0850096E+001  9.7565552E+002 
 2.0867004E+001  1.0770172E+003 
 2.0883915E+001  1.2024420E+003 
 2.0900826E+001  1.3341879E+003 
 2.0917736E+001  1.4624427E+003 
 2.0934647E+001  1.5856906E+003 
 2.0951557E+001  1.6859596E+003 
 2.0968468E+001  1.7340032E+003 
 2.0985378E+001  1.7248888E+003 
 2.1002289E+001  1.6593086E+003 
 2.1019199E+001  1.5370090E+003 
 2.1036110E+001  1.3870000E+003 
 2.1053019E+001  1.2373541E+003 
 2.1069929E+001  1.0994973E+003 
 2.1086840E+001  9.8294061E+002 
 2.1103750E+001  8.9545349E+002 
 2.1120661E+001  8.3828412E+002 
 2.1137571E+001  8.0040668E+002 
 2.1154482E+001  7.7360297E+002 
 2.1171392E+001  7.6005432E+002 
 2.1188303E+001  7.5752008E+002 
 2.1205214E+001  7.5950366E+002 
 2.1222124E+001  7.6474310E+002 
 2.1239033E+001  7.7193707E+002 
 2.1255943E+001  7.7558679E+002 
 2.1272854E+001  7.7618658E+002 
 2.1289764E+001  7.7710583E+002 
 2.1306675E+001  7.7769086E+002 
 2.1323586E+001  7.7122638E+002 
 2.1340496E+001  7.6245227E+002 
 2.1357407E+001  7.5820575E+002 
 2.1374317E+001  7.5652136E+002 
 2.1391228E+001  7.5484656E+002 
 2.1408138E+001  7.5616907E+002 
 2.1425047E+001  7.6488770E+002 
 2.1441957E+001  7.7855475E+002 
 2.1458868E+001  8.0015710E+002 
 2.1475779E+001  8.3561163E+002 
 2.1492689E+001  8.8797247E+002 
 2.1509600E+001  9.5573999E+002 
 2.1526510E+001  1.0349452E+003 
 2.1543421E+001  1.1225200E+003 
 2.1560331E+001  1.2013384E+003 
 2.1577242E+001  1.2525864E+003 
 2.1594151E+001  1.2771013E+003 
 2.1611061E+001  1.2786226E+003 
 2.1627972E+001  1.2524327E+003 
 2.1644882E+001  1.2012144E+003 
 2.1661793E+001  1.1423923E+003 
 2.1678703E+001  1.0830538E+003 
 2.1695614E+001  1.0271045E+003 
 2.1712524E+001  9.8766437E+002 
 2.1729435E+001  9.6698706E+002 
 2.1746346E+001  9.5902521E+002 
 2.1763256E+001  9.5959686E+002 
 2.1780165E+001  9.7176819E+002 
 2.1797075E+001  9.9291705E+002 
 2.1813986E+001  1.0151807E+003 
 2.1830896E+001  1.0401444E+003 
 2.1847807E+001  1.0675922E+003 
 2.1864717E+001  1.0928635E+003 
 2.1881628E+001  1.1105488E+003 
 2.1898539E+001  1.1240513E+003 
 2.1915449E+001  1.1456863E+003 
 2.1932360E+001  1.1762455E+003 
 2.1949270E+001  1.2144565E+003 
 2.1966179E+001  1.2668062E+003 
 2.1983089E+001  1.3359709E+003 
 2.2000000E+001  0.0000000E+000
