# Supplementary material for: Application of singular value decomposition analysis to time-dependent powder diffraction data of an in-situ photodimerization reaction
Source: J Synchrotron Radiat. 2014 Apr 2;21(Pt 3):554–60. doi: 10.1107/S1600577514004366 (PMC4333817; doi:10.1107/S1600577514004366)
Supplement: Supplementary file 1 [file s-21-00554-sup1.zip › 1cha/1chai_34.chi]

 3.5000501E+000  0.0000000E+000 
 3.5169604E+000  3.9263831E+003 
 3.5338709E+000  4.0670088E+003 
 3.5507813E+000  2.7261250E+003 
 3.5676916E+000  3.0973655E+003 
 3.5846019E+000  3.1792437E+003 
 3.6015124E+000  2.7659299E+003 
 3.6184227E+000  3.4241409E+003 
 3.6353331E+000  4.0584685E+003 
 3.6522434E+000  3.8351306E+003 
 3.6691539E+000  4.5694800E+003 
 3.6860642E+000  5.0328911E+003 
 3.7029746E+000  4.8469658E+003 
 3.7198849E+000  5.6520503E+003 
 3.7367954E+000  5.7032603E+003 
 3.7537057E+000  5.8494131E+003 
 3.7706161E+000  5.6488794E+003 
 3.7875264E+000  5.2868481E+003 
 3.8044369E+000  5.4181333E+003 
 3.8213472E+000  5.7358662E+003 
 3.8382576E+000  5.7639507E+003 
 3.8551679E+000  6.0709453E+003 
 3.8720784E+000  6.2544868E+003 
 3.8889887E+000  7.6437544E+003 
 3.9058990E+000  1.0029457E+004 
 3.9228094E+000  1.3317761E+004 
 3.9397199E+000  1.7150898E+004 
 3.9566302E+000  2.1848785E+004 
 3.9735405E+000  2.6293043E+004 
 3.9904509E+000  2.9877943E+004 
 4.0073614E+000  3.2708766E+004 
 4.0242715E+000  3.3814172E+004 
 4.0411820E+000  3.3398441E+004 
 4.0580926E+000  3.3145492E+004 
 4.0750027E+000  2.9474719E+004 
 4.0919132E+000  2.7475451E+004 
 4.1088238E+000  2.3711988E+004 
 4.1257339E+000  1.9739215E+004 
 4.1426444E+000  1.6421404E+004 
 4.1595545E+000  1.3371321E+004 
 4.1764650E+000  1.0773035E+004 
 4.1933756E+000  9.1438672E+003 
 4.2102857E+000  7.7201865E+003 
 4.2271962E+000  5.8013511E+003 
 4.2441068E+000  5.3258076E+003 
 4.2610168E+000  4.3090688E+003 
 4.2779274E+000  4.0914863E+003 
 4.2948375E+000  3.6818020E+003 
 4.3117480E+000  3.4644717E+003 
 4.3286586E+000  3.3442561E+003 
 4.3455687E+000  3.2789634E+003 
 4.3624792E+000  3.1678542E+003 
 4.3793898E+000  2.8491785E+003 
 4.3962998E+000  2.5184209E+003 
 4.4132104E+000  2.5267908E+003 
 4.4301205E+000  2.5463442E+003 
 4.4470310E+000  2.0420969E+003 
 4.4639416E+000  2.3912085E+003 
 4.4808517E+000  2.6065334E+003 
 4.4977622E+000  2.2958591E+003 
 4.5146728E+000  2.5008000E+003 
 4.5315828E+000  2.6505535E+003 
 4.5484934E+000  2.4424392E+003 
 4.5654039E+000  2.5166587E+003 
 4.5823140E+000  2.6434214E+003 
 4.5992246E+000  2.4859968E+003 
 4.6161346E+000  2.4351982E+003 
 4.6330452E+000  2.6703538E+003 
 4.6499557E+000  2.7644495E+003 
 4.6668658E+000  2.6193086E+003 
 4.6837764E+000  2.5168108E+003 
 4.7006869E+000  2.4605789E+003 
 4.7175970E+000  2.5530410E+003 
 4.7345076E+000  2.6176345E+003 
 4.7514176E+000  2.5265491E+003 
 4.7683282E+000  2.5426780E+003 
 4.7852387E+000  2.4403477E+003 
 4.8021488E+000  2.9868501E+003 
 4.8190594E+000  2.9059702E+003 
 4.8359699E+000  2.9580151E+003 
 4.8528800E+000  2.8767910E+003 
 4.8697906E+000  2.8500186E+003 
 4.8867006E+000  2.9448181E+003 
 4.9036112E+000  2.8811021E+003 
 4.9205217E+000  2.6310620E+003 
 4.9374318E+000  2.5731628E+003 
 4.9543424E+000  2.6749875E+003 
 4.9712529E+000  2.3923472E+003 
 4.9881630E+000  2.6192234E+003 
 5.0050735E+000  2.1713323E+003 
 5.0219836E+000  2.1829143E+003 
 5.0388942E+000  2.2853042E+003 
 5.0558047E+000  2.2830681E+003 
 5.0727148E+000  2.1795374E+003 
 5.0896254E+000  2.2507822E+003 
 5.1065359E+000  2.3508672E+003 
 5.1234460E+000  2.2753430E+003 
 5.1403565E+000  2.2250989E+003 
 5.1572666E+000  1.9149092E+003 
 5.1741772E+000  1.8435437E+003 
 5.1910877E+000  1.9129164E+003 
 5.2079978E+000  1.6987804E+003 
 5.2249084E+000  1.6497540E+003 
 5.2418189E+000  1.6575612E+003 
 5.2587290E+000  1.8157656E+003 
 5.2756395E+000  2.0348945E+003 
 5.2925496E+000  1.9741448E+003 
 5.3094602E+000  1.7598326E+003 
 5.3263707E+000  1.8819526E+003 
 5.3432808E+000  1.8858940E+003 
 5.3601913E+000  1.9953831E+003 
 5.3771019E+000  2.0145751E+003 
 5.3940120E+000  2.2437493E+003 
 5.4109225E+000  2.3777039E+003 
 5.4278326E+000  2.4737993E+003 
 5.4447432E+000  2.7824666E+003 
 5.4616537E+000  3.2867830E+003 
 5.4785638E+000  3.9021021E+003 
 5.4954743E+000  4.8343516E+003 
 5.5123849E+000  6.3455713E+003 
 5.5292950E+000  8.2337354E+003 
 5.5462055E+000  1.0642820E+004 
 5.5631161E+000  1.4043555E+004 
 5.5800261E+000  1.7542625E+004 
 5.5969367E+000  2.1527184E+004 
 5.6138468E+000  2.4994342E+004 
 5.6307573E+000  2.7533066E+004 
 5.6476679E+000  2.8551545E+004 
 5.6645780E+000  2.7418377E+004 
 5.6814885E+000  2.4018992E+004 
 5.6983991E+000  1.9419299E+004 
 5.7153091E+000  1.5490374E+004 
 5.7322197E+000  1.1472125E+004 
 5.7491298E+000  8.7170869E+003 
 5.7660403E+000  6.4871992E+003 
 5.7829509E+000  5.0622661E+003 
 5.7998610E+000  4.1630205E+003 
 5.8167715E+000  3.5246926E+003 
 5.8336821E+000  3.2989441E+003 
 5.8505921E+000  3.5144690E+003 
 5.8675027E+000  4.1535962E+003 
 5.8844128E+000  5.4939648E+003 
 5.9013233E+000  7.5246270E+003 
 5.9182339E+000  9.9556875E+003 
 5.9351439E+000  1.3804161E+004 
 5.9520545E+000  1.7484148E+004 
 5.9689651E+000  2.1767826E+004 
 5.9858751E+000  2.5638740E+004 
 6.0027857E+000  2.7578586E+004 
 6.0196958E+000  2.7605732E+004 
 6.0366063E+000  2.5746416E+004 
 6.0535169E+000  2.2076932E+004 
 6.0704269E+000  1.7923053E+004 
 6.0873375E+000  1.4472451E+004 
 6.1042480E+000  1.1528950E+004 
 6.1211581E+000  9.3838955E+003 
 6.1380687E+000  7.8327627E+003 
 6.1549788E+000  6.5725615E+003 
 6.1718893E+000  5.9884912E+003 
 6.1887999E+000  5.4599263E+003 
 6.2057099E+000  4.8909180E+003 
 6.2226205E+000  4.3942329E+003 
 6.2395310E+000  3.8882197E+003 
 6.2564411E+000  3.4147173E+003 
 6.2733517E+000  3.1258159E+003 
 6.2902617E+000  2.8686917E+003 
 6.3071723E+000  2.5022473E+003 
 6.3240829E+000  2.3164001E+003 
 6.3409929E+000  2.3107527E+003 
 6.3579035E+000  2.3099189E+003 
 6.3748140E+000  2.4071550E+003 
 6.3917241E+000  2.7113127E+003 
 6.4086347E+000  3.3520608E+003 
 6.4255447E+000  4.4007061E+003 
 6.4424553E+000  6.0734570E+003 
 6.4593658E+000  8.8697871E+003 
 6.4762759E+000  1.2639896E+004 
 6.4931865E+000  1.8890123E+004 
 6.5100970E+000  2.7250156E+004 
 6.5270071E+000  3.5562000E+004 
 6.5439177E+000  4.5193574E+004 
 6.5608277E+000  5.1203941E+004 
 6.5777383E+000  5.2307660E+004 
 6.5946488E+000  4.8753754E+004 
 6.6115589E+000  4.0783547E+004 
 6.6284695E+000  3.0526551E+004 
 6.6453800E+000  2.0877711E+004 
 6.6622901E+000  1.4315066E+004 
 6.6792006E+000  1.0501952E+004 
 6.6961112E+000  7.6608643E+003 
 6.7130213E+000  6.0704653E+003 
 6.7299318E+000  4.9122939E+003 
 6.7468419E+000  4.3123955E+003 
 6.7637525E+000  4.1094292E+003 
 6.7806630E+000  4.0639741E+003 
 6.7975731E+000  4.0922397E+003 
 6.8144836E+000  4.2148960E+003 
 6.8313942E+000  4.6403091E+003 
 6.8483043E+000  5.2439473E+003 
 6.8652148E+000  5.9632168E+003 
 6.8821249E+000  6.9077866E+003 
 6.8990355E+000  7.7126934E+003 
 6.9159460E+000  8.3949697E+003 
 6.9328561E+000  8.8250625E+003 
 6.9497666E+000  8.7908066E+003 
 6.9666772E+000  8.2199531E+003 
 6.9835873E+000  7.1924565E+003 
 7.0004978E+000  5.9225728E+003 
 7.0174079E+000  4.7279556E+003 
 7.0343184E+000  3.6636111E+003 
 7.0512290E+000  2.8352385E+003 
 7.0681391E+000  2.2269565E+003 
 7.0850496E+000  1.8404675E+003 
 7.1019602E+000  1.6638644E+003 
 7.1188703E+000  1.5806403E+003 
 7.1357808E+000  1.5364518E+003 
 7.1526909E+000  1.5397837E+003 
 7.1696014E+000  1.5862081E+003 
 7.1865120E+000  1.6234342E+003 
 7.2034221E+000  1.6063098E+003 
 7.2203326E+000  1.5985841E+003 
 7.2372432E+000  1.5942870E+003 
 7.2541533E+000  1.5819413E+003 
 7.2710638E+000  1.5315125E+003 
 7.2879739E+000  1.4986957E+003 
 7.3048844E+000  1.4330292E+003 
 7.3217950E+000  1.4014369E+003 
 7.3387051E+000  1.3748016E+003 
 7.3556156E+000  1.3291720E+003 
 7.3725262E+000  1.3385143E+003 
 7.3894362E+000  1.3226964E+003 
 7.4063468E+000  1.2546824E+003 
 7.4232569E+000  1.3111271E+003 
 7.4401674E+000  1.3460756E+003 
 7.4570780E+000  1.4012491E+003 
 7.4739881E+000  1.4432847E+003 
 7.4908986E+000  1.4651429E+003 
 7.5078092E+000  1.5119663E+003 
 7.5247192E+000  1.6025006E+003 
 7.5416298E+000  1.6701351E+003 
 7.5585399E+000  1.7290444E+003 
 7.5754504E+000  1.8865599E+003 
 7.5923610E+000  1.9173613E+003 
 7.6092710E+000  1.9188507E+003 
 7.6261816E+000  2.0383442E+003 
 7.6430922E+000  2.1143254E+003 
 7.6600022E+000  2.2547759E+003 
 7.6769128E+000  2.4275413E+003 
 7.6938233E+000  2.6241575E+003 
 7.7107334E+000  2.9160493E+003 
 7.7276440E+000  3.3450122E+003 
 7.7445540E+000  3.8944458E+003 
 7.7614646E+000  4.5394644E+003 
 7.7783751E+000  5.2974878E+003 
 7.7952852E+000  6.6423062E+003 
 7.8121958E+000  8.7931641E+003 
 7.8291063E+000  1.1988380E+004 
 7.8460164E+000  1.7183020E+004 
 7.8629270E+000  2.4274803E+004 
 7.8798370E+000  3.4394391E+004 
 7.8967476E+000  4.8053809E+004 
 7.9136581E+000  6.3382379E+004 
 7.9305682E+000  7.5564891E+004 
 7.9474788E+000  7.9494664E+004 
 7.9643893E+000  7.4807406E+004 
 7.9812994E+000  6.2046098E+004 
 7.9982100E+000  4.8263434E+004 
 8.0151205E+000  3.6869602E+004 
 8.0320311E+000  2.7186121E+004 
 8.0489407E+000  1.9869971E+004 
 8.0658512E+000  1.4625567E+004 
 8.0827618E+000  1.1074830E+004 
 8.0996723E+000  8.9282588E+003 
 8.1165829E+000  7.6803618E+003 
 8.1334925E+000  7.2289126E+003 
 8.1504030E+000  7.5514077E+003 
 8.1673136E+000  8.4705801E+003 
 8.1842241E+000  1.0046763E+004 
 8.2011347E+000  1.2284410E+004 
 8.2180443E+000  1.5240479E+004 
 8.2349548E+000  1.8291654E+004 
 8.2518654E+000  2.1124422E+004 
 8.2687759E+000  2.3216898E+004 
 8.2856865E+000  2.3599939E+004 
 8.3025970E+000  2.1836609E+004 
 8.3195066E+000  1.8573215E+004 
 8.3364172E+000  1.4671995E+004 
 8.3533278E+000  1.1333525E+004 
 8.3702383E+000  8.6037852E+003 
 8.3871489E+000  6.8202026E+003 
 8.4040585E+000  5.7213740E+003 
 8.4209690E+000  5.1523867E+003 
 8.4378796E+000  4.8997500E+003 
 8.4547901E+000  4.8401963E+003 
 8.4717007E+000  4.9445381E+003 
 8.4886103E+000  5.1886611E+003 
 8.5055208E+000  5.6750020E+003 
 8.5224314E+000  6.6844971E+003 
 8.5393419E+000  8.2982666E+003 
 8.5562525E+000  1.0700102E+004 
 8.5731630E+000  1.4510505E+004 
 8.5900726E+000  1.9787951E+004 
 8.6069832E+000  2.7956105E+004 
 8.6238937E+000  3.8407098E+004 
 8.6408043E+000  5.0185758E+004 
 8.6577148E+000  6.0436910E+004 
 8.6746244E+000  6.5043191E+004 
 8.6915350E+000  6.3150980E+004 
 8.7084455E+000  5.5546375E+004 
 8.7253561E+000  4.3411797E+004 
 8.7422667E+000  3.1704816E+004 
 8.7591772E+000  2.1884619E+004 
 8.7760868E+000  1.5024057E+004 
 8.7929974E+000  1.0544173E+004 
 8.8099079E+000  7.7027139E+003 
 8.8268185E+000  5.8614473E+003 
 8.8437290E+000  4.6104517E+003 
 8.8606386E+000  3.7859880E+003 
 8.8775492E+000  3.2041116E+003 
 8.8944597E+000  2.7403762E+003 
 8.9113703E+000  2.4368589E+003 
 8.9282808E+000  2.1878230E+003 
 8.9451904E+000  1.9399479E+003 
 8.9621010E+000  1.7547522E+003 
 8.9790115E+000  1.5702791E+003 
 8.9959221E+000  1.4424677E+003 
 9.0128326E+000  1.3860518E+003 
 9.0297432E+000  1.3026404E+003 
 9.0466528E+000  1.1981716E+003 
 9.0635633E+000  1.1759366E+003 
 9.0804739E+000  1.1476533E+003 
 9.0973845E+000  1.1467900E+003 
 9.1142950E+000  1.1709930E+003 
 9.1312046E+000  1.1119104E+003 
 9.1481152E+000  1.0653010E+003 
 9.1650257E+000  1.0798329E+003 
 9.1819363E+000  1.1175173E+003 
 9.1988468E+000  1.1730553E+003 
 9.2157564E+000  1.2331368E+003 
 9.2326670E+000  1.2497388E+003 
 9.2495775E+000  1.2465724E+003 
 9.2664881E+000  1.2723662E+003 
 9.2833986E+000  1.2689709E+003 
 9.3003092E+000  1.2629561E+003 
 9.3172188E+000  1.3140000E+003 
 9.3341293E+000  1.3795847E+003 
 9.3510399E+000  1.4549855E+003 
 9.3679504E+000  1.5532437E+003 
 9.3848610E+000  1.7048147E+003 
 9.4017706E+000  1.8939294E+003 
 9.4186811E+000  2.0867573E+003 
 9.4355917E+000  2.3553115E+003 
 9.4525023E+000  2.8346558E+003 
 9.4694128E+000  3.5732266E+003 
 9.4863224E+000  4.5546934E+003 
 9.5032330E+000  5.9035430E+003 
 9.5201435E+000  7.4727568E+003 
 9.5370541E+000  9.2551797E+003 
 9.5539646E+000  1.0915044E+004 
 9.5708752E+000  1.2184291E+004 
 9.5877848E+000  1.2771351E+004 
 9.6046953E+000  1.2524384E+004 
 9.6216059E+000  1.1602203E+004 
 9.6385164E+000  1.0195695E+004 
 9.6554270E+000  8.9144824E+003 
 9.6723366E+000  8.0187485E+003 
 9.6892471E+000  7.8570713E+003 
 9.7061577E+000  8.1469863E+003 
 9.7230682E+000  8.7123965E+003 
 9.7399788E+000  9.3697871E+003 
 9.7568893E+000  9.8970596E+003 
 9.7737989E+000  1.0083996E+004 
 9.7907095E+000  9.7998496E+003 
 9.8076200E+000  9.0308516E+003 
 9.8245306E+000  7.8213799E+003 
 9.8414412E+000  6.3337017E+003 
 9.8583508E+000  4.9955396E+003 
 9.8752613E+000  3.9741709E+003 
 9.8921719E+000  3.2312021E+003 
 9.9090824E+000  2.7027407E+003 
 9.9259930E+000  2.3306377E+003 
 9.9429026E+000  2.1111963E+003 
 9.9598131E+000  2.0118826E+003 
 9.9767237E+000  1.9794860E+003 
 9.9936342E+000  1.9765990E+003 
 1.0010545E+001  1.9471810E+003 
 1.0027455E+001  1.9238040E+003 
 1.0044365E+001  1.9223492E+003 
 1.0061275E+001  1.9389670E+003 
 1.0078186E+001  1.9393447E+003 
 1.0095097E+001  1.9642786E+003 
 1.0112007E+001  1.9982574E+003 
 1.0128917E+001  2.0783320E+003 
 1.0145827E+001  2.1990132E+003 
 1.0162738E+001  2.3188970E+003 
 1.0179648E+001  2.4872849E+003 
 1.0196559E+001  2.7021169E+003 
 1.0213469E+001  2.9423398E+003 
 1.0230379E+001  3.3256580E+003 
 1.0247290E+001  3.8930388E+003 
 1.0264200E+001  4.8110527E+003 
 1.0281111E+001  6.2828652E+003 
 1.0298021E+001  8.5342119E+003 
 1.0314931E+001  1.1883169E+004 
 1.0331841E+001  1.6737188E+004 
 1.0348752E+001  2.3285158E+004 
 1.0365663E+001  3.1239754E+004 
 1.0382573E+001  3.8790180E+004 
 1.0399483E+001  4.2292605E+004 
 1.0416393E+001  4.0125223E+004 
 1.0433304E+001  3.3705238E+004 
 1.0450214E+001  2.6179316E+004 
 1.0467125E+001  1.9121314E+004 
 1.0484035E+001  1.3648285E+004 
 1.0500945E+001  9.8648750E+003 
 1.0517856E+001  7.1497900E+003 
 1.0534766E+001  5.2082588E+003 
 1.0551677E+001  4.0272979E+003 
 1.0568587E+001  3.3142600E+003 
 1.0585497E+001  2.9283267E+003 
 1.0602407E+001  2.6765574E+003 
 1.0619318E+001  2.4820027E+003 
 1.0636229E+001  2.3476633E+003 
 1.0653139E+001  2.2679783E+003 
 1.0670049E+001  2.2166887E+003 
 1.0686959E+001  2.2024031E+003 
 1.0703870E+001  2.2182913E+003 
 1.0720780E+001  2.2291111E+003 
 1.0737691E+001  2.2358625E+003 
 1.0754601E+001  2.2686504E+003 
 1.0771511E+001  2.3465820E+003 
 1.0788422E+001  2.4483135E+003 
 1.0805332E+001  2.5164063E+003 
 1.0822243E+001  2.5793982E+003 
 1.0839153E+001  2.6431411E+003 
 1.0856063E+001  2.7105178E+003 
 1.0872973E+001  2.7720750E+003 
 1.0889884E+001  2.7951094E+003 
 1.0906795E+001  2.7856663E+003 
 1.0923705E+001  2.8082058E+003 
 1.0940615E+001  2.8654541E+003 
 1.0957525E+001  2.9072590E+003 
 1.0974436E+001  2.9686890E+003 
 1.0991346E+001  3.1216541E+003 
 1.1008257E+001  3.4597244E+003 
 1.1025167E+001  4.0593132E+003 
 1.1042077E+001  4.9879336E+003 
 1.1058988E+001  6.3450659E+003 
 1.1075898E+001  8.2212139E+003 
 1.1092809E+001  1.0625862E+004 
 1.1109719E+001  1.3541478E+004 
 1.1126629E+001  1.6519797E+004 
 1.1143539E+001  1.8586264E+004 
 1.1160450E+001  1.9304340E+004 
 1.1177361E+001  1.8516994E+004 
 1.1194271E+001  1.6497256E+004 
 1.1211181E+001  1.3877969E+004 
 1.1228091E+001  1.1339693E+004 
 1.1245002E+001  9.2915352E+003 
 1.1261912E+001  7.7334580E+003 
 1.1278823E+001  6.6214893E+003 
 1.1295733E+001  5.9286797E+003 
 1.1312643E+001  5.4493472E+003 
 1.1329554E+001  5.0785093E+003 
 1.1346464E+001  4.6980000E+003 
 1.1363375E+001  4.2887720E+003 
 1.1380285E+001  3.9353792E+003 
 1.1397195E+001  3.7014932E+003 
 1.1414105E+001  3.6275554E+003 
 1.1431016E+001  3.7424846E+003 
 1.1447927E+001  4.0807178E+003 
 1.1464837E+001  4.6557974E+003 
 1.1481747E+001  5.4236255E+003 
 1.1498657E+001  6.3146177E+003 
 1.1515568E+001  7.2126338E+003 
 1.1532478E+001  7.8779580E+003 
 1.1549389E+001  8.0940850E+003 
 1.1566299E+001  7.7775454E+003 
 1.1583209E+001  6.9685352E+003 
 1.1600120E+001  5.8588071E+003 
 1.1617030E+001  4.7031802E+003 
 1.1633941E+001  3.7215454E+003 
 1.1650851E+001  2.9738235E+003 
 1.1667761E+001  2.4360420E+003 
 1.1684671E+001  2.1282793E+003 
 1.1701582E+001  2.0493208E+003 
 1.1718493E+001  2.2016753E+003 
 1.1735403E+001  2.5942078E+003 
 1.1752314E+001  3.2930259E+003 
 1.1769223E+001  4.2970073E+003 
 1.1786134E+001  5.5847813E+003 
 1.1803044E+001  7.1708828E+003 
 1.1819955E+001  8.8656152E+003 
 1.1836865E+001  1.0402625E+004 
 1.1853775E+001  1.1485772E+004 
 1.1870686E+001  1.1988416E+004 
 1.1887596E+001  1.2437732E+004 
 1.1904507E+001  1.3335324E+004 
 1.1921417E+001  1.4917720E+004 
 1.1938327E+001  1.7456350E+004 
 1.1955237E+001  2.1248082E+004 
 1.1972148E+001  2.6682816E+004 
 1.1989058E+001  3.3461316E+004 
 1.2005969E+001  3.9892914E+004 
 1.2022880E+001  4.2891152E+004 
 1.2039789E+001  4.0454637E+004 
 1.2056700E+001  3.3817035E+004 
 1.2073610E+001  2.5977914E+004 
 1.2090521E+001  1.9113389E+004 
 1.2107431E+001  1.3537041E+004 
 1.2124341E+001  9.4505488E+003 
 1.2141252E+001  6.7014971E+003 
 1.2158162E+001  4.8394160E+003 
 1.2175073E+001  3.6279463E+003 
 1.2191983E+001  2.9003376E+003 
 1.2208893E+001  2.4398008E+003 
 1.2225803E+001  2.1164661E+003 
 1.2242714E+001  1.9006146E+003 
 1.2259624E+001  1.7727285E+003 
 1.2276535E+001  1.6831770E+003 
 1.2293446E+001  1.6252435E+003 
 1.2310355E+001  1.6149775E+003 
 1.2327266E+001  1.6424022E+003 
 1.2344176E+001  1.7173403E+003 
 1.2361087E+001  1.8708535E+003 
 1.2377997E+001  2.1488972E+003 
 1.2394907E+001  2.6244663E+003 
 1.2411818E+001  3.3781541E+003 
 1.2428728E+001  4.4679229E+003 
 1.2445639E+001  5.9629209E+003 
 1.2462549E+001  7.8627568E+003 
 1.2479459E+001  9.9106074E+003 
 1.2496369E+001  1.1649692E+004 
 1.2513280E+001  1.2625021E+004 
 1.2530190E+001  1.2498779E+004 
 1.2547101E+001  1.1238790E+004 
 1.2564012E+001  9.3085557E+003 
 1.2580921E+001  7.3554214E+003 
 1.2597832E+001  5.7545962E+003 
 1.2614742E+001  4.5181450E+003 
 1.2631653E+001  3.5910884E+003 
 1.2648563E+001  2.9646223E+003 
 1.2665473E+001  2.5370112E+003 
 1.2682384E+001  2.2637546E+003 
 1.2699294E+001  2.0772356E+003 
 1.2716205E+001  1.9045029E+003 
 1.2733115E+001  1.7229927E+003 
 1.2750025E+001  1.5360148E+003 
 1.2766935E+001  1.3652742E+003 
 1.2783846E+001  1.2327666E+003 
 1.2800756E+001  1.1473483E+003 
 1.2817667E+001  1.1036387E+003 
 1.2834578E+001  1.0769497E+003 
 1.2851487E+001  1.0661486E+003 
 1.2868398E+001  1.0714573E+003 
 1.2885308E+001  1.0838539E+003 
 1.2902219E+001  1.1020771E+003 
 1.2919129E+001  1.1241481E+003 
 1.2936039E+001  1.1580045E+003 
 1.2952950E+001  1.2058800E+003 
 1.2969860E+001  1.2732676E+003 
 1.2986771E+001  1.4011489E+003 
 1.3003681E+001  1.6072509E+003 
 1.3020592E+001  1.8937861E+003 
 1.3037501E+001  2.2984077E+003 
 1.3054412E+001  2.8664507E+003 
 1.3071322E+001  3.6312771E+003 
 1.3088233E+001  4.5618174E+003 
 1.3105144E+001  5.5949175E+003 
 1.3122053E+001  6.6247793E+003 
 1.3138964E+001  7.4506465E+003 
 1.3155874E+001  7.9391851E+003 
 1.3172785E+001  8.0309336E+003 
 1.3189695E+001  7.7301328E+003 
 1.3206605E+001  7.2083242E+003 
 1.3223516E+001  6.6110146E+003 
 1.3240426E+001  6.0375732E+003 
 1.3257337E+001  5.5487427E+003 
 1.3274247E+001  5.1493496E+003 
 1.3291158E+001  4.8117925E+003 
 1.3308067E+001  4.5021816E+003 
 1.3324978E+001  4.1857656E+003 
 1.3341888E+001  3.8008799E+003 
 1.3358799E+001  3.3376914E+003 
 1.3375710E+001  2.8404470E+003 
 1.3392619E+001  2.3542834E+003 
 1.3409530E+001  1.9425275E+003 
 1.3426440E+001  1.6319500E+003 
 1.3443351E+001  1.4205813E+003 
 1.3460261E+001  1.2818978E+003 
 1.3477171E+001  1.1969307E+003 
 1.3494081E+001  1.1497938E+003 
 1.3510992E+001  1.1081385E+003 
 1.3527903E+001  1.0640808E+003 
 1.3544813E+001  1.0351832E+003 
 1.3561724E+001  1.0206431E+003 
 1.3578633E+001  1.0095526E+003 
 1.3595544E+001  9.9295477E+002 
 1.3612454E+001  9.7649835E+002 
 1.3629365E+001  9.6822180E+002 
 1.3646276E+001  9.6254224E+002 
 1.3663185E+001  9.5387469E+002 
 1.3680096E+001  9.4715717E+002 
 1.3697006E+001  9.4662225E+002 
 1.3713917E+001  9.5337231E+002 
 1.3730827E+001  9.7691754E+002 
 1.3747737E+001  1.0149854E+003 
 1.3764647E+001  1.0590002E+003 
 1.3781558E+001  1.1129755E+003 
 1.3798469E+001  1.1783613E+003 
 1.3815379E+001  1.2477131E+003 
 1.3832290E+001  1.3089987E+003 
 1.3849199E+001  1.3518093E+003 
 1.3866110E+001  1.3698221E+003 
 1.3883020E+001  1.3687374E+003 
 1.3899931E+001  1.3438422E+003 
 1.3916842E+001  1.2979700E+003 
 1.3933751E+001  1.2470748E+003 
 1.3950662E+001  1.1915078E+003 
 1.3967572E+001  1.1304661E+003 
 1.3984483E+001  1.0795182E+003 
 1.4001393E+001  1.0542643E+003 
 1.4018304E+001  1.0465116E+003 
 1.4035213E+001  1.0464620E+003 
 1.4052124E+001  1.0524281E+003 
 1.4069035E+001  1.0583804E+003 
 1.4085945E+001  1.0625363E+003 
 1.4102856E+001  1.0621256E+003 
 1.4119765E+001  1.0597642E+003 
 1.4136676E+001  1.0641832E+003 
 1.4153586E+001  1.0730410E+003 
 1.4170497E+001  1.0824872E+003 
 1.4187407E+001  1.1029904E+003 
 1.4204317E+001  1.1358728E+003 
 1.4221228E+001  1.1862119E+003 
 1.4238138E+001  1.2661553E+003 
 1.4255049E+001  1.3708263E+003 
 1.4271959E+001  1.5021174E+003 
 1.4288870E+001  1.6585211E+003 
 1.4305779E+001  1.8026968E+003 
 1.4322690E+001  1.9173409E+003 
 1.4339601E+001  1.9892257E+003 
 1.4356511E+001  1.9864938E+003 
 1.4373422E+001  1.9049602E+003 
 1.4390331E+001  1.7719419E+003 
 1.4407242E+001  1.6219032E+003 
 1.4424152E+001  1.4735609E+003 
 1.4441063E+001  1.3369375E+003 
 1.4457973E+001  1.2237871E+003 
 1.4474883E+001  1.1392263E+003 
 1.4491794E+001  1.0822251E+003 
 1.4508704E+001  1.0493624E+003 
 1.4525615E+001  1.0323241E+003 
 1.4542525E+001  1.0293208E+003 
 1.4559436E+001  1.0364171E+003 
 1.4576345E+001  1.0428323E+003 
 1.4593256E+001  1.0477993E+003 
 1.4610167E+001  1.0538145E+003 
 1.4627077E+001  1.0532527E+003 
 1.4643988E+001  1.0465582E+003 
 1.4660897E+001  1.0513978E+003 
 1.4677808E+001  1.0652754E+003 
 1.4694718E+001  1.0789243E+003 
 1.4711629E+001  1.0948481E+003 
 1.4728539E+001  1.1156893E+003 
 1.4745449E+001  1.1469672E+003 
 1.4762360E+001  1.1904324E+003 
 1.4779270E+001  1.2398806E+003 
 1.4796181E+001  1.2921843E+003 
 1.4813091E+001  1.3493773E+003 
 1.4830002E+001  1.4014288E+003 
 1.4846911E+001  1.4398776E+003 
 1.4863822E+001  1.4616750E+003 
 1.4880733E+001  1.4575630E+003 
 1.4897643E+001  1.4294462E+003 
 1.4914554E+001  1.3883538E+003 
 1.4931463E+001  1.3358157E+003 
 1.4948374E+001  1.2774720E+003 
 1.4965284E+001  1.2317631E+003 
 1.4982195E+001  1.2062623E+003 
 1.4999105E+001  1.1941664E+003 
 1.5016016E+001  1.1979731E+003 
 1.5032926E+001  1.2255653E+003 
 1.5049836E+001  1.2926945E+003 
 1.5066747E+001  1.4164542E+003 
 1.5083657E+001  1.6040507E+003 
 1.5100568E+001  1.8574452E+003 
 1.5117477E+001  2.1647393E+003 
 1.5134388E+001  2.5032244E+003 
 1.5151299E+001  2.8433394E+003 
 1.5168209E+001  3.1472278E+003 
 1.5185120E+001  3.3638528E+003 
 1.5202029E+001  3.4235583E+003 
 1.5218940E+001  3.2845276E+003 
 1.5235850E+001  2.9679309E+003 
 1.5252761E+001  2.5669907E+003 
 1.5269671E+001  2.2014717E+003 
 1.5286582E+001  1.9207570E+003 
 1.5303492E+001  1.7369977E+003 
 1.5320402E+001  1.6468942E+003 
 1.5337313E+001  1.6214218E+003 
 1.5354223E+001  1.6410892E+003 
 1.5371134E+001  1.6935942E+003 
 1.5388043E+001  1.7511390E+003 
 1.5404954E+001  1.7755760E+003 
 1.5421865E+001  1.7700035E+003 
 1.5438775E+001  1.7618741E+003 
 1.5455686E+001  1.7612867E+003 
 1.5472595E+001  1.7835635E+003 
 1.5489506E+001  1.8459723E+003 
 1.5506416E+001  1.9396547E+003 
 1.5523327E+001  2.0388453E+003 
 1.5540237E+001  2.1250908E+003 
 1.5557148E+001  2.1762251E+003 
 1.5574058E+001  2.1649983E+003 
 1.5590968E+001  2.1013252E+003 
 1.5607879E+001  1.9997123E+003 
 1.5624789E+001  1.8599324E+003 
 1.5641700E+001  1.6990048E+003 
 1.5658609E+001  1.5442198E+003 
 1.5675520E+001  1.4168665E+003 
 1.5692430E+001  1.3255325E+003 
 1.5709341E+001  1.2670787E+003 
 1.5726252E+001  1.2347001E+003 
 1.5743161E+001  1.2193149E+003 
 1.5760072E+001  1.2140233E+003 
 1.5776982E+001  1.2211719E+003 
 1.5793893E+001  1.2448672E+003 
 1.5810803E+001  1.3001234E+003 
 1.5827714E+001  1.3862690E+003 
 1.5844624E+001  1.5001670E+003 
 1.5861534E+001  1.6455690E+003 
 1.5878445E+001  1.8156780E+003 
 1.5895355E+001  1.9958667E+003 
 1.5912266E+001  2.1704836E+003 
 1.5929175E+001  2.3152717E+003 
 1.5946086E+001  2.3934548E+003 
 1.5962996E+001  2.3969163E+003 
 1.5979907E+001  2.3567583E+003 
 1.5996818E+001  2.3017988E+003 
 1.6013727E+001  2.2498511E+003 
 1.6030638E+001  2.2186187E+003 
 1.6047548E+001  2.2228540E+003 
 1.6064459E+001  2.2669602E+003 
 1.6081369E+001  2.3444651E+003 
 1.6098280E+001  2.4362883E+003 
 1.6115191E+001  2.4983191E+003 
 1.6132101E+001  2.4936101E+003 
 1.6149012E+001  2.4122202E+003 
 1.6165920E+001  2.2558057E+003 
 1.6182831E+001  2.0617505E+003 
 1.6199741E+001  1.8502340E+003 
 1.6216652E+001  1.6465795E+003 
 1.6233562E+001  1.4806472E+003 
 1.6250473E+001  1.3521976E+003 
 1.6267384E+001  1.2553517E+003 
 1.6284294E+001  1.1867728E+003 
 1.6301205E+001  1.1358585E+003 
 1.6318115E+001  1.0984916E+003 
 1.6335024E+001  1.0737257E+003 
 1.6351934E+001  1.0593800E+003 
 1.6368845E+001  1.0507477E+003 
 1.6385756E+001  1.0407678E+003 
 1.6402666E+001  1.0391353E+003 
 1.6419577E+001  1.0480436E+003 
 1.6436487E+001  1.0647905E+003 
 1.6453398E+001  1.0945851E+003 
 1.6470308E+001  1.1377225E+003 
 1.6487219E+001  1.1909779E+003 
 1.6504129E+001  1.2595605E+003 
 1.6521038E+001  1.3449026E+003 
 1.6537949E+001  1.4291340E+003 
 1.6554859E+001  1.4970182E+003 
 1.6571770E+001  1.5403632E+003 
 1.6588680E+001  1.5499191E+003 
 1.6605591E+001  1.5293971E+003 
 1.6622501E+001  1.4919393E+003 
 1.6639412E+001  1.4446522E+003 
 1.6656322E+001  1.3973789E+003 
 1.6673233E+001  1.3651078E+003 
 1.6690144E+001  1.3617485E+003 
 1.6707052E+001  1.3919750E+003 
 1.6723963E+001  1.4284152E+003 
 1.6740873E+001  1.4595796E+003 
 1.6757784E+001  1.4658779E+003 
 1.6774694E+001  1.4314614E+003 
 1.6791605E+001  1.3661400E+003 
 1.6808516E+001  1.2823684E+003 
 1.6825426E+001  1.1957729E+003 
 1.6842337E+001  1.1237766E+003 
 1.6859247E+001  1.0812888E+003 
 1.6876158E+001  1.0823716E+003 
 1.6893066E+001  1.1243281E+003 
 1.6909977E+001  1.1997787E+003 
 1.6926888E+001  1.2968959E+003 
 1.6943798E+001  1.4005061E+003 
 1.6960709E+001  1.4815281E+003 
 1.6977619E+001  1.5285884E+003 
 1.6994530E+001  1.5552821E+003 
 1.7011440E+001  1.5747673E+003 
 1.7028351E+001  1.5987399E+003 
 1.7045261E+001  1.6388937E+003 
 1.7062170E+001  1.6967505E+003 
 1.7079081E+001  1.7650559E+003 
 1.7095991E+001  1.8395773E+003 
 1.7112902E+001  1.8978842E+003 
 1.7129812E+001  1.8972295E+003 
 1.7146723E+001  1.8202539E+003 
 1.7163633E+001  1.6764561E+003 
 1.7180544E+001  1.4958114E+003 
 1.7197454E+001  1.3175118E+003 
 1.7214365E+001  1.1636273E+003 
 1.7231276E+001  1.0403519E+003 
 1.7248184E+001  9.5367175E+002 
 1.7265095E+001  9.1606396E+002 
 1.7282005E+001  9.4389148E+002 
 1.7298916E+001  1.0272322E+003 
 1.7315826E+001  1.1619390E+003 
 1.7332737E+001  1.3435460E+003 
 1.7349648E+001  1.5477855E+003 
 1.7366558E+001  1.7500002E+003 
 1.7383469E+001  1.9216862E+003 
 1.7400379E+001  2.0270509E+003 
 1.7417290E+001  2.0467518E+003 
 1.7434198E+001  1.9801438E+003 
 1.7451109E+001  1.8284219E+003 
 1.7468019E+001  1.6220767E+003 
 1.7484930E+001  1.4143129E+003 
 1.7501841E+001  1.2288643E+003 
 1.7518751E+001  1.0825352E+003 
 1.7535662E+001  9.7875043E+002 
 1.7552572E+001  9.1146893E+002 
 1.7569483E+001  8.7523657E+002 
 1.7586393E+001  8.6711072E+002 
 1.7603302E+001  8.8341473E+002 
 1.7620213E+001  9.2108978E+002 
 1.7637123E+001  9.8520392E+002 
 1.7654034E+001  1.0664916E+003 
 1.7670944E+001  1.1472732E+003 
 1.7687855E+001  1.2126021E+003 
 1.7704765E+001  1.2474628E+003 
 1.7721676E+001  1.2486504E+003 
 1.7738586E+001  1.2157778E+003 
 1.7755497E+001  1.1519185E+003 
 1.7772408E+001  1.0699653E+003 
 1.7789316E+001  9.8103925E+002 
 1.7806227E+001  8.9955426E+002 
 1.7823137E+001  8.4707269E+002 
 1.7840048E+001  8.2352924E+002 
 1.7856958E+001  8.2178760E+002 
 1.7873869E+001  8.3925165E+002 
 1.7890779E+001  8.6215167E+002 
 1.7907690E+001  8.7437695E+002 
 1.7924601E+001  8.7846387E+002 
 1.7941511E+001  8.8110767E+002 
 1.7958422E+001  8.8205200E+002 
 1.7975330E+001  8.9416693E+002 
 1.7992241E+001  9.2958398E+002 
 1.8009151E+001  9.8046057E+002 
 1.8026062E+001  1.0476150E+003 
 1.8042973E+001  1.1218706E+003 
 1.8059883E+001  1.1836061E+003 
 1.8076794E+001  1.2233466E+003 
 1.8093704E+001  1.2361724E+003 
 1.8110615E+001  1.2135271E+003 
 1.8127525E+001  1.1586273E+003 
 1.8144436E+001  1.0854128E+003 
 1.8161345E+001  1.0082471E+003 
 1.8178255E+001  9.3640717E+002 
 1.8195166E+001  8.7590845E+002 
 1.8212076E+001  8.3765973E+002 
 1.8228987E+001  8.1485931E+002 
 1.8245897E+001  8.0153809E+002 
 1.8262808E+001  8.0111591E+002 
 1.8279718E+001  8.0909393E+002 
 1.8296629E+001  8.2129596E+002 
 1.8313540E+001  8.4353345E+002 
 1.8330448E+001  8.9154193E+002 
 1.8347359E+001  9.7088849E+002 
 1.8364269E+001  1.0817758E+003 
 1.8381180E+001  1.2371438E+003 
 1.8398090E+001  1.4241433E+003 
 1.8415001E+001  1.6071012E+003 
 1.8431911E+001  1.7575964E+003 
 1.8448822E+001  1.8545597E+003 
 1.8465733E+001  1.8784873E+003 
 1.8482643E+001  1.8283077E+003 
 1.8499554E+001  1.7047328E+003 
 1.8516462E+001  1.5233081E+003 
 1.8533373E+001  1.3260391E+003 
 1.8550283E+001  1.1481792E+003 
 1.8567194E+001  1.0059922E+003 
 1.8584105E+001  8.9881097E+002 
 1.8601015E+001  8.2283905E+002 
 1.8617926E+001  7.7374274E+002 
 1.8634836E+001  7.4272607E+002 
 1.8651747E+001  7.2441888E+002 
 1.8668657E+001  7.1836884E+002 
 1.8685568E+001  7.2015546E+002 
 1.8702477E+001  7.2660760E+002 
 1.8719387E+001  7.4746033E+002 
 1.8736298E+001  7.9017157E+002 
 1.8753208E+001  8.5058514E+002 
 1.8770119E+001  9.2709546E+002 
 1.8787029E+001  1.0227892E+003 
 1.8803940E+001  1.1271079E+003 
 1.8820850E+001  1.2135804E+003 
 1.8837761E+001  1.2749569E+003 
 1.8854671E+001  1.3045753E+003 
 1.8871580E+001  1.2969998E+003 
 1.8888491E+001  1.2534778E+003 
 1.8905401E+001  1.1805942E+003 
 1.8922312E+001  1.0871355E+003 
 1.8939222E+001  9.8344397E+002 
 1.8956133E+001  8.9028394E+002 
 1.8973043E+001  8.2237524E+002 
 1.8989954E+001  7.7837018E+002 
 1.9006865E+001  7.5159973E+002 
 1.9023775E+001  7.3944733E+002 
 1.9040686E+001  7.3394415E+002 
 1.9057594E+001  7.3143298E+002 
 1.9074505E+001  7.2677753E+002 
 1.9091415E+001  7.1674200E+002 
 1.9108326E+001  7.0399579E+002 
 1.9125237E+001  6.8964056E+002 
 1.9142147E+001  6.7760583E+002 
 1.9159058E+001  6.6737415E+002 
 1.9175968E+001  6.6321124E+002 
 1.9192879E+001  6.6378528E+002 
 1.9209789E+001  6.6576038E+002 
 1.9226700E+001  6.6831842E+002 
 1.9243608E+001  6.7193054E+002 
 1.9260519E+001  6.7619110E+002 
 1.9277430E+001  6.8186011E+002 
 1.9294340E+001  6.8462878E+002 
 1.9311251E+001  6.8193530E+002 
 1.9328161E+001  6.8252417E+002 
 1.9345072E+001  6.9017993E+002 
 1.9361982E+001  7.0113910E+002 
 1.9378893E+001  7.1297076E+002 
 1.9395803E+001  7.3342841E+002 
 1.9412714E+001  7.6504431E+002 
 1.9429623E+001  8.0707697E+002 
 1.9446533E+001  8.6237805E+002 
 1.9463444E+001  9.4003271E+002 
 1.9480354E+001  1.0392034E+003 
 1.9497265E+001  1.1595820E+003 
 1.9514175E+001  1.3100121E+003 
 1.9531086E+001  1.4794664E+003 
 1.9547997E+001  1.6468276E+003 
 1.9564907E+001  1.7909033E+003 
 1.9581818E+001  1.8956599E+003 
 1.9598726E+001  1.9374980E+003 
 1.9615637E+001  1.9114375E+003 
 1.9632547E+001  1.8352496E+003 
 1.9649458E+001  1.7284521E+003 
 1.9666368E+001  1.6129913E+003 
 1.9683279E+001  1.5268536E+003 
 1.9700190E+001  1.4820243E+003 
 1.9717100E+001  1.4622185E+003 
 1.9734011E+001  1.4653177E+003 
 1.9750921E+001  1.4784368E+003 
 1.9767832E+001  1.4827177E+003 
 1.9784740E+001  1.4551949E+003 
 1.9801651E+001  1.3888129E+003 
 1.9818562E+001  1.2903867E+003 
 1.9835472E+001  1.1760850E+003 
 1.9852383E+001  1.0656143E+003 
 1.9869293E+001  9.7495325E+002 
 1.9886204E+001  9.1184064E+002 
 1.9903114E+001  8.7400415E+002 
 1.9920025E+001  8.5929626E+002 
 1.9936935E+001  8.6264191E+002 
 1.9953846E+001  8.8134277E+002 
 1.9970755E+001  9.0937201E+002 
 1.9987665E+001  9.4774524E+002 
 2.0004576E+001  9.9357574E+002 
 2.0021486E+001  1.0387510E+003 
 2.0038397E+001  1.0817749E+003 
 2.0055307E+001  1.1227067E+003 
 2.0072218E+001  1.1496880E+003 
 2.0089128E+001  1.1510638E+003 
 2.0106039E+001  1.1356881E+003 
 2.0122950E+001  1.1123423E+003 
 2.0139860E+001  1.0890797E+003 
 2.0156769E+001  1.0777257E+003 
 2.0173679E+001  1.0850884E+003 
 2.0190590E+001  1.1081617E+003 
 2.0207500E+001  1.1439635E+003 
 2.0224411E+001  1.1995421E+003 
 2.0241322E+001  1.2641614E+003 
 2.0258232E+001  1.3058859E+003 
 2.0275143E+001  1.3177919E+003 
 2.0292053E+001  1.3056687E+003 
 2.0308964E+001  1.2720309E+003 
 2.0325872E+001  1.2320804E+003 
 2.0342783E+001  1.1990206E+003 
 2.0359694E+001  1.1669309E+003 
 2.0376604E+001  1.1296121E+003 
 2.0393515E+001  1.1042151E+003 
 2.0410425E+001  1.0837522E+003 
 2.0427336E+001  1.0498958E+003 
 2.0444246E+001  1.0136898E+003 
 2.0461157E+001  9.7105176E+002 
 2.0478067E+001  9.1905811E+002 
 2.0494978E+001  8.7022266E+002 
 2.0511887E+001  8.3279401E+002 
 2.0528797E+001  8.0362018E+002 
 2.0545708E+001  7.8092072E+002 
 2.0562618E+001  7.6812225E+002 
 2.0579529E+001  7.6414630E+002 
 2.0596439E+001  7.6182166E+002 
 2.0613350E+001  7.5446741E+002 
 2.0630260E+001  7.4963593E+002 
 2.0647171E+001  7.4763544E+002 
 2.0664082E+001  7.3986481E+002 
 2.0680992E+001  7.3504950E+002 
 2.0697901E+001  7.3741095E+002 
 2.0714811E+001  7.4002203E+002 
 2.0731722E+001  7.3774054E+002 
 2.0748632E+001  7.4141400E+002 
 2.0765543E+001  7.5325684E+002 
 2.0782454E+001  7.6980115E+002 
 2.0799364E+001  7.9626160E+002 
 2.0816275E+001  8.3918494E+002 
 2.0833185E+001  9.0033044E+002 
 2.0850096E+001  9.7625775E+002 
 2.0867004E+001  1.0757773E+003 
 2.0883915E+001  1.1994376E+003 
 2.0900826E+001  1.3323651E+003 
 2.0917736E+001  1.4611848E+003 
 2.0934647E+001  1.5779353E+003 
 2.0951557E+001  1.6701827E+003 
 2.0968468E+001  1.7127684E+003 
 2.0985378E+001  1.6952999E+003 
 2.1002289E+001  1.6213798E+003 
 2.1019199E+001  1.4951997E+003 
 2.1036110E+001  1.3480891E+003 
 2.1053019E+001  1.2084749E+003 
 2.1069929E+001  1.0829033E+003 
 2.1086840E+001  9.7768005E+002 
 2.1103750E+001  8.9839917E+002 
 2.1120661E+001  8.4445734E+002 
 2.1137571E+001  8.0615759E+002 
 2.1154482E+001  7.7788434E+002 
 2.1171392E+001  7.6595172E+002 
 2.1188303E+001  7.6719031E+002 
 2.1205214E+001  7.6753839E+002 
 2.1222124E+001  7.6856848E+002 
 2.1239033E+001  7.7646228E+002 
 2.1255943E+001  7.8446783E+002 
 2.1272854E+001  7.8878571E+002 
 2.1289764E+001  7.9105255E+002 
 2.1306675E+001  7.9054688E+002 
 2.1323586E+001  7.8379694E+002 
 2.1340496E+001  7.7570715E+002 
 2.1357407E+001  7.7215710E+002 
 2.1374317E+001  7.7316321E+002 
 2.1391228E+001  7.6946832E+002 
 2.1408138E+001  7.6390997E+002 
 2.1425047E+001  7.6941760E+002 
 2.1441957E+001  7.8391193E+002 
 2.1458868E+001  8.0645605E+002 
 2.1475779E+001  8.4004791E+002 
 2.1492689E+001  8.8852173E+002 
 2.1509600E+001  9.5201837E+002 
 2.1526510E+001  1.0311670E+003 
 2.1543421E+001  1.1223687E+003 
 2.1560331E+001  1.1992858E+003 
 2.1577242E+001  1.2468137E+003 
 2.1594151E+001  1.2713226E+003 
 2.1611061E+001  1.2724850E+003 
 2.1627972E+001  1.2438755E+003 
 2.1644882E+001  1.1900862E+003 
 2.1661793E+001  1.1311603E+003 
 2.1678703E+001  1.0734188E+003 
 2.1695614E+001  1.0224528E+003 
 2.1712524E+001  9.8906360E+002 
 2.1729435E+001  9.7246466E+002 
 2.1746346E+001  9.6954224E+002 
 2.1763256E+001  9.7303839E+002 
 2.1780165E+001  9.8537762E+002 
 2.1797075E+001  1.0065731E+003 
 2.1813986E+001  1.0287367E+003 
 2.1830896E+001  1.0518047E+003 
 2.1847807E+001  1.0744862E+003 
 2.1864717E+001  1.0988113E+003 
 2.1881628E+001  1.1184685E+003 
 2.1898539E+001  1.1297947E+003 
 2.1915449E+001  1.1497987E+003 
 2.1932360E+001  1.1794092E+003 
 2.1949270E+001  1.2112906E+003 
 2.1966179E+001  1.2582180E+003 
 2.1983089E+001  1.3281007E+003 
 2.2000000E+001  0.0000000E+000
