# Supplementary material for: Application of singular value decomposition analysis to time-dependent powder diffraction data of an in-situ photodimerization reaction
Source: J Synchrotron Radiat. 2014 Apr 2;21(Pt 3):554–60. doi: 10.1107/S1600577514004366 (PMC4333817; doi:10.1107/S1600577514004366)
Supplement: Supplementary file 1 [file s-21-00554-sup1.zip › 1cha/1chai_36.chi]

 3.5000501E+000  0.0000000E+000 
 3.5169604E+000  4.3544692E+003 
 3.5338709E+000  4.3627227E+003 
 3.5507813E+000  3.1522830E+003 
 3.5676916E+000  3.0034487E+003 
 3.5846019E+000  3.2004163E+003 
 3.6015124E+000  3.0794460E+003 
 3.6184227E+000  3.5236873E+003 
 3.6353331E+000  3.9380144E+003 
 3.6522434E+000  3.5845603E+003 
 3.6691539E+000  4.3500278E+003 
 3.6860642E+000  4.8061069E+003 
 3.7029746E+000  5.3862583E+003 
 3.7198849E+000  5.7420015E+003 
 3.7367954E+000  5.7225947E+003 
 3.7537057E+000  5.7740591E+003 
 3.7706161E+000  6.0061353E+003 
 3.7875264E+000  5.6958516E+003 
 3.8044369E+000  5.5255444E+003 
 3.8213472E+000  5.9486084E+003 
 3.8382576E+000  5.5251631E+003 
 3.8551679E+000  5.6823193E+003 
 3.8720784E+000  5.9868970E+003 
 3.8889887E+000  7.8533706E+003 
 3.9058990E+000  1.0175678E+004 
 3.9228094E+000  1.3281561E+004 
 3.9397199E+000  1.6735580E+004 
 3.9566302E+000  2.1692643E+004 
 3.9735405E+000  2.6100182E+004 
 3.9904509E+000  2.9502652E+004 
 4.0073614E+000  3.2441434E+004 
 4.0242715E+000  3.2489877E+004 
 4.0411820E+000  3.2400303E+004 
 4.0580926E+000  3.2577975E+004 
 4.0750027E+000  2.9037311E+004 
 4.0919132E+000  2.6788705E+004 
 4.1088238E+000  2.3281926E+004 
 4.1257339E+000  1.9445047E+004 
 4.1426444E+000  1.6068485E+004 
 4.1595545E+000  1.3125708E+004 
 4.1764650E+000  1.0566963E+004 
 4.1933756E+000  8.7205439E+003 
 4.2102857E+000  7.3917632E+003 
 4.2271962E+000  5.2882207E+003 
 4.2441068E+000  4.4407144E+003 
 4.2610168E+000  3.9342517E+003 
 4.2779274E+000  3.3921482E+003 
 4.2948375E+000  3.2395425E+003 
 4.3117480E+000  3.2048882E+003 
 4.3286586E+000  3.2496958E+003 
 4.3455687E+000  3.2652288E+003 
 4.3624792E+000  3.1805012E+003 
 4.3793898E+000  2.9301733E+003 
 4.3962998E+000  2.5128757E+003 
 4.4132104E+000  2.5237800E+003 
 4.4301205E+000  2.5114558E+003 
 4.4470310E+000  2.1743716E+003 
 4.4639416E+000  2.2950422E+003 
 4.4808517E+000  2.3616799E+003 
 4.4977622E+000  2.1050532E+003 
 4.5146728E+000  2.2527463E+003 
 4.5315828E+000  2.3900708E+003 
 4.5484934E+000  2.3695710E+003 
 4.5654039E+000  2.4907021E+003 
 4.5823140E+000  2.3226323E+003 
 4.5992246E+000  2.2008853E+003 
 4.6161346E+000  2.3427292E+003 
 4.6330452E+000  2.2895952E+003 
 4.6499557E+000  2.2883406E+003 
 4.6668658E+000  2.4006523E+003 
 4.6837764E+000  2.3452571E+003 
 4.7006869E+000  2.4419961E+003 
 4.7175970E+000  2.6025259E+003 
 4.7345076E+000  2.5610659E+003 
 4.7514176E+000  2.3482114E+003 
 4.7683282E+000  2.1266184E+003 
 4.7852387E+000  2.0085831E+003 
 4.8021488E+000  2.4208298E+003 
 4.8190594E+000  2.3656692E+003 
 4.8359699E+000  2.3661497E+003 
 4.8528800E+000  2.3628997E+003 
 4.8697906E+000  2.3940063E+003 
 4.8867006E+000  2.5265422E+003 
 4.9036112E+000  2.3859475E+003 
 4.9205217E+000  2.2406479E+003 
 4.9374318E+000  2.5532158E+003 
 4.9543424E+000  2.6533647E+003 
 4.9712529E+000  2.1808152E+003 
 4.9881630E+000  2.4425217E+003 
 5.0050735E+000  2.1271128E+003 
 5.0219836E+000  1.9676165E+003 
 5.0388942E+000  1.9311158E+003 
 5.0558047E+000  1.8800317E+003 
 5.0727148E+000  1.8222036E+003 
 5.0896254E+000  1.8109019E+003 
 5.1065359E+000  1.8485488E+003 
 5.1234460E+000  1.9053344E+003 
 5.1403565E+000  1.9284623E+003 
 5.1572666E+000  1.8138752E+003 
 5.1741772E+000  1.7158920E+003 
 5.1910877E+000  1.9056499E+003 
 5.2079978E+000  1.6414131E+003 
 5.2249084E+000  1.6728644E+003 
 5.2418189E+000  1.6706660E+003 
 5.2587290E+000  1.6719105E+003 
 5.2756395E+000  1.7299288E+003 
 5.2925496E+000  1.6789926E+003 
 5.3094602E+000  1.5931685E+003 
 5.3263707E+000  1.7431895E+003 
 5.3432808E+000  1.7288033E+003 
 5.3601913E+000  1.8164547E+003 
 5.3771019E+000  1.9637916E+003 
 5.3940120E+000  1.9639869E+003 
 5.4109225E+000  2.1657910E+003 
 5.4278326E+000  2.3471880E+003 
 5.4447432E+000  2.7225327E+003 
 5.4616537E+000  3.3001133E+003 
 5.4785638E+000  4.0094011E+003 
 5.4954743E+000  4.9927212E+003 
 5.5123849E+000  6.4320894E+003 
 5.5292950E+000  8.2719082E+003 
 5.5462055E+000  1.0572908E+004 
 5.5631161E+000  1.3784292E+004 
 5.5800261E+000  1.7144441E+004 
 5.5969367E+000  2.1376383E+004 
 5.6138468E+000  2.4909266E+004 
 5.6307573E+000  2.7494324E+004 
 5.6476679E+000  2.8605119E+004 
 5.6645780E+000  2.7516406E+004 
 5.6814885E+000  2.4167820E+004 
 5.6983991E+000  1.9628398E+004 
 5.7153091E+000  1.5480674E+004 
 5.7322197E+000  1.1420692E+004 
 5.7491298E+000  8.9095176E+003 
 5.7660403E+000  6.5562803E+003 
 5.7829509E+000  5.1280542E+003 
 5.7998610E+000  4.0685652E+003 
 5.8167715E+000  3.4982324E+003 
 5.8336821E+000  3.3075659E+003 
 5.8505921E+000  3.4786592E+003 
 5.8675027E+000  4.1640283E+003 
 5.8844128E+000  5.4516655E+003 
 5.9013233E+000  7.4965693E+003 
 5.9182339E+000  9.8358574E+003 
 5.9351439E+000  1.3512330E+004 
 5.9520545E+000  1.7392785E+004 
 5.9689651E+000  2.1648477E+004 
 5.9858751E+000  2.5422496E+004 
 6.0027857E+000  2.7269756E+004 
 6.0196958E+000  2.7335496E+004 
 6.0366063E+000  2.5651182E+004 
 6.0535169E+000  2.2195092E+004 
 6.0704269E+000  1.8144301E+004 
 6.0873375E+000  1.4475535E+004 
 6.1042480E+000  1.1466247E+004 
 6.1211581E+000  9.4161787E+003 
 6.1380687E+000  7.8707422E+003 
 6.1549788E+000  6.6662314E+003 
 6.1718893E+000  6.0238818E+003 
 6.1887999E+000  5.4710215E+003 
 6.2057099E+000  4.8654893E+003 
 6.2226205E+000  4.3301182E+003 
 6.2395310E+000  3.8447126E+003 
 6.2564411E+000  3.3439363E+003 
 6.2733517E+000  2.9438022E+003 
 6.2902617E+000  2.5965439E+003 
 6.3071723E+000  2.2737266E+003 
 6.3240829E+000  2.1561079E+003 
 6.3409929E+000  2.1681301E+003 
 6.3579035E+000  2.1752065E+003 
 6.3748140E+000  2.2535671E+003 
 6.3917241E+000  2.5342698E+003 
 6.4086347E+000  3.1429819E+003 
 6.4255447E+000  4.1835361E+003 
 6.4424553E+000  5.8755439E+003 
 6.4593658E+000  8.5470205E+003 
 6.4762759E+000  1.2215822E+004 
 6.4931865E+000  1.8323572E+004 
 6.5100970E+000  2.6912279E+004 
 6.5270071E+000  3.4977027E+004 
 6.5439177E+000  4.4547340E+004 
 6.5608277E+000  5.0712137E+004 
 6.5777383E+000  5.1935613E+004 
 6.5946488E+000  4.8349086E+004 
 6.6115589E+000  4.0395082E+004 
 6.6284695E+000  3.0312947E+004 
 6.6453800E+000  2.0687855E+004 
 6.6622901E+000  1.4293923E+004 
 6.6792006E+000  1.0246217E+004 
 6.6961112E+000  7.3061929E+003 
 6.7130213E+000  5.7905815E+003 
 6.7299318E+000  4.8231826E+003 
 6.7468419E+000  4.2617729E+003 
 6.7637525E+000  4.0500232E+003 
 6.7806630E+000  3.9887720E+003 
 6.7975731E+000  3.9598616E+003 
 6.8144836E+000  4.0644248E+003 
 6.8313942E+000  4.4765557E+003 
 6.8483043E+000  5.2062290E+003 
 6.8652148E+000  6.0138687E+003 
 6.8821249E+000  6.9328706E+003 
 6.8990355E+000  7.6497876E+003 
 6.9159460E+000  8.2270479E+003 
 6.9328561E+000  8.6093916E+003 
 6.9497666E+000  8.5463799E+003 
 6.9666772E+000  7.9163086E+003 
 6.9835873E+000  6.9330679E+003 
 7.0004978E+000  5.8093135E+003 
 7.0174079E+000  4.5186846E+003 
 7.0343184E+000  3.4465618E+003 
 7.0512290E+000  2.5956614E+003 
 7.0681391E+000  2.0759456E+003 
 7.0850496E+000  1.7454170E+003 
 7.1019602E+000  1.5755477E+003 
 7.1188703E+000  1.5079150E+003 
 7.1357808E+000  1.4414698E+003 
 7.1526909E+000  1.4088539E+003 
 7.1696014E+000  1.4638065E+003 
 7.1865120E+000  1.5302034E+003 
 7.2034221E+000  1.5458776E+003 
 7.2203326E+000  1.5493376E+003 
 7.2372432E+000  1.5688641E+003 
 7.2541533E+000  1.4925532E+003 
 7.2710638E+000  1.4110060E+003 
 7.2879739E+000  1.3795886E+003 
 7.3048844E+000  1.3313862E+003 
 7.3217950E+000  1.3003931E+003 
 7.3387051E+000  1.2536094E+003 
 7.3556156E+000  1.2254601E+003 
 7.3725262E+000  1.2532280E+003 
 7.3894362E+000  1.1546266E+003 
 7.4063468E+000  1.1452565E+003 
 7.4232569E+000  1.1724955E+003 
 7.4401674E+000  1.2261891E+003 
 7.4570780E+000  1.2664032E+003 
 7.4739881E+000  1.3618773E+003 
 7.4908986E+000  1.4202897E+003 
 7.5078092E+000  1.5026520E+003 
 7.5247192E+000  1.6409713E+003 
 7.5416298E+000  1.6972538E+003 
 7.5585399E+000  1.6714797E+003 
 7.5754504E+000  1.7812474E+003 
 7.5923610E+000  1.8237085E+003 
 7.6092710E+000  1.8409912E+003 
 7.6261816E+000  1.9354568E+003 
 7.6430922E+000  2.0385247E+003 
 7.6600022E+000  2.1904028E+003 
 7.6769128E+000  2.3705688E+003 
 7.6938233E+000  2.5800901E+003 
 7.7107334E+000  2.8536206E+003 
 7.7276440E+000  3.2268340E+003 
 7.7445540E+000  3.7351853E+003 
 7.7614646E+000  4.3526260E+003 
 7.7783751E+000  5.0734673E+003 
 7.7952852E+000  6.4951738E+003 
 7.8121958E+000  8.6673398E+003 
 7.8291063E+000  1.1796159E+004 
 7.8460164E+000  1.6846684E+004 
 7.8629270E+000  2.3781408E+004 
 7.8798370E+000  3.3804836E+004 
 7.8967476E+000  4.7273859E+004 
 7.9136581E+000  6.2357758E+004 
 7.9305682E+000  7.4511313E+004 
 7.9474788E+000  7.8446195E+004 
 7.9643893E+000  7.3715648E+004 
 7.9812994E+000  6.1343086E+004 
 7.9982100E+000  4.7607371E+004 
 8.0151205E+000  3.6373598E+004 
 8.0320311E+000  2.6636600E+004 
 8.0489407E+000  1.9443537E+004 
 8.0658512E+000  1.4308866E+004 
 8.0827618E+000  1.0783500E+004 
 8.0996723E+000  8.6865830E+003 
 8.1165829E+000  7.4322256E+003 
 8.1334925E+000  6.9554053E+003 
 8.1504030E+000  7.3289854E+003 
 8.1673136E+000  8.2747080E+003 
 8.1842241E+000  9.7919980E+003 
 8.2011347E+000  1.1944751E+004 
 8.2180443E+000  1.4895137E+004 
 8.2349548E+000  1.7946223E+004 
 8.2518654E+000  2.0754914E+004 
 8.2687759E+000  2.2761525E+004 
 8.2856865E+000  2.3126643E+004 
 8.3025970E+000  2.1502781E+004 
 8.3195066E+000  1.8303943E+004 
 8.3364172E+000  1.4446261E+004 
 8.3533278E+000  1.1131501E+004 
 8.3702383E+000  8.4020703E+003 
 8.3871489E+000  6.6371055E+003 
 8.4040585E+000  5.6240557E+003 
 8.4209690E+000  5.0152769E+003 
 8.4378796E+000  4.7567964E+003 
 8.4547901E+000  4.7581646E+003 
 8.4717007E+000  4.8775645E+003 
 8.4886103E+000  5.1132046E+003 
 8.5055208E+000  5.5874365E+003 
 8.5224314E+000  6.5410073E+003 
 8.5393419E+000  8.1010195E+003 
 8.5562525E+000  1.0380254E+004 
 8.5731630E+000  1.4193178E+004 
 8.5900726E+000  1.9381070E+004 
 8.6069832E+000  2.7521330E+004 
 8.6238937E+000  3.8012094E+004 
 8.6408043E+000  4.9641535E+004 
 8.6577148E+000  5.9603773E+004 
 8.6746244E+000  6.4068801E+004 
 8.6915350E+000  6.2210867E+004 
 8.7084455E+000  5.4875777E+004 
 8.7253561E+000  4.2900680E+004 
 8.7422667E+000  3.1180635E+004 
 8.7591772E+000  2.1668910E+004 
 8.7760868E+000  1.4931469E+004 
 8.7929974E+000  1.0394504E+004 
 8.8099079E+000  7.5065049E+003 
 8.8268185E+000  5.7265200E+003 
 8.8437290E+000  4.5410117E+003 
 8.8606386E+000  3.7001948E+003 
 8.8775492E+000  3.1013318E+003 
 8.8944597E+000  2.6011499E+003 
 8.9113703E+000  2.2609888E+003 
 8.9282808E+000  1.9634646E+003 
 8.9451904E+000  1.7685746E+003 
 8.9621010E+000  1.6014980E+003 
 8.9790115E+000  1.4584408E+003 
 8.9959221E+000  1.3594647E+003 
 9.0128326E+000  1.2849784E+003 
 9.0297432E+000  1.2072339E+003 
 9.0466528E+000  1.1688899E+003 
 9.0635633E+000  1.1616864E+003 
 9.0804739E+000  1.0720543E+003 
 9.0973845E+000  1.0491797E+003 
 9.1142950E+000  1.0390862E+003 
 9.1312046E+000  1.0230049E+003 
 9.1481152E+000  9.8170361E+002 
 9.1650257E+000  9.8950067E+002 
 9.1819363E+000  1.0119794E+003 
 9.1988468E+000  1.0361182E+003 
 9.2157564E+000  1.0862771E+003 
 9.2326670E+000  1.1333572E+003 
 9.2495775E+000  1.1471243E+003 
 9.2664881E+000  1.1769746E+003 
 9.2833986E+000  1.2147710E+003 
 9.3003092E+000  1.2385112E+003 
 9.3172188E+000  1.2912434E+003 
 9.3341293E+000  1.3610557E+003 
 9.3510399E+000  1.4520863E+003 
 9.3679504E+000  1.5498715E+003 
 9.3848610E+000  1.6754996E+003 
 9.4017706E+000  1.8466630E+003 
 9.4186811E+000  2.0412629E+003 
 9.4355917E+000  2.3103765E+003 
 9.4525023E+000  2.7726560E+003 
 9.4694128E+000  3.4777170E+003 
 9.4863224E+000  4.5510654E+003 
 9.5032330E+000  5.9143975E+003 
 9.5201435E+000  7.4680947E+003 
 9.5370541E+000  9.1654316E+003 
 9.5539646E+000  1.0747417E+004 
 9.5708752E+000  1.1945029E+004 
 9.5877848E+000  1.2524040E+004 
 9.6046953E+000  1.2306091E+004 
 9.6216059E+000  1.1315080E+004 
 9.6385164E+000  9.9110459E+003 
 9.6554270E+000  8.6808027E+003 
 9.6723366E+000  7.8609390E+003 
 9.6892471E+000  7.6101182E+003 
 9.7061577E+000  7.8431538E+003 
 9.7230682E+000  8.4080098E+003 
 9.7399788E+000  9.0808438E+003 
 9.7568893E+000  9.6111621E+003 
 9.7737989E+000  9.7920605E+003 
 9.7907095E+000  9.5325684E+003 
 9.8076200E+000  8.8064248E+003 
 9.8245306E+000  7.5790801E+003 
 9.8414412E+000  6.0915728E+003 
 9.8583508E+000  4.7960459E+003 
 9.8752613E+000  3.7807090E+003 
 9.8921719E+000  3.0586963E+003 
 9.9090824E+000  2.5556423E+003 
 9.9259930E+000  2.2369402E+003 
 9.9429026E+000  2.0451238E+003 
 9.9598131E+000  1.9404341E+003 
 9.9767237E+000  1.9090449E+003 
 9.9936342E+000  1.8945682E+003 
 1.0010545E+001  1.8577908E+003 
 1.0027455E+001  1.8252755E+003 
 1.0044365E+001  1.7987074E+003 
 1.0061275E+001  1.7918325E+003 
 1.0078186E+001  1.8254878E+003 
 1.0095097E+001  1.8738987E+003 
 1.0112007E+001  1.9181687E+003 
 1.0128917E+001  2.0048462E+003 
 1.0145827E+001  2.1263921E+003 
 1.0162738E+001  2.2406726E+003 
 1.0179648E+001  2.3857896E+003 
 1.0196559E+001  2.5767571E+003 
 1.0213469E+001  2.8175146E+003 
 1.0230379E+001  3.1871304E+003 
 1.0247290E+001  3.7886746E+003 
 1.0264200E+001  4.7383096E+003 
 1.0281111E+001  6.2219922E+003 
 1.0298021E+001  8.4913984E+003 
 1.0314931E+001  1.1861205E+004 
 1.0331841E+001  1.6653139E+004 
 1.0348752E+001  2.3008990E+004 
 1.0365663E+001  3.0766664E+004 
 1.0382573E+001  3.8176191E+004 
 1.0399483E+001  4.1595234E+004 
 1.0416393E+001  3.9545371E+004 
 1.0433304E+001  3.3174234E+004 
 1.0450214E+001  2.5763027E+004 
 1.0467125E+001  1.8821334E+004 
 1.0484035E+001  1.3449533E+004 
 1.0500945E+001  9.7217900E+003 
 1.0517856E+001  7.0442368E+003 
 1.0534766E+001  5.1308188E+003 
 1.0551677E+001  3.9252886E+003 
 1.0568587E+001  3.2042102E+003 
 1.0585497E+001  2.8303088E+003 
 1.0602407E+001  2.5975537E+003 
 1.0619318E+001  2.4658245E+003 
 1.0636229E+001  2.3614607E+003 
 1.0653139E+001  2.2826230E+003 
 1.0670049E+001  2.2337803E+003 
 1.0686959E+001  2.2108726E+003 
 1.0703870E+001  2.1953237E+003 
 1.0720780E+001  2.1932561E+003 
 1.0737691E+001  2.2117522E+003 
 1.0754601E+001  2.2365850E+003 
 1.0771511E+001  2.2982764E+003 
 1.0788422E+001  2.3634204E+003 
 1.0805332E+001  2.4302104E+003 
 1.0822243E+001  2.5242563E+003 
 1.0839153E+001  2.6075295E+003 
 1.0856063E+001  2.6801885E+003 
 1.0872973E+001  2.7276189E+003 
 1.0889884E+001  2.7383220E+003 
 1.0906795E+001  2.7530498E+003 
 1.0923705E+001  2.7940806E+003 
 1.0940615E+001  2.8177021E+003 
 1.0957525E+001  2.8284526E+003 
 1.0974436E+001  2.8901062E+003 
 1.0991346E+001  3.0767644E+003 
 1.1008257E+001  3.4401694E+003 
 1.1025167E+001  4.0386030E+003 
 1.1042077E+001  4.9098838E+003 
 1.1058988E+001  6.1998438E+003 
 1.1075898E+001  8.0533438E+003 
 1.1092809E+001  1.0468406E+004 
 1.1109719E+001  1.3364526E+004 
 1.1126629E+001  1.6273924E+004 
 1.1143539E+001  1.8291668E+004 
 1.1160450E+001  1.8984973E+004 
 1.1177361E+001  1.8224791E+004 
 1.1194271E+001  1.6321611E+004 
 1.1211181E+001  1.3788633E+004 
 1.1228091E+001  1.1283471E+004 
 1.1245002E+001  9.2777383E+003 
 1.1261912E+001  7.7594243E+003 
 1.1278823E+001  6.6315952E+003 
 1.1295733E+001  5.9261909E+003 
 1.1312643E+001  5.4569087E+003 
 1.1329554E+001  5.0613140E+003 
 1.1346464E+001  4.6888853E+003 
 1.1363375E+001  4.2769482E+003 
 1.1380285E+001  3.9245154E+003 
 1.1397195E+001  3.6798347E+003 
 1.1414105E+001  3.5581531E+003 
 1.1431016E+001  3.6351477E+003 
 1.1447927E+001  3.9599661E+003 
 1.1464837E+001  4.5048765E+003 
 1.1481747E+001  5.2435410E+003 
 1.1498657E+001  6.1643745E+003 
 1.1515568E+001  7.1133306E+003 
 1.1532478E+001  7.7792231E+003 
 1.1549389E+001  7.9705942E+003 
 1.1566299E+001  7.6509043E+003 
 1.1583209E+001  6.8745234E+003 
 1.1600120E+001  5.7932686E+003 
 1.1617030E+001  4.6438169E+003 
 1.1633941E+001  3.6410076E+003 
 1.1650851E+001  2.8564854E+003 
 1.1667761E+001  2.3260227E+003 
 1.1684671E+001  2.0494819E+003 
 1.1701582E+001  1.9584910E+003 
 1.1718493E+001  2.1131563E+003 
 1.1735403E+001  2.4957390E+003 
 1.1752314E+001  3.1726597E+003 
 1.1769223E+001  4.1756216E+003 
 1.1786134E+001  5.4423218E+003 
 1.1803044E+001  6.9715591E+003 
 1.1819955E+001  8.6506055E+003 
 1.1836865E+001  1.0195260E+004 
 1.1853775E+001  1.1234684E+004 
 1.1870686E+001  1.1699932E+004 
 1.1887596E+001  1.2125515E+004 
 1.1904507E+001  1.2991680E+004 
 1.1921417E+001  1.4574382E+004 
 1.1938327E+001  1.7098646E+004 
 1.1955237E+001  2.0840270E+004 
 1.1972148E+001  2.6244215E+004 
 1.1989058E+001  3.2944574E+004 
 1.2005969E+001  3.9251277E+004 
 1.2022880E+001  4.2165418E+004 
 1.2039789E+001  3.9745129E+004 
 1.2056700E+001  3.3222281E+004 
 1.2073610E+001  2.5548441E+004 
 1.2090521E+001  1.8815840E+004 
 1.2107431E+001  1.3291129E+004 
 1.2124341E+001  9.2816914E+003 
 1.2141252E+001  6.5812935E+003 
 1.2158162E+001  4.7555171E+003 
 1.2175073E+001  3.5510796E+003 
 1.2191983E+001  2.8046467E+003 
 1.2208893E+001  2.3336501E+003 
 1.2225803E+001  2.0174095E+003 
 1.2242714E+001  1.8162668E+003 
 1.2259624E+001  1.6877400E+003 
 1.2276535E+001  1.5977797E+003 
 1.2293446E+001  1.5551378E+003 
 1.2310355E+001  1.5467041E+003 
 1.2327266E+001  1.5732186E+003 
 1.2344176E+001  1.6423097E+003 
 1.2361087E+001  1.7892052E+003 
 1.2377997E+001  2.0606982E+003 
 1.2394907E+001  2.5254805E+003 
 1.2411818E+001  3.2818806E+003 
 1.2428728E+001  4.3954771E+003 
 1.2445639E+001  5.8960430E+003 
 1.2462549E+001  7.7602612E+003 
 1.2479459E+001  9.7457002E+003 
 1.2496369E+001  1.1437068E+004 
 1.2513280E+001  1.2424677E+004 
 1.2530190E+001  1.2337380E+004 
 1.2547101E+001  1.1086700E+004 
 1.2564012E+001  9.1644863E+003 
 1.2580921E+001  7.2313555E+003 
 1.2597832E+001  5.6355215E+003 
 1.2614742E+001  4.4110801E+003 
 1.2631653E+001  3.4985393E+003 
 1.2648563E+001  2.8763770E+003 
 1.2665473E+001  2.4679155E+003 
 1.2682384E+001  2.2149946E+003 
 1.2699294E+001  2.0327916E+003 
 1.2716205E+001  1.8584242E+003 
 1.2733115E+001  1.6751896E+003 
 1.2750025E+001  1.4926711E+003 
 1.2766935E+001  1.3268121E+003 
 1.2783846E+001  1.1908140E+003 
 1.2800756E+001  1.0867728E+003 
 1.2817667E+001  1.0278800E+003 
 1.2834578E+001  1.0112257E+003 
 1.2851487E+001  1.0172427E+003 
 1.2868398E+001  1.0437211E+003 
 1.2885308E+001  1.0686787E+003 
 1.2902219E+001  1.0886367E+003 
 1.2919129E+001  1.1096578E+003 
 1.2936039E+001  1.1527567E+003 
 1.2952950E+001  1.2077594E+003 
 1.2969860E+001  1.2662715E+003 
 1.2986771E+001  1.3801481E+003 
 1.3003681E+001  1.5683750E+003 
 1.3020592E+001  1.8459163E+003 
 1.3037501E+001  2.2414165E+003 
 1.3054412E+001  2.7877061E+003 
 1.3071322E+001  3.5354971E+003 
 1.3088233E+001  4.4446807E+003 
 1.3105144E+001  5.4678789E+003 
 1.3122053E+001  6.5001284E+003 
 1.3138964E+001  7.3399395E+003 
 1.3155874E+001  7.8469980E+003 
 1.3172785E+001  7.9589497E+003 
 1.3189695E+001  7.6527969E+003 
 1.3206605E+001  7.1063311E+003 
 1.3223516E+001  6.5158340E+003 
 1.3240426E+001  5.9589243E+003 
 1.3257337E+001  5.4809316E+003 
 1.3274247E+001  5.0796831E+003 
 1.3291158E+001  4.7466563E+003 
 1.3308067E+001  4.4299868E+003 
 1.3324978E+001  4.0993198E+003 
 1.3341888E+001  3.7175850E+003 
 1.3358799E+001  3.2539583E+003 
 1.3375710E+001  2.7598669E+003 
 1.3392619E+001  2.2964792E+003 
 1.3409530E+001  1.9164058E+003 
 1.3426440E+001  1.6272808E+003 
 1.3443351E+001  1.4136036E+003 
 1.3460261E+001  1.2739979E+003 
 1.3477171E+001  1.1863362E+003 
 1.3494081E+001  1.1294133E+003 
 1.3510992E+001  1.0899645E+003 
 1.3527903E+001  1.0553032E+003 
 1.3544813E+001  1.0266143E+003 
 1.3561724E+001  1.0135163E+003 
 1.3578633E+001  1.0009768E+003 
 1.3595544E+001  9.8231793E+002 
 1.3612454E+001  9.7145734E+002 
 1.3629365E+001  9.6439569E+002 
 1.3646276E+001  9.5691772E+002 
 1.3663185E+001  9.4645392E+002 
 1.3680096E+001  9.3399359E+002 
 1.3697006E+001  9.2809412E+002 
 1.3713917E+001  9.3085791E+002 
 1.3730827E+001  9.4718427E+002 
 1.3747737E+001  9.8148517E+002 
 1.3764647E+001  1.0233112E+003 
 1.3781558E+001  1.0731766E+003 
 1.3798469E+001  1.1352332E+003 
 1.3815379E+001  1.2030551E+003 
 1.3832290E+001  1.2644714E+003 
 1.3849199E+001  1.3067560E+003 
 1.3866110E+001  1.3262157E+003 
 1.3883020E+001  1.3266378E+003 
 1.3899931E+001  1.3115197E+003 
 1.3916842E+001  1.2814340E+003 
 1.3933751E+001  1.2302043E+003 
 1.3950662E+001  1.1677028E+003 
 1.3967572E+001  1.1107095E+003 
 1.3984483E+001  1.0691268E+003 
 1.4001393E+001  1.0492809E+003 
 1.4018304E+001  1.0384565E+003 
 1.4035213E+001  1.0301742E+003 
 1.4052124E+001  1.0311210E+003 
 1.4069035E+001  1.0382659E+003 
 1.4085945E+001  1.0422023E+003 
 1.4102856E+001  1.0322664E+003 
 1.4119765E+001  1.0242831E+003 
 1.4136676E+001  1.0330215E+003 
 1.4153586E+001  1.0477728E+003 
 1.4170497E+001  1.0606611E+003 
 1.4187407E+001  1.0755907E+003 
 1.4204317E+001  1.1011292E+003 
 1.4221228E+001  1.1511708E+003 
 1.4238138E+001  1.2344283E+003 
 1.4255049E+001  1.3467869E+003 
 1.4271959E+001  1.4857476E+003 
 1.4288870E+001  1.6437902E+003 
 1.4305779E+001  1.7850758E+003 
 1.4322690E+001  1.8939613E+003 
 1.4339601E+001  1.9620762E+003 
 1.4356511E+001  1.9631899E+003 
 1.4373422E+001  1.8848337E+003 
 1.4390331E+001  1.7502253E+003 
 1.4407242E+001  1.6019249E+003 
 1.4424152E+001  1.4578552E+003 
 1.4441063E+001  1.3275374E+003 
 1.4457973E+001  1.2140009E+003 
 1.4474883E+001  1.1301005E+003 
 1.4491794E+001  1.0856378E+003 
 1.4508704E+001  1.0573818E+003 
 1.4525615E+001  1.0348528E+003 
 1.4542525E+001  1.0189872E+003 
 1.4559436E+001  1.0114962E+003 
 1.4576345E+001  1.0125401E+003 
 1.4593256E+001  1.0131074E+003 
 1.4610167E+001  1.0105841E+003 
 1.4627077E+001  1.0058746E+003 
 1.4643988E+001  1.0088381E+003 
 1.4660897E+001  1.0219695E+003 
 1.4677808E+001  1.0285750E+003 
 1.4694718E+001  1.0362162E+003 
 1.4711629E+001  1.0552397E+003 
 1.4728539E+001  1.0782119E+003 
 1.4745449E+001  1.1067355E+003 
 1.4762360E+001  1.1478550E+003 
 1.4779270E+001  1.2031305E+003 
 1.4796181E+001  1.2643336E+003 
 1.4813091E+001  1.3194178E+003 
 1.4830002E+001  1.3652302E+003 
 1.4846911E+001  1.4043196E+003 
 1.4863822E+001  1.4283505E+003 
 1.4880733E+001  1.4300774E+003 
 1.4897643E+001  1.4087671E+003 
 1.4914554E+001  1.3731156E+003 
 1.4931463E+001  1.3254189E+003 
 1.4948374E+001  1.2707637E+003 
 1.4965284E+001  1.2233024E+003 
 1.4982195E+001  1.1869771E+003 
 1.4999105E+001  1.1675837E+003 
 1.5016016E+001  1.1705669E+003 
 1.5032926E+001  1.2048691E+003 
 1.5049836E+001  1.2731455E+003 
 1.5066747E+001  1.3895231E+003 
 1.5083657E+001  1.5746375E+003 
 1.5100568E+001  1.8265133E+003 
 1.5117477E+001  2.1284824E+003 
 1.5134388E+001  2.4623079E+003 
 1.5151299E+001  2.8037307E+003 
 1.5168209E+001  3.1081396E+003 
 1.5185120E+001  3.3210457E+003 
 1.5202029E+001  3.3851445E+003 
 1.5218940E+001  3.2433120E+003 
 1.5235850E+001  2.9184338E+003 
 1.5252761E+001  2.5207778E+003 
 1.5269671E+001  2.1644182E+003 
 1.5286582E+001  1.8963909E+003 
 1.5303492E+001  1.7221946E+003 
 1.5320402E+001  1.6358976E+003 
 1.5337313E+001  1.6199463E+003 
 1.5354223E+001  1.6499542E+003 
 1.5371134E+001  1.6942637E+003 
 1.5388043E+001  1.7340438E+003 
 1.5404954E+001  1.7505304E+003 
 1.5421865E+001  1.7444224E+003 
 1.5438775E+001  1.7335812E+003 
 1.5455686E+001  1.7356493E+003 
 1.5472595E+001  1.7657350E+003 
 1.5489506E+001  1.8295083E+003 
 1.5506416E+001  1.9130946E+003 
 1.5523327E+001  1.9991796E+003 
 1.5540237E+001  2.0829197E+003 
 1.5557148E+001  2.1408787E+003 
 1.5574058E+001  2.1413411E+003 
 1.5590968E+001  2.0888284E+003 
 1.5607879E+001  1.9824573E+003 
 1.5624789E+001  1.8279955E+003 
 1.5641700E+001  1.6638251E+003 
 1.5658609E+001  1.5159346E+003 
 1.5675520E+001  1.3934364E+003 
 1.5692430E+001  1.3038019E+003 
 1.5709341E+001  1.2451681E+003 
 1.5726252E+001  1.2105785E+003 
 1.5743161E+001  1.1948629E+003 
 1.5760072E+001  1.1915848E+003 
 1.5776982E+001  1.2040045E+003 
 1.5793893E+001  1.2324720E+003 
 1.5810803E+001  1.2836991E+003 
 1.5827714E+001  1.3617859E+003 
 1.5844624E+001  1.4715928E+003 
 1.5861534E+001  1.6127041E+003 
 1.5878445E+001  1.7774438E+003 
 1.5895355E+001  1.9536194E+003 
 1.5912266E+001  2.1238472E+003 
 1.5929175E+001  2.2682156E+003 
 1.5946086E+001  2.3510576E+003 
 1.5962996E+001  2.3579053E+003 
 1.5979907E+001  2.3227932E+003 
 1.5996818E+001  2.2712864E+003 
 1.6013727E+001  2.2193708E+003 
 1.6030638E+001  2.1900918E+003 
 1.6047548E+001  2.1991072E+003 
 1.6064459E+001  2.2454121E+003 
 1.6081369E+001  2.3169409E+003 
 1.6098280E+001  2.4049478E+003 
 1.6115191E+001  2.4739133E+003 
 1.6132101E+001  2.4702322E+003 
 1.6149012E+001  2.3873267E+003 
 1.6165920E+001  2.2353801E+003 
 1.6182831E+001  2.0437180E+003 
 1.6199741E+001  1.8300579E+003 
 1.6216652E+001  1.6287781E+003 
 1.6233562E+001  1.4668511E+003 
 1.6250473E+001  1.3363011E+003 
 1.6267384E+001  1.2321560E+003 
 1.6284294E+001  1.1596149E+003 
 1.6301205E+001  1.1164075E+003 
 1.6318115E+001  1.0875402E+003 
 1.6335024E+001  1.0621991E+003 
 1.6351934E+001  1.0488708E+003 
 1.6368845E+001  1.0424948E+003 
 1.6385756E+001  1.0340009E+003 
 1.6402666E+001  1.0333931E+003 
 1.6419577E+001  1.0427887E+003 
 1.6436487E+001  1.0567246E+003 
 1.6453398E+001  1.0808499E+003 
 1.6470308E+001  1.1218506E+003 
 1.6487219E+001  1.1752828E+003 
 1.6504129E+001  1.2428329E+003 
 1.6521038E+001  1.3259567E+003 
 1.6537949E+001  1.4041317E+003 
 1.6554859E+001  1.4663218E+003 
 1.6571770E+001  1.5066968E+003 
 1.6588680E+001  1.5249288E+003 
 1.6605591E+001  1.5177209E+003 
 1.6622501E+001  1.4869825E+003 
 1.6639412E+001  1.4378560E+003 
 1.6656322E+001  1.3820703E+003 
 1.6673233E+001  1.3429739E+003 
 1.6690144E+001  1.3374945E+003 
 1.6707052E+001  1.3681270E+003 
 1.6723963E+001  1.4068560E+003 
 1.6740873E+001  1.4406998E+003 
 1.6757784E+001  1.4507982E+003 
 1.6774694E+001  1.4193600E+003 
 1.6791605E+001  1.3556680E+003 
 1.6808516E+001  1.2702004E+003 
 1.6825426E+001  1.1767413E+003 
 1.6842337E+001  1.1005134E+003 
 1.6859247E+001  1.0608101E+003 
 1.6876158E+001  1.0637994E+003 
 1.6893066E+001  1.1050985E+003 
 1.6909977E+001  1.1788370E+003 
 1.6926888E+001  1.2732803E+003 
 1.6943798E+001  1.3689454E+003 
 1.6960709E+001  1.4460085E+003 
 1.6977619E+001  1.4960260E+003 
 1.6994530E+001  1.5262036E+003 
 1.7011440E+001  1.5481250E+003 
 1.7028351E+001  1.5709888E+003 
 1.7045261E+001  1.6075676E+003 
 1.7062170E+001  1.6685140E+003 
 1.7079081E+001  1.7447037E+003 
 1.7095991E+001  1.8258523E+003 
 1.7112902E+001  1.8845500E+003 
 1.7129812E+001  1.8769855E+003 
 1.7146723E+001  1.7914519E+003 
 1.7163633E+001  1.6494808E+003 
 1.7180544E+001  1.4758514E+003 
 1.7197454E+001  1.2969448E+003 
 1.7214365E+001  1.1391740E+003 
 1.7231276E+001  1.0181458E+003 
 1.7248184E+001  9.3862604E+002 
 1.7265095E+001  9.0668671E+002 
 1.7282005E+001  9.3476776E+002 
 1.7298916E+001  1.0139914E+003 
 1.7315826E+001  1.1394174E+003 
 1.7332737E+001  1.3132623E+003 
 1.7349648E+001  1.5105653E+003 
 1.7366558E+001  1.7059475E+003 
 1.7383469E+001  1.8779890E+003 
 1.7400379E+001  1.9901182E+003 
 1.7417290E+001  2.0158474E+003 
 1.7434198E+001  1.9542222E+003 
 1.7451109E+001  1.8041892E+003 
 1.7468019E+001  1.5985916E+003 
 1.7484930E+001  1.3964766E+003 
 1.7501841E+001  1.2155745E+003 
 1.7518751E+001  1.0697397E+003 
 1.7535662E+001  9.6363354E+002 
 1.7552572E+001  8.9277112E+002 
 1.7569483E+001  8.5513409E+002 
 1.7586393E+001  8.4900067E+002 
 1.7603302E+001  8.6918665E+002 
 1.7620213E+001  9.1020013E+002 
 1.7637123E+001  9.7114166E+002 
 1.7654034E+001  1.0453125E+003 
 1.7670944E+001  1.1208373E+003 
 1.7687855E+001  1.1831276E+003 
 1.7704765E+001  1.2229148E+003 
 1.7721676E+001  1.2286737E+003 
 1.7738586E+001  1.1911305E+003 
 1.7755497E+001  1.1221161E+003 
 1.7772408E+001  1.0422081E+003 
 1.7789316E+001  9.5928790E+002 
 1.7806227E+001  8.8428821E+002 
 1.7823137E+001  8.3447266E+002 
 1.7840048E+001  8.1010992E+002 
 1.7856958E+001  8.0661298E+002 
 1.7873869E+001  8.2116663E+002 
 1.7890779E+001  8.3957007E+002 
 1.7907690E+001  8.5246582E+002 
 1.7924601E+001  8.6193927E+002 
 1.7941511E+001  8.6529291E+002 
 1.7958422E+001  8.6467761E+002 
 1.7975330E+001  8.7596991E+002 
 1.7992241E+001  9.0696545E+002 
 1.8009151E+001  9.5809680E+002 
 1.8026062E+001  1.0281775E+003 
 1.8042973E+001  1.1036998E+003 
 1.8059883E+001  1.1661503E+003 
 1.8076794E+001  1.2050955E+003 
 1.8093704E+001  1.2147332E+003 
 1.8110615E+001  1.1902847E+003 
 1.8127525E+001  1.1381863E+003 
 1.8144436E+001  1.0648119E+003 
 1.8161345E+001  9.8217352E+002 
 1.8178255E+001  9.1356982E+002 
 1.8195166E+001  8.6155634E+002 
 1.8212076E+001  8.2270032E+002 
 1.8228987E+001  7.9615857E+002 
 1.8245897E+001  7.8324420E+002 
 1.8262808E+001  7.8244995E+002 
 1.8279718E+001  7.8741394E+002 
 1.8296629E+001  7.9899152E+002 
 1.8313540E+001  8.2693335E+002 
 1.8330448E+001  8.8166913E+002 
 1.8347359E+001  9.6521838E+002 
 1.8364269E+001  1.0724014E+003 
 1.8381180E+001  1.2136990E+003 
 1.8398090E+001  1.3930270E+003 
 1.8415001E+001  1.5738595E+003 
 1.8431911E+001  1.7230962E+003 
 1.8448822E+001  1.8179662E+003 
 1.8465733E+001  1.8411885E+003 
 1.8482643E+001  1.7896046E+003 
 1.8499554E+001  1.6663582E+003 
 1.8516462E+001  1.4891996E+003 
 1.8533373E+001  1.2961746E+003 
 1.8550283E+001  1.1253112E+003 
 1.8567194E+001  9.8375421E+002 
 1.8584105E+001  8.7060522E+002 
 1.8601015E+001  7.9824152E+002 
 1.8617926E+001  7.4927173E+002 
 1.8634836E+001  7.1711920E+002 
 1.8651747E+001  6.9945905E+002 
 1.8668657E+001  6.9394965E+002 
 1.8685568E+001  6.9770654E+002 
 1.8702477E+001  7.1085870E+002 
 1.8719387E+001  7.3857861E+002 
 1.8736298E+001  7.8213763E+002 
 1.8753208E+001  8.4499438E+002 
 1.8770119E+001  9.2515845E+002 
 1.8787029E+001  1.0158681E+003 
 1.8803940E+001  1.1114280E+003 
 1.8820850E+001  1.1931655E+003 
 1.8837761E+001  1.2536136E+003 
 1.8854671E+001  1.2811129E+003 
 1.8871580E+001  1.2709083E+003 
 1.8888491E+001  1.2284996E+003 
 1.8905401E+001  1.1567621E+003 
 1.8922312E+001  1.0624219E+003 
 1.8939222E+001  9.6178094E+002 
 1.8956133E+001  8.7356665E+002 
 1.8973043E+001  8.0677307E+002 
 1.8989954E+001  7.6299298E+002 
 1.9006865E+001  7.4067139E+002 
 1.9023775E+001  7.3137878E+002 
 1.9040686E+001  7.2460681E+002 
 1.9057594E+001  7.2027734E+002 
 1.9074505E+001  7.1637134E+002 
 1.9091415E+001  7.0721698E+002 
 1.9108326E+001  6.9311285E+002 
 1.9125237E+001  6.7719794E+002 
 1.9142147E+001  6.6408527E+002 
 1.9159058E+001  6.5656769E+002 
 1.9175968E+001  6.5571741E+002 
 1.9192879E+001  6.5349518E+002 
 1.9209789E+001  6.5056189E+002 
 1.9226700E+001  6.5225824E+002 
 1.9243608E+001  6.5707593E+002 
 1.9260519E+001  6.5975360E+002 
 1.9277430E+001  6.6347534E+002 
 1.9294340E+001  6.6730542E+002 
 1.9311251E+001  6.6544965E+002 
 1.9328161E+001  6.6668359E+002 
 1.9345072E+001  6.7579657E+002 
 1.9361982E+001  6.8767743E+002 
 1.9378893E+001  7.0073883E+002 
 1.9395803E+001  7.2384802E+002 
 1.9412714E+001  7.5939984E+002 
 1.9429623E+001  8.0227100E+002 
 1.9446533E+001  8.5471832E+002 
 1.9463444E+001  9.2657202E+002 
 1.9480354E+001  1.0203375E+003 
 1.9497265E+001  1.1392126E+003 
 1.9514175E+001  1.2832161E+003 
 1.9531086E+001  1.4419528E+003 
 1.9547997E+001  1.6041969E+003 
 1.9564907E+001  1.7490369E+003 
 1.9581818E+001  1.8533552E+003 
 1.9598726E+001  1.8941572E+003 
 1.9615637E+001  1.8682892E+003 
 1.9632547E+001  1.7901602E+003 
 1.9649458E+001  1.6832428E+003 
 1.9666368E+001  1.5731174E+003 
 1.9683279E+001  1.4942782E+003 
 1.9700190E+001  1.4553824E+003 
 1.9717100E+001  1.4399869E+003 
 1.9734011E+001  1.4472454E+003 
 1.9750921E+001  1.4599825E+003 
 1.9767832E+001  1.4661923E+003 
 1.9784740E+001  1.4436417E+003 
 1.9801651E+001  1.3803370E+003 
 1.9818562E+001  1.2823619E+003 
 1.9835472E+001  1.1672056E+003 
 1.9852383E+001  1.0535093E+003 
 1.9869293E+001  9.5909119E+002 
 1.9886204E+001  8.9488129E+002 
 1.9903114E+001  8.5679462E+002 
 1.9920025E+001  8.4103418E+002 
 1.9936935E+001  8.4302228E+002 
 1.9953846E+001  8.6043054E+002 
 1.9970755E+001  8.8557947E+002 
 1.9987665E+001  9.2085022E+002 
 2.0004576E+001  9.6733270E+002 
 2.0021486E+001  1.0154905E+003 
 2.0038397E+001  1.0589253E+003 
 2.0055307E+001  1.0999343E+003 
 2.0072218E+001  1.1259705E+003 
 2.0089128E+001  1.1271722E+003 
 2.0106039E+001  1.1187393E+003 
 2.0122950E+001  1.1019365E+003 
 2.0139860E+001  1.0797749E+003 
 2.0156769E+001  1.0660233E+003 
 2.0173679E+001  1.0697144E+003 
 2.0190590E+001  1.0900557E+003 
 2.0207500E+001  1.1271240E+003 
 2.0224411E+001  1.1823710E+003 
 2.0241322E+001  1.2423331E+003 
 2.0258232E+001  1.2812773E+003 
 2.0275143E+001  1.2944019E+003 
 2.0292053E+001  1.2853524E+003 
 2.0308964E+001  1.2513109E+003 
 2.0325872E+001  1.2083876E+003 
 2.0342783E+001  1.1720577E+003 
 2.0359694E+001  1.1390957E+003 
 2.0376604E+001  1.1070248E+003 
 2.0393515E+001  1.0848541E+003 
 2.0410425E+001  1.0674402E+003 
 2.0427336E+001  1.0390446E+003 
 2.0444246E+001  1.0026791E+003 
 2.0461157E+001  9.6274127E+002 
 2.0478067E+001  9.1531622E+002 
 2.0494978E+001  8.6673364E+002 
 2.0511887E+001  8.2725189E+002 
 2.0528797E+001  7.9657184E+002 
 2.0545708E+001  7.6828571E+002 
 2.0562618E+001  7.4653644E+002 
 2.0579529E+001  7.3845154E+002 
 2.0596439E+001  7.3978827E+002 
 2.0613350E+001  7.3920374E+002 
 2.0630260E+001  7.3907721E+002 
 2.0647171E+001  7.3878290E+002 
 2.0664082E+001  7.3174115E+002 
 2.0680992E+001  7.2605688E+002 
 2.0697901E+001  7.2356653E+002 
 2.0714811E+001  7.2198822E+002 
 2.0731722E+001  7.2007813E+002 
 2.0748632E+001  7.2442676E+002 
 2.0765543E+001  7.3550610E+002 
 2.0782454E+001  7.4749420E+002 
 2.0799364E+001  7.7537183E+002 
 2.0816275E+001  8.2577283E+002 
 2.0833185E+001  8.8787311E+002 
 2.0850096E+001  9.6434351E+002 
 2.0867004E+001  1.0659126E+003 
 2.0883915E+001  1.1909323E+003 
 2.0900826E+001  1.3213118E+003 
 2.0917736E+001  1.4468342E+003 
 2.0934647E+001  1.5606324E+003 
 2.0951557E+001  1.6469343E+003 
 2.0968468E+001  1.6870389E+003 
 2.0985378E+001  1.6724250E+003 
 2.1002289E+001  1.6018700E+003 
 2.1019199E+001  1.4792911E+003 
 2.1036110E+001  1.3294235E+003 
 2.1053019E+001  1.1857676E+003 
 2.1069929E+001  1.0618876E+003 
 2.1086840E+001  9.5689709E+002 
 2.1103750E+001  8.7706445E+002 
 2.1120661E+001  8.2458533E+002 
 2.1137571E+001  7.8931244E+002 
 2.1154482E+001  7.6554279E+002 
 2.1171392E+001  7.5609424E+002 
 2.1188303E+001  7.5584167E+002 
 2.1205214E+001  7.5606598E+002 
 2.1222124E+001  7.6052032E+002 
 2.1239033E+001  7.6853906E+002 
 2.1255943E+001  7.7189551E+002 
 2.1272854E+001  7.7149707E+002 
 2.1289764E+001  7.7275702E+002 
 2.1306675E+001  7.7578992E+002 
 2.1323586E+001  7.7155756E+002 
 2.1340496E+001  7.6380951E+002 
 2.1357407E+001  7.5991681E+002 
 2.1374317E+001  7.5799072E+002 
 2.1391228E+001  7.5510327E+002 
 2.1408138E+001  7.5478021E+002 
 2.1425047E+001  7.6243384E+002 
 2.1441957E+001  7.7489484E+002 
 2.1458868E+001  7.9477179E+002 
 2.1475779E+001  8.2687463E+002 
 2.1492689E+001  8.7481146E+002 
 2.1509600E+001  9.4010614E+002 
 2.1526510E+001  1.0183982E+003 
 2.1543421E+001  1.1013314E+003 
 2.1560331E+001  1.1732352E+003 
 2.1577242E+001  1.2236975E+003 
 2.1594151E+001  1.2532152E+003 
 2.1611061E+001  1.2563733E+003 
 2.1627972E+001  1.2279020E+003 
 2.1644882E+001  1.1766936E+003 
 2.1661793E+001  1.1188333E+003 
 2.1678703E+001  1.0595873E+003 
 2.1695614E+001  1.0040493E+003 
 2.1712524E+001  9.7012915E+002 
 2.1729435E+001  9.5730634E+002 
 2.1746346E+001  9.5315277E+002 
 2.1763256E+001  9.5472278E+002 
 2.1780165E+001  9.6762616E+002 
 2.1797075E+001  9.9111975E+002 
 2.1813986E+001  1.0149521E+003 
 2.1830896E+001  1.0389009E+003 
 2.1847807E+001  1.0648732E+003 
 2.1864717E+001  1.0898234E+003 
 2.1881628E+001  1.1090856E+003 
 2.1898539E+001  1.1217484E+003 
 2.1915449E+001  1.1391560E+003 
 2.1932360E+001  1.1648597E+003 
 2.1949270E+001  1.1978320E+003 
 2.1966179E+001  1.2483240E+003 
 2.1983089E+001  1.3178219E+003 
 2.2000000E+001  0.0000000E+000
