# Supplementary material for: Application of singular value decomposition analysis to time-dependent powder diffraction data of an in-situ photodimerization reaction
Source: J Synchrotron Radiat. 2014 Apr 2;21(Pt 3):554–60. doi: 10.1107/S1600577514004366 (PMC4333817; doi:10.1107/S1600577514004366)
Supplement: Supplementary file 1 [file s-21-00554-sup1.zip › 1cha/1chai_22.chi]

 3.5000501E+000  0.0000000E+000 
 3.5169604E+000  4.0208882E+003 
 3.5338709E+000  3.8400596E+003 
 3.5507813E+000  2.7142114E+003 
 3.5676916E+000  2.9123743E+003 
 3.5846019E+000  3.1896289E+003 
 3.6015124E+000  2.9635415E+003 
 3.6184227E+000  3.3932891E+003 
 3.6353331E+000  3.8052065E+003 
 3.6522434E+000  3.4090957E+003 
 3.6691539E+000  4.2761606E+003 
 3.6860642E+000  4.6999375E+003 
 3.7029746E+000  4.6277476E+003 
 3.7198849E+000  5.2975669E+003 
 3.7367954E+000  5.2081763E+003 
 3.7537057E+000  5.2259180E+003 
 3.7706161E+000  5.4344180E+003 
 3.7875264E+000  5.1712085E+003 
 3.8044369E+000  5.0169390E+003 
 3.8213472E+000  5.3723350E+003 
 3.8382576E+000  5.3182876E+003 
 3.8551679E+000  6.1827461E+003 
 3.8720784E+000  6.2093428E+003 
 3.8889887E+000  7.7480156E+003 
 3.9058990E+000  1.0129866E+004 
 3.9228094E+000  1.2771859E+004 
 3.9397199E+000  1.6366802E+004 
 3.9566302E+000  2.0900732E+004 
 3.9735405E+000  2.4943898E+004 
 3.9904509E+000  2.8474086E+004 
 4.0073614E+000  3.1301613E+004 
 4.0242715E+000  3.1189260E+004 
 4.0411820E+000  3.0633201E+004 
 4.0580926E+000  3.0420309E+004 
 4.0750027E+000  2.6391830E+004 
 4.0919132E+000  2.3859697E+004 
 4.1088238E+000  2.0120412E+004 
 4.1257339E+000  1.6882889E+004 
 4.1426444E+000  1.3958847E+004 
 4.1595545E+000  1.1184857E+004 
 4.1764650E+000  8.9561748E+003 
 4.1933756E+000  7.6116797E+003 
 4.2102857E+000  6.8462881E+003 
 4.2271962E+000  5.3941255E+003 
 4.2441068E+000  4.7590093E+003 
 4.2610168E+000  4.0548591E+003 
 4.2779274E+000  3.7525525E+003 
 4.2948375E+000  3.2506887E+003 
 4.3117480E+000  3.1803970E+003 
 4.3286586E+000  3.0127117E+003 
 4.3455687E+000  2.9570537E+003 
 4.3624792E+000  2.9438403E+003 
 4.3793898E+000  2.6575540E+003 
 4.3962998E+000  2.6071831E+003 
 4.4132104E+000  2.5005969E+003 
 4.4301205E+000  2.6118809E+003 
 4.4470310E+000  2.0189611E+003 
 4.4639416E+000  2.2987275E+003 
 4.4808517E+000  2.5698596E+003 
 4.4977622E+000  2.2866497E+003 
 4.5146728E+000  2.3161497E+003 
 4.5315828E+000  2.2120842E+003 
 4.5484934E+000  1.9527802E+003 
 4.5654039E+000  2.1285098E+003 
 4.5823140E+000  2.1700657E+003 
 4.5992246E+000  1.9626161E+003 
 4.6161346E+000  2.0898000E+003 
 4.6330452E+000  2.3273108E+003 
 4.6499557E+000  2.3290857E+003 
 4.6668658E+000  2.5087473E+003 
 4.6837764E+000  2.5076973E+003 
 4.7006869E+000  2.4679207E+003 
 4.7175970E+000  2.4836836E+003 
 4.7345076E+000  2.5398074E+003 
 4.7514176E+000  2.6623210E+003 
 4.7683282E+000  2.7491323E+003 
 4.7852387E+000  2.5088792E+003 
 4.8021488E+000  2.4745151E+003 
 4.8190594E+000  2.4763506E+003 
 4.8359699E+000  2.3207146E+003 
 4.8528800E+000  2.3072603E+003 
 4.8697906E+000  2.4071614E+003 
 4.8867006E+000  2.5136606E+003 
 4.9036112E+000  2.5110310E+003 
 4.9205217E+000  2.5099736E+003 
 4.9374318E+000  2.6391248E+003 
 4.9543424E+000  2.5701824E+003 
 4.9712529E+000  2.1238462E+003 
 4.9881630E+000  2.4192100E+003 
 5.0050735E+000  2.2139624E+003 
 5.0219836E+000  2.1951982E+003 
 5.0388942E+000  2.2016775E+003 
 5.0558047E+000  2.1381865E+003 
 5.0727148E+000  2.0426219E+003 
 5.0896254E+000  1.9865883E+003 
 5.1065359E+000  1.8391494E+003 
 5.1234460E+000  1.7179326E+003 
 5.1403565E+000  1.9281901E+003 
 5.1572666E+000  1.8197948E+003 
 5.1741772E+000  1.6689406E+003 
 5.1910877E+000  1.8715073E+003 
 5.2079978E+000  1.6378326E+003 
 5.2249084E+000  1.6919978E+003 
 5.2418189E+000  1.6581982E+003 
 5.2587290E+000  1.6429573E+003 
 5.2756395E+000  1.6925536E+003 
 5.2925496E+000  1.6154492E+003 
 5.3094602E+000  1.5058219E+003 
 5.3263707E+000  1.6040311E+003 
 5.3432808E+000  1.4179617E+003 
 5.3601913E+000  1.4202184E+003 
 5.3771019E+000  1.6174014E+003 
 5.3940120E+000  1.7650609E+003 
 5.4109225E+000  1.9911027E+003 
 5.4278326E+000  2.1190452E+003 
 5.4447432E+000  2.3952080E+003 
 5.4616537E+000  2.8524031E+003 
 5.4785638E+000  3.4443716E+003 
 5.4954743E+000  4.2785542E+003 
 5.5123849E+000  5.4654937E+003 
 5.5292950E+000  7.0232412E+003 
 5.5462055E+000  9.1849854E+003 
 5.5631161E+000  1.2136175E+004 
 5.5800261E+000  1.5292162E+004 
 5.5969367E+000  1.8940881E+004 
 5.6138468E+000  2.2118414E+004 
 5.6307573E+000  2.4393828E+004 
 5.6476679E+000  2.5239979E+004 
 5.6645780E+000  2.4220447E+004 
 5.6814885E+000  2.1357977E+004 
 5.6983991E+000  1.7454379E+004 
 5.7153091E+000  1.3887058E+004 
 5.7322197E+000  1.0413146E+004 
 5.7491298E+000  8.0809756E+003 
 5.7660403E+000  6.0340952E+003 
 5.7829509E+000  4.6130713E+003 
 5.7998610E+000  3.6082402E+003 
 5.8167715E+000  3.0893167E+003 
 5.8336821E+000  2.9468181E+003 
 5.8505921E+000  3.2301245E+003 
 5.8675027E+000  4.0282036E+003 
 5.8844128E+000  5.3337261E+003 
 5.9013233E+000  7.4091025E+003 
 5.9182339E+000  9.8451582E+003 
 5.9351439E+000  1.3734874E+004 
 5.9520545E+000  1.7324406E+004 
 5.9689651E+000  2.1773227E+004 
 5.9858751E+000  2.5291840E+004 
 6.0027857E+000  2.6978340E+004 
 6.0196958E+000  2.6788648E+004 
 6.0366063E+000  2.4831439E+004 
 6.0535169E+000  2.1279645E+004 
 6.0704269E+000  1.7001104E+004 
 6.0873375E+000  1.3393112E+004 
 6.1042480E+000  1.0238931E+004 
 6.1211581E+000  8.2535762E+003 
 6.1380687E+000  6.6921514E+003 
 6.1549788E+000  5.4376147E+003 
 6.1718893E+000  4.8615815E+003 
 6.1887999E+000  4.3135967E+003 
 6.2057099E+000  3.7177244E+003 
 6.2226205E+000  3.2712568E+003 
 6.2395310E+000  2.9293838E+003 
 6.2564411E+000  2.6180732E+003 
 6.2733517E+000  2.3566123E+003 
 6.2902617E+000  2.1310410E+003 
 6.3071723E+000  1.9812556E+003 
 6.3240829E+000  1.9062310E+003 
 6.3409929E+000  1.9376825E+003 
 6.3579035E+000  2.0031201E+003 
 6.3748140E+000  2.1473052E+003 
 6.3917241E+000  2.4798875E+003 
 6.4086347E+000  3.1472795E+003 
 6.4255447E+000  4.2517124E+003 
 6.4424553E+000  6.0352002E+003 
 6.4593658E+000  8.9219668E+003 
 6.4762759E+000  1.2803238E+004 
 6.4931865E+000  1.9171857E+004 
 6.5100970E+000  2.7226826E+004 
 6.5270071E+000  3.5159328E+004 
 6.5439177E+000  4.5066145E+004 
 6.5608277E+000  5.1412098E+004 
 6.5777383E+000  5.2604277E+004 
 6.5946488E+000  4.9243031E+004 
 6.6115589E+000  4.1490020E+004 
 6.6284695E+000  3.1062465E+004 
 6.6453800E+000  2.1329250E+004 
 6.6622901E+000  1.4508217E+004 
 6.6792006E+000  1.0575007E+004 
 6.6961112E+000  7.5536167E+003 
 6.7130213E+000  5.8913467E+003 
 6.7299318E+000  4.8081582E+003 
 6.7468419E+000  4.1298535E+003 
 6.7637525E+000  3.7395806E+003 
 6.7806630E+000  3.5582117E+003 
 6.7975731E+000  3.5235750E+003 
 6.8144836E+000  3.6157588E+003 
 6.8313942E+000  4.0261582E+003 
 6.8483043E+000  4.6749316E+003 
 6.8652148E+000  5.4659189E+003 
 6.8821249E+000  6.4538506E+003 
 6.8990355E+000  7.3280044E+003 
 6.9159460E+000  8.0119370E+003 
 6.9328561E+000  8.4101748E+003 
 6.9497666E+000  8.3883867E+003 
 6.9666772E+000  7.8380313E+003 
 6.9835873E+000  6.8294028E+003 
 7.0004978E+000  5.6429219E+003 
 7.0174079E+000  4.5025410E+003 
 7.0343184E+000  3.4124619E+003 
 7.0512290E+000  2.6037332E+003 
 7.0681391E+000  1.9832909E+003 
 7.0850496E+000  1.6026556E+003 
 7.1019602E+000  1.4106008E+003 
 7.1188703E+000  1.3643984E+003 
 7.1357808E+000  1.3733164E+003 
 7.1526909E+000  1.4075989E+003 
 7.1696014E+000  1.4578496E+003 
 7.1865120E+000  1.4775243E+003 
 7.2034221E+000  1.4575095E+003 
 7.2203326E+000  1.4136454E+003 
 7.2372432E+000  1.4270734E+003 
 7.2541533E+000  1.3754167E+003 
 7.2710638E+000  1.3625459E+003 
 7.2879739E+000  1.3675970E+003 
 7.3048844E+000  1.3573770E+003 
 7.3217950E+000  1.3574319E+003 
 7.3387051E+000  1.3037632E+003 
 7.3556156E+000  1.2453239E+003 
 7.3725262E+000  1.2832885E+003 
 7.3894362E+000  1.2340126E+003 
 7.4063468E+000  1.1711335E+003 
 7.4232569E+000  1.1519395E+003 
 7.4401674E+000  1.1844259E+003 
 7.4570780E+000  1.2353235E+003 
 7.4739881E+000  1.3114402E+003 
 7.4908986E+000  1.3644546E+003 
 7.5078092E+000  1.4091688E+003 
 7.5247192E+000  1.4701393E+003 
 7.5416298E+000  1.5153197E+003 
 7.5585399E+000  1.5640654E+003 
 7.5754504E+000  1.7133124E+003 
 7.5923610E+000  1.8187949E+003 
 7.6092710E+000  1.8083099E+003 
 7.6261816E+000  1.8966646E+003 
 7.6430922E+000  1.9989760E+003 
 7.6600022E+000  2.1685774E+003 
 7.6769128E+000  2.3498252E+003 
 7.6938233E+000  2.5672849E+003 
 7.7107334E+000  2.9076333E+003 
 7.7276440E+000  3.3585369E+003 
 7.7445540E+000  3.8743765E+003 
 7.7614646E+000  4.4878149E+003 
 7.7783751E+000  5.2410688E+003 
 7.7952852E+000  6.7042510E+003 
 7.8121958E+000  8.8330293E+003 
 7.8291063E+000  1.2154250E+004 
 7.8460164E+000  1.7430293E+004 
 7.8629270E+000  2.4634471E+004 
 7.8798370E+000  3.4898055E+004 
 7.8967476E+000  4.8673746E+004 
 7.9136581E+000  6.4200480E+004 
 7.9305682E+000  7.6751688E+004 
 7.9474788E+000  8.0998078E+004 
 7.9643893E+000  7.6511672E+004 
 7.9812994E+000  6.3755422E+004 
 7.9982100E+000  4.9506227E+004 
 8.0151205E+000  3.8022238E+004 
 8.0320311E+000  2.8066742E+004 
 8.0489407E+000  2.0499273E+004 
 8.0658512E+000  1.5078581E+004 
 8.0827618E+000  1.1379230E+004 
 8.0996723E+000  9.1042988E+003 
 8.1165829E+000  7.7659585E+003 
 8.1334925E+000  7.3238359E+003 
 8.1504030E+000  7.7039819E+003 
 8.1673136E+000  8.6511719E+003 
 8.1842241E+000  1.0255956E+004 
 8.2011347E+000  1.2560109E+004 
 8.2180443E+000  1.5433089E+004 
 8.2349548E+000  1.8281420E+004 
 8.2518654E+000  2.1094895E+004 
 8.2687759E+000  2.3203775E+004 
 8.2856865E+000  2.3533463E+004 
 8.3025970E+000  2.1837316E+004 
 8.3195066E+000  1.8592471E+004 
 8.3364172E+000  1.4648837E+004 
 8.3533278E+000  1.1414471E+004 
 8.3702383E+000  8.7059023E+003 
 8.3871489E+000  6.8912310E+003 
 8.4040585E+000  5.7838315E+003 
 8.4209690E+000  5.1894067E+003 
 8.4378796E+000  4.8486938E+003 
 8.4547901E+000  4.7282568E+003 
 8.4717007E+000  4.8382031E+003 
 8.4886103E+000  5.1032573E+003 
 8.5055208E+000  5.6140571E+003 
 8.5224314E+000  6.5663862E+003 
 8.5393419E+000  8.1604194E+003 
 8.5562525E+000  1.0621171E+004 
 8.5731630E+000  1.4597690E+004 
 8.5900726E+000  1.9931682E+004 
 8.6069832E+000  2.8284051E+004 
 8.6238937E+000  3.8996207E+004 
 8.6408043E+000  5.0873883E+004 
 8.6577148E+000  6.1059094E+004 
 8.6746244E+000  6.5585469E+004 
 8.6915350E+000  6.3686359E+004 
 8.7084455E+000  5.6178730E+004 
 8.7253561E+000  4.3838551E+004 
 8.7422667E+000  3.1973760E+004 
 8.7591772E+000  2.2016859E+004 
 8.7760868E+000  1.5017120E+004 
 8.7929974E+000  1.0516066E+004 
 8.8099079E+000  7.5658770E+003 
 8.8268185E+000  5.6274819E+003 
 8.8437290E+000  4.3993853E+003 
 8.8606386E+000  3.5958242E+003 
 8.8775492E+000  3.0737146E+003 
 8.8944597E+000  2.6603394E+003 
 8.9113703E+000  2.3569404E+003 
 8.9282808E+000  2.1354934E+003 
 8.9451904E+000  1.9020634E+003 
 8.9621010E+000  1.7585717E+003 
 8.9790115E+000  1.6054602E+003 
 8.9959221E+000  1.4717532E+003 
 9.0128326E+000  1.3828674E+003 
 9.0297432E+000  1.2676421E+003 
 9.0466528E+000  1.1435763E+003 
 9.0635633E+000  1.1045906E+003 
 9.0804739E+000  1.0616532E+003 
 9.0973845E+000  1.0379320E+003 
 9.1142950E+000  1.0192709E+003 
 9.1312046E+000  9.7730219E+002 
 9.1481152E+000  9.7976337E+002 
 9.1650257E+000  1.0289780E+003 
 9.1819363E+000  1.0640596E+003 
 9.1988468E+000  1.0691871E+003 
 9.2157564E+000  1.0916726E+003 
 9.2326670E+000  1.1105096E+003 
 9.2495775E+000  1.0924244E+003 
 9.2664881E+000  1.1406390E+003 
 9.2833986E+000  1.1700511E+003 
 9.3003092E+000  1.1893632E+003 
 9.3172188E+000  1.2647540E+003 
 9.3341293E+000  1.3380686E+003 
 9.3510399E+000  1.4034364E+003 
 9.3679504E+000  1.4819374E+003 
 9.3848610E+000  1.6068402E+003 
 9.4017706E+000  1.7825304E+003 
 9.4186811E+000  1.9809188E+003 
 9.4355917E+000  2.2514404E+003 
 9.4525023E+000  2.7016880E+003 
 9.4694128E+000  3.3746572E+003 
 9.4863224E+000  4.3972988E+003 
 9.5032330E+000  5.7140063E+003 
 9.5201435E+000  7.3213984E+003 
 9.5370541E+000  9.1080547E+003 
 9.5539646E+000  1.0769014E+004 
 9.5708752E+000  1.2030944E+004 
 9.5877848E+000  1.2615860E+004 
 9.6046953E+000  1.2390440E+004 
 9.6216059E+000  1.1478658E+004 
 9.6385164E+000  1.0135055E+004 
 9.6554270E+000  8.9514902E+003 
 9.6723366E+000  8.1659990E+003 
 9.6892471E+000  7.9803950E+003 
 9.7061577E+000  8.2575166E+003 
 9.7230682E+000  8.7787227E+003 
 9.7399788E+000  9.4233574E+003 
 9.7568893E+000  9.9590430E+003 
 9.7737989E+000  1.0111155E+004 
 9.7907095E+000  9.7877061E+003 
 9.8076200E+000  9.0333271E+003 
 9.8245306E+000  7.8444468E+003 
 9.8414412E+000  6.3832070E+003 
 9.8583508E+000  5.0507290E+003 
 9.8752613E+000  3.9495852E+003 
 9.8921719E+000  3.1586782E+003 
 9.9090824E+000  2.5979875E+003 
 9.9259930E+000  2.2244316E+003 
 9.9429026E+000  2.0015952E+003 
 9.9598131E+000  1.8847441E+003 
 9.9767237E+000  1.8321580E+003 
 9.9936342E+000  1.8113333E+003 
 1.0010545E+001  1.7921947E+003 
 1.0027455E+001  1.7671973E+003 
 1.0044365E+001  1.8001654E+003 
 1.0061275E+001  1.8211710E+003 
 1.0078186E+001  1.8616836E+003 
 1.0095097E+001  1.9234613E+003 
 1.0112007E+001  1.9829194E+003 
 1.0128917E+001  2.0637051E+003 
 1.0145827E+001  2.1734707E+003 
 1.0162738E+001  2.2927959E+003 
 1.0179648E+001  2.4354712E+003 
 1.0196559E+001  2.6046621E+003 
 1.0213469E+001  2.8432551E+003 
 1.0230379E+001  3.2352771E+003 
 1.0247290E+001  3.8227410E+003 
 1.0264200E+001  4.7617588E+003 
 1.0281111E+001  6.2692827E+003 
 1.0298021E+001  8.5914043E+003 
 1.0314931E+001  1.2039617E+004 
 1.0331841E+001  1.6957691E+004 
 1.0348752E+001  2.3528012E+004 
 1.0365663E+001  3.1532488E+004 
 1.0382573E+001  3.9244477E+004 
 1.0399483E+001  4.3229426E+004 
 1.0416393E+001  4.1555020E+004 
 1.0433304E+001  3.5022891E+004 
 1.0450214E+001  2.7225131E+004 
 1.0467125E+001  1.9877660E+004 
 1.0484035E+001  1.4149637E+004 
 1.0500945E+001  1.0176103E+004 
 1.0517856E+001  7.3406812E+003 
 1.0534766E+001  5.3490400E+003 
 1.0551677E+001  4.1464385E+003 
 1.0568587E+001  3.3641223E+003 
 1.0585497E+001  2.9055271E+003 
 1.0602407E+001  2.6261775E+003 
 1.0619318E+001  2.4111301E+003 
 1.0636229E+001  2.2536851E+003 
 1.0653139E+001  2.1289033E+003 
 1.0670049E+001  2.0671455E+003 
 1.0686959E+001  2.0571045E+003 
 1.0703870E+001  2.0634087E+003 
 1.0720780E+001  2.0742366E+003 
 1.0737691E+001  2.0876980E+003 
 1.0754601E+001  2.1051238E+003 
 1.0771511E+001  2.1408823E+003 
 1.0788422E+001  2.1980784E+003 
 1.0805332E+001  2.2487495E+003 
 1.0822243E+001  2.3037515E+003 
 1.0839153E+001  2.3679316E+003 
 1.0856063E+001  2.4460798E+003 
 1.0872973E+001  2.5211260E+003 
 1.0889884E+001  2.5531514E+003 
 1.0906795E+001  2.5345950E+003 
 1.0923705E+001  2.5278174E+003 
 1.0940615E+001  2.5533521E+003 
 1.0957525E+001  2.5878101E+003 
 1.0974436E+001  2.7027109E+003 
 1.0991346E+001  2.9075808E+003 
 1.1008257E+001  3.2778098E+003 
 1.1025167E+001  3.9019934E+003 
 1.1042077E+001  4.8415835E+003 
 1.1058988E+001  6.1714028E+003 
 1.1075898E+001  8.0023984E+003 
 1.1092809E+001  1.0410733E+004 
 1.1109719E+001  1.3387590E+004 
 1.1126629E+001  1.6454605E+004 
 1.1143539E+001  1.8639777E+004 
 1.1160450E+001  1.9421943E+004 
 1.1177361E+001  1.8642268E+004 
 1.1194271E+001  1.6636779E+004 
 1.1211181E+001  1.3952297E+004 
 1.1228091E+001  1.1297610E+004 
 1.1245002E+001  9.1563867E+003 
 1.1261912E+001  7.5338804E+003 
 1.1278823E+001  6.3634009E+003 
 1.1295733E+001  5.6199854E+003 
 1.1312643E+001  5.0804243E+003 
 1.1329554E+001  4.6799302E+003 
 1.1346464E+001  4.3541772E+003 
 1.1363375E+001  3.9988984E+003 
 1.1380285E+001  3.6909739E+003 
 1.1397195E+001  3.4829656E+003 
 1.1414105E+001  3.4336389E+003 
 1.1431016E+001  3.5985645E+003 
 1.1447927E+001  3.9888640E+003 
 1.1464837E+001  4.6116279E+003 
 1.1481747E+001  5.4302354E+003 
 1.1498657E+001  6.3553950E+003 
 1.1515568E+001  7.2620342E+003 
 1.1532478E+001  7.8781509E+003 
 1.1549389E+001  8.0635220E+003 
 1.1566299E+001  7.7816426E+003 
 1.1583209E+001  7.0316392E+003 
 1.1600120E+001  5.9333286E+003 
 1.1617030E+001  4.7441118E+003 
 1.1633941E+001  3.7443757E+003 
 1.1650851E+001  2.9919421E+003 
 1.1667761E+001  2.4543328E+003 
 1.1684671E+001  2.1486936E+003 
 1.1701582E+001  2.0483696E+003 
 1.1718493E+001  2.2092080E+003 
 1.1735403E+001  2.5971174E+003 
 1.1752314E+001  3.3134258E+003 
 1.1769223E+001  4.3479839E+003 
 1.1786134E+001  5.6261426E+003 
 1.1803044E+001  7.1779556E+003 
 1.1819955E+001  8.9165410E+003 
 1.1836865E+001  1.0569758E+004 
 1.1853775E+001  1.1772978E+004 
 1.1870686E+001  1.2408683E+004 
 1.1887596E+001  1.2931001E+004 
 1.1904507E+001  1.3849319E+004 
 1.1921417E+001  1.5474330E+004 
 1.1938327E+001  1.8010150E+004 
 1.1955237E+001  2.1770180E+004 
 1.1972148E+001  2.7186770E+004 
 1.1989058E+001  3.4040047E+004 
 1.2005969E+001  4.0733480E+004 
 1.2022880E+001  4.4048766E+004 
 1.2039789E+001  4.1802406E+004 
 1.2056700E+001  3.5166219E+004 
 1.2073610E+001  2.7084484E+004 
 1.2090521E+001  1.9911973E+004 
 1.2107431E+001  1.4089386E+004 
 1.2124341E+001  9.8365996E+003 
 1.2141252E+001  6.9762842E+003 
 1.2158162E+001  5.0309780E+003 
 1.2175073E+001  3.7502336E+003 
 1.2191983E+001  2.9683718E+003 
 1.2208893E+001  2.4734133E+003 
 1.2225803E+001  2.1287981E+003 
 1.2242714E+001  1.8995793E+003 
 1.2259624E+001  1.7613143E+003 
 1.2276535E+001  1.6620099E+003 
 1.2293446E+001  1.6063069E+003 
 1.2310355E+001  1.5960304E+003 
 1.2327266E+001  1.6151592E+003 
 1.2344176E+001  1.6860310E+003 
 1.2361087E+001  1.8525383E+003 
 1.2377997E+001  2.1373037E+003 
 1.2394907E+001  2.5986025E+003 
 1.2411818E+001  3.3575542E+003 
 1.2428728E+001  4.4749473E+003 
 1.2445639E+001  5.9769292E+003 
 1.2462549E+001  7.8748267E+003 
 1.2479459E+001  9.9533887E+003 
 1.2496369E+001  1.1780467E+004 
 1.2513280E+001  1.2844709E+004 
 1.2530190E+001  1.2774170E+004 
 1.2547101E+001  1.1563304E+004 
 1.2564012E+001  9.6551602E+003 
 1.2580921E+001  7.6561323E+003 
 1.2597832E+001  5.9798936E+003 
 1.2614742E+001  4.6767256E+003 
 1.2631653E+001  3.6906458E+003 
 1.2648563E+001  3.0331179E+003 
 1.2665473E+001  2.5868638E+003 
 1.2682384E+001  2.2862244E+003 
 1.2699294E+001  2.0742864E+003 
 1.2716205E+001  1.8881467E+003 
 1.2733115E+001  1.7018229E+003 
 1.2750025E+001  1.5153562E+003 
 1.2766935E+001  1.3473333E+003 
 1.2783846E+001  1.2171427E+003 
 1.2800756E+001  1.1277833E+003 
 1.2817667E+001  1.0749028E+003 
 1.2834578E+001  1.0435868E+003 
 1.2851487E+001  1.0352524E+003 
 1.2868398E+001  1.0482740E+003 
 1.2885308E+001  1.0594670E+003 
 1.2902219E+001  1.0703928E+003 
 1.2919129E+001  1.0905637E+003 
 1.2936039E+001  1.1365302E+003 
 1.2952950E+001  1.2059266E+003 
 1.2969860E+001  1.2943174E+003 
 1.2986771E+001  1.4273925E+003 
 1.3003681E+001  1.6129894E+003 
 1.3020592E+001  1.8780565E+003 
 1.3037501E+001  2.2719497E+003 
 1.3054412E+001  2.8288560E+003 
 1.3071322E+001  3.5890964E+003 
 1.3088233E+001  4.5332007E+003 
 1.3105144E+001  5.5998691E+003 
 1.3122053E+001  6.6633613E+003 
 1.3138964E+001  7.5124219E+003 
 1.3155874E+001  8.0218540E+003 
 1.3172785E+001  8.1463989E+003 
 1.3189695E+001  7.8684629E+003 
 1.3206605E+001  7.3579448E+003 
 1.3223516E+001  6.7861558E+003 
 1.3240426E+001  6.2195771E+003 
 1.3257337E+001  5.7012061E+003 
 1.3274247E+001  5.2541992E+003 
 1.3291158E+001  4.8856753E+003 
 1.3308067E+001  4.5503369E+003 
 1.3324978E+001  4.2168379E+003 
 1.3341888E+001  3.8410361E+003 
 1.3358799E+001  3.3775063E+003 
 1.3375710E+001  2.8573062E+003 
 1.3392619E+001  2.3493494E+003 
 1.3409530E+001  1.9337672E+003 
 1.3426440E+001  1.6237178E+003 
 1.3443351E+001  1.4001611E+003 
 1.3460261E+001  1.2576917E+003 
 1.3477171E+001  1.1657572E+003 
 1.3494081E+001  1.1047499E+003 
 1.3510992E+001  1.0631039E+003 
 1.3527903E+001  1.0253770E+003 
 1.3544813E+001  9.9282263E+002 
 1.3561724E+001  9.7375586E+002 
 1.3578633E+001  9.6420245E+002 
 1.3595544E+001  9.4979736E+002 
 1.3612454E+001  9.3299786E+002 
 1.3629365E+001  9.2751691E+002 
 1.3646276E+001  9.2632428E+002 
 1.3663185E+001  9.2257526E+002 
 1.3680096E+001  9.2093512E+002 
 1.3697006E+001  9.2190265E+002 
 1.3713917E+001  9.2990411E+002 
 1.3730827E+001  9.4994342E+002 
 1.3747737E+001  9.7845605E+002 
 1.3764647E+001  1.0183815E+003 
 1.3781558E+001  1.0652310E+003 
 1.3798469E+001  1.1174810E+003 
 1.3815379E+001  1.1795535E+003 
 1.3832290E+001  1.2434170E+003 
 1.3849199E+001  1.2953669E+003 
 1.3866110E+001  1.3232087E+003 
 1.3883020E+001  1.3297003E+003 
 1.3899931E+001  1.3131260E+003 
 1.3916842E+001  1.2677816E+003 
 1.3933751E+001  1.2128898E+003 
 1.3950662E+001  1.1620175E+003 
 1.3967572E+001  1.1098391E+003 
 1.3984483E+001  1.0603628E+003 
 1.4001393E+001  1.0267275E+003 
 1.4018304E+001  1.0164977E+003 
 1.4035213E+001  1.0217023E+003 
 1.4052124E+001  1.0265085E+003 
 1.4069035E+001  1.0228815E+003 
 1.4085945E+001  1.0158290E+003 
 1.4102856E+001  1.0057255E+003 
 1.4119765E+001  1.0019646E+003 
 1.4136676E+001  1.0102758E+003 
 1.4153586E+001  1.0193797E+003 
 1.4170497E+001  1.0254347E+003 
 1.4187407E+001  1.0409351E+003 
 1.4204317E+001  1.0709462E+003 
 1.4221228E+001  1.1225250E+003 
 1.4238138E+001  1.2088392E+003 
 1.4255049E+001  1.3288381E+003 
 1.4271959E+001  1.4726906E+003 
 1.4288870E+001  1.6241268E+003 
 1.4305779E+001  1.7633914E+003 
 1.4322690E+001  1.8850258E+003 
 1.4339601E+001  1.9563911E+003 
 1.4356511E+001  1.9493633E+003 
 1.4373422E+001  1.8750466E+003 
 1.4390331E+001  1.7534756E+003 
 1.4407242E+001  1.6061537E+003 
 1.4424152E+001  1.4511440E+003 
 1.4441063E+001  1.3102693E+003 
 1.4457973E+001  1.1915380E+003 
 1.4474883E+001  1.1055212E+003 
 1.4491794E+001  1.0552898E+003 
 1.4508704E+001  1.0223714E+003 
 1.4525615E+001  9.9779608E+002 
 1.4542525E+001  9.8527148E+002 
 1.4559436E+001  9.8404492E+002 
 1.4576345E+001  9.8544452E+002 
 1.4593256E+001  9.8772803E+002 
 1.4610167E+001  9.9218182E+002 
 1.4627077E+001  9.9341101E+002 
 1.4643988E+001  9.9380432E+002 
 1.4660897E+001  1.0025195E+003 
 1.4677808E+001  1.0120283E+003 
 1.4694718E+001  1.0198371E+003 
 1.4711629E+001  1.0368567E+003 
 1.4728539E+001  1.0588667E+003 
 1.4745449E+001  1.0856526E+003 
 1.4762360E+001  1.1256556E+003 
 1.4779270E+001  1.1804899E+003 
 1.4796181E+001  1.2477815E+003 
 1.4813091E+001  1.3109532E+003 
 1.4830002E+001  1.3536139E+003 
 1.4846911E+001  1.3839183E+003 
 1.4863822E+001  1.4014644E+003 
 1.4880733E+001  1.4005878E+003 
 1.4897643E+001  1.3825601E+003 
 1.4914554E+001  1.3542345E+003 
 1.4931463E+001  1.3132100E+003 
 1.4948374E+001  1.2606678E+003 
 1.4965284E+001  1.2148417E+003 
 1.4982195E+001  1.1818839E+003 
 1.4999105E+001  1.1601261E+003 
 1.5016016E+001  1.1538752E+003 
 1.5032926E+001  1.1777075E+003 
 1.5049836E+001  1.2447917E+003 
 1.5066747E+001  1.3646956E+003 
 1.5083657E+001  1.5602498E+003 
 1.5100568E+001  1.8281910E+003 
 1.5117477E+001  2.1405039E+003 
 1.5134388E+001  2.4826135E+003 
 1.5151299E+001  2.8297554E+003 
 1.5168209E+001  3.1344348E+003 
 1.5185120E+001  3.3459966E+003 
 1.5202029E+001  3.4106997E+003 
 1.5218940E+001  3.2890330E+003 
 1.5235850E+001  2.9795364E+003 
 1.5252761E+001  2.5753513E+003 
 1.5269671E+001  2.2084067E+003 
 1.5286582E+001  1.9297166E+003 
 1.5303492E+001  1.7443202E+003 
 1.5320402E+001  1.6456510E+003 
 1.5337313E+001  1.6159366E+003 
 1.5354223E+001  1.6384646E+003 
 1.5371134E+001  1.6838308E+003 
 1.5388043E+001  1.7215759E+003 
 1.5404954E+001  1.7414918E+003 
 1.5421865E+001  1.7453414E+003 
 1.5438775E+001  1.7404841E+003 
 1.5455686E+001  1.7392605E+003 
 1.5472595E+001  1.7617408E+003 
 1.5489506E+001  1.8266517E+003 
 1.5506416E+001  1.9236387E+003 
 1.5523327E+001  2.0217140E+003 
 1.5540237E+001  2.1028125E+003 
 1.5557148E+001  2.1513433E+003 
 1.5574058E+001  2.1421702E+003 
 1.5590968E+001  2.0771716E+003 
 1.5607879E+001  1.9669041E+003 
 1.5624789E+001  1.8223293E+003 
 1.5641700E+001  1.6700576E+003 
 1.5658609E+001  1.5270311E+003 
 1.5675520E+001  1.4029371E+003 
 1.5692430E+001  1.3087178E+003 
 1.5709341E+001  1.2472523E+003 
 1.5726252E+001  1.2109200E+003 
 1.5743161E+001  1.1904937E+003 
 1.5760072E+001  1.1867162E+003 
 1.5776982E+001  1.2002678E+003 
 1.5793893E+001  1.2275421E+003 
 1.5810803E+001  1.2800508E+003 
 1.5827714E+001  1.3659049E+003 
 1.5844624E+001  1.4833916E+003 
 1.5861534E+001  1.6317732E+003 
 1.5878445E+001  1.8065774E+003 
 1.5895355E+001  1.9908770E+003 
 1.5912266E+001  2.1632297E+003 
 1.5929175E+001  2.3021292E+003 
 1.5946086E+001  2.3780068E+003 
 1.5962996E+001  2.3854658E+003 
 1.5979907E+001  2.3498730E+003 
 1.5996818E+001  2.2959004E+003 
 1.6013727E+001  2.2399077E+003 
 1.6030638E+001  2.2033518E+003 
 1.6047548E+001  2.2030515E+003 
 1.6064459E+001  2.2456382E+003 
 1.6081369E+001  2.3205996E+003 
 1.6098280E+001  2.4060286E+003 
 1.6115191E+001  2.4657302E+003 
 1.6132101E+001  2.4576152E+003 
 1.6149012E+001  2.3764785E+003 
 1.6165920E+001  2.2326360E+003 
 1.6182831E+001  2.0464485E+003 
 1.6199741E+001  1.8320680E+003 
 1.6216652E+001  1.6249819E+003 
 1.6233562E+001  1.4553126E+003 
 1.6250473E+001  1.3195417E+003 
 1.6267384E+001  1.2124670E+003 
 1.6284294E+001  1.1394290E+003 
 1.6301205E+001  1.0964255E+003 
 1.6318115E+001  1.0672095E+003 
 1.6335024E+001  1.0462438E+003 
 1.6351934E+001  1.0329812E+003 
 1.6368845E+001  1.0225006E+003 
 1.6385756E+001  1.0117405E+003 
 1.6402666E+001  1.0116399E+003 
 1.6419577E+001  1.0200759E+003 
 1.6436487E+001  1.0295941E+003 
 1.6453398E+001  1.0504817E+003 
 1.6470308E+001  1.0943978E+003 
 1.6487219E+001  1.1561288E+003 
 1.6504129E+001  1.2262220E+003 
 1.6521038E+001  1.3029918E+003 
 1.6537949E+001  1.3829835E+003 
 1.6554859E+001  1.4557484E+003 
 1.6571770E+001  1.5023110E+003 
 1.6588680E+001  1.5171776E+003 
 1.6605591E+001  1.5018715E+003 
 1.6622501E+001  1.4669557E+003 
 1.6639412E+001  1.4226475E+003 
 1.6656322E+001  1.3780388E+003 
 1.6673233E+001  1.3481937E+003 
 1.6690144E+001  1.3436539E+003 
 1.6707052E+001  1.3713623E+003 
 1.6723963E+001  1.4138038E+003 
 1.6740873E+001  1.4533649E+003 
 1.6757784E+001  1.4646685E+003 
 1.6774694E+001  1.4329285E+003 
 1.6791605E+001  1.3653331E+003 
 1.6808516E+001  1.2781182E+003 
 1.6825426E+001  1.1898040E+003 
 1.6842337E+001  1.1155469E+003 
 1.6859247E+001  1.0698717E+003 
 1.6876158E+001  1.0650369E+003 
 1.6893066E+001  1.1031219E+003 
 1.6909977E+001  1.1802662E+003 
 1.6926888E+001  1.2770636E+003 
 1.6943798E+001  1.3740426E+003 
 1.6960709E+001  1.4522352E+003 
 1.6977619E+001  1.5031383E+003 
 1.6994530E+001  1.5347666E+003 
 1.7011440E+001  1.5600880E+003 
 1.7028351E+001  1.5906401E+003 
 1.7045261E+001  1.6366156E+003 
 1.7062170E+001  1.7033010E+003 
 1.7079081E+001  1.7842728E+003 
 1.7095991E+001  1.8702136E+003 
 1.7112902E+001  1.9311768E+003 
 1.7129812E+001  1.9264790E+003 
 1.7146723E+001  1.8399128E+003 
 1.7163633E+001  1.6918120E+003 
 1.7180544E+001  1.5110227E+003 
 1.7197454E+001  1.3268540E+003 
 1.7214365E+001  1.1635293E+003 
 1.7231276E+001  1.0362089E+003 
 1.7248184E+001  9.5323871E+002 
 1.7265095E+001  9.1580334E+002 
 1.7282005E+001  9.3723468E+002 
 1.7298916E+001  1.0154604E+003 
 1.7315826E+001  1.1497083E+003 
 1.7332737E+001  1.3325586E+003 
 1.7349648E+001  1.5366543E+003 
 1.7366558E+001  1.7367852E+003 
 1.7383469E+001  1.9119270E+003 
 1.7400379E+001  2.0268451E+003 
 1.7417290E+001  2.0500432E+003 
 1.7434198E+001  1.9858285E+003 
 1.7451109E+001  1.8394363E+003 
 1.7468019E+001  1.6288285E+003 
 1.7484930E+001  1.4153236E+003 
 1.7501841E+001  1.2236072E+003 
 1.7518751E+001  1.0662350E+003 
 1.7535662E+001  9.5465375E+002 
 1.7552572E+001  8.8750012E+002 
 1.7569483E+001  8.5208398E+002 
 1.7586393E+001  8.4117560E+002 
 1.7603302E+001  8.5673578E+002 
 1.7620213E+001  8.9769739E+002 
 1.7637123E+001  9.6296936E+002 
 1.7654034E+001  1.0414170E+003 
 1.7670944E+001  1.1201663E+003 
 1.7687855E+001  1.1874056E+003 
 1.7704765E+001  1.2311620E+003 
 1.7721676E+001  1.2405640E+003 
 1.7738586E+001  1.2096963E+003 
 1.7755497E+001  1.1456244E+003 
 1.7772408E+001  1.0638597E+003 
 1.7789316E+001  9.7748688E+002 
 1.7806227E+001  9.0043359E+002 
 1.7823137E+001  8.4584039E+002 
 1.7840048E+001  8.1942108E+002 
 1.7856958E+001  8.1766394E+002 
 1.7873869E+001  8.2736975E+002 
 1.7890779E+001  8.4085028E+002 
 1.7907690E+001  8.5023193E+002 
 1.7924601E+001  8.5633691E+002 
 1.7941511E+001  8.6054828E+002 
 1.7958422E+001  8.6136755E+002 
 1.7975330E+001  8.7451691E+002 
 1.7992241E+001  9.1151526E+002 
 1.8009151E+001  9.6082043E+002 
 1.8026062E+001  1.0244449E+003 
 1.8042973E+001  1.0974917E+003 
 1.8059883E+001  1.1603868E+003 
 1.8076794E+001  1.1999579E+003 
 1.8093704E+001  1.2081680E+003 
 1.8110615E+001  1.1838477E+003 
 1.8127525E+001  1.1341088E+003 
 1.8144436E+001  1.0634746E+003 
 1.8161345E+001  9.8197449E+002 
 1.8178255E+001  9.0626154E+002 
 1.8195166E+001  8.4525262E+002 
 1.8212076E+001  8.0665399E+002 
 1.8228987E+001  7.8597314E+002 
 1.8245897E+001  7.7758478E+002 
 1.8262808E+001  7.7476196E+002 
 1.8279718E+001  7.7735608E+002 
 1.8296629E+001  7.8713885E+002 
 1.8313540E+001  8.0953931E+002 
 1.8330448E+001  8.6044800E+002 
 1.8347359E+001  9.4532227E+002 
 1.8364269E+001  1.0606063E+003 
 1.8381180E+001  1.2181395E+003 
 1.8398090E+001  1.4056071E+003 
 1.8415001E+001  1.5884415E+003 
 1.8431911E+001  1.7430392E+003 
 1.8448822E+001  1.8427001E+003 
 1.8465733E+001  1.8668207E+003 
 1.8482643E+001  1.8158000E+003 
 1.8499554E+001  1.6956665E+003 
 1.8516462E+001  1.5175248E+003 
 1.8533373E+001  1.3183029E+003 
 1.8550283E+001  1.1378893E+003 
 1.8567194E+001  9.8576270E+002 
 1.8584105E+001  8.6886554E+002 
 1.8601015E+001  7.9132648E+002 
 1.8617926E+001  7.3954095E+002 
 1.8634836E+001  7.0379266E+002 
 1.8651747E+001  6.8294269E+002 
 1.8668657E+001  6.7777185E+002 
 1.8685568E+001  6.8045728E+002 
 1.8702477E+001  6.9017560E+002 
 1.8719387E+001  7.1697333E+002 
 1.8736298E+001  7.6228418E+002 
 1.8753208E+001  8.2783594E+002 
 1.8770119E+001  9.1503674E+002 
 1.8787029E+001  1.0186729E+003 
 1.8803940E+001  1.1236738E+003 
 1.8820850E+001  1.2082437E+003 
 1.8837761E+001  1.2669249E+003 
 1.8854671E+001  1.2950742E+003 
 1.8871580E+001  1.2870085E+003 
 1.8888491E+001  1.2441454E+003 
 1.8905401E+001  1.1669651E+003 
 1.8922312E+001  1.0636283E+003 
 1.8939222E+001  9.5935449E+002 
 1.8956133E+001  8.7182648E+002 
 1.8973043E+001  8.0413123E+002 
 1.8989954E+001  7.5602136E+002 
 1.9006865E+001  7.3141785E+002 
 1.9023775E+001  7.2395892E+002 
 1.9040686E+001  7.1922235E+002 
 1.9057594E+001  7.1508850E+002 
 1.9074505E+001  7.0850092E+002 
 1.9091415E+001  6.9532324E+002 
 1.9108326E+001  6.8165845E+002 
 1.9125237E+001  6.6761560E+002 
 1.9142147E+001  6.5398975E+002 
 1.9159058E+001  6.4388440E+002 
 1.9175968E+001  6.4012366E+002 
 1.9192879E+001  6.4014410E+002 
 1.9209789E+001  6.3989240E+002 
 1.9226700E+001  6.4433246E+002 
 1.9243608E+001  6.5297766E+002 
 1.9260519E+001  6.5908514E+002 
 1.9277430E+001  6.6206689E+002 
 1.9294340E+001  6.6341400E+002 
 1.9311251E+001  6.6032288E+002 
 1.9328161E+001  6.5680432E+002 
 1.9345072E+001  6.6258728E+002 
 1.9361982E+001  6.7425958E+002 
 1.9378893E+001  6.8837744E+002 
 1.9395803E+001  7.1126721E+002 
 1.9412714E+001  7.4535260E+002 
 1.9429623E+001  7.8822351E+002 
 1.9446533E+001  8.4461420E+002 
 1.9463444E+001  9.2460510E+002 
 1.9480354E+001  1.0257498E+003 
 1.9497265E+001  1.1493209E+003 
 1.9514175E+001  1.3008508E+003 
 1.9531086E+001  1.4707701E+003 
 1.9547997E+001  1.6440612E+003 
 1.9564907E+001  1.7955427E+003 
 1.9581818E+001  1.9004565E+003 
 1.9598726E+001  1.9374358E+003 
 1.9615637E+001  1.9093981E+003 
 1.9632547E+001  1.8309562E+003 
 1.9649458E+001  1.7248470E+003 
 1.9666368E+001  1.6173112E+003 
 1.9683279E+001  1.5356637E+003 
 1.9700190E+001  1.4905709E+003 
 1.9717100E+001  1.4695581E+003 
 1.9734011E+001  1.4723130E+003 
 1.9750921E+001  1.4844751E+003 
 1.9767832E+001  1.4889872E+003 
 1.9784740E+001  1.4636960E+003 
 1.9801651E+001  1.3999265E+003 
 1.9818562E+001  1.2971823E+003 
 1.9835472E+001  1.1718834E+003 
 1.9852383E+001  1.0563529E+003 
 1.9869293E+001  9.6700079E+002 
 1.9886204E+001  9.0481598E+002 
 1.9903114E+001  8.6549548E+002 
 1.9920025E+001  8.4885406E+002 
 1.9936935E+001  8.5370532E+002 
 1.9953846E+001  8.7479126E+002 
 1.9970755E+001  9.0354126E+002 
 1.9987665E+001  9.3989349E+002 
 2.0004576E+001  9.8310297E+002 
 2.0021486E+001  1.0264878E+003 
 2.0038397E+001  1.0662271E+003 
 2.0055307E+001  1.1041116E+003 
 2.0072218E+001  1.1314857E+003 
 2.0089128E+001  1.1387933E+003 
 2.0106039E+001  1.1291285E+003 
 2.0122950E+001  1.1060250E+003 
 2.0139860E+001  1.0838940E+003 
 2.0156769E+001  1.0738101E+003 
 2.0173679E+001  1.0795161E+003 
 2.0190590E+001  1.0990007E+003 
 2.0207500E+001  1.1355181E+003 
 2.0224411E+001  1.1966187E+003 
 2.0241322E+001  1.2615824E+003 
 2.0258232E+001  1.3019023E+003 
 2.0275143E+001  1.3171403E+003 
 2.0292053E+001  1.3055361E+003 
 2.0308964E+001  1.2688324E+003 
 2.0325872E+001  1.2274575E+003 
 2.0342783E+001  1.1932421E+003 
 2.0359694E+001  1.1614412E+003 
 2.0376604E+001  1.1284509E+003 
 2.0393515E+001  1.1025027E+003 
 2.0410425E+001  1.0806160E+003 
 2.0427336E+001  1.0493256E+003 
 2.0444246E+001  1.0125124E+003 
 2.0461157E+001  9.7250433E+002 
 2.0478067E+001  9.2519623E+002 
 2.0494978E+001  8.7651910E+002 
 2.0511887E+001  8.3539966E+002 
 2.0528797E+001  8.0371594E+002 
 2.0545708E+001  7.7770349E+002 
 2.0562618E+001  7.5986810E+002 
 2.0579529E+001  7.5334790E+002 
 2.0596439E+001  7.5016193E+002 
 2.0613350E+001  7.4320490E+002 
 2.0630260E+001  7.4183197E+002 
 2.0647171E+001  7.4348389E+002 
 2.0664082E+001  7.3634167E+002 
 2.0680992E+001  7.2752301E+002 
 2.0697901E+001  7.2233130E+002 
 2.0714811E+001  7.1893506E+002 
 2.0731722E+001  7.1689459E+002 
 2.0748632E+001  7.2449176E+002 
 2.0765543E+001  7.3829468E+002 
 2.0782454E+001  7.5342297E+002 
 2.0799364E+001  7.8091138E+002 
 2.0816275E+001  8.2799438E+002 
 2.0833185E+001  8.8802588E+002 
 2.0850096E+001  9.6176489E+002 
 2.0867004E+001  1.0634758E+003 
 2.0883915E+001  1.1882719E+003 
 2.0900826E+001  1.3210751E+003 
 2.0917736E+001  1.4527374E+003 
 2.0934647E+001  1.5728500E+003 
 2.0951557E+001  1.6663494E+003 
 2.0968468E+001  1.7125664E+003 
 2.0985378E+001  1.7032871E+003 
 2.1002289E+001  1.6352284E+003 
 2.1019199E+001  1.5126991E+003 
 2.1036110E+001  1.3666937E+003 
 2.1053019E+001  1.2198911E+003 
 2.1069929E+001  1.0845271E+003 
 2.1086840E+001  9.7130310E+002 
 2.1103750E+001  8.8461884E+002 
 2.1120661E+001  8.2423370E+002 
 2.1137571E+001  7.8322565E+002 
 2.1154482E+001  7.5779309E+002 
 2.1171392E+001  7.4811182E+002 
 2.1188303E+001  7.4706787E+002 
 2.1205214E+001  7.4986786E+002 
 2.1222124E+001  7.5611237E+002 
 2.1239033E+001  7.6389362E+002 
 2.1255943E+001  7.6916827E+002 
 2.1272854E+001  7.7085266E+002 
 2.1289764E+001  7.7283636E+002 
 2.1306675E+001  7.7681873E+002 
 2.1323586E+001  7.7248175E+002 
 2.1340496E+001  7.6228412E+002 
 2.1357407E+001  7.5706189E+002 
 2.1374317E+001  7.5523724E+002 
 2.1391228E+001  7.5224115E+002 
 2.1408138E+001  7.5370477E+002 
 2.1425047E+001  7.6450610E+002 
 2.1441957E+001  7.7871185E+002 
 2.1458868E+001  7.9919885E+002 
 2.1475779E+001  8.3365997E+002 
 2.1492689E+001  8.8666718E+002 
 2.1509600E+001  9.5293390E+002 
 2.1526510E+001  1.0284855E+003 
 2.1543421E+001  1.1135442E+003 
 2.1560331E+001  1.1912567E+003 
 2.1577242E+001  1.2439291E+003 
 2.1594151E+001  1.2725630E+003 
 2.1611061E+001  1.2776770E+003 
 2.1627972E+001  1.2518992E+003 
 2.1644882E+001  1.1992832E+003 
 2.1661793E+001  1.1367488E+003 
 2.1678703E+001  1.0718236E+003 
 2.1695614E+001  1.0116361E+003 
 2.1712524E+001  9.7387592E+002 
 2.1729435E+001  9.6000153E+002 
 2.1746346E+001  9.5783563E+002 
 2.1763256E+001  9.6216107E+002 
 2.1780165E+001  9.7436676E+002 
 2.1797075E+001  9.9363708E+002 
 2.1813986E+001  1.0167775E+003 
 2.1830896E+001  1.0405453E+003 
 2.1847807E+001  1.0616598E+003 
 2.1864717E+001  1.0836761E+003 
 2.1881628E+001  1.1024956E+003 
 2.1898539E+001  1.1186694E+003 
 2.1915449E+001  1.1428076E+003 
 2.1932360E+001  1.1734813E+003 
 2.1949270E+001  1.2109772E+003 
 2.1966179E+001  1.2629680E+003 
 2.1983089E+001  1.3319825E+003 
 2.2000000E+001  0.0000000E+000
