# Supplementary material for: Application of singular value decomposition analysis to time-dependent powder diffraction data of an in-situ photodimerization reaction
Source: J Synchrotron Radiat. 2014 Apr 2;21(Pt 3):554–60. doi: 10.1107/S1600577514004366 (PMC4333817; doi:10.1107/S1600577514004366)
Supplement: Supplementary file 1 [file s-21-00554-sup1.zip › 1cha/1chai_30.chi]

 3.5000501E+000  0.0000000E+000 
 3.5169604E+000  3.6460671E+003 
 3.5338709E+000  3.3473604E+003 
 3.5507813E+000  2.0557190E+003 
 3.5676916E+000  2.1105337E+003 
 3.5846019E+000  2.5590845E+003 
 3.6015124E+000  2.3468535E+003 
 3.6184227E+000  2.6534749E+003 
 3.6353331E+000  3.3550615E+003 
 3.6522434E+000  3.2811851E+003 
 3.6691539E+000  4.2879141E+003 
 3.6860642E+000  4.8097251E+003 
 3.7029746E+000  4.7367368E+003 
 3.7198849E+000  5.0543359E+003 
 3.7367954E+000  5.0159302E+003 
 3.7537057E+000  5.0018828E+003 
 3.7706161E+000  5.1596289E+003 
 3.7875264E+000  4.8528662E+003 
 3.8044369E+000  4.9049419E+003 
 3.8213472E+000  5.4632778E+003 
 3.8382576E+000  4.7885908E+003 
 3.8551679E+000  5.8210972E+003 
 3.8720784E+000  5.6454370E+003 
 3.8889887E+000  7.3878247E+003 
 3.9058990E+000  9.3378604E+003 
 3.9228094E+000  1.2051955E+004 
 3.9397199E+000  1.5961671E+004 
 3.9566302E+000  2.0954461E+004 
 3.9735405E+000  2.5336477E+004 
 3.9904509E+000  2.8714191E+004 
 4.0073614E+000  3.1460955E+004 
 4.0242715E+000  3.2228844E+004 
 4.0411820E+000  3.1596785E+004 
 4.0580926E+000  3.1053027E+004 
 4.0750027E+000  2.8117346E+004 
 4.0919132E+000  2.5927658E+004 
 4.1088238E+000  2.1967855E+004 
 4.1257339E+000  1.8349615E+004 
 4.1426444E+000  1.5366677E+004 
 4.1595545E+000  1.2478544E+004 
 4.1764650E+000  9.9873906E+003 
 4.1933756E+000  8.4820059E+003 
 4.2102857E+000  7.3085942E+003 
 4.2271962E+000  5.3277920E+003 
 4.2441068E+000  4.3372671E+003 
 4.2610168E+000  3.6968479E+003 
 4.2779274E+000  3.5128403E+003 
 4.2948375E+000  3.2319167E+003 
 4.3117480E+000  3.1231326E+003 
 4.3286586E+000  2.9587446E+003 
 4.3455687E+000  2.8423867E+003 
 4.3624792E+000  2.8991106E+003 
 4.3793898E+000  2.8432090E+003 
 4.3962998E+000  2.4862471E+003 
 4.4132104E+000  2.3701855E+003 
 4.4301205E+000  2.6254321E+003 
 4.4470310E+000  2.2160291E+003 
 4.4639416E+000  2.4706533E+003 
 4.4808517E+000  2.6307781E+003 
 4.4977622E+000  2.2196055E+003 
 4.5146728E+000  2.4992290E+003 
 4.5315828E+000  2.7039141E+003 
 4.5484934E+000  2.4713164E+003 
 4.5654039E+000  2.5763999E+003 
 4.5823140E+000  2.5595146E+003 
 4.5992246E+000  2.0731858E+003 
 4.6161346E+000  2.2688008E+003 
 4.6330452E+000  2.0830764E+003 
 4.6499557E+000  2.1926514E+003 
 4.6668658E+000  2.3617529E+003 
 4.6837764E+000  2.2793813E+003 
 4.7006869E+000  2.1627283E+003 
 4.7175970E+000  2.2197751E+003 
 4.7345076E+000  2.3471755E+003 
 4.7514176E+000  2.3429055E+003 
 4.7683282E+000  2.2307388E+003 
 4.7852387E+000  2.2305190E+003 
 4.8021488E+000  2.4654639E+003 
 4.8190594E+000  2.3360903E+003 
 4.8359699E+000  2.4116050E+003 
 4.8528800E+000  2.3565503E+003 
 4.8697906E+000  2.4046709E+003 
 4.8867006E+000  2.4469780E+003 
 4.9036112E+000  2.2855889E+003 
 4.9205217E+000  2.1287900E+003 
 4.9374318E+000  2.2372202E+003 
 4.9543424E+000  2.3124883E+003 
 4.9712529E+000  2.2142097E+003 
 4.9881630E+000  2.4559333E+003 
 5.0050735E+000  2.2252327E+003 
 5.0219836E+000  2.0258058E+003 
 5.0388942E+000  2.0335625E+003 
 5.0558047E+000  1.8827899E+003 
 5.0727148E+000  1.8420316E+003 
 5.0896254E+000  1.9551313E+003 
 5.1065359E+000  1.8600686E+003 
 5.1234460E+000  1.5898997E+003 
 5.1403565E+000  1.6459375E+003 
 5.1572666E+000  1.6917485E+003 
 5.1741772E+000  1.4842125E+003 
 5.1910877E+000  1.6484807E+003 
 5.2079978E+000  1.5053492E+003 
 5.2249084E+000  1.5024403E+003 
 5.2418189E+000  1.4619275E+003 
 5.2587290E+000  1.5096581E+003 
 5.2756395E+000  1.5846439E+003 
 5.2925496E+000  1.5519178E+003 
 5.3094602E+000  1.5404014E+003 
 5.3263707E+000  1.6359464E+003 
 5.3432808E+000  1.4477251E+003 
 5.3601913E+000  1.5073517E+003 
 5.3771019E+000  1.5868260E+003 
 5.3940120E+000  1.7699889E+003 
 5.4109225E+000  2.1082063E+003 
 5.4278326E+000  2.3216321E+003 
 5.4447432E+000  2.7383718E+003 
 5.4616537E+000  3.2992861E+003 
 5.4785638E+000  3.9177051E+003 
 5.4954743E+000  4.8098740E+003 
 5.5123849E+000  6.1121470E+003 
 5.5292950E+000  7.7151455E+003 
 5.5462055E+000  9.7782520E+003 
 5.5631161E+000  1.3000344E+004 
 5.5800261E+000  1.6450734E+004 
 5.5969367E+000  2.0453404E+004 
 5.6138468E+000  2.3733611E+004 
 5.6307573E+000  2.6238041E+004 
 5.6476679E+000  2.7223746E+004 
 5.6645780E+000  2.6143250E+004 
 5.6814885E+000  2.3050133E+004 
 5.6983991E+000  1.8728682E+004 
 5.7153091E+000  1.5118413E+004 
 5.7322197E+000  1.0965216E+004 
 5.7491298E+000  8.2669395E+003 
 5.7660403E+000  6.1460684E+003 
 5.7829509E+000  4.6178164E+003 
 5.7998610E+000  3.6839121E+003 
 5.8167715E+000  3.0982600E+003 
 5.8336821E+000  2.9531284E+003 
 5.8505921E+000  3.2051294E+003 
 5.8675027E+000  3.7945088E+003 
 5.8844128E+000  5.0981016E+003 
 5.9013233E+000  7.2352808E+003 
 5.9182339E+000  9.6661279E+003 
 5.9351439E+000  1.3510580E+004 
 5.9520545E+000  1.7030473E+004 
 5.9689651E+000  2.1374596E+004 
 5.9858751E+000  2.5151922E+004 
 6.0027857E+000  2.6937750E+004 
 6.0196958E+000  2.6826449E+004 
 6.0366063E+000  2.4989381E+004 
 6.0535169E+000  2.1436832E+004 
 6.0704269E+000  1.7293281E+004 
 6.0873375E+000  1.4028555E+004 
 6.1042480E+000  1.0870444E+004 
 6.1211581E+000  8.7641406E+003 
 6.1380687E+000  7.2418501E+003 
 6.1549788E+000  5.9758403E+003 
 6.1718893E+000  5.2548442E+003 
 6.1887999E+000  4.6901001E+003 
 6.2057099E+000  4.1770391E+003 
 6.2226205E+000  3.7884194E+003 
 6.2395310E+000  3.4437463E+003 
 6.2564411E+000  3.0413906E+003 
 6.2733517E+000  2.6472163E+003 
 6.2902617E+000  2.3514089E+003 
 6.3071723E+000  2.0418688E+003 
 6.3240829E+000  1.9028892E+003 
 6.3409929E+000  1.9370815E+003 
 6.3579035E+000  1.9674249E+003 
 6.3748140E+000  2.1276184E+003 
 6.3917241E+000  2.4382368E+003 
 6.4086347E+000  3.0095325E+003 
 6.4255447E+000  4.0632219E+003 
 6.4424553E+000  5.8489194E+003 
 6.4593658E+000  8.5983320E+003 
 6.4762759E+000  1.2264508E+004 
 6.4931865E+000  1.8736789E+004 
 6.5100970E+000  2.6652750E+004 
 6.5270071E+000  3.4621984E+004 
 6.5439177E+000  4.4353363E+004 
 6.5608277E+000  5.0468605E+004 
 6.5777383E+000  5.1838242E+004 
 6.5946488E+000  4.8670613E+004 
 6.6115589E+000  4.0866684E+004 
 6.6284695E+000  3.0579678E+004 
 6.6453800E+000  2.0929602E+004 
 6.6622901E+000  1.4554127E+004 
 6.6792006E+000  1.0499104E+004 
 6.6961112E+000  7.5588599E+003 
 6.7130213E+000  5.8784009E+003 
 6.7299318E+000  4.7660732E+003 
 6.7468419E+000  4.1788638E+003 
 6.7637525E+000  3.9012678E+003 
 6.7806630E+000  3.7953740E+003 
 6.7975731E+000  3.8205811E+003 
 6.8144836E+000  3.9486018E+003 
 6.8313942E+000  4.3948892E+003 
 6.8483043E+000  5.0253169E+003 
 6.8652148E+000  5.8223140E+003 
 6.8821249E+000  6.6943467E+003 
 6.8990355E+000  7.5079658E+003 
 6.9159460E+000  8.1177676E+003 
 6.9328561E+000  8.4383652E+003 
 6.9497666E+000  8.3678135E+003 
 6.9666772E+000  7.7999751E+003 
 6.9835873E+000  6.8265713E+003 
 7.0004978E+000  5.6671108E+003 
 7.0174079E+000  4.4037227E+003 
 7.0343184E+000  3.3318816E+003 
 7.0512290E+000  2.5961777E+003 
 7.0681391E+000  2.0048427E+003 
 7.0850496E+000  1.6822637E+003 
 7.1019602E+000  1.5362853E+003 
 7.1188703E+000  1.4591508E+003 
 7.1357808E+000  1.3811241E+003 
 7.1526909E+000  1.3368889E+003 
 7.1696014E+000  1.3774482E+003 
 7.1865120E+000  1.4439641E+003 
 7.2034221E+000  1.4376920E+003 
 7.2203326E+000  1.4064514E+003 
 7.2372432E+000  1.3963639E+003 
 7.2541533E+000  1.4047397E+003 
 7.2710638E+000  1.4195944E+003 
 7.2879739E+000  1.4461940E+003 
 7.3048844E+000  1.4177009E+003 
 7.3217950E+000  1.3732247E+003 
 7.3387051E+000  1.2881821E+003 
 7.3556156E+000  1.2231150E+003 
 7.3725262E+000  1.2537625E+003 
 7.3894362E+000  1.1726748E+003 
 7.4063468E+000  1.0985527E+003 
 7.4232569E+000  1.1362887E+003 
 7.4401674E+000  1.1923191E+003 
 7.4570780E+000  1.2007094E+003 
 7.4739881E+000  1.2647328E+003 
 7.4908986E+000  1.2638800E+003 
 7.5078092E+000  1.2701179E+003 
 7.5247192E+000  1.3725074E+003 
 7.5416298E+000  1.4440223E+003 
 7.5585399E+000  1.4279541E+003 
 7.5754504E+000  1.5486473E+003 
 7.5923610E+000  1.6626421E+003 
 7.6092710E+000  1.6542356E+003 
 7.6261816E+000  1.7775448E+003 
 7.6430922E+000  1.9548239E+003 
 7.6600022E+000  2.0868740E+003 
 7.6769128E+000  2.2678162E+003 
 7.6938233E+000  2.4970571E+003 
 7.7107334E+000  2.8087039E+003 
 7.7276440E+000  3.2259436E+003 
 7.7445540E+000  3.7016167E+003 
 7.7614646E+000  4.2434351E+003 
 7.7783751E+000  4.9812148E+003 
 7.7952852E+000  6.4265605E+003 
 7.8121958E+000  8.5107148E+003 
 7.8291063E+000  1.1660975E+004 
 7.8460164E+000  1.6654859E+004 
 7.8629270E+000  2.3586732E+004 
 7.8798370E+000  3.3743145E+004 
 7.8967476E+000  4.7367527E+004 
 7.9136581E+000  6.2617035E+004 
 7.9305682E+000  7.5027859E+004 
 7.9474788E+000  7.9197500E+004 
 7.9643893E+000  7.4664406E+004 
 7.9812994E+000  6.2325672E+004 
 7.9982100E+000  4.8311805E+004 
 8.0151205E+000  3.6981707E+004 
 8.0320311E+000  2.7209750E+004 
 8.0489407E+000  1.9785020E+004 
 8.0658512E+000  1.4502378E+004 
 8.0827618E+000  1.0932843E+004 
 8.0996723E+000  8.7567109E+003 
 8.1165829E+000  7.4787500E+003 
 8.1334925E+000  6.9789844E+003 
 8.1504030E+000  7.2362539E+003 
 8.1673136E+000  8.1636177E+003 
 8.1842241E+000  9.7988506E+003 
 8.2011347E+000  1.2049027E+004 
 8.2180443E+000  1.5019424E+004 
 8.2349548E+000  1.8016107E+004 
 8.2518654E+000  2.0845326E+004 
 8.2687759E+000  2.2929537E+004 
 8.2856865E+000  2.3331537E+004 
 8.3025970E+000  2.1732033E+004 
 8.3195066E+000  1.8487316E+004 
 8.3364172E+000  1.4429117E+004 
 8.3533278E+000  1.1149546E+004 
 8.3702383E+000  8.4361504E+003 
 8.3871489E+000  6.6484004E+003 
 8.4040585E+000  5.5122646E+003 
 8.4209690E+000  4.9100718E+003 
 8.4378796E+000  4.6518311E+003 
 8.4547901E+000  4.6226069E+003 
 8.4717007E+000  4.7649927E+003 
 8.4886103E+000  5.0206523E+003 
 8.5055208E+000  5.4735771E+003 
 8.5224314E+000  6.3690562E+003 
 8.5393419E+000  7.9104844E+003 
 8.5562525E+000  1.0312311E+004 
 8.5731630E+000  1.4076925E+004 
 8.5900726E+000  1.9143541E+004 
 8.6069832E+000  2.7325459E+004 
 8.6238937E+000  3.7817156E+004 
 8.6408043E+000  4.9402805E+004 
 8.6577148E+000  5.9574473E+004 
 8.6746244E+000  6.4384984E+004 
 8.6915350E+000  6.2607246E+004 
 8.7084455E+000  5.5239652E+004 
 8.7253561E+000  4.3075219E+004 
 8.7422667E+000  3.1562678E+004 
 8.7591772E+000  2.1773520E+004 
 8.7760868E+000  1.4906076E+004 
 8.7929974E+000  1.0411606E+004 
 8.8099079E+000  7.4816782E+003 
 8.8268185E+000  5.5939624E+003 
 8.8437290E+000  4.3516753E+003 
 8.8606386E+000  3.5091768E+003 
 8.8775492E+000  2.9620251E+003 
 8.8944597E+000  2.4859426E+003 
 8.9113703E+000  2.1778018E+003 
 8.9282808E+000  1.9544478E+003 
 8.9451904E+000  1.7474274E+003 
 8.9621010E+000  1.5828966E+003 
 8.9790115E+000  1.4272504E+003 
 8.9959221E+000  1.2842603E+003 
 9.0128326E+000  1.1962802E+003 
 9.0297432E+000  1.1377289E+003 
 9.0466528E+000  1.0781393E+003 
 9.0635633E+000  1.0515613E+003 
 9.0804739E+000  9.9926685E+002 
 9.0973845E+000  9.4980817E+002 
 9.1142950E+000  9.7496906E+002 
 9.1312046E+000  9.5809326E+002 
 9.1481152E+000  9.1662805E+002 
 9.1650257E+000  8.8912073E+002 
 9.1819363E+000  8.8193970E+002 
 9.1988468E+000  8.8953003E+002 
 9.2157564E+000  9.2677448E+002 
 9.2326670E+000  9.7526978E+002 
 9.2495775E+000  1.0173640E+003 
 9.2664881E+000  1.0900305E+003 
 9.2833986E+000  1.0928658E+003 
 9.3003092E+000  1.1071536E+003 
 9.3172188E+000  1.1305205E+003 
 9.3341293E+000  1.2164376E+003 
 9.3510399E+000  1.3008959E+003 
 9.3679504E+000  1.3917947E+003 
 9.3848610E+000  1.5049456E+003 
 9.4017706E+000  1.6304430E+003 
 9.4186811E+000  1.8049822E+003 
 9.4355917E+000  2.1147710E+003 
 9.4525023E+000  2.5975864E+003 
 9.4694128E+000  3.3319897E+003 
 9.4863224E+000  4.3934409E+003 
 9.5032330E+000  5.7275889E+003 
 9.5201435E+000  7.2648467E+003 
 9.5370541E+000  8.9270869E+003 
 9.5539646E+000  1.0501391E+004 
 9.5708752E+000  1.1734081E+004 
 9.5877848E+000  1.2353870E+004 
 9.6046953E+000  1.2174386E+004 
 9.6216059E+000  1.1269900E+004 
 9.6385164E+000  9.9514170E+003 
 9.6554270E+000  8.6684404E+003 
 9.6723366E+000  7.8433076E+003 
 9.6892471E+000  7.6210449E+003 
 9.7061577E+000  7.8798252E+003 
 9.7230682E+000  8.4446123E+003 
 9.7399788E+000  9.1320703E+003 
 9.7568893E+000  9.6960771E+003 
 9.7737989E+000  9.8895664E+003 
 9.7907095E+000  9.5727246E+003 
 9.8076200E+000  8.7969990E+003 
 9.8245306E+000  7.6388667E+003 
 9.8414412E+000  6.1608203E+003 
 9.8583508E+000  4.8864165E+003 
 9.8752613E+000  3.8525771E+003 
 9.8921719E+000  3.0938826E+003 
 9.9090824E+000  2.5398462E+003 
 9.9259930E+000  2.1807839E+003 
 9.9429026E+000  1.9772373E+003 
 9.9598131E+000  1.8847452E+003 
 9.9767237E+000  1.8780868E+003 
 9.9936342E+000  1.8919594E+003 
 1.0010545E+001  1.8662902E+003 
 1.0027455E+001  1.8281323E+003 
 1.0044365E+001  1.8146799E+003 
 1.0061275E+001  1.8009189E+003 
 1.0078186E+001  1.8167036E+003 
 1.0095097E+001  1.8536538E+003 
 1.0112007E+001  1.9046195E+003 
 1.0128917E+001  1.9806283E+003 
 1.0145827E+001  2.0687385E+003 
 1.0162738E+001  2.1602026E+003 
 1.0179648E+001  2.3120085E+003 
 1.0196559E+001  2.5300488E+003 
 1.0213469E+001  2.7836580E+003 
 1.0230379E+001  3.1666133E+003 
 1.0247290E+001  3.7134729E+003 
 1.0264200E+001  4.6005898E+003 
 1.0281111E+001  6.0079497E+003 
 1.0298021E+001  8.2101240E+003 
 1.0314931E+001  1.1533416E+004 
 1.0331841E+001  1.6315396E+004 
 1.0348752E+001  2.2706875E+004 
 1.0365663E+001  3.0527955E+004 
 1.0382573E+001  3.8097715E+004 
 1.0399483E+001  4.1854605E+004 
 1.0416393E+001  4.0162441E+004 
 1.0433304E+001  3.3991027E+004 
 1.0450214E+001  2.6496791E+004 
 1.0467125E+001  1.9299582E+004 
 1.0484035E+001  1.3708502E+004 
 1.0500945E+001  9.8580361E+003 
 1.0517856E+001  7.1175747E+003 
 1.0534766E+001  5.2024790E+003 
 1.0551677E+001  4.0025745E+003 
 1.0568587E+001  3.2094729E+003 
 1.0585497E+001  2.7947742E+003 
 1.0602407E+001  2.5386946E+003 
 1.0619318E+001  2.3232375E+003 
 1.0636229E+001  2.1864802E+003 
 1.0653139E+001  2.1124983E+003 
 1.0670049E+001  2.0821943E+003 
 1.0686959E+001  2.0645396E+003 
 1.0703870E+001  2.0642539E+003 
 1.0720780E+001  2.0884724E+003 
 1.0737691E+001  2.1079502E+003 
 1.0754601E+001  2.1235117E+003 
 1.0771511E+001  2.1578022E+003 
 1.0788422E+001  2.2277336E+003 
 1.0805332E+001  2.3193816E+003 
 1.0822243E+001  2.4055708E+003 
 1.0839153E+001  2.4805569E+003 
 1.0856063E+001  2.5503752E+003 
 1.0872973E+001  2.6036631E+003 
 1.0889884E+001  2.6277617E+003 
 1.0906795E+001  2.6483765E+003 
 1.0923705E+001  2.6879070E+003 
 1.0940615E+001  2.7191455E+003 
 1.0957525E+001  2.7375044E+003 
 1.0974436E+001  2.7864307E+003 
 1.0991346E+001  2.9455437E+003 
 1.1008257E+001  3.2725085E+003 
 1.1025167E+001  3.8460378E+003 
 1.1042077E+001  4.7588096E+003 
 1.1058988E+001  6.0718950E+003 
 1.1075898E+001  7.8617012E+003 
 1.1092809E+001  1.0197383E+004 
 1.1109719E+001  1.3088202E+004 
 1.1126629E+001  1.6083696E+004 
 1.1143539E+001  1.8259516E+004 
 1.1160450E+001  1.9114965E+004 
 1.1177361E+001  1.8387920E+004 
 1.1194271E+001  1.6426699E+004 
 1.1211181E+001  1.3860892E+004 
 1.1228091E+001  1.1290070E+004 
 1.1245002E+001  9.1963867E+003 
 1.1261912E+001  7.6251792E+003 
 1.1278823E+001  6.5060786E+003 
 1.1295733E+001  5.7927456E+003 
 1.1312643E+001  5.2621069E+003 
 1.1329554E+001  4.8635210E+003 
 1.1346464E+001  4.4876187E+003 
 1.1363375E+001  4.1073809E+003 
 1.1380285E+001  3.7728655E+003 
 1.1397195E+001  3.5356289E+003 
 1.1414105E+001  3.4386572E+003 
 1.1431016E+001  3.5494243E+003 
 1.1447927E+001  3.8936086E+003 
 1.1464837E+001  4.4805327E+003 
 1.1481747E+001  5.2674072E+003 
 1.1498657E+001  6.1736563E+003 
 1.1515568E+001  7.1065020E+003 
 1.1532478E+001  7.7483281E+003 
 1.1549389E+001  7.9276694E+003 
 1.1566299E+001  7.6445010E+003 
 1.1583209E+001  6.8624736E+003 
 1.1600120E+001  5.7351396E+003 
 1.1617030E+001  4.5695430E+003 
 1.1633941E+001  3.6025068E+003 
 1.1650851E+001  2.8589619E+003 
 1.1667761E+001  2.3310293E+003 
 1.1684671E+001  2.0381969E+003 
 1.1701582E+001  1.9414894E+003 
 1.1718493E+001  2.0830891E+003 
 1.1735403E+001  2.4564514E+003 
 1.1752314E+001  3.1356511E+003 
 1.1769223E+001  4.1334165E+003 
 1.1786134E+001  5.3711191E+003 
 1.1803044E+001  6.8820972E+003 
 1.1819955E+001  8.5683193E+003 
 1.1836865E+001  1.0162621E+004 
 1.1853775E+001  1.1305443E+004 
 1.1870686E+001  1.1852627E+004 
 1.1887596E+001  1.2290560E+004 
 1.1904507E+001  1.3147592E+004 
 1.1921417E+001  1.4710963E+004 
 1.1938327E+001  1.7189252E+004 
 1.1955237E+001  2.0897162E+004 
 1.1972148E+001  2.6281734E+004 
 1.1989058E+001  3.3000523E+004 
 1.2005969E+001  3.9434684E+004 
 1.2022880E+001  4.2625262E+004 
 1.2039789E+001  4.0514879E+004 
 1.2056700E+001  3.4165352E+004 
 1.2073610E+001  2.6400863E+004 
 1.2090521E+001  1.9402793E+004 
 1.2107431E+001  1.3713291E+004 
 1.2124341E+001  9.5673359E+003 
 1.2141252E+001  6.7497168E+003 
 1.2158162E+001  4.8450215E+003 
 1.2175073E+001  3.6019868E+003 
 1.2191983E+001  2.8453469E+003 
 1.2208893E+001  2.3656445E+003 
 1.2225803E+001  2.0279208E+003 
 1.2242714E+001  1.7992378E+003 
 1.2259624E+001  1.6569482E+003 
 1.2276535E+001  1.5675322E+003 
 1.2293446E+001  1.5134088E+003 
 1.2310355E+001  1.4969910E+003 
 1.2327266E+001  1.5065314E+003 
 1.2344176E+001  1.5676686E+003 
 1.2361087E+001  1.7154977E+003 
 1.2377997E+001  1.9889009E+003 
 1.2394907E+001  2.4527546E+003 
 1.2411818E+001  3.2107600E+003 
 1.2428728E+001  4.3251382E+003 
 1.2445639E+001  5.8107305E+003 
 1.2462549E+001  7.6701396E+003 
 1.2479459E+001  9.6865898E+003 
 1.2496369E+001  1.1428878E+004 
 1.2513280E+001  1.2454863E+004 
 1.2530190E+001  1.2411939E+004 
 1.2547101E+001  1.1238528E+004 
 1.2564012E+001  9.3539443E+003 
 1.2580921E+001  7.4100947E+003 
 1.2597832E+001  5.7949600E+003 
 1.2614742E+001  4.5266030E+003 
 1.2631653E+001  3.5691707E+003 
 1.2648563E+001  2.9294255E+003 
 1.2665473E+001  2.5148335E+003 
 1.2682384E+001  2.2288750E+003 
 1.2699294E+001  2.0273574E+003 
 1.2716205E+001  1.8519413E+003 
 1.2733115E+001  1.6701006E+003 
 1.2750025E+001  1.4811208E+003 
 1.2766935E+001  1.3124756E+003 
 1.2783846E+001  1.1846154E+003 
 1.2800756E+001  1.0981537E+003 
 1.2817667E+001  1.0506215E+003 
 1.2834578E+001  1.0236312E+003 
 1.2851487E+001  1.0080815E+003 
 1.2868398E+001  1.0080085E+003 
 1.2885308E+001  1.0256481E+003 
 1.2902219E+001  1.0565792E+003 
 1.2919129E+001  1.0890398E+003 
 1.2936039E+001  1.1222795E+003 
 1.2952950E+001  1.1658241E+003 
 1.2969860E+001  1.2312343E+003 
 1.2986771E+001  1.3491049E+003 
 1.3003681E+001  1.5451558E+003 
 1.3020592E+001  1.8290581E+003 
 1.3037501E+001  2.2160820E+003 
 1.3054412E+001  2.7538960E+003 
 1.3071322E+001  3.4819509E+003 
 1.3088233E+001  4.3771372E+003 
 1.3105144E+001  5.4138984E+003 
 1.3122053E+001  6.4706436E+003 
 1.3138964E+001  7.3151001E+003 
 1.3155874E+001  7.8205229E+003 
 1.3172785E+001  7.9444404E+003 
 1.3189695E+001  7.6708506E+003 
 1.3206605E+001  7.1644712E+003 
 1.3223516E+001  6.5809326E+003 
 1.3240426E+001  6.0018516E+003 
 1.3257337E+001  5.4962827E+003 
 1.3274247E+001  5.0823193E+003 
 1.3291158E+001  4.7591299E+003 
 1.3308067E+001  4.4694521E+003 
 1.3324978E+001  4.1587427E+003 
 1.3341888E+001  3.7758420E+003 
 1.3358799E+001  3.2990667E+003 
 1.3375710E+001  2.7941765E+003 
 1.3392619E+001  2.3244146E+003 
 1.3409530E+001  1.9277142E+003 
 1.3426440E+001  1.6158907E+003 
 1.3443351E+001  1.3875035E+003 
 1.3460261E+001  1.2413540E+003 
 1.3477171E+001  1.1534369E+003 
 1.3494081E+001  1.1036989E+003 
 1.3510992E+001  1.0717860E+003 
 1.3527903E+001  1.0354438E+003 
 1.3544813E+001  9.9747906E+002 
 1.3561724E+001  9.7900061E+002 
 1.3578633E+001  9.6508832E+002 
 1.3595544E+001  9.3940924E+002 
 1.3612454E+001  9.2068237E+002 
 1.3629365E+001  9.1277051E+002 
 1.3646276E+001  9.0716895E+002 
 1.3663185E+001  9.0012982E+002 
 1.3680096E+001  9.0098682E+002 
 1.3697006E+001  9.0744849E+002 
 1.3713917E+001  9.1644940E+002 
 1.3730827E+001  9.3669592E+002 
 1.3747737E+001  9.6471619E+002 
 1.3764647E+001  1.0015910E+003 
 1.3781558E+001  1.0508766E+003 
 1.3798469E+001  1.1036349E+003 
 1.3815379E+001  1.1598752E+003 
 1.3832290E+001  1.2221603E+003 
 1.3849199E+001  1.2775165E+003 
 1.3866110E+001  1.3075941E+003 
 1.3883020E+001  1.3124763E+003 
 1.3899931E+001  1.2946852E+003 
 1.3916842E+001  1.2534546E+003 
 1.3933751E+001  1.2026785E+003 
 1.3950662E+001  1.1517950E+003 
 1.3967572E+001  1.0983488E+003 
 1.3984483E+001  1.0538490E+003 
 1.4001393E+001  1.0293800E+003 
 1.4018304E+001  1.0197096E+003 
 1.4035213E+001  1.0191671E+003 
 1.4052124E+001  1.0190615E+003 
 1.4069035E+001  1.0160906E+003 
 1.4085945E+001  1.0235422E+003 
 1.4102856E+001  1.0307572E+003 
 1.4119765E+001  1.0348038E+003 
 1.4136676E+001  1.0400237E+003 
 1.4153586E+001  1.0392927E+003 
 1.4170497E+001  1.0393423E+003 
 1.4187407E+001  1.0521783E+003 
 1.4204317E+001  1.0815575E+003 
 1.4221228E+001  1.1326060E+003 
 1.4238138E+001  1.2122654E+003 
 1.4255049E+001  1.3155096E+003 
 1.4271959E+001  1.4434412E+003 
 1.4288870E+001  1.5966595E+003 
 1.4305779E+001  1.7420494E+003 
 1.4322690E+001  1.8521383E+003 
 1.4339601E+001  1.9176152E+003 
 1.4356511E+001  1.9171835E+003 
 1.4373422E+001  1.8395286E+003 
 1.4390331E+001  1.7137234E+003 
 1.4407242E+001  1.5759823E+003 
 1.4424152E+001  1.4337491E+003 
 1.4441063E+001  1.2944799E+003 
 1.4457973E+001  1.1730626E+003 
 1.4474883E+001  1.0881564E+003 
 1.4491794E+001  1.0381273E+003 
 1.4508704E+001  1.0118787E+003 
 1.4525615E+001  9.9688367E+002 
 1.4542525E+001  9.8552246E+002 
 1.4559436E+001  9.8024274E+002 
 1.4576345E+001  9.7638055E+002 
 1.4593256E+001  9.7700214E+002 
 1.4610167E+001  9.8334088E+002 
 1.4627077E+001  9.8545984E+002 
 1.4643988E+001  9.8526611E+002 
 1.4660897E+001  9.9378589E+002 
 1.4677808E+001  1.0063443E+003 
 1.4694718E+001  1.0201550E+003 
 1.4711629E+001  1.0392052E+003 
 1.4728539E+001  1.0608140E+003 
 1.4745449E+001  1.0861355E+003 
 1.4762360E+001  1.1220168E+003 
 1.4779270E+001  1.1715413E+003 
 1.4796181E+001  1.2325830E+003 
 1.4813091E+001  1.2958154E+003 
 1.4830002E+001  1.3459950E+003 
 1.4846911E+001  1.3811747E+003 
 1.4863822E+001  1.4049714E+003 
 1.4880733E+001  1.4076401E+003 
 1.4897643E+001  1.3844659E+003 
 1.4914554E+001  1.3389492E+003 
 1.4931463E+001  1.2816724E+003 
 1.4948374E+001  1.2279543E+003 
 1.4965284E+001  1.1835131E+003 
 1.4982195E+001  1.1539064E+003 
 1.4999105E+001  1.1464087E+003 
 1.5016016E+001  1.1545206E+003 
 1.5032926E+001  1.1847433E+003 
 1.5049836E+001  1.2493774E+003 
 1.5066747E+001  1.3691724E+003 
 1.5083657E+001  1.5591361E+003 
 1.5100568E+001  1.8084689E+003 
 1.5117477E+001  2.1120483E+003 
 1.5134388E+001  2.4528171E+003 
 1.5151299E+001  2.7943372E+003 
 1.5168209E+001  3.0990955E+003 
 1.5185120E+001  3.3112922E+003 
 1.5202029E+001  3.3709880E+003 
 1.5218940E+001  3.2433340E+003 
 1.5235850E+001  2.9244807E+003 
 1.5252761E+001  2.5151536E+003 
 1.5269671E+001  2.1542073E+003 
 1.5286582E+001  1.8879618E+003 
 1.5303492E+001  1.7128809E+003 
 1.5320402E+001  1.6168743E+003 
 1.5337313E+001  1.5862981E+003 
 1.5354223E+001  1.6115378E+003 
 1.5371134E+001  1.6676755E+003 
 1.5388043E+001  1.7213132E+003 
 1.5404954E+001  1.7441157E+003 
 1.5421865E+001  1.7387708E+003 
 1.5438775E+001  1.7289843E+003 
 1.5455686E+001  1.7274100E+003 
 1.5472595E+001  1.7497145E+003 
 1.5489506E+001  1.8105846E+003 
 1.5506416E+001  1.8998313E+003 
 1.5523327E+001  1.9935139E+003 
 1.5540237E+001  2.0757764E+003 
 1.5557148E+001  2.1307546E+003 
 1.5574058E+001  2.1326233E+003 
 1.5590968E+001  2.0738606E+003 
 1.5607879E+001  1.9729227E+003 
 1.5624789E+001  1.8359985E+003 
 1.5641700E+001  1.6759448E+003 
 1.5658609E+001  1.5211053E+003 
 1.5675520E+001  1.3943274E+003 
 1.5692430E+001  1.3041531E+003 
 1.5709341E+001  1.2450502E+003 
 1.5726252E+001  1.2077145E+003 
 1.5743161E+001  1.1852271E+003 
 1.5760072E+001  1.1776647E+003 
 1.5776982E+001  1.1895944E+003 
 1.5793893E+001  1.2162328E+003 
 1.5810803E+001  1.2647477E+003 
 1.5827714E+001  1.3454287E+003 
 1.5844624E+001  1.4579567E+003 
 1.5861534E+001  1.6008115E+003 
 1.5878445E+001  1.7676193E+003 
 1.5895355E+001  1.9480995E+003 
 1.5912266E+001  2.1268169E+003 
 1.5929175E+001  2.2713645E+003 
 1.5946086E+001  2.3492253E+003 
 1.5962996E+001  2.3585044E+003 
 1.5979907E+001  2.3205063E+003 
 1.5996818E+001  2.2705034E+003 
 1.6013727E+001  2.2264104E+003 
 1.6030638E+001  2.1948457E+003 
 1.6047548E+001  2.1893530E+003 
 1.6064459E+001  2.2216465E+003 
 1.6081369E+001  2.2912168E+003 
 1.6098280E+001  2.3819204E+003 
 1.6115191E+001  2.4474893E+003 
 1.6132101E+001  2.4416777E+003 
 1.6149012E+001  2.3631345E+003 
 1.6165920E+001  2.2203376E+003 
 1.6182831E+001  2.0347114E+003 
 1.6199741E+001  1.8216680E+003 
 1.6216652E+001  1.6147473E+003 
 1.6233562E+001  1.4475958E+003 
 1.6250473E+001  1.3186786E+003 
 1.6267384E+001  1.2179973E+003 
 1.6284294E+001  1.1475579E+003 
 1.6301205E+001  1.1037045E+003 
 1.6318115E+001  1.0703612E+003 
 1.6335024E+001  1.0462413E+003 
 1.6351934E+001  1.0341312E+003 
 1.6368845E+001  1.0243826E+003 
 1.6385756E+001  1.0140947E+003 
 1.6402666E+001  1.0143649E+003 
 1.6419577E+001  1.0231212E+003 
 1.6436487E+001  1.0341436E+003 
 1.6453398E+001  1.0571189E+003 
 1.6470308E+001  1.0993986E+003 
 1.6487219E+001  1.1526725E+003 
 1.6504129E+001  1.2187296E+003 
 1.6521038E+001  1.3033920E+003 
 1.6537949E+001  1.3853008E+003 
 1.6554859E+001  1.4467068E+003 
 1.6571770E+001  1.4828708E+003 
 1.6588680E+001  1.4935192E+003 
 1.6605591E+001  1.4780565E+003 
 1.6622501E+001  1.4478457E+003 
 1.6639412E+001  1.4070278E+003 
 1.6656322E+001  1.3584469E+003 
 1.6673233E+001  1.3249690E+003 
 1.6690144E+001  1.3225629E+003 
 1.6707052E+001  1.3516997E+003 
 1.6723963E+001  1.3893727E+003 
 1.6740873E+001  1.4225273E+003 
 1.6757784E+001  1.4356548E+003 
 1.6774694E+001  1.4114996E+003 
 1.6791605E+001  1.3485817E+003 
 1.6808516E+001  1.2627297E+003 
 1.6825426E+001  1.1728962E+003 
 1.6842337E+001  1.0936267E+003 
 1.6859247E+001  1.0452241E+003 
 1.6876158E+001  1.0418413E+003 
 1.6893066E+001  1.0838978E+003 
 1.6909977E+001  1.1671199E+003 
 1.6926888E+001  1.2644713E+003 
 1.6943798E+001  1.3611532E+003 
 1.6960709E+001  1.4405717E+003 
 1.6977619E+001  1.4902804E+003 
 1.6994530E+001  1.5160031E+003 
 1.7011440E+001  1.5332670E+003 
 1.7028351E+001  1.5586923E+003 
 1.7045261E+001  1.6020695E+003 
 1.7062170E+001  1.6648397E+003 
 1.7079081E+001  1.7395762E+003 
 1.7095991E+001  1.8196875E+003 
 1.7112902E+001  1.8802468E+003 
 1.7129812E+001  1.8808192E+003 
 1.7146723E+001  1.8024032E+003 
 1.7163633E+001  1.6606713E+003 
 1.7180544E+001  1.4859581E+003 
 1.7197454E+001  1.3097111E+003 
 1.7214365E+001  1.1501779E+003 
 1.7231276E+001  1.0191343E+003 
 1.7248184E+001  9.3103540E+002 
 1.7265095E+001  8.9274951E+002 
 1.7282005E+001  9.1763959E+002 
 1.7298916E+001  9.9512994E+002 
 1.7315826E+001  1.1216155E+003 
 1.7332737E+001  1.2982611E+003 
 1.7349648E+001  1.4973549E+003 
 1.7366558E+001  1.6924761E+003 
 1.7383469E+001  1.8631697E+003 
 1.7400379E+001  1.9762988E+003 
 1.7417290E+001  2.0044543E+003 
 1.7434198E+001  1.9497468E+003 
 1.7451109E+001  1.8139663E+003 
 1.7468019E+001  1.6072080E+003 
 1.7484930E+001  1.3910579E+003 
 1.7501841E+001  1.2036096E+003 
 1.7518751E+001  1.0565648E+003 
 1.7535662E+001  9.5129889E+002 
 1.7552572E+001  8.8096716E+002 
 1.7569483E+001  8.3787598E+002 
 1.7586393E+001  8.2528986E+002 
 1.7603302E+001  8.4460297E+002 
 1.7620213E+001  8.8560907E+002 
 1.7637123E+001  9.4719379E+002 
 1.7654034E+001  1.0210788E+003 
 1.7670944E+001  1.0965664E+003 
 1.7687855E+001  1.1629109E+003 
 1.7704765E+001  1.2062216E+003 
 1.7721676E+001  1.2161611E+003 
 1.7738586E+001  1.1861903E+003 
 1.7755497E+001  1.1189071E+003 
 1.7772408E+001  1.0334685E+003 
 1.7789316E+001  9.4809229E+002 
 1.7806227E+001  8.7595093E+002 
 1.7823137E+001  8.3266034E+002 
 1.7840048E+001  8.1283051E+002 
 1.7856958E+001  8.0887500E+002 
 1.7873869E+001  8.1752209E+002 
 1.7890779E+001  8.3379254E+002 
 1.7907690E+001  8.4543378E+002 
 1.7924601E+001  8.5090576E+002 
 1.7941511E+001  8.5321576E+002 
 1.7958422E+001  8.5287903E+002 
 1.7975330E+001  8.6562897E+002 
 1.7992241E+001  9.0044226E+002 
 1.8009151E+001  9.4607202E+002 
 1.8026062E+001  1.0058135E+003 
 1.8042973E+001  1.0749592E+003 
 1.8059883E+001  1.1398361E+003 
 1.8076794E+001  1.1845024E+003 
 1.8093704E+001  1.2004143E+003 
 1.8110615E+001  1.1797662E+003 
 1.8127525E+001  1.1265125E+003 
 1.8144436E+001  1.0556777E+003 
 1.8161345E+001  9.7757391E+002 
 1.8178255E+001  9.0204926E+002 
 1.8195166E+001  8.3843488E+002 
 1.8212076E+001  7.9537579E+002 
 1.8228987E+001  7.7520648E+002 
 1.8245897E+001  7.6767505E+002 
 1.8262808E+001  7.6954779E+002 
 1.8279718E+001  7.7543024E+002 
 1.8296629E+001  7.8588434E+002 
 1.8313540E+001  8.0819739E+002 
 1.8330448E+001  8.5547693E+002 
 1.8347359E+001  9.3892932E+002 
 1.8364269E+001  1.0517639E+003 
 1.8381180E+001  1.1943600E+003 
 1.8398090E+001  1.3711674E+003 
 1.8415001E+001  1.5523580E+003 
 1.8431911E+001  1.7078875E+003 
 1.8448822E+001  1.8143879E+003 
 1.8465733E+001  1.8458324E+003 
 1.8482643E+001  1.7965768E+003 
 1.8499554E+001  1.6741099E+003 
 1.8516462E+001  1.4957512E+003 
 1.8533373E+001  1.3002164E+003 
 1.8550283E+001  1.1285698E+003 
 1.8567194E+001  9.8601654E+002 
 1.8584105E+001  8.6826031E+002 
 1.8601015E+001  7.8766486E+002 
 1.8617926E+001  7.3599280E+002 
 1.8634836E+001  7.0458954E+002 
 1.8651747E+001  6.8667657E+002 
 1.8668657E+001  6.8072089E+002 
 1.8685568E+001  6.8246130E+002 
 1.8702477E+001  6.8992487E+002 
 1.8719387E+001  7.1363446E+002 
 1.8736298E+001  7.6111981E+002 
 1.8753208E+001  8.2327454E+002 
 1.8770119E+001  8.9765619E+002 
 1.8787029E+001  9.9575128E+002 
 1.8803940E+001  1.1004910E+003 
 1.8820850E+001  1.1878604E+003 
 1.8837761E+001  1.2533676E+003 
 1.8854671E+001  1.2851655E+003 
 1.8871580E+001  1.2761124E+003 
 1.8888491E+001  1.2287195E+003 
 1.8905401E+001  1.1522085E+003 
 1.8922312E+001  1.0558297E+003 
 1.8939222E+001  9.4957184E+002 
 1.8956133E+001  8.6049396E+002 
 1.8973043E+001  7.9552289E+002 
 1.8989954E+001  7.5130292E+002 
 1.9006865E+001  7.2957074E+002 
 1.9023775E+001  7.2110510E+002 
 1.9040686E+001  7.1620233E+002 
 1.9057594E+001  7.1409094E+002 
 1.9074505E+001  7.0852808E+002 
 1.9091415E+001  6.9293292E+002 
 1.9108326E+001  6.7659521E+002 
 1.9125237E+001  6.6472565E+002 
 1.9142147E+001  6.5205847E+002 
 1.9159058E+001  6.4261285E+002 
 1.9175968E+001  6.4238818E+002 
 1.9192879E+001  6.4523224E+002 
 1.9209789E+001  6.4742676E+002 
 1.9226700E+001  6.5298120E+002 
 1.9243608E+001  6.5927875E+002 
 1.9260519E+001  6.5961255E+002 
 1.9277430E+001  6.5771667E+002 
 1.9294340E+001  6.5957166E+002 
 1.9311251E+001  6.5770514E+002 
 1.9328161E+001  6.5417096E+002 
 1.9345072E+001  6.6179187E+002 
 1.9361982E+001  6.7457349E+002 
 1.9378893E+001  6.8916064E+002 
 1.9395803E+001  7.1144727E+002 
 1.9412714E+001  7.4305145E+002 
 1.9429623E+001  7.8439404E+002 
 1.9446533E+001  8.4001355E+002 
 1.9463444E+001  9.1661700E+002 
 1.9480354E+001  1.0157016E+003 
 1.9497265E+001  1.1407566E+003 
 1.9514175E+001  1.2918624E+003 
 1.9531086E+001  1.4548203E+003 
 1.9547997E+001  1.6144393E+003 
 1.9564907E+001  1.7534498E+003 
 1.9581818E+001  1.8547931E+003 
 1.9598726E+001  1.8974191E+003 
 1.9615637E+001  1.8768958E+003 
 1.9632547E+001  1.8049189E+003 
 1.9649458E+001  1.7008983E+003 
 1.9666368E+001  1.5878701E+003 
 1.9683279E+001  1.5031919E+003 
 1.9700190E+001  1.4595485E+003 
 1.9717100E+001  1.4381753E+003 
 1.9734011E+001  1.4441422E+003 
 1.9750921E+001  1.4643948E+003 
 1.9767832E+001  1.4735040E+003 
 1.9784740E+001  1.4492495E+003 
 1.9801651E+001  1.3865125E+003 
 1.9818562E+001  1.2874014E+003 
 1.9835472E+001  1.1668740E+003 
 1.9852383E+001  1.0528519E+003 
 1.9869293E+001  9.6048669E+002 
 1.9886204E+001  8.9352496E+002 
 1.9903114E+001  8.5164166E+002 
 1.9920025E+001  8.3360120E+002 
 1.9936935E+001  8.3704004E+002 
 1.9953846E+001  8.5643848E+002 
 1.9970755E+001  8.8438574E+002 
 1.9987665E+001  9.2144476E+002 
 2.0004576E+001  9.6602521E+002 
 2.0021486E+001  1.0078788E+003 
 2.0038397E+001  1.0479011E+003 
 2.0055307E+001  1.0912510E+003 
 2.0072218E+001  1.1198628E+003 
 2.0089128E+001  1.1247078E+003 
 2.0106039E+001  1.1154630E+003 
 2.0122950E+001  1.0957854E+003 
 2.0139860E+001  1.0749172E+003 
 2.0156769E+001  1.0616334E+003 
 2.0173679E+001  1.0613359E+003 
 2.0190590E+001  1.0773650E+003 
 2.0207500E+001  1.1168994E+003 
 2.0224411E+001  1.1786757E+003 
 2.0241322E+001  1.2389869E+003 
 2.0258232E+001  1.2760468E+003 
 2.0275143E+001  1.2878330E+003 
 2.0292053E+001  1.2792413E+003 
 2.0308964E+001  1.2501833E+003 
 2.0325872E+001  1.2110265E+003 
 2.0342783E+001  1.1777382E+003 
 2.0359694E+001  1.1460488E+003 
 2.0376604E+001  1.1123553E+003 
 2.0393515E+001  1.0886155E+003 
 2.0410425E+001  1.0695396E+003 
 2.0427336E+001  1.0391948E+003 
 2.0444246E+001  1.0029371E+003 
 2.0461157E+001  9.6475476E+002 
 2.0478067E+001  9.1706812E+002 
 2.0494978E+001  8.6521637E+002 
 2.0511887E+001  8.2298462E+002 
 2.0528797E+001  7.9284961E+002 
 2.0545708E+001  7.6858521E+002 
 2.0562618E+001  7.5114832E+002 
 2.0579529E+001  7.4179218E+002 
 2.0596439E+001  7.3876355E+002 
 2.0613350E+001  7.3696515E+002 
 2.0630260E+001  7.3666754E+002 
 2.0647171E+001  7.3500104E+002 
 2.0664082E+001  7.2633466E+002 
 2.0680992E+001  7.1926691E+002 
 2.0697901E+001  7.1413983E+002 
 2.0714811E+001  7.0882275E+002 
 2.0731722E+001  7.0568903E+002 
 2.0748632E+001  7.1431909E+002 
 2.0765543E+001  7.2885260E+002 
 2.0782454E+001  7.4271509E+002 
 2.0799364E+001  7.6765869E+002 
 2.0816275E+001  8.1295953E+002 
 2.0833185E+001  8.7656696E+002 
 2.0850096E+001  9.5228864E+002 
 2.0867004E+001  1.0468873E+003 
 2.0883915E+001  1.1632251E+003 
 2.0900826E+001  1.2909229E+003 
 2.0917736E+001  1.4182480E+003 
 2.0934647E+001  1.5357607E+003 
 2.0951557E+001  1.6303223E+003 
 2.0968468E+001  1.6787559E+003 
 2.0985378E+001  1.6712192E+003 
 2.1002289E+001  1.6085374E+003 
 2.1019199E+001  1.4934684E+003 
 2.1036110E+001  1.3510498E+003 
 2.1053019E+001  1.2065442E+003 
 2.1069929E+001  1.0730447E+003 
 2.1086840E+001  9.6106940E+002 
 2.1103750E+001  8.7890094E+002 
 2.1120661E+001  8.2410028E+002 
 2.1137571E+001  7.8424707E+002 
 2.1154482E+001  7.5543207E+002 
 2.1171392E+001  7.4407092E+002 
 2.1188303E+001  7.4439478E+002 
 2.1205214E+001  7.4721021E+002 
 2.1222124E+001  7.5345026E+002 
 2.1239033E+001  7.6001514E+002 
 2.1255943E+001  7.6286255E+002 
 2.1272854E+001  7.6449371E+002 
 2.1289764E+001  7.6612354E+002 
 2.1306675E+001  7.6650574E+002 
 2.1323586E+001  7.6345514E+002 
 2.1340496E+001  7.5905438E+002 
 2.1357407E+001  7.5483527E+002 
 2.1374317E+001  7.4926453E+002 
 2.1391228E+001  7.4375525E+002 
 2.1408138E+001  7.4396100E+002 
 2.1425047E+001  7.5255597E+002 
 2.1441957E+001  7.6619067E+002 
 2.1458868E+001  7.8616559E+002 
 2.1475779E+001  8.1863672E+002 
 2.1492689E+001  8.7033624E+002 
 2.1509600E+001  9.3809381E+002 
 2.1526510E+001  1.0142960E+003 
 2.1543421E+001  1.0966366E+003 
 2.1560331E+001  1.1675742E+003 
 2.1577242E+001  1.2163639E+003 
 2.1594151E+001  1.2467969E+003 
 2.1611061E+001  1.2525686E+003 
 2.1627972E+001  1.2264441E+003 
 2.1644882E+001  1.1743044E+003 
 2.1661793E+001  1.1144156E+003 
 2.1678703E+001  1.0543004E+003 
 2.1695614E+001  1.0016039E+003 
 2.1712524E+001  9.6778015E+002 
 2.1729435E+001  9.4950366E+002 
 2.1746346E+001  9.4438556E+002 
 2.1763256E+001  9.4748560E+002 
 2.1780165E+001  9.5892651E+002 
 2.1797075E+001  9.7877570E+002 
 2.1813986E+001  1.0008392E+003 
 2.1830896E+001  1.0261370E+003 
 2.1847807E+001  1.0518447E+003 
 2.1864717E+001  1.0769840E+003 
 2.1881628E+001  1.0958384E+003 
 2.1898539E+001  1.1111016E+003 
 2.1915449E+001  1.1305646E+003 
 2.1932360E+001  1.1539823E+003 
 2.1949270E+001  1.1865482E+003 
 2.1966179E+001  1.2353730E+003 
 2.1983089E+001  1.3017184E+003 
 2.2000000E+001  0.0000000E+000
