# Supplementary material for: Application of singular value decomposition analysis to time-dependent powder diffraction data of an in-situ photodimerization reaction
Source: J Synchrotron Radiat. 2014 Apr 2;21(Pt 3):554–60. doi: 10.1107/S1600577514004366 (PMC4333817; doi:10.1107/S1600577514004366)
Supplement: Supplementary file 1 [file s-21-00554-sup1.zip › 1cha/1chai_42.chi]

 3.5000501E+000  0.0000000E+000 
 3.5169604E+000  3.6368403E+003 
 3.5338709E+000  3.4872964E+003 
 3.5507813E+000  2.6668105E+003 
 3.5676916E+000  2.9320186E+003 
 3.5846019E+000  3.0452283E+003 
 3.6015124E+000  2.6115251E+003 
 3.6184227E+000  3.0239680E+003 
 3.6353331E+000  3.6876426E+003 
 3.6522434E+000  3.5076899E+003 
 3.6691539E+000  4.3625479E+003 
 3.6860642E+000  4.8825723E+003 
 3.7029746E+000  4.2795088E+003 
 3.7198849E+000  4.5228394E+003 
 3.7367954E+000  4.5109590E+003 
 3.7537057E+000  4.8833950E+003 
 3.7706161E+000  5.2402681E+003 
 3.7875264E+000  4.8355303E+003 
 3.8044369E+000  4.7362188E+003 
 3.8213472E+000  5.2507710E+003 
 3.8382576E+000  4.6313359E+003 
 3.8551679E+000  5.4536064E+003 
 3.8720784E+000  6.2624238E+003 
 3.8889887E+000  7.5724307E+003 
 3.9058990E+000  9.8347891E+003 
 3.9228094E+000  1.3108461E+004 
 3.9397199E+000  1.7100023E+004 
 3.9566302E+000  2.2484648E+004 
 3.9735405E+000  2.7365193E+004 
 3.9904509E+000  3.0612043E+004 
 4.0073614E+000  3.2657666E+004 
 4.0242715E+000  3.2869457E+004 
 4.0411820E+000  3.2378756E+004 
 4.0580926E+000  3.2348068E+004 
 4.0750027E+000  2.9292982E+004 
 4.0919132E+000  2.7137563E+004 
 4.1088238E+000  2.3122604E+004 
 4.1257339E+000  1.9505141E+004 
 4.1426444E+000  1.6085987E+004 
 4.1595545E+000  1.2930479E+004 
 4.1764650E+000  1.0444351E+004 
 4.1933756E+000  8.7220801E+003 
 4.2102857E+000  7.6548423E+003 
 4.2271962E+000  6.1559175E+003 
 4.2441068E+000  4.9584019E+003 
 4.2610168E+000  3.6713608E+003 
 4.2779274E+000  3.5520842E+003 
 4.2948375E+000  3.1708469E+003 
 4.3117480E+000  3.0765952E+003 
 4.3286586E+000  3.0777197E+003 
 4.3455687E+000  2.9664836E+003 
 4.3624792E+000  2.8411382E+003 
 4.3793898E+000  2.7825229E+003 
 4.3962998E+000  2.6817390E+003 
 4.4132104E+000  2.5308137E+003 
 4.4301205E+000  2.6018342E+003 
 4.4470310E+000  2.0142643E+003 
 4.4639416E+000  2.2719368E+003 
 4.4808517E+000  2.2521799E+003 
 4.4977622E+000  1.8415983E+003 
 4.5146728E+000  2.0924124E+003 
 4.5315828E+000  2.3339734E+003 
 4.5484934E+000  2.2123140E+003 
 4.5654039E+000  2.2296294E+003 
 4.5823140E+000  2.0891929E+003 
 4.5992246E+000  2.0490803E+003 
 4.6161346E+000  2.4510364E+003 
 4.6330452E+000  2.2061755E+003 
 4.6499557E+000  2.4204045E+003 
 4.6668658E+000  2.4771084E+003 
 4.6837764E+000  2.4114902E+003 
 4.7006869E+000  2.3304644E+003 
 4.7175970E+000  2.3975867E+003 
 4.7345076E+000  2.4684905E+003 
 4.7514176E+000  2.3687454E+003 
 4.7683282E+000  2.2610115E+003 
 4.7852387E+000  2.0860720E+003 
 4.8021488E+000  2.2535173E+003 
 4.8190594E+000  2.1635859E+003 
 4.8359699E+000  2.2646921E+003 
 4.8528800E+000  2.2369155E+003 
 4.8697906E+000  2.1826667E+003 
 4.8867006E+000  2.4389292E+003 
 4.9036112E+000  2.5554138E+003 
 4.9205217E+000  2.5051814E+003 
 4.9374318E+000  2.5621816E+003 
 4.9543424E+000  2.3073389E+003 
 4.9712529E+000  2.0745833E+003 
 4.9881630E+000  2.5192378E+003 
 5.0050735E+000  2.1854521E+003 
 5.0219836E+000  2.1737881E+003 
 5.0388942E+000  2.1103584E+003 
 5.0558047E+000  2.0149994E+003 
 5.0727148E+000  1.8313188E+003 
 5.0896254E+000  1.7936267E+003 
 5.1065359E+000  1.7227512E+003 
 5.1234460E+000  1.5476965E+003 
 5.1403565E+000  1.7071537E+003 
 5.1572666E+000  1.5714465E+003 
 5.1741772E+000  1.3408047E+003 
 5.1910877E+000  1.6177622E+003 
 5.2079978E+000  1.4925352E+003 
 5.2249084E+000  1.5257505E+003 
 5.2418189E+000  1.4351398E+003 
 5.2587290E+000  1.4016287E+003 
 5.2756395E+000  1.4217955E+003 
 5.2925496E+000  1.3973778E+003 
 5.3094602E+000  1.4252692E+003 
 5.3263707E+000  1.5754491E+003 
 5.3432808E+000  1.5807075E+003 
 5.3601913E+000  1.4784946E+003 
 5.3771019E+000  1.6279697E+003 
 5.3940120E+000  1.6710498E+003 
 5.4109225E+000  1.8732023E+003 
 5.4278326E+000  2.0831707E+003 
 5.4447432E+000  2.5153235E+003 
 5.4616537E+000  3.0895186E+003 
 5.4785638E+000  3.7892688E+003 
 5.4954743E+000  4.7705024E+003 
 5.5123849E+000  6.1466162E+003 
 5.5292950E+000  8.1620967E+003 
 5.5462055E+000  1.0670374E+004 
 5.5631161E+000  1.3992151E+004 
 5.5800261E+000  1.7488582E+004 
 5.5969367E+000  2.1873406E+004 
 5.6138468E+000  2.5827818E+004 
 5.6307573E+000  2.8669014E+004 
 5.6476679E+000  2.9649473E+004 
 5.6645780E+000  2.8330885E+004 
 5.6814885E+000  2.4754912E+004 
 5.6983991E+000  1.9950916E+004 
 5.7153091E+000  1.5992886E+004 
 5.7322197E+000  1.1360183E+004 
 5.7491298E+000  8.7109258E+003 
 5.7660403E+000  6.3578594E+003 
 5.7829509E+000  4.8751616E+003 
 5.7998610E+000  3.9169434E+003 
 5.8167715E+000  3.2219241E+003 
 5.8336821E+000  2.9495652E+003 
 5.8505921E+000  3.1723596E+003 
 5.8675027E+000  3.8610557E+003 
 5.8844128E+000  5.1928774E+003 
 5.9013233E+000  7.1975034E+003 
 5.9182339E+000  9.6579922E+003 
 5.9351439E+000  1.3495789E+004 
 5.9520545E+000  1.7154961E+004 
 5.9689651E+000  2.1460102E+004 
 5.9858751E+000  2.5116561E+004 
 6.0027857E+000  2.6884943E+004 
 6.0196958E+000  2.6931998E+004 
 6.0366063E+000  2.5237932E+004 
 6.0535169E+000  2.1811424E+004 
 6.0704269E+000  1.7889316E+004 
 6.0873375E+000  1.4505544E+004 
 6.1042480E+000  1.1398118E+004 
 6.1211581E+000  9.3767695E+003 
 6.1380687E+000  7.9894189E+003 
 6.1549788E+000  6.7097266E+003 
 6.1718893E+000  6.0336641E+003 
 6.1887999E+000  5.3948276E+003 
 6.2057099E+000  4.8154663E+003 
 6.2226205E+000  4.3976855E+003 
 6.2395310E+000  3.9674321E+003 
 6.2564411E+000  3.4847026E+003 
 6.2733517E+000  2.9814207E+003 
 6.2902617E+000  2.6451401E+003 
 6.3071723E+000  2.3409204E+003 
 6.3240829E+000  2.1055813E+003 
 6.3409929E+000  2.1145225E+003 
 6.3579035E+000  2.0895525E+003 
 6.3748140E+000  2.1462109E+003 
 6.3917241E+000  2.3806418E+003 
 6.4086347E+000  2.9017266E+003 
 6.4255447E+000  3.8741880E+003 
 6.4424553E+000  5.5867861E+003 
 6.4593658E+000  8.3734658E+003 
 6.4762759E+000  1.2043721E+004 
 6.4931865E+000  1.8038469E+004 
 6.5100970E+000  2.6098148E+004 
 6.5270071E+000  3.4076895E+004 
 6.5439177E+000  4.3515715E+004 
 6.5608277E+000  4.9322016E+004 
 6.5777383E+000  5.0330320E+004 
 6.5946488E+000  4.6975563E+004 
 6.6115589E+000  3.9323703E+004 
 6.6284695E+000  2.9349713E+004 
 6.6453800E+000  2.0165363E+004 
 6.6622901E+000  1.3612391E+004 
 6.6792006E+000  9.8327803E+003 
 6.6961112E+000  7.1973115E+003 
 6.7130213E+000  5.7154370E+003 
 6.7299318E+000  4.7750029E+003 
 6.7468419E+000  4.2605430E+003 
 6.7637525E+000  4.0304727E+003 
 6.7806630E+000  3.9306824E+003 
 6.7975731E+000  3.9011155E+003 
 6.8144836E+000  4.0016882E+003 
 6.8313942E+000  4.4170947E+003 
 6.8483043E+000  5.1058828E+003 
 6.8652148E+000  5.8434912E+003 
 6.8821249E+000  6.7177153E+003 
 6.8990355E+000  7.5848608E+003 
 6.9159460E+000  8.2222246E+003 
 6.9328561E+000  8.6074805E+003 
 6.9497666E+000  8.5788379E+003 
 6.9666772E+000  7.9854678E+003 
 6.9835873E+000  6.9191035E+003 
 7.0004978E+000  5.6746523E+003 
 7.0174079E+000  4.4899971E+003 
 7.0343184E+000  3.4401975E+003 
 7.0512290E+000  2.7464670E+003 
 7.0681391E+000  2.1112371E+003 
 7.0850496E+000  1.6568745E+003 
 7.1019602E+000  1.4476234E+003 
 7.1188703E+000  1.3550925E+003 
 7.1357808E+000  1.3383033E+003 
 7.1526909E+000  1.3507230E+003 
 7.1696014E+000  1.3607976E+003 
 7.1865120E+000  1.3910148E+003 
 7.2034221E+000  1.3985770E+003 
 7.2203326E+000  1.4054526E+003 
 7.2372432E+000  1.3956997E+003 
 7.2541533E+000  1.3566016E+003 
 7.2710638E+000  1.3717721E+003 
 7.2879739E+000  1.3259497E+003 
 7.3048844E+000  1.2455406E+003 
 7.3217950E+000  1.2183347E+003 
 7.3387051E+000  1.1833096E+003 
 7.3556156E+000  1.1458638E+003 
 7.3725262E+000  1.2161165E+003 
 7.3894362E+000  1.2438121E+003 
 7.4063468E+000  1.1474878E+003 
 7.4232569E+000  1.1583014E+003 
 7.4401674E+000  1.2187689E+003 
 7.4570780E+000  1.2596149E+003 
 7.4739881E+000  1.2865021E+003 
 7.4908986E+000  1.3156425E+003 
 7.5078092E+000  1.3847794E+003 
 7.5247192E+000  1.4583450E+003 
 7.5416298E+000  1.4735287E+003 
 7.5585399E+000  1.4792622E+003 
 7.5754504E+000  1.5714690E+003 
 7.5923610E+000  1.6614878E+003 
 7.6092710E+000  1.7144851E+003 
 7.6261816E+000  1.8465338E+003 
 7.6430922E+000  1.9394150E+003 
 7.6600022E+000  2.0959792E+003 
 7.6769128E+000  2.2797810E+003 
 7.6938233E+000  2.4469031E+003 
 7.7107334E+000  2.6569612E+003 
 7.7276440E+000  2.9849299E+003 
 7.7445540E+000  3.4457446E+003 
 7.7614646E+000  4.0177400E+003 
 7.7783751E+000  4.7376870E+003 
 7.7952852E+000  6.0767544E+003 
 7.8121958E+000  8.1679126E+003 
 7.8291063E+000  1.1306100E+004 
 7.8460164E+000  1.6294635E+004 
 7.8629270E+000  2.3194707E+004 
 7.8798370E+000  3.3149238E+004 
 7.8967476E+000  4.6334848E+004 
 7.9136581E+000  6.1010375E+004 
 7.9305682E+000  7.2729195E+004 
 7.9474788E+000  7.6258875E+004 
 7.9643893E+000  7.1872008E+004 
 7.9812994E+000  5.9843457E+004 
 7.9982100E+000  4.6490598E+004 
 8.0151205E+000  3.5390141E+004 
 8.0320311E+000  2.5954266E+004 
 8.0489407E+000  1.8894727E+004 
 8.0658512E+000  1.3820963E+004 
 8.0827618E+000  1.0368449E+004 
 8.0996723E+000  8.3261982E+003 
 8.1165829E+000  7.1776362E+003 
 8.1334925E+000  6.8086685E+003 
 8.1504030E+000  7.1643228E+003 
 8.1673136E+000  7.9566055E+003 
 8.1842241E+000  9.4217441E+003 
 8.2011347E+000  1.1628861E+004 
 8.2180443E+000  1.4525735E+004 
 8.2349548E+000  1.7435857E+004 
 8.2518654E+000  2.0181637E+004 
 8.2687759E+000  2.2279854E+004 
 8.2856865E+000  2.2742430E+004 
 8.3025970E+000  2.1117814E+004 
 8.3195066E+000  1.7940727E+004 
 8.3364172E+000  1.4075255E+004 
 8.3533278E+000  1.0785182E+004 
 8.3702383E+000  8.1312529E+003 
 8.3871489E+000  6.4287920E+003 
 8.4040585E+000  5.3904097E+003 
 8.4209690E+000  4.8224106E+003 
 8.4378796E+000  4.5476855E+003 
 8.4547901E+000  4.4968472E+003 
 8.4717007E+000  4.6421006E+003 
 8.4886103E+000  4.9084512E+003 
 8.5055208E+000  5.3575527E+003 
 8.5224314E+000  6.2770713E+003 
 8.5393419E+000  7.7885620E+003 
 8.5562525E+000  1.0127723E+004 
 8.5731630E+000  1.3676792E+004 
 8.5900726E+000  1.8754197E+004 
 8.6069832E+000  2.6722197E+004 
 8.6238937E+000  3.6917781E+004 
 8.6408043E+000  4.8229336E+004 
 8.6577148E+000  5.8057289E+004 
 8.6746244E+000  6.2644469E+004 
 8.6915350E+000  6.0945570E+004 
 8.7084455E+000  5.3867215E+004 
 8.7253561E+000  4.2271883E+004 
 8.7422667E+000  3.0680842E+004 
 8.7591772E+000  2.1180588E+004 
 8.7760868E+000  1.4517586E+004 
 8.7929974E+000  1.0203609E+004 
 8.8099079E+000  7.4109468E+003 
 8.8268185E+000  5.5533203E+003 
 8.8437290E+000  4.3024487E+003 
 8.8606386E+000  3.4808596E+003 
 8.8775492E+000  2.9412395E+003 
 8.8944597E+000  2.4638145E+003 
 8.9113703E+000  2.1347554E+003 
 8.9282808E+000  1.9193838E+003 
 8.9451904E+000  1.6986282E+003 
 8.9621010E+000  1.5483344E+003 
 8.9790115E+000  1.3566161E+003 
 8.9959221E+000  1.1804088E+003 
 9.0128326E+000  1.0858617E+003 
 9.0297432E+000  1.0151527E+003 
 9.0466528E+000  9.5771814E+002 
 9.0635633E+000  9.6372412E+002 
 9.0804739E+000  9.2355322E+002 
 9.0973845E+000  9.0139447E+002 
 9.1142950E+000  9.4206030E+002 
 9.1312046E+000  9.0077301E+002 
 9.1481152E+000  8.7850946E+002 
 9.1650257E+000  8.8240802E+002 
 9.1819363E+000  8.9863916E+002 
 9.1988468E+000  9.4191833E+002 
 9.2157564E+000  1.0016392E+003 
 9.2326670E+000  1.0172544E+003 
 9.2495775E+000  1.0018415E+003 
 9.2664881E+000  1.0459275E+003 
 9.2833986E+000  1.0722156E+003 
 9.3003092E+000  1.0955042E+003 
 9.3172188E+000  1.1785017E+003 
 9.3341293E+000  1.2396215E+003 
 9.3510399E+000  1.2905946E+003 
 9.3679504E+000  1.3885229E+003 
 9.3848610E+000  1.5218947E+003 
 9.4017706E+000  1.6551287E+003 
 9.4186811E+000  1.8360206E+003 
 9.4355917E+000  2.1408420E+003 
 9.4525023E+000  2.5971309E+003 
 9.4694128E+000  3.3270613E+003 
 9.4863224E+000  4.3448335E+003 
 9.5032330E+000  5.6512197E+003 
 9.5201435E+000  7.1689741E+003 
 9.5370541E+000  8.8877998E+003 
 9.5539646E+000  1.0515796E+004 
 9.5708752E+000  1.1759363E+004 
 9.5877848E+000  1.2306354E+004 
 9.6046953E+000  1.1987021E+004 
 9.6216059E+000  1.0967870E+004 
 9.6385164E+000  9.5973799E+003 
 9.6554270E+000  8.4332207E+003 
 9.6723366E+000  7.5994043E+003 
 9.6892471E+000  7.3805615E+003 
 9.7061577E+000  7.6183120E+003 
 9.7230682E+000  8.1915176E+003 
 9.7399788E+000  8.8772334E+003 
 9.7568893E+000  9.3752109E+003 
 9.7737989E+000  9.5289326E+003 
 9.7907095E+000  9.2963594E+003 
 9.8076200E+000  8.5833633E+003 
 9.8245306E+000  7.3730112E+003 
 9.8414412E+000  5.9178999E+003 
 9.8583508E+000  4.6525132E+003 
 9.8752613E+000  3.6493997E+003 
 9.8921719E+000  2.9413721E+003 
 9.9090824E+000  2.4604302E+003 
 9.9259930E+000  2.1753010E+003 
 9.9429026E+000  2.0198977E+003 
 9.9598131E+000  1.9382703E+003 
 9.9767237E+000  1.9058236E+003 
 9.9936342E+000  1.8989050E+003 
 1.0010545E+001  1.8960913E+003 
 1.0027455E+001  1.8416379E+003 
 1.0044365E+001  1.7925490E+003 
 1.0061275E+001  1.7861385E+003 
 1.0078186E+001  1.7871913E+003 
 1.0095097E+001  1.8034976E+003 
 1.0112007E+001  1.8197799E+003 
 1.0128917E+001  1.8820530E+003 
 1.0145827E+001  2.0011792E+003 
 1.0162738E+001  2.1276179E+003 
 1.0179648E+001  2.2717861E+003 
 1.0196559E+001  2.4521072E+003 
 1.0213469E+001  2.6945903E+003 
 1.0230379E+001  3.0753784E+003 
 1.0247290E+001  3.5990706E+003 
 1.0264200E+001  4.4903696E+003 
 1.0281111E+001  5.9421821E+003 
 1.0298021E+001  8.1453911E+003 
 1.0314931E+001  1.1420148E+004 
 1.0331841E+001  1.6118704E+004 
 1.0348752E+001  2.2425645E+004 
 1.0365663E+001  3.0095381E+004 
 1.0382573E+001  3.7289930E+004 
 1.0399483E+001  4.0586969E+004 
 1.0416393E+001  3.8469367E+004 
 1.0433304E+001  3.2254063E+004 
 1.0450214E+001  2.5024225E+004 
 1.0467125E+001  1.8211412E+004 
 1.0484035E+001  1.2971565E+004 
 1.0500945E+001  9.3643965E+003 
 1.0517856E+001  6.7437798E+003 
 1.0534766E+001  4.8799883E+003 
 1.0551677E+001  3.7700806E+003 
 1.0568587E+001  3.1021680E+003 
 1.0585497E+001  2.7365117E+003 
 1.0602407E+001  2.5079675E+003 
 1.0619318E+001  2.3516292E+003 
 1.0636229E+001  2.2395698E+003 
 1.0653139E+001  2.1661626E+003 
 1.0670049E+001  2.1364346E+003 
 1.0686959E+001  2.1438972E+003 
 1.0703870E+001  2.1540205E+003 
 1.0720780E+001  2.1598130E+003 
 1.0737691E+001  2.1844983E+003 
 1.0754601E+001  2.2083853E+003 
 1.0771511E+001  2.2512476E+003 
 1.0788422E+001  2.3452542E+003 
 1.0805332E+001  2.4162378E+003 
 1.0822243E+001  2.4714634E+003 
 1.0839153E+001  2.5504990E+003 
 1.0856063E+001  2.6610264E+003 
 1.0872973E+001  2.7573271E+003 
 1.0889884E+001  2.7910894E+003 
 1.0906795E+001  2.7879399E+003 
 1.0923705E+001  2.8025164E+003 
 1.0940615E+001  2.8250168E+003 
 1.0957525E+001  2.8486108E+003 
 1.0974436E+001  2.9099019E+003 
 1.0991346E+001  3.0494302E+003 
 1.1008257E+001  3.3276160E+003 
 1.1025167E+001  3.8725640E+003 
 1.1042077E+001  4.7754722E+003 
 1.1058988E+001  6.1038564E+003 
 1.1075898E+001  7.8685835E+003 
 1.1092809E+001  1.0142270E+004 
 1.1109719E+001  1.2969271E+004 
 1.1126629E+001  1.5808011E+004 
 1.1143539E+001  1.7841146E+004 
 1.1160450E+001  1.8614145E+004 
 1.1177361E+001  1.7821990E+004 
 1.1194271E+001  1.5928582E+004 
 1.1211181E+001  1.3446803E+004 
 1.1228091E+001  1.1028080E+004 
 1.1245002E+001  9.0903330E+003 
 1.1261912E+001  7.6184312E+003 
 1.1278823E+001  6.5701436E+003 
 1.1295733E+001  5.9194409E+003 
 1.1312643E+001  5.4321973E+003 
 1.1329554E+001  5.0620649E+003 
 1.1346464E+001  4.7331558E+003 
 1.1363375E+001  4.3231621E+003 
 1.1380285E+001  3.9412979E+003 
 1.1397195E+001  3.6682810E+003 
 1.1414105E+001  3.5497224E+003 
 1.1431016E+001  3.6348313E+003 
 1.1447927E+001  3.9415105E+003 
 1.1464837E+001  4.4959121E+003 
 1.1481747E+001  5.2661714E+003 
 1.1498657E+001  6.1440830E+003 
 1.1515568E+001  7.0083037E+003 
 1.1532478E+001  7.5944883E+003 
 1.1549389E+001  7.7777061E+003 
 1.1566299E+001  7.5016729E+003 
 1.1583209E+001  6.7269355E+003 
 1.1600120E+001  5.6224385E+003 
 1.1617030E+001  4.4763911E+003 
 1.1633941E+001  3.5161748E+003 
 1.1650851E+001  2.7817219E+003 
 1.1667761E+001  2.2459167E+003 
 1.1684671E+001  1.9280516E+003 
 1.1701582E+001  1.8299042E+003 
 1.1718493E+001  1.9734990E+003 
 1.1735403E+001  2.3561660E+003 
 1.1752314E+001  3.0429106E+003 
 1.1769223E+001  4.0404905E+003 
 1.1786134E+001  5.2699409E+003 
 1.1803044E+001  6.7523354E+003 
 1.1819955E+001  8.3814229E+003 
 1.1836865E+001  9.8918105E+003 
 1.1853775E+001  1.0933784E+004 
 1.1870686E+001  1.1397587E+004 
 1.1887596E+001  1.1788763E+004 
 1.1904507E+001  1.2620717E+004 
 1.1921417E+001  1.4163378E+004 
 1.1938327E+001  1.6614582E+004 
 1.1955237E+001  2.0274004E+004 
 1.1972148E+001  2.5546201E+004 
 1.1989058E+001  3.2125963E+004 
 1.2005969E+001  3.8259039E+004 
 1.2022880E+001  4.1038754E+004 
 1.2039789E+001  3.8737953E+004 
 1.2056700E+001  3.2452344E+004 
 1.2073610E+001  2.4988414E+004 
 1.2090521E+001  1.8417932E+004 
 1.2107431E+001  1.2971622E+004 
 1.2124341E+001  9.0043926E+003 
 1.2141252E+001  6.3474531E+003 
 1.2158162E+001  4.5428115E+003 
 1.2175073E+001  3.3510815E+003 
 1.2191983E+001  2.6347371E+003 
 1.2208893E+001  2.1962498E+003 
 1.2225803E+001  1.9018978E+003 
 1.2242714E+001  1.7141970E+003 
 1.2259624E+001  1.5965145E+003 
 1.2276535E+001  1.5085262E+003 
 1.2293446E+001  1.4536072E+003 
 1.2310355E+001  1.4476827E+003 
 1.2327266E+001  1.4557100E+003 
 1.2344176E+001  1.5070609E+003 
 1.2361087E+001  1.6595719E+003 
 1.2377997E+001  1.9485129E+003 
 1.2394907E+001  2.4183938E+003 
 1.2411818E+001  3.1554910E+003 
 1.2428728E+001  4.2304629E+003 
 1.2445639E+001  5.6846040E+003 
 1.2462549E+001  7.5034497E+003 
 1.2479459E+001  9.4571094E+003 
 1.2496369E+001  1.1129982E+004 
 1.2513280E+001  1.2089866E+004 
 1.2530190E+001  1.1988548E+004 
 1.2547101E+001  1.0770996E+004 
 1.2564012E+001  8.8750156E+003 
 1.2580921E+001  6.9589424E+003 
 1.2597832E+001  5.4121694E+003 
 1.2614742E+001  4.2314473E+003 
 1.2631653E+001  3.3616533E+003 
 1.2648563E+001  2.7833311E+003 
 1.2665473E+001  2.3817678E+003 
 1.2682384E+001  2.1162375E+003 
 1.2699294E+001  1.9246854E+003 
 1.2716205E+001  1.7493203E+003 
 1.2733115E+001  1.5760472E+003 
 1.2750025E+001  1.4072177E+003 
 1.2766935E+001  1.2578132E+003 
 1.2783846E+001  1.1392130E+003 
 1.2800756E+001  1.0483967E+003 
 1.2817667E+001  1.0011248E+003 
 1.2834578E+001  9.8961115E+002 
 1.2851487E+001  9.9605011E+002 
 1.2868398E+001  1.0211206E+003 
 1.2885308E+001  1.0404918E+003 
 1.2902219E+001  1.0524868E+003 
 1.2919129E+001  1.0679657E+003 
 1.2936039E+001  1.0974338E+003 
 1.2952950E+001  1.1411382E+003 
 1.2969860E+001  1.2140250E+003 
 1.2986771E+001  1.3454781E+003 
 1.3003681E+001  1.5361909E+003 
 1.3020592E+001  1.8146077E+003 
 1.3037501E+001  2.2080767E+003 
 1.3054412E+001  2.7347188E+003 
 1.3071322E+001  3.4507507E+003 
 1.3088233E+001  4.3350967E+003 
 1.3105144E+001  5.3343398E+003 
 1.3122053E+001  6.3518062E+003 
 1.3138964E+001  7.1595205E+003 
 1.3155874E+001  7.6188403E+003 
 1.3172785E+001  7.7207710E+003 
 1.3189695E+001  7.4313159E+003 
 1.3206605E+001  6.9064360E+003 
 1.3223516E+001  6.3359692E+003 
 1.3240426E+001  5.7763325E+003 
 1.3257337E+001  5.2942490E+003 
 1.3274247E+001  4.9222769E+003 
 1.3291158E+001  4.6309321E+003 
 1.3308067E+001  4.3516982E+003 
 1.3324978E+001  4.0348303E+003 
 1.3341888E+001  3.6306875E+003 
 1.3358799E+001  3.1453442E+003 
 1.3375710E+001  2.6491697E+003 
 1.3392619E+001  2.1990657E+003 
 1.3409530E+001  1.8330098E+003 
 1.3426440E+001  1.5478346E+003 
 1.3443351E+001  1.3462516E+003 
 1.3460261E+001  1.2182069E+003 
 1.3477171E+001  1.1365668E+003 
 1.3494081E+001  1.0868038E+003 
 1.3510992E+001  1.0584269E+003 
 1.3527903E+001  1.0331362E+003 
 1.3544813E+001  1.0107488E+003 
 1.3561724E+001  9.9403180E+002 
 1.3578633E+001  9.7567194E+002 
 1.3595544E+001  9.5818915E+002 
 1.3612454E+001  9.4436469E+002 
 1.3629365E+001  9.3360156E+002 
 1.3646276E+001  9.2349390E+002 
 1.3663185E+001  9.1423267E+002 
 1.3680096E+001  9.0937457E+002 
 1.3697006E+001  9.1127545E+002 
 1.3713917E+001  9.1524512E+002 
 1.3730827E+001  9.2639203E+002 
 1.3747737E+001  9.5621362E+002 
 1.3764647E+001  9.9787958E+002 
 1.3781558E+001  1.0469050E+003 
 1.3798469E+001  1.0992681E+003 
 1.3815379E+001  1.1556250E+003 
 1.3832290E+001  1.2241700E+003 
 1.3849199E+001  1.2843197E+003 
 1.3866110E+001  1.3143018E+003 
 1.3883020E+001  1.3216545E+003 
 1.3899931E+001  1.3033730E+003 
 1.3916842E+001  1.2533479E+003 
 1.3933751E+001  1.1962811E+003 
 1.3950662E+001  1.1412427E+003 
 1.3967572E+001  1.0927908E+003 
 1.3984483E+001  1.0586080E+003 
 1.4001393E+001  1.0363176E+003 
 1.4018304E+001  1.0291816E+003 
 1.4035213E+001  1.0285914E+003 
 1.4052124E+001  1.0234893E+003 
 1.4069035E+001  1.0182462E+003 
 1.4085945E+001  1.0201658E+003 
 1.4102856E+001  1.0179882E+003 
 1.4119765E+001  1.0131379E+003 
 1.4136676E+001  1.0146187E+003 
 1.4153586E+001  1.0202484E+003 
 1.4170497E+001  1.0320195E+003 
 1.4187407E+001  1.0539358E+003 
 1.4204317E+001  1.0839385E+003 
 1.4221228E+001  1.1342701E+003 
 1.4238138E+001  1.2161375E+003 
 1.4255049E+001  1.3228878E+003 
 1.4271959E+001  1.4508677E+003 
 1.4288870E+001  1.6002791E+003 
 1.4305779E+001  1.7387935E+003 
 1.4322690E+001  1.8510797E+003 
 1.4339601E+001  1.9180938E+003 
 1.4356511E+001  1.9031796E+003 
 1.4373422E+001  1.8163468E+003 
 1.4390331E+001  1.6908636E+003 
 1.4407242E+001  1.5480558E+003 
 1.4424152E+001  1.3988276E+003 
 1.4441063E+001  1.2656960E+003 
 1.4457973E+001  1.1634961E+003 
 1.4474883E+001  1.0924896E+003 
 1.4491794E+001  1.0515756E+003 
 1.4508704E+001  1.0245946E+003 
 1.4525615E+001  9.9984546E+002 
 1.4542525E+001  9.8282312E+002 
 1.4559436E+001  9.7767401E+002 
 1.4576345E+001  9.7721252E+002 
 1.4593256E+001  9.7622314E+002 
 1.4610167E+001  9.8262036E+002 
 1.4627077E+001  9.9623315E+002 
 1.4643988E+001  1.0101719E+003 
 1.4660897E+001  1.0221595E+003 
 1.4677808E+001  1.0306257E+003 
 1.4694718E+001  1.0380991E+003 
 1.4711629E+001  1.0513036E+003 
 1.4728539E+001  1.0689685E+003 
 1.4745449E+001  1.0917571E+003 
 1.4762360E+001  1.1278462E+003 
 1.4779270E+001  1.1768854E+003 
 1.4796181E+001  1.2320927E+003 
 1.4813091E+001  1.2887448E+003 
 1.4830002E+001  1.3415245E+003 
 1.4846911E+001  1.3867372E+003 
 1.4863822E+001  1.4124178E+003 
 1.4880733E+001  1.4102659E+003 
 1.4897643E+001  1.3858909E+003 
 1.4914554E+001  1.3503788E+003 
 1.4931463E+001  1.3037219E+003 
 1.4948374E+001  1.2472498E+003 
 1.4965284E+001  1.1966880E+003 
 1.4982195E+001  1.1619800E+003 
 1.4999105E+001  1.1470907E+003 
 1.5016016E+001  1.1539941E+003 
 1.5032926E+001  1.1816213E+003 
 1.5049836E+001  1.2417266E+003 
 1.5066747E+001  1.3619548E+003 
 1.5083657E+001  1.5550725E+003 
 1.5100568E+001  1.8120967E+003 
 1.5117477E+001  2.1126646E+003 
 1.5134388E+001  2.4420811E+003 
 1.5151299E+001  2.7792244E+003 
 1.5168209E+001  3.0741108E+003 
 1.5185120E+001  3.2670701E+003 
 1.5202029E+001  3.3109407E+003 
 1.5218940E+001  3.1800781E+003 
 1.5235850E+001  2.8708770E+003 
 1.5252761E+001  2.4772019E+003 
 1.5269671E+001  2.1291470E+003 
 1.5286582E+001  1.8703519E+003 
 1.5303492E+001  1.6970718E+003 
 1.5320402E+001  1.6027734E+003 
 1.5337313E+001  1.5781511E+003 
 1.5354223E+001  1.6030809E+003 
 1.5371134E+001  1.6507869E+003 
 1.5388043E+001  1.7038014E+003 
 1.5404954E+001  1.7316453E+003 
 1.5421865E+001  1.7247631E+003 
 1.5438775E+001  1.7087982E+003 
 1.5455686E+001  1.7056763E+003 
 1.5472595E+001  1.7318330E+003 
 1.5489506E+001  1.7932437E+003 
 1.5506416E+001  1.8748722E+003 
 1.5523327E+001  1.9571818E+003 
 1.5540237E+001  2.0354901E+003 
 1.5557148E+001  2.0965850E+003 
 1.5574058E+001  2.1035735E+003 
 1.5590968E+001  2.0497595E+003 
 1.5607879E+001  1.9462430E+003 
 1.5624789E+001  1.7989833E+003 
 1.5641700E+001  1.6399537E+003 
 1.5658609E+001  1.4932365E+003 
 1.5675520E+001  1.3726971E+003 
 1.5692430E+001  1.2856339E+003 
 1.5709341E+001  1.2283204E+003 
 1.5726252E+001  1.1974567E+003 
 1.5743161E+001  1.1829706E+003 
 1.5760072E+001  1.1785402E+003 
 1.5776982E+001  1.1868406E+003 
 1.5793893E+001  1.2080913E+003 
 1.5810803E+001  1.2568820E+003 
 1.5827714E+001  1.3367600E+003 
 1.5844624E+001  1.4446533E+003 
 1.5861534E+001  1.5841213E+003 
 1.5878445E+001  1.7524259E+003 
 1.5895355E+001  1.9334965E+003 
 1.5912266E+001  2.1031973E+003 
 1.5929175E+001  2.2350955E+003 
 1.5946086E+001  2.2977390E+003 
 1.5962996E+001  2.2898074E+003 
 1.5979907E+001  2.2538745E+003 
 1.5996818E+001  2.2126743E+003 
 1.6013727E+001  2.1685652E+003 
 1.6030638E+001  2.1447866E+003 
 1.6047548E+001  2.1577112E+003 
 1.6064459E+001  2.2053789E+003 
 1.6081369E+001  2.2801536E+003 
 1.6098280E+001  2.3662881E+003 
 1.6115191E+001  2.4254666E+003 
 1.6132101E+001  2.4190637E+003 
 1.6149012E+001  2.3427544E+003 
 1.6165920E+001  2.2062883E+003 
 1.6182831E+001  2.0222283E+003 
 1.6199741E+001  1.8118333E+003 
 1.6216652E+001  1.6135941E+003 
 1.6233562E+001  1.4496177E+003 
 1.6250473E+001  1.3195071E+003 
 1.6267384E+001  1.2230233E+003 
 1.6284294E+001  1.1596274E+003 
 1.6301205E+001  1.1202767E+003 
 1.6318115E+001  1.0883893E+003 
 1.6335024E+001  1.0576539E+003 
 1.6351934E+001  1.0389834E+003 
 1.6368845E+001  1.0297266E+003 
 1.6385756E+001  1.0197192E+003 
 1.6402666E+001  1.0160640E+003 
 1.6419577E+001  1.0208559E+003 
 1.6436487E+001  1.0314628E+003 
 1.6453398E+001  1.0577725E+003 
 1.6470308E+001  1.1042722E+003 
 1.6487219E+001  1.1584524E+003 
 1.6504129E+001  1.2219860E+003 
 1.6521038E+001  1.3049583E+003 
 1.6537949E+001  1.3888599E+003 
 1.6554859E+001  1.4526006E+003 
 1.6571770E+001  1.4906049E+003 
 1.6588680E+001  1.5023569E+003 
 1.6605591E+001  1.4872330E+003 
 1.6622501E+001  1.4520651E+003 
 1.6639412E+001  1.4069590E+003 
 1.6656322E+001  1.3612192E+003 
 1.6673233E+001  1.3252909E+003 
 1.6690144E+001  1.3160594E+003 
 1.6707052E+001  1.3432394E+003 
 1.6723963E+001  1.3816632E+003 
 1.6740873E+001  1.4146304E+003 
 1.6757784E+001  1.4182631E+003 
 1.6774694E+001  1.3833301E+003 
 1.6791605E+001  1.3199286E+003 
 1.6808516E+001  1.2397787E+003 
 1.6825426E+001  1.1539028E+003 
 1.6842337E+001  1.0770883E+003 
 1.6859247E+001  1.0345072E+003 
 1.6876158E+001  1.0397961E+003 
 1.6893066E+001  1.0854891E+003 
 1.6909977E+001  1.1606892E+003 
 1.6926888E+001  1.2469082E+003 
 1.6943798E+001  1.3438715E+003 
 1.6960709E+001  1.4244896E+003 
 1.6977619E+001  1.4693373E+003 
 1.6994530E+001  1.4926925E+003 
 1.7011440E+001  1.5094113E+003 
 1.7028351E+001  1.5294945E+003 
 1.7045261E+001  1.5677515E+003 
 1.7062170E+001  1.6287791E+003 
 1.7079081E+001  1.7062277E+003 
 1.7095991E+001  1.7939208E+003 
 1.7112902E+001  1.8466747E+003 
 1.7129812E+001  1.8293037E+003 
 1.7146723E+001  1.7414783E+003 
 1.7163633E+001  1.6009861E+003 
 1.7180544E+001  1.4309183E+003 
 1.7197454E+001  1.2573040E+003 
 1.7214365E+001  1.1022208E+003 
 1.7231276E+001  9.7899713E+002 
 1.7248184E+001  8.9643292E+002 
 1.7265095E+001  8.6412183E+002 
 1.7282005E+001  8.9497803E+002 
 1.7298916E+001  9.7880347E+002 
 1.7315826E+001  1.1040713E+003 
 1.7332737E+001  1.2719161E+003 
 1.7349648E+001  1.4690759E+003 
 1.7366558E+001  1.6673485E+003 
 1.7383469E+001  1.8332964E+003 
 1.7400379E+001  1.9358773E+003 
 1.7417290E+001  1.9595385E+003 
 1.7434198E+001  1.9048944E+003 
 1.7451109E+001  1.7687739E+003 
 1.7468019E+001  1.5731917E+003 
 1.7484930E+001  1.3761851E+003 
 1.7501841E+001  1.1949789E+003 
 1.7518751E+001  1.0441311E+003 
 1.7535662E+001  9.3881744E+002 
 1.7552572E+001  8.7264801E+002 
 1.7569483E+001  8.3603790E+002 
 1.7586393E+001  8.2993988E+002 
 1.7603302E+001  8.4971918E+002 
 1.7620213E+001  8.9000714E+002 
 1.7637123E+001  9.5250342E+002 
 1.7654034E+001  1.0255994E+003 
 1.7670944E+001  1.0998843E+003 
 1.7687855E+001  1.1582231E+003 
 1.7704765E+001  1.1920756E+003 
 1.7721676E+001  1.1930721E+003 
 1.7738586E+001  1.1563002E+003 
 1.7755497E+001  1.0908156E+003 
 1.7772408E+001  1.0133425E+003 
 1.7789316E+001  9.3144635E+002 
 1.7806227E+001  8.5456097E+002 
 1.7823137E+001  8.0670880E+002 
 1.7840048E+001  7.8918835E+002 
 1.7856958E+001  7.8950012E+002 
 1.7873869E+001  8.0223877E+002 
 1.7890779E+001  8.1988721E+002 
 1.7907690E+001  8.3191962E+002 
 1.7924601E+001  8.3902911E+002 
 1.7941511E+001  8.4430096E+002 
 1.7958422E+001  8.4933716E+002 
 1.7975330E+001  8.6429401E+002 
 1.7992241E+001  8.9398730E+002 
 1.8009151E+001  9.3734247E+002 
 1.8026062E+001  1.0014191E+003 
 1.8042973E+001  1.0752297E+003 
 1.8059883E+001  1.1371481E+003 
 1.8076794E+001  1.1748977E+003 
 1.8093704E+001  1.1815642E+003 
 1.8110615E+001  1.1528286E+003 
 1.8127525E+001  1.0998821E+003 
 1.8144436E+001  1.0317581E+003 
 1.8161345E+001  9.5534668E+002 
 1.8178255E+001  8.8548096E+002 
 1.8195166E+001  8.2528064E+002 
 1.8212076E+001  7.8418683E+002 
 1.8228987E+001  7.6472235E+002 
 1.8245897E+001  7.5884686E+002 
 1.8262808E+001  7.6044128E+002 
 1.8279718E+001  7.6818518E+002 
 1.8296629E+001  7.8001550E+002 
 1.8313540E+001  8.0229993E+002 
 1.8330448E+001  8.5321472E+002 
 1.8347359E+001  9.3690082E+002 
 1.8364269E+001  1.0465226E+003 
 1.8381180E+001  1.1915852E+003 
 1.8398090E+001  1.3671469E+003 
 1.8415001E+001  1.5426931E+003 
 1.8431911E+001  1.6883848E+003 
 1.8448822E+001  1.7813955E+003 
 1.8465733E+001  1.8063402E+003 
 1.8482643E+001  1.7628619E+003 
 1.8499554E+001  1.6478469E+003 
 1.8516462E+001  1.4701099E+003 
 1.8533373E+001  1.2708158E+003 
 1.8550283E+001  1.0950153E+003 
 1.8567194E+001  9.5771674E+002 
 1.8584105E+001  8.5112341E+002 
 1.8601015E+001  7.7661676E+002 
 1.8617926E+001  7.3131860E+002 
 1.8634836E+001  7.0142206E+002 
 1.8651747E+001  6.8263214E+002 
 1.8668657E+001  6.8004022E+002 
 1.8685568E+001  6.8624133E+002 
 1.8702477E+001  6.9538251E+002 
 1.8719387E+001  7.1583722E+002 
 1.8736298E+001  7.5346722E+002 
 1.8753208E+001  8.0939655E+002 
 1.8770119E+001  8.8240436E+002 
 1.8787029E+001  9.7690253E+002 
 1.8803940E+001  1.0799075E+003 
 1.8820850E+001  1.1644270E+003 
 1.8837761E+001  1.2257269E+003 
 1.8854671E+001  1.2546665E+003 
 1.8871580E+001  1.2448550E+003 
 1.8888491E+001  1.2003884E+003 
 1.8905401E+001  1.1270105E+003 
 1.8922312E+001  1.0343678E+003 
 1.8939222E+001  9.3417206E+002 
 1.8956133E+001  8.4860608E+002 
 1.8973043E+001  7.8619611E+002 
 1.8989954E+001  7.3886786E+002 
 1.9006865E+001  7.1360516E+002 
 1.9023775E+001  7.0325537E+002 
 1.9040686E+001  6.9917767E+002 
 1.9057594E+001  7.0159448E+002 
 1.9074505E+001  7.0275195E+002 
 1.9091415E+001  6.9419135E+002 
 1.9108326E+001  6.8017664E+002 
 1.9125237E+001  6.6721686E+002 
 1.9142147E+001  6.5563544E+002 
 1.9159058E+001  6.4448792E+002 
 1.9175968E+001  6.4020691E+002 
 1.9192879E+001  6.3968951E+002 
 1.9209789E+001  6.3927429E+002 
 1.9226700E+001  6.4188367E+002 
 1.9243608E+001  6.4678992E+002 
 1.9260519E+001  6.4837537E+002 
 1.9277430E+001  6.4913983E+002 
 1.9294340E+001  6.5034320E+002 
 1.9311251E+001  6.4857489E+002 
 1.9328161E+001  6.5052429E+002 
 1.9345072E+001  6.6275110E+002 
 1.9361982E+001  6.7987488E+002 
 1.9378893E+001  6.9429059E+002 
 1.9395803E+001  7.1458362E+002 
 1.9412714E+001  7.4369159E+002 
 1.9429623E+001  7.8085992E+002 
 1.9446533E+001  8.2877740E+002 
 1.9463444E+001  8.9847253E+002 
 1.9480354E+001  9.9228119E+002 
 1.9497265E+001  1.1095051E+003 
 1.9514175E+001  1.2564125E+003 
 1.9531086E+001  1.4196073E+003 
 1.9547997E+001  1.5810818E+003 
 1.9564907E+001  1.7215319E+003 
 1.9581818E+001  1.8231206E+003 
 1.9598726E+001  1.8611196E+003 
 1.9615637E+001  1.8294421E+003 
 1.9632547E+001  1.7475587E+003 
 1.9649458E+001  1.6414991E+003 
 1.9666368E+001  1.5306901E+003 
 1.9683279E+001  1.4476832E+003 
 1.9700190E+001  1.4101638E+003 
 1.9717100E+001  1.4011155E+003 
 1.9734011E+001  1.4099575E+003 
 1.9750921E+001  1.4244948E+003 
 1.9767832E+001  1.4337072E+003 
 1.9784740E+001  1.4130511E+003 
 1.9801651E+001  1.3521699E+003 
 1.9818562E+001  1.2558164E+003 
 1.9835472E+001  1.1423102E+003 
 1.9852383E+001  1.0347766E+003 
 1.9869293E+001  9.4608502E+002 
 1.9886204E+001  8.8222534E+002 
 1.9903114E+001  8.3964716E+002 
 1.9920025E+001  8.2143585E+002 
 1.9936935E+001  8.2741205E+002 
 1.9953846E+001  8.4739044E+002 
 1.9970755E+001  8.7140936E+002 
 1.9987665E+001  9.0652771E+002 
 2.0004576E+001  9.5433319E+002 
 2.0021486E+001  1.0005959E+003 
 2.0038397E+001  1.0421639E+003 
 2.0055307E+001  1.0829712E+003 
 2.0072218E+001  1.1071320E+003 
 2.0089128E+001  1.1094923E+003 
 2.0106039E+001  1.1016816E+003 
 2.0122950E+001  1.0810458E+003 
 2.0139860E+001  1.0536322E+003 
 2.0156769E+001  1.0356145E+003 
 2.0173679E+001  1.0391353E+003 
 2.0190590E+001  1.0607454E+003 
 2.0207500E+001  1.0989113E+003 
 2.0224411E+001  1.1565405E+003 
 2.0241322E+001  1.2198293E+003 
 2.0258232E+001  1.2637205E+003 
 2.0275143E+001  1.2768522E+003 
 2.0292053E+001  1.2639952E+003 
 2.0308964E+001  1.2288621E+003 
 2.0325872E+001  1.1856342E+003 
 2.0342783E+001  1.1479792E+003 
 2.0359694E+001  1.1119606E+003 
 2.0376604E+001  1.0760688E+003 
 2.0393515E+001  1.0545970E+003 
 2.0410425E+001  1.0394988E+003 
 2.0427336E+001  1.0100843E+003 
 2.0444246E+001  9.7381616E+002 
 2.0461157E+001  9.3556628E+002 
 2.0478067E+001  8.8853540E+002 
 2.0494978E+001  8.4028259E+002 
 2.0511887E+001  8.0402283E+002 
 2.0528797E+001  7.7917828E+002 
 2.0545708E+001  7.6030548E+002 
 2.0562618E+001  7.4850500E+002 
 2.0579529E+001  7.4603528E+002 
 2.0596439E+001  7.4664771E+002 
 2.0613350E+001  7.3964587E+002 
 2.0630260E+001  7.3550916E+002 
 2.0647171E+001  7.3456250E+002 
 2.0664082E+001  7.2295886E+002 
 2.0680992E+001  7.1158911E+002 
 2.0697901E+001  7.0872650E+002 
 2.0714811E+001  7.1151074E+002 
 2.0731722E+001  7.1363544E+002 
 2.0748632E+001  7.1818848E+002 
 2.0765543E+001  7.2884198E+002 
 2.0782454E+001  7.4289508E+002 
 2.0799364E+001  7.6588562E+002 
 2.0816275E+001  8.0962799E+002 
 2.0833185E+001  8.7047443E+002 
 2.0850096E+001  9.4451093E+002 
 2.0867004E+001  1.0416011E+003 
 2.0883915E+001  1.1595656E+003 
 2.0900826E+001  1.2849810E+003 
 2.0917736E+001  1.4070079E+003 
 2.0934647E+001  1.5169347E+003 
 2.0951557E+001  1.6009478E+003 
 2.0968468E+001  1.6412271E+003 
 2.0985378E+001  1.6301547E+003 
 2.1002289E+001  1.5630599E+003 
 2.1019199E+001  1.4456775E+003 
 2.1036110E+001  1.3048301E+003 
 2.1053019E+001  1.1662170E+003 
 2.1069929E+001  1.0423744E+003 
 2.1086840E+001  9.3748053E+002 
 2.1103750E+001  8.6076898E+002 
 2.1120661E+001  8.1130292E+002 
 2.1137571E+001  7.7630603E+002 
 2.1154482E+001  7.5417889E+002 
 2.1171392E+001  7.4725525E+002 
 2.1188303E+001  7.4600232E+002 
 2.1205214E+001  7.4425421E+002 
 2.1222124E+001  7.4937372E+002 
 2.1239033E+001  7.5810553E+002 
 2.1255943E+001  7.5978149E+002 
 2.1272854E+001  7.5926471E+002 
 2.1289764E+001  7.6357751E+002 
 2.1306675E+001  7.6934808E+002 
 2.1323586E+001  7.6639856E+002 
 2.1340496E+001  7.5771802E+002 
 2.1357407E+001  7.4887115E+002 
 2.1374317E+001  7.4340015E+002 
 2.1391228E+001  7.4226831E+002 
 2.1408138E+001  7.4567822E+002 
 2.1425047E+001  7.5497345E+002 
 2.1441957E+001  7.6557648E+002 
 2.1458868E+001  7.8314496E+002 
 2.1475779E+001  8.1604797E+002 
 2.1492689E+001  8.6760504E+002 
 2.1509600E+001  9.3223260E+002 
 2.1526510E+001  1.0052637E+003 
 2.1543421E+001  1.0872069E+003 
 2.1560331E+001  1.1602212E+003 
 2.1577242E+001  1.2081321E+003 
 2.1594151E+001  1.2337454E+003 
 2.1611061E+001  1.2378846E+003 
 2.1627972E+001  1.2137080E+003 
 2.1644882E+001  1.1627457E+003 
 2.1661793E+001  1.1033810E+003 
 2.1678703E+001  1.0456471E+003 
 2.1695614E+001  9.9729828E+002 
 2.1712524E+001  9.6527747E+002 
 2.1729435E+001  9.4896381E+002 
 2.1746346E+001  9.4116791E+002 
 2.1763256E+001  9.3869171E+002 
 2.1780165E+001  9.5031573E+002 
 2.1797075E+001  9.7259912E+002 
 2.1813986E+001  9.9666211E+002 
 2.1830896E+001  1.0205329E+003 
 2.1847807E+001  1.0429139E+003 
 2.1864717E+001  1.0649854E+003 
 2.1881628E+001  1.0818450E+003 
 2.1898539E+001  1.0953853E+003 
 2.1915449E+001  1.1179275E+003 
 2.1932360E+001  1.1454185E+003 
 2.1949270E+001  1.1750254E+003 
 2.1966179E+001  1.2191326E+003 
 2.1983089E+001  1.2835692E+003 
 2.2000000E+001  0.0000000E+000
