# Supplementary material for: Application of singular value decomposition analysis to time-dependent powder diffraction data of an in-situ photodimerization reaction
Source: J Synchrotron Radiat. 2014 Apr 2;21(Pt 3):554–60. doi: 10.1107/S1600577514004366 (PMC4333817; doi:10.1107/S1600577514004366)
Supplement: Supplementary file 1 [file s-21-00554-sup1.zip › 1cha/1chai_29.chi]

 3.5000501E+000  0.0000000E+000 
 3.5169604E+000  4.4502549E+003 
 3.5338709E+000  4.1353979E+003 
 3.5507813E+000  2.5723835E+003 
 3.5676916E+000  2.5310051E+003 
 3.5846019E+000  2.9793713E+003 
 3.6015124E+000  2.9976702E+003 
 3.6184227E+000  3.2831372E+003 
 3.6353331E+000  3.3962727E+003 
 3.6522434E+000  3.1755251E+003 
 3.6691539E+000  3.8170999E+003 
 3.6860642E+000  4.4310977E+003 
 3.7029746E+000  4.4047998E+003 
 3.7198849E+000  5.1138662E+003 
 3.7367954E+000  5.1144009E+003 
 3.7537057E+000  5.0780430E+003 
 3.7706161E+000  5.3201035E+003 
 3.7875264E+000  5.0033232E+003 
 3.8044369E+000  4.6723472E+003 
 3.8213472E+000  4.9124805E+003 
 3.8382576E+000  4.6986084E+003 
 3.8551679E+000  5.6649849E+003 
 3.8720784E+000  5.6207783E+003 
 3.8889887E+000  7.1748198E+003 
 3.9058990E+000  9.4690967E+003 
 3.9228094E+000  1.2680097E+004 
 3.9397199E+000  1.6506598E+004 
 3.9566302E+000  2.1138141E+004 
 3.9735405E+000  2.5461295E+004 
 3.9904509E+000  2.8944236E+004 
 4.0073614E+000  3.1723219E+004 
 4.0242715E+000  3.2657689E+004 
 4.0411820E+000  3.1574689E+004 
 4.0580926E+000  3.2023881E+004 
 4.0750027E+000  2.7786570E+004 
 4.0919132E+000  2.5366484E+004 
 4.1088238E+000  2.1423332E+004 
 4.1257339E+000  1.8035023E+004 
 4.1426444E+000  1.5051729E+004 
 4.1595545E+000  1.2094236E+004 
 4.1764650E+000  9.7499121E+003 
 4.1933756E+000  8.5016074E+003 
 4.2102857E+000  7.5185239E+003 
 4.2271962E+000  5.5891650E+003 
 4.2441068E+000  4.9203472E+003 
 4.2610168E+000  3.7459092E+003 
 4.2779274E+000  3.4157466E+003 
 4.2948375E+000  3.2320596E+003 
 4.3117480E+000  3.0447725E+003 
 4.3286586E+000  2.9460298E+003 
 4.3455687E+000  2.8628611E+003 
 4.3624792E+000  2.8046902E+003 
 4.3793898E+000  2.7931482E+003 
 4.3962998E+000  2.6512434E+003 
 4.4132104E+000  2.5231450E+003 
 4.4301205E+000  2.4990935E+003 
 4.4470310E+000  2.1141465E+003 
 4.4639416E+000  2.3104167E+003 
 4.4808517E+000  2.3161143E+003 
 4.4977622E+000  2.0467668E+003 
 4.5146728E+000  2.1790913E+003 
 4.5315828E+000  2.2601797E+003 
 4.5484934E+000  2.2133938E+003 
 4.5654039E+000  2.3982688E+003 
 4.5823140E+000  2.2685298E+003 
 4.5992246E+000  1.9313010E+003 
 4.6161346E+000  2.0562271E+003 
 4.6330452E+000  2.3159131E+003 
 4.6499557E+000  2.2975076E+003 
 4.6668658E+000  2.2985007E+003 
 4.6837764E+000  2.2790369E+003 
 4.7006869E+000  2.2749907E+003 
 4.7175970E+000  2.3418613E+003 
 4.7345076E+000  2.4458772E+003 
 4.7514176E+000  2.4649146E+003 
 4.7683282E+000  2.3529641E+003 
 4.7852387E+000  2.2941711E+003 
 4.8021488E+000  2.3337908E+003 
 4.8190594E+000  2.4669712E+003 
 4.8359699E+000  2.4609373E+003 
 4.8528800E+000  2.4848193E+003 
 4.8697906E+000  2.3981069E+003 
 4.8867006E+000  2.4018005E+003 
 4.9036112E+000  2.4319758E+003 
 4.9205217E+000  2.4738494E+003 
 4.9374318E+000  2.5622249E+003 
 4.9543424E+000  2.4097273E+003 
 4.9712529E+000  2.0924861E+003 
 4.9881630E+000  2.2509084E+003 
 5.0050735E+000  2.1920642E+003 
 5.0219836E+000  2.1937056E+003 
 5.0388942E+000  2.2285415E+003 
 5.0558047E+000  2.0595110E+003 
 5.0727148E+000  1.9085000E+003 
 5.0896254E+000  1.8734921E+003 
 5.1065359E+000  1.8893928E+003 
 5.1234460E+000  1.9493046E+003 
 5.1403565E+000  2.0143118E+003 
 5.1572666E+000  1.8104836E+003 
 5.1741772E+000  1.4696897E+003 
 5.1910877E+000  1.5795740E+003 
 5.2079978E+000  1.3321455E+003 
 5.2249084E+000  1.2708422E+003 
 5.2418189E+000  1.3112444E+003 
 5.2587290E+000  1.4292045E+003 
 5.2756395E+000  1.5481370E+003 
 5.2925496E+000  1.4942589E+003 
 5.3094602E+000  1.3790371E+003 
 5.3263707E+000  1.4561714E+003 
 5.3432808E+000  1.3918467E+003 
 5.3601913E+000  1.6774750E+003 
 5.3771019E+000  1.7741320E+003 
 5.3940120E+000  1.8046277E+003 
 5.4109225E+000  1.9929423E+003 
 5.4278326E+000  2.1882515E+003 
 5.4447432E+000  2.5045837E+003 
 5.4616537E+000  3.0459326E+003 
 5.4785638E+000  3.7783489E+003 
 5.4954743E+000  4.6999014E+003 
 5.5123849E+000  5.9650679E+003 
 5.5292950E+000  7.6910972E+003 
 5.5462055E+000  9.8662832E+003 
 5.5631161E+000  1.2934880E+004 
 5.5800261E+000  1.6205704E+004 
 5.5969367E+000  2.0200201E+004 
 5.6138468E+000  2.3553676E+004 
 5.6307573E+000  2.6120729E+004 
 5.6476679E+000  2.7287400E+004 
 5.6645780E+000  2.6216854E+004 
 5.6814885E+000  2.3037873E+004 
 5.6983991E+000  1.9047238E+004 
 5.7153091E+000  1.5329031E+004 
 5.7322197E+000  1.1227462E+004 
 5.7491298E+000  8.4907393E+003 
 5.7660403E+000  6.2199780E+003 
 5.7829509E+000  4.6692783E+003 
 5.7998610E+000  3.7444543E+003 
 5.8167715E+000  3.2012510E+003 
 5.8336821E+000  2.9586404E+003 
 5.8505921E+000  3.2529871E+003 
 5.8675027E+000  4.1037822E+003 
 5.8844128E+000  5.3592632E+003 
 5.9013233E+000  7.4161572E+003 
 5.9182339E+000  9.7382998E+003 
 5.9351439E+000  1.3425744E+004 
 5.9520545E+000  1.7115984E+004 
 5.9689651E+000  2.1196908E+004 
 5.9858751E+000  2.4983383E+004 
 6.0027857E+000  2.6954916E+004 
 6.0196958E+000  2.6980428E+004 
 6.0366063E+000  2.5012475E+004 
 6.0535169E+000  2.1318926E+004 
 6.0704269E+000  1.7388781E+004 
 6.0873375E+000  1.3977051E+004 
 6.1042480E+000  1.0761188E+004 
 6.1211581E+000  8.6666348E+003 
 6.1380687E+000  7.3039639E+003 
 6.1549788E+000  6.0796895E+003 
 6.1718893E+000  5.4544922E+003 
 6.1887999E+000  4.9215688E+003 
 6.2057099E+000  4.3654531E+003 
 6.2226205E+000  3.8625435E+003 
 6.2395310E+000  3.3598708E+003 
 6.2564411E+000  2.8960083E+003 
 6.2733517E+000  2.5712705E+003 
 6.2902617E+000  2.3852778E+003 
 6.3071723E+000  2.0815654E+003 
 6.3240829E+000  1.8564594E+003 
 6.3409929E+000  1.9784231E+003 
 6.3579035E+000  2.0842820E+003 
 6.3748140E+000  2.2461572E+003 
 6.3917241E+000  2.5465012E+003 
 6.4086347E+000  3.1315115E+003 
 6.4255447E+000  4.1693296E+003 
 6.4424553E+000  5.8838394E+003 
 6.4593658E+000  8.6780420E+003 
 6.4762759E+000  1.2565170E+004 
 6.4931865E+000  1.8730934E+004 
 6.5100970E+000  2.6915469E+004 
 6.5270071E+000  3.4939496E+004 
 6.5439177E+000  4.4838102E+004 
 6.5608277E+000  5.1093035E+004 
 6.5777383E+000  5.2167035E+004 
 6.5946488E+000  4.8552422E+004 
 6.6115589E+000  4.0675215E+004 
 6.6284695E+000  3.0504965E+004 
 6.6453800E+000  2.0719361E+004 
 6.6622901E+000  1.4114585E+004 
 6.6792006E+000  1.0216521E+004 
 6.6961112E+000  7.2510825E+003 
 6.7130213E+000  5.7058633E+003 
 6.7299318E+000  4.7229844E+003 
 6.7468419E+000  4.2374604E+003 
 6.7637525E+000  3.9698271E+003 
 6.7806630E+000  3.7763989E+003 
 6.7975731E+000  3.7050122E+003 
 6.8144836E+000  3.7760583E+003 
 6.8313942E+000  4.2128428E+003 
 6.8483043E+000  4.9248457E+003 
 6.8652148E+000  5.6464360E+003 
 6.8821249E+000  6.6023062E+003 
 6.8990355E+000  7.4202007E+003 
 6.9159460E+000  8.0128613E+003 
 6.9328561E+000  8.3724219E+003 
 6.9497666E+000  8.3983408E+003 
 6.9666772E+000  7.9100967E+003 
 6.9835873E+000  6.9859771E+003 
 7.0004978E+000  5.8607554E+003 
 7.0174079E+000  4.5301543E+003 
 7.0343184E+000  3.3911516E+003 
 7.0512290E+000  2.6004265E+003 
 7.0681391E+000  2.0221383E+003 
 7.0850496E+000  1.7122557E+003 
 7.1019602E+000  1.5327063E+003 
 7.1188703E+000  1.4470199E+003 
 7.1357808E+000  1.4117798E+003 
 7.1526909E+000  1.4053590E+003 
 7.1696014E+000  1.4435635E+003 
 7.1865120E+000  1.5156924E+003 
 7.2034221E+000  1.5454850E+003 
 7.2203326E+000  1.5031693E+003 
 7.2372432E+000  1.4604761E+003 
 7.2541533E+000  1.3522144E+003 
 7.2710638E+000  1.3495775E+003 
 7.2879739E+000  1.3534341E+003 
 7.3048844E+000  1.3185544E+003 
 7.3217950E+000  1.3182184E+003 
 7.3387051E+000  1.2522599E+003 
 7.3556156E+000  1.1753694E+003 
 7.3725262E+000  1.2523022E+003 
 7.3894362E+000  1.2105878E+003 
 7.4063468E+000  1.1548735E+003 
 7.4232569E+000  1.2440116E+003 
 7.4401674E+000  1.2165983E+003 
 7.4570780E+000  1.2081555E+003 
 7.4739881E+000  1.2217432E+003 
 7.4908986E+000  1.2391230E+003 
 7.5078092E+000  1.3284521E+003 
 7.5247192E+000  1.4911700E+003 
 7.5416298E+000  1.5867072E+003 
 7.5585399E+000  1.5828029E+003 
 7.5754504E+000  1.6710599E+003 
 7.5923610E+000  1.7750779E+003 
 7.6092710E+000  1.8127324E+003 
 7.6261816E+000  1.9173983E+003 
 7.6430922E+000  1.9620857E+003 
 7.6600022E+000  2.0772288E+003 
 7.6769128E+000  2.2523508E+003 
 7.6938233E+000  2.4744353E+003 
 7.7107334E+000  2.7708960E+003 
 7.7276440E+000  3.1885122E+003 
 7.7445540E+000  3.7440564E+003 
 7.7614646E+000  4.3783735E+003 
 7.7783751E+000  5.1453765E+003 
 7.7952852E+000  6.5289326E+003 
 7.8121958E+000  8.7286768E+003 
 7.8291063E+000  1.1927998E+004 
 7.8460164E+000  1.6912123E+004 
 7.8629270E+000  2.3835813E+004 
 7.8798370E+000  3.4087949E+004 
 7.8967476E+000  4.7778313E+004 
 7.9136581E+000  6.3020219E+004 
 7.9305682E+000  7.5445086E+004 
 7.9474788E+000  7.9701039E+004 
 7.9643893E+000  7.5490117E+004 
 7.9812994E+000  6.2676000E+004 
 7.9982100E+000  4.8462914E+004 
 8.0151205E+000  3.7092430E+004 
 8.0320311E+000  2.7268084E+004 
 8.0489407E+000  1.9766297E+004 
 8.0658512E+000  1.4422033E+004 
 8.0827618E+000  1.0897028E+004 
 8.0996723E+000  8.8194717E+003 
 8.1165829E+000  7.5712031E+003 
 8.1334925E+000  7.1319590E+003 
 8.1504030E+000  7.4574175E+003 
 8.1673136E+000  8.3051094E+003 
 8.1842241E+000  9.9804561E+003 
 8.2011347E+000  1.2112493E+004 
 8.2180443E+000  1.5115651E+004 
 8.2349548E+000  1.8160525E+004 
 8.2518654E+000  2.0977785E+004 
 8.2687759E+000  2.3019266E+004 
 8.2856865E+000  2.3348580E+004 
 8.3025970E+000  2.1657164E+004 
 8.3195066E+000  1.8412953E+004 
 8.3364172E+000  1.4475788E+004 
 8.3533278E+000  1.1244928E+004 
 8.3702383E+000  8.5227461E+003 
 8.3871489E+000  6.6760210E+003 
 8.4040585E+000  5.5741392E+003 
 8.4209690E+000  4.9587324E+003 
 8.4378796E+000  4.6806953E+003 
 8.4547901E+000  4.6570747E+003 
 8.4717007E+000  4.7932285E+003 
 8.4886103E+000  5.0499287E+003 
 8.5055208E+000  5.5147930E+003 
 8.5224314E+000  6.4054731E+003 
 8.5393419E+000  8.0820332E+003 
 8.5562525E+000  1.0604188E+004 
 8.5731630E+000  1.4366455E+004 
 8.5900726E+000  1.9539832E+004 
 8.6069832E+000  2.7682641E+004 
 8.6238937E+000  3.8192023E+004 
 8.6408043E+000  4.9956594E+004 
 8.6577148E+000  6.0193582E+004 
 8.6746244E+000  6.4801258E+004 
 8.6915350E+000  6.2892520E+004 
 8.7084455E+000  5.5737215E+004 
 8.7253561E+000  4.3569953E+004 
 8.7422667E+000  3.1709908E+004 
 8.7591772E+000  2.1949545E+004 
 8.7760868E+000  1.5013654E+004 
 8.7929974E+000  1.0512774E+004 
 8.8099079E+000  7.5767573E+003 
 8.8268185E+000  5.6637588E+003 
 8.8437290E+000  4.4386978E+003 
 8.8606386E+000  3.6012214E+003 
 8.8775492E+000  3.0282188E+003 
 8.8944597E+000  2.5708604E+003 
 8.9113703E+000  2.2584639E+003 
 8.9282808E+000  2.0262115E+003 
 8.9451904E+000  1.8132960E+003 
 8.9621010E+000  1.6552858E+003 
 8.9790115E+000  1.5095894E+003 
 8.9959221E+000  1.3806240E+003 
 9.0128326E+000  1.2984091E+003 
 9.0297432E+000  1.2272306E+003 
 9.0466528E+000  1.1460183E+003 
 9.0635633E+000  1.1040366E+003 
 9.0804739E+000  1.0372196E+003 
 9.0973845E+000  9.4844763E+002 
 9.1142950E+000  9.5861102E+002 
 9.1312046E+000  9.4536676E+002 
 9.1481152E+000  9.5470886E+002 
 9.1650257E+000  9.6725830E+002 
 9.1819363E+000  9.7900940E+002 
 9.1988468E+000  9.9677435E+002 
 9.2157564E+000  1.0130219E+003 
 9.2326670E+000  1.0082728E+003 
 9.2495775E+000  1.0216790E+003 
 9.2664881E+000  1.1099978E+003 
 9.2833986E+000  1.1443997E+003 
 9.3003092E+000  1.1465175E+003 
 9.3172188E+000  1.2000551E+003 
 9.3341293E+000  1.2745920E+003 
 9.3510399E+000  1.3560471E+003 
 9.3679504E+000  1.4589136E+003 
 9.3848610E+000  1.5866775E+003 
 9.4017706E+000  1.7349218E+003 
 9.4186811E+000  1.9153730E+003 
 9.4355917E+000  2.1848081E+003 
 9.4525023E+000  2.6332312E+003 
 9.4694128E+000  3.3273298E+003 
 9.4863224E+000  4.3428979E+003 
 9.5032330E+000  5.7287861E+003 
 9.5201435E+000  7.3011826E+003 
 9.5370541E+000  9.0786025E+003 
 9.5539646E+000  1.0718400E+004 
 9.5708752E+000  1.1971410E+004 
 9.5877848E+000  1.2565074E+004 
 9.6046953E+000  1.2307608E+004 
 9.6216059E+000  1.1347208E+004 
 9.6385164E+000  9.9404072E+003 
 9.6554270E+000  8.7001504E+003 
 9.6723366E+000  7.8917192E+003 
 9.6892471E+000  7.7276284E+003 
 9.7061577E+000  7.9977622E+003 
 9.7230682E+000  8.5570068E+003 
 9.7399788E+000  9.2267627E+003 
 9.7568893E+000  9.7584063E+003 
 9.7737989E+000  9.9137207E+003 
 9.7907095E+000  9.6071484E+003 
 9.8076200E+000  8.8540283E+003 
 9.8245306E+000  7.6692549E+003 
 9.8414412E+000  6.2757656E+003 
 9.8583508E+000  4.9273291E+003 
 9.8752613E+000  3.8665266E+003 
 9.8921719E+000  3.1391179E+003 
 9.9090824E+000  2.5656663E+003 
 9.9259930E+000  2.1975420E+003 
 9.9429026E+000  2.0158331E+003 
 9.9598131E+000  1.9135975E+003 
 9.9767237E+000  1.8678743E+003 
 9.9936342E+000  1.8595271E+003 
 1.0010545E+001  1.8273948E+003 
 1.0027455E+001  1.8003679E+003 
 1.0044365E+001  1.7734816E+003 
 1.0061275E+001  1.8000137E+003 
 1.0078186E+001  1.8487710E+003 
 1.0095097E+001  1.8859211E+003 
 1.0112007E+001  1.9120642E+003 
 1.0128917E+001  1.9830243E+003 
 1.0145827E+001  2.1096042E+003 
 1.0162738E+001  2.2403352E+003 
 1.0179648E+001  2.3740110E+003 
 1.0196559E+001  2.5590317E+003 
 1.0213469E+001  2.8283210E+003 
 1.0230379E+001  3.2010493E+003 
 1.0247290E+001  3.7670154E+003 
 1.0264200E+001  4.7059697E+003 
 1.0281111E+001  6.1865273E+003 
 1.0298021E+001  8.4641133E+003 
 1.0314931E+001  1.1845908E+004 
 1.0331841E+001  1.6685537E+004 
 1.0348752E+001  2.3151734E+004 
 1.0365663E+001  3.1023188E+004 
 1.0382573E+001  3.8662301E+004 
 1.0399483E+001  4.2443570E+004 
 1.0416393E+001  4.0423055E+004 
 1.0433304E+001  3.3999352E+004 
 1.0450214E+001  2.6458920E+004 
 1.0467125E+001  1.9336561E+004 
 1.0484035E+001  1.3787408E+004 
 1.0500945E+001  9.9224512E+003 
 1.0517856E+001  7.1786250E+003 
 1.0534766E+001  5.2549312E+003 
 1.0551677E+001  4.0387952E+003 
 1.0568587E+001  3.2803799E+003 
 1.0585497E+001  2.8471719E+003 
 1.0602407E+001  2.5759617E+003 
 1.0619318E+001  2.3924836E+003 
 1.0636229E+001  2.2820164E+003 
 1.0653139E+001  2.1911497E+003 
 1.0670049E+001  2.1200083E+003 
 1.0686959E+001  2.0938875E+003 
 1.0703870E+001  2.0890498E+003 
 1.0720780E+001  2.0887695E+003 
 1.0737691E+001  2.1073914E+003 
 1.0754601E+001  2.1265803E+003 
 1.0771511E+001  2.1745078E+003 
 1.0788422E+001  2.2583040E+003 
 1.0805332E+001  2.3290276E+003 
 1.0822243E+001  2.4054370E+003 
 1.0839153E+001  2.4922258E+003 
 1.0856063E+001  2.5754097E+003 
 1.0872973E+001  2.6312832E+003 
 1.0889884E+001  2.6471746E+003 
 1.0906795E+001  2.6461838E+003 
 1.0923705E+001  2.6502192E+003 
 1.0940615E+001  2.6608755E+003 
 1.0957525E+001  2.7021694E+003 
 1.0974436E+001  2.7806631E+003 
 1.0991346E+001  2.9433718E+003 
 1.1008257E+001  3.2692295E+003 
 1.1025167E+001  3.8542036E+003 
 1.1042077E+001  4.7754478E+003 
 1.1058988E+001  6.1024121E+003 
 1.1075898E+001  7.9399341E+003 
 1.1092809E+001  1.0341514E+004 
 1.1109719E+001  1.3270346E+004 
 1.1126629E+001  1.6259831E+004 
 1.1143539E+001  1.8389576E+004 
 1.1160450E+001  1.9178609E+004 
 1.1177361E+001  1.8404473E+004 
 1.1194271E+001  1.6423303E+004 
 1.1211181E+001  1.3800212E+004 
 1.1228091E+001  1.1224346E+004 
 1.1245002E+001  9.1329531E+003 
 1.1261912E+001  7.5411641E+003 
 1.1278823E+001  6.4096636E+003 
 1.1295733E+001  5.7154414E+003 
 1.1312643E+001  5.2460723E+003 
 1.1329554E+001  4.8762646E+003 
 1.1346464E+001  4.5060547E+003 
 1.1363375E+001  4.1029927E+003 
 1.1380285E+001  3.7476411E+003 
 1.1397195E+001  3.5149724E+003 
 1.1414105E+001  3.4263552E+003 
 1.1431016E+001  3.5389656E+003 
 1.1447927E+001  3.8979580E+003 
 1.1464837E+001  4.4949736E+003 
 1.1481747E+001  5.2920640E+003 
 1.1498657E+001  6.2288325E+003 
 1.1515568E+001  7.1641777E+003 
 1.1532478E+001  7.8104297E+003 
 1.1549389E+001  7.9735811E+003 
 1.1566299E+001  7.6700078E+003 
 1.1583209E+001  6.9100063E+003 
 1.1600120E+001  5.8149023E+003 
 1.1617030E+001  4.6345132E+003 
 1.1633941E+001  3.6312827E+003 
 1.1650851E+001  2.8728794E+003 
 1.1667761E+001  2.3417297E+003 
 1.1684671E+001  2.0503208E+003 
 1.1701582E+001  1.9531725E+003 
 1.1718493E+001  2.1048120E+003 
 1.1735403E+001  2.5116030E+003 
 1.1752314E+001  3.2200034E+003 
 1.1769223E+001  4.2401152E+003 
 1.1786134E+001  5.5014248E+003 
 1.1803044E+001  7.0307974E+003 
 1.1819955E+001  8.7141631E+003 
 1.1836865E+001  1.0272700E+004 
 1.1853775E+001  1.1387105E+004 
 1.1870686E+001  1.1971750E+004 
 1.1887596E+001  1.2446311E+004 
 1.1904507E+001  1.3307962E+004 
 1.1921417E+001  1.4909521E+004 
 1.1938327E+001  1.7406184E+004 
 1.1955237E+001  2.1114115E+004 
 1.1972148E+001  2.6526305E+004 
 1.1989058E+001  3.3343770E+004 
 1.2005969E+001  3.9824461E+004 
 1.2022880E+001  4.2917027E+004 
 1.2039789E+001  4.0618738E+004 
 1.2056700E+001  3.4067777E+004 
 1.2073610E+001  2.6239275E+004 
 1.2090521E+001  1.9291418E+004 
 1.2107431E+001  1.3612287E+004 
 1.2124341E+001  9.4840576E+003 
 1.2141252E+001  6.6974194E+003 
 1.2158162E+001  4.8188657E+003 
 1.2175073E+001  3.5928049E+003 
 1.2191983E+001  2.8430337E+003 
 1.2208893E+001  2.3572664E+003 
 1.2225803E+001  2.0198696E+003 
 1.2242714E+001  1.8051624E+003 
 1.2259624E+001  1.6574691E+003 
 1.2276535E+001  1.5553265E+003 
 1.2293446E+001  1.5024191E+003 
 1.2310355E+001  1.4926105E+003 
 1.2327266E+001  1.5190239E+003 
 1.2344176E+001  1.5843062E+003 
 1.2361087E+001  1.7312410E+003 
 1.2377997E+001  2.0093214E+003 
 1.2394907E+001  2.4872114E+003 
 1.2411818E+001  3.2550786E+003 
 1.2428728E+001  4.3498711E+003 
 1.2445639E+001  5.8237095E+003 
 1.2462549E+001  7.6916318E+003 
 1.2479459E+001  9.7225156E+003 
 1.2496369E+001  1.1499270E+004 
 1.2513280E+001  1.2520288E+004 
 1.2530190E+001  1.2435720E+004 
 1.2547101E+001  1.1224358E+004 
 1.2564012E+001  9.3312402E+003 
 1.2580921E+001  7.3751304E+003 
 1.2597832E+001  5.7517471E+003 
 1.2614742E+001  4.4944629E+003 
 1.2631653E+001  3.5534883E+003 
 1.2648563E+001  2.9359104E+003 
 1.2665473E+001  2.5139246E+003 
 1.2682384E+001  2.2250281E+003 
 1.2699294E+001  2.0183344E+003 
 1.2716205E+001  1.8452550E+003 
 1.2733115E+001  1.6650092E+003 
 1.2750025E+001  1.4732582E+003 
 1.2766935E+001  1.3026191E+003 
 1.2783846E+001  1.1789594E+003 
 1.2800756E+001  1.1006422E+003 
 1.2817667E+001  1.0531437E+003 
 1.2834578E+001  1.0232366E+003 
 1.2851487E+001  1.0172425E+003 
 1.2868398E+001  1.0333005E+003 
 1.2885308E+001  1.0527576E+003 
 1.2902219E+001  1.0702549E+003 
 1.2919129E+001  1.0861348E+003 
 1.2936039E+001  1.1146167E+003 
 1.2952950E+001  1.1660510E+003 
 1.2969860E+001  1.2527798E+003 
 1.2986771E+001  1.3882535E+003 
 1.3003681E+001  1.5696405E+003 
 1.3020592E+001  1.8415563E+003 
 1.3037501E+001  2.2377629E+003 
 1.3054412E+001  2.7824448E+003 
 1.3071322E+001  3.5293682E+003 
 1.3088233E+001  4.4457339E+003 
 1.3105144E+001  5.4832109E+003 
 1.3122053E+001  6.5432739E+003 
 1.3138964E+001  7.3941401E+003 
 1.3155874E+001  7.8883511E+003 
 1.3172785E+001  8.0055986E+003 
 1.3189695E+001  7.7425747E+003 
 1.3206605E+001  7.2337363E+003 
 1.3223516E+001  6.6273853E+003 
 1.3240426E+001  6.0354736E+003 
 1.3257337E+001  5.5360181E+003 
 1.3274247E+001  5.1308892E+003 
 1.3291158E+001  4.7958271E+003 
 1.3308067E+001  4.4875059E+003 
 1.3324978E+001  4.1680435E+003 
 1.3341888E+001  3.7837607E+003 
 1.3358799E+001  3.3016401E+003 
 1.3375710E+001  2.7839136E+003 
 1.3392619E+001  2.3093899E+003 
 1.3409530E+001  1.9170767E+003 
 1.3426440E+001  1.6172227E+003 
 1.3443351E+001  1.4004659E+003 
 1.3460261E+001  1.2527882E+003 
 1.3477171E+001  1.1564020E+003 
 1.3494081E+001  1.0973710E+003 
 1.3510992E+001  1.0654857E+003 
 1.3527903E+001  1.0396239E+003 
 1.3544813E+001  1.0071024E+003 
 1.3561724E+001  9.8742285E+002 
 1.3578633E+001  9.7585040E+002 
 1.3595544E+001  9.5431653E+002 
 1.3612454E+001  9.3377740E+002 
 1.3629365E+001  9.2167145E+002 
 1.3646276E+001  9.1611053E+002 
 1.3663185E+001  9.0973248E+002 
 1.3680096E+001  9.0802887E+002 
 1.3697006E+001  9.1712842E+002 
 1.3713917E+001  9.2625360E+002 
 1.3730827E+001  9.4408130E+002 
 1.3747737E+001  9.7963489E+002 
 1.3764647E+001  1.0254127E+003 
 1.3781558E+001  1.0802303E+003 
 1.3798469E+001  1.1376639E+003 
 1.3815379E+001  1.1996447E+003 
 1.3832290E+001  1.2637278E+003 
 1.3849199E+001  1.3145802E+003 
 1.3866110E+001  1.3389061E+003 
 1.3883020E+001  1.3348223E+003 
 1.3899931E+001  1.3011504E+003 
 1.3916842E+001  1.2473882E+003 
 1.3933751E+001  1.1947794E+003 
 1.3950662E+001  1.1451820E+003 
 1.3967572E+001  1.0941454E+003 
 1.3984483E+001  1.0493807E+003 
 1.4001393E+001  1.0236390E+003 
 1.4018304E+001  1.0214557E+003 
 1.4035213E+001  1.0279071E+003 
 1.4052124E+001  1.0284185E+003 
 1.4069035E+001  1.0240959E+003 
 1.4085945E+001  1.0228376E+003 
 1.4102856E+001  1.0210966E+003 
 1.4119765E+001  1.0211512E+003 
 1.4136676E+001  1.0312234E+003 
 1.4153586E+001  1.0366494E+003 
 1.4170497E+001  1.0353350E+003 
 1.4187407E+001  1.0535712E+003 
 1.4204317E+001  1.0886627E+003 
 1.4221228E+001  1.1378474E+003 
 1.4238138E+001  1.2154537E+003 
 1.4255049E+001  1.3246013E+003 
 1.4271959E+001  1.4643807E+003 
 1.4288870E+001  1.6176406E+003 
 1.4305779E+001  1.7553016E+003 
 1.4322690E+001  1.8725466E+003 
 1.4339601E+001  1.9431329E+003 
 1.4356511E+001  1.9398586E+003 
 1.4373422E+001  1.8630789E+003 
 1.4390331E+001  1.7282255E+003 
 1.4407242E+001  1.5701279E+003 
 1.4424152E+001  1.4168285E+003 
 1.4441063E+001  1.2830339E+003 
 1.4457973E+001  1.1743353E+003 
 1.4474883E+001  1.0962483E+003 
 1.4491794E+001  1.0418296E+003 
 1.4508704E+001  1.0041442E+003 
 1.4525615E+001  9.8597174E+002 
 1.4542525E+001  9.8397076E+002 
 1.4559436E+001  9.9097253E+002 
 1.4576345E+001  9.9471521E+002 
 1.4593256E+001  9.9390125E+002 
 1.4610167E+001  9.9753058E+002 
 1.4627077E+001  9.9856537E+002 
 1.4643988E+001  9.9685217E+002 
 1.4660897E+001  1.0093516E+003 
 1.4677808E+001  1.0250511E+003 
 1.4694718E+001  1.0320867E+003 
 1.4711629E+001  1.0450018E+003 
 1.4728539E+001  1.0659824E+003 
 1.4745449E+001  1.0924479E+003 
 1.4762360E+001  1.1311204E+003 
 1.4779270E+001  1.1816057E+003 
 1.4796181E+001  1.2359648E+003 
 1.4813091E+001  1.2844105E+003 
 1.4830002E+001  1.3203215E+003 
 1.4846911E+001  1.3543207E+003 
 1.4863822E+001  1.3850251E+003 
 1.4880733E+001  1.3941869E+003 
 1.4897643E+001  1.3818088E+003 
 1.4914554E+001  1.3513704E+003 
 1.4931463E+001  1.3007593E+003 
 1.4948374E+001  1.2449867E+003 
 1.4965284E+001  1.2022986E+003 
 1.4982195E+001  1.1721804E+003 
 1.4999105E+001  1.1564150E+003 
 1.5016016E+001  1.1645031E+003 
 1.5032926E+001  1.1946492E+003 
 1.5049836E+001  1.2539867E+003 
 1.5066747E+001  1.3711987E+003 
 1.5083657E+001  1.5597866E+003 
 1.5100568E+001  1.8132736E+003 
 1.5117477E+001  2.1202019E+003 
 1.5134388E+001  2.4677874E+003 
 1.5151299E+001  2.8219231E+003 
 1.5168209E+001  3.1263828E+003 
 1.5185120E+001  3.3273735E+003 
 1.5202029E+001  3.3723984E+003 
 1.5218940E+001  3.2375200E+003 
 1.5235850E+001  2.9225364E+003 
 1.5252761E+001  2.5174565E+003 
 1.5269671E+001  2.1538408E+003 
 1.5286582E+001  1.8834731E+003 
 1.5303492E+001  1.7068348E+003 
 1.5320402E+001  1.6175983E+003 
 1.5337313E+001  1.6014462E+003 
 1.5354223E+001  1.6305779E+003 
 1.5371134E+001  1.6766122E+003 
 1.5388043E+001  1.7177570E+003 
 1.5404954E+001  1.7348767E+003 
 1.5421865E+001  1.7280165E+003 
 1.5438775E+001  1.7146621E+003 
 1.5455686E+001  1.7153418E+003 
 1.5472595E+001  1.7425520E+003 
 1.5489506E+001  1.8050126E+003 
 1.5506416E+001  1.8954869E+003 
 1.5523327E+001  1.9903496E+003 
 1.5540237E+001  2.0741028E+003 
 1.5557148E+001  2.1292393E+003 
 1.5574058E+001  2.1318743E+003 
 1.5590968E+001  2.0810088E+003 
 1.5607879E+001  1.9802362E+003 
 1.5624789E+001  1.8378407E+003 
 1.5641700E+001  1.6773567E+003 
 1.5658609E+001  1.5245046E+003 
 1.5675520E+001  1.3971550E+003 
 1.5692430E+001  1.3042799E+003 
 1.5709341E+001  1.2424532E+003 
 1.5726252E+001  1.2032798E+003 
 1.5743161E+001  1.1822555E+003 
 1.5760072E+001  1.1748900E+003 
 1.5776982E+001  1.1838119E+003 
 1.5793893E+001  1.2080979E+003 
 1.5810803E+001  1.2663997E+003 
 1.5827714E+001  1.3564810E+003 
 1.5844624E+001  1.4693580E+003 
 1.5861534E+001  1.6108228E+003 
 1.5878445E+001  1.7798693E+003 
 1.5895355E+001  1.9641273E+003 
 1.5912266E+001  2.1420330E+003 
 1.5929175E+001  2.2831528E+003 
 1.5946086E+001  2.3522920E+003 
 1.5962996E+001  2.3474407E+003 
 1.5979907E+001  2.3055020E+003 
 1.5996818E+001  2.2549990E+003 
 1.6013727E+001  2.2084612E+003 
 1.6030638E+001  2.1870647E+003 
 1.6047548E+001  2.1993958E+003 
 1.6064459E+001  2.2429006E+003 
 1.6081369E+001  2.3128271E+003 
 1.6098280E+001  2.3935017E+003 
 1.6115191E+001  2.4489512E+003 
 1.6132101E+001  2.4449836E+003 
 1.6149012E+001  2.3717998E+003 
 1.6165920E+001  2.2294614E+003 
 1.6182831E+001  2.0422825E+003 
 1.6199741E+001  1.8270238E+003 
 1.6216652E+001  1.6186239E+003 
 1.6233562E+001  1.4499678E+003 
 1.6250473E+001  1.3191263E+003 
 1.6267384E+001  1.2193990E+003 
 1.6284294E+001  1.1507664E+003 
 1.6301205E+001  1.1067589E+003 
 1.6318115E+001  1.0757529E+003 
 1.6335024E+001  1.0537267E+003 
 1.6351934E+001  1.0413209E+003 
 1.6368845E+001  1.0286807E+003 
 1.6385756E+001  1.0176523E+003 
 1.6402666E+001  1.0155594E+003 
 1.6419577E+001  1.0204741E+003 
 1.6436487E+001  1.0299510E+003 
 1.6453398E+001  1.0526509E+003 
 1.6470308E+001  1.0978257E+003 
 1.6487219E+001  1.1582443E+003 
 1.6504129E+001  1.2266075E+003 
 1.6521038E+001  1.3068081E+003 
 1.6537949E+001  1.3882466E+003 
 1.6554859E+001  1.4493348E+003 
 1.6571770E+001  1.4860132E+003 
 1.6588680E+001  1.4975272E+003 
 1.6605591E+001  1.4826147E+003 
 1.6622501E+001  1.4485519E+003 
 1.6639412E+001  1.4022434E+003 
 1.6656322E+001  1.3577185E+003 
 1.6673233E+001  1.3313158E+003 
 1.6690144E+001  1.3269838E+003 
 1.6707052E+001  1.3525238E+003 
 1.6723963E+001  1.3930363E+003 
 1.6740873E+001  1.4291469E+003 
 1.6757784E+001  1.4410673E+003 
 1.6774694E+001  1.4154198E+003 
 1.6791605E+001  1.3533783E+003 
 1.6808516E+001  1.2668479E+003 
 1.6825426E+001  1.1757700E+003 
 1.6842337E+001  1.0984453E+003 
 1.6859247E+001  1.0501385E+003 
 1.6876158E+001  1.0460149E+003 
 1.6893066E+001  1.0902006E+003 
 1.6909977E+001  1.1712721E+003 
 1.6926888E+001  1.2659951E+003 
 1.6943798E+001  1.3602926E+003 
 1.6960709E+001  1.4344999E+003 
 1.6977619E+001  1.4808040E+003 
 1.6994530E+001  1.5101155E+003 
 1.7011440E+001  1.5350493E+003 
 1.7028351E+001  1.5608945E+003 
 1.7045261E+001  1.5970177E+003 
 1.7062170E+001  1.6603020E+003 
 1.7079081E+001  1.7416553E+003 
 1.7095991E+001  1.8243381E+003 
 1.7112902E+001  1.8848865E+003 
 1.7129812E+001  1.8866482E+003 
 1.7146723E+001  1.8084010E+003 
 1.7163633E+001  1.6651425E+003 
 1.7180544E+001  1.4865752E+003 
 1.7197454E+001  1.3053840E+003 
 1.7214365E+001  1.1439711E+003 
 1.7231276E+001  1.0140085E+003 
 1.7248184E+001  9.3092053E+002 
 1.7265095E+001  9.0072980E+002 
 1.7282005E+001  9.2712140E+002 
 1.7298916E+001  1.0039692E+003 
 1.7315826E+001  1.1303977E+003 
 1.7332737E+001  1.3066127E+003 
 1.7349648E+001  1.5095341E+003 
 1.7366558E+001  1.7141863E+003 
 1.7383469E+001  1.8946782E+003 
 1.7400379E+001  2.0099739E+003 
 1.7417290E+001  2.0326542E+003 
 1.7434198E+001  1.9672640E+003 
 1.7451109E+001  1.8168807E+003 
 1.7468019E+001  1.6081364E+003 
 1.7484930E+001  1.3957771E+003 
 1.7501841E+001  1.2025511E+003 
 1.7518751E+001  1.0499146E+003 
 1.7535662E+001  9.4566553E+002 
 1.7552572E+001  8.8189471E+002 
 1.7569483E+001  8.4766870E+002 
 1.7586393E+001  8.3848785E+002 
 1.7603302E+001  8.5336487E+002 
 1.7620213E+001  8.9073383E+002 
 1.7637123E+001  9.5068622E+002 
 1.7654034E+001  1.0228470E+003 
 1.7670944E+001  1.1013887E+003 
 1.7687855E+001  1.1675322E+003 
 1.7704765E+001  1.2084498E+003 
 1.7721676E+001  1.2177971E+003 
 1.7738586E+001  1.1901744E+003 
 1.7755497E+001  1.1289017E+003 
 1.7772408E+001  1.0472728E+003 
 1.7789316E+001  9.6097986E+002 
 1.7806227E+001  8.8526154E+002 
 1.7823137E+001  8.3310974E+002 
 1.7840048E+001  8.0562524E+002 
 1.7856958E+001  7.9685352E+002 
 1.7873869E+001  8.0511560E+002 
 1.7890779E+001  8.2335364E+002 
 1.7907690E+001  8.3693091E+002 
 1.7924601E+001  8.4414288E+002 
 1.7941511E+001  8.4860205E+002 
 1.7958422E+001  8.5204858E+002 
 1.7975330E+001  8.6887567E+002 
 1.7992241E+001  9.0434760E+002 
 1.8009151E+001  9.4818561E+002 
 1.8026062E+001  1.0100844E+003 
 1.8042973E+001  1.0841656E+003 
 1.8059883E+001  1.1479725E+003 
 1.8076794E+001  1.1891154E+003 
 1.8093704E+001  1.2017095E+003 
 1.8110615E+001  1.1776947E+003 
 1.8127525E+001  1.1239919E+003 
 1.8144436E+001  1.0551333E+003 
 1.8161345E+001  9.7823639E+002 
 1.8178255E+001  9.0215564E+002 
 1.8195166E+001  8.3830817E+002 
 1.8212076E+001  7.9549304E+002 
 1.8228987E+001  7.7029236E+002 
 1.8245897E+001  7.5710645E+002 
 1.8262808E+001  7.5650964E+002 
 1.8279718E+001  7.6805377E+002 
 1.8296629E+001  7.8417047E+002 
 1.8313540E+001  8.0692145E+002 
 1.8330448E+001  8.5568018E+002 
 1.8347359E+001  9.3994757E+002 
 1.8364269E+001  1.0545120E+003 
 1.8381180E+001  1.2038105E+003 
 1.8398090E+001  1.3830161E+003 
 1.8415001E+001  1.5679065E+003 
 1.8431911E+001  1.7270895E+003 
 1.8448822E+001  1.8298906E+003 
 1.8465733E+001  1.8599285E+003 
 1.8482643E+001  1.8155179E+003 
 1.8499554E+001  1.6968463E+003 
 1.8516462E+001  1.5138491E+003 
 1.8533373E+001  1.3059271E+003 
 1.8550283E+001  1.1235553E+003 
 1.8567194E+001  9.8186200E+002 
 1.8584105E+001  8.7656415E+002 
 1.8601015E+001  8.0469556E+002 
 1.8617926E+001  7.5102350E+002 
 1.8634836E+001  7.1465942E+002 
 1.8651747E+001  6.9442761E+002 
 1.8668657E+001  6.8683203E+002 
 1.8685568E+001  6.8902728E+002 
 1.8702477E+001  7.0052319E+002 
 1.8719387E+001  7.2513251E+002 
 1.8736298E+001  7.6683545E+002 
 1.8753208E+001  8.2757214E+002 
 1.8770119E+001  9.0741113E+002 
 1.8787029E+001  1.0043851E+003 
 1.8803940E+001  1.1031556E+003 
 1.8820850E+001  1.1863040E+003 
 1.8837761E+001  1.2489891E+003 
 1.8854671E+001  1.2773016E+003 
 1.8871580E+001  1.2686221E+003 
 1.8888491E+001  1.2304961E+003 
 1.8905401E+001  1.1586317E+003 
 1.8922312E+001  1.0581743E+003 
 1.8939222E+001  9.5291431E+002 
 1.8956133E+001  8.6174615E+002 
 1.8973043E+001  7.9578491E+002 
 1.8989954E+001  7.5609619E+002 
 1.9006865E+001  7.3458569E+002 
 1.9023775E+001  7.2438245E+002 
 1.9040686E+001  7.1812378E+002 
 1.9057594E+001  7.1245245E+002 
 1.9074505E+001  7.0375726E+002 
 1.9091415E+001  6.8894202E+002 
 1.9108326E+001  6.7484088E+002 
 1.9125237E+001  6.6520551E+002 
 1.9142147E+001  6.5556494E+002 
 1.9159058E+001  6.4714990E+002 
 1.9175968E+001  6.4212604E+002 
 1.9192879E+001  6.3682025E+002 
 1.9209789E+001  6.3398816E+002 
 1.9226700E+001  6.3984729E+002 
 1.9243608E+001  6.4681451E+002 
 1.9260519E+001  6.4829999E+002 
 1.9277430E+001  6.5169965E+002 
 1.9294340E+001  6.5777081E+002 
 1.9311251E+001  6.5749152E+002 
 1.9328161E+001  6.5412128E+002 
 1.9345072E+001  6.6050580E+002 
 1.9361982E+001  6.7424078E+002 
 1.9378893E+001  6.8885706E+002 
 1.9395803E+001  7.1125818E+002 
 1.9412714E+001  7.4579175E+002 
 1.9429623E+001  7.8925958E+002 
 1.9446533E+001  8.4204889E+002 
 1.9463444E+001  9.1638556E+002 
 1.9480354E+001  1.0185220E+003 
 1.9497265E+001  1.1435083E+003 
 1.9514175E+001  1.2922939E+003 
 1.9531086E+001  1.4613992E+003 
 1.9547997E+001  1.6301301E+003 
 1.9564907E+001  1.7741144E+003 
 1.9581818E+001  1.8763433E+003 
 1.9598726E+001  1.9147810E+003 
 1.9615637E+001  1.8874443E+003 
 1.9632547E+001  1.8089799E+003 
 1.9649458E+001  1.6998336E+003 
 1.9666368E+001  1.5848331E+003 
 1.9683279E+001  1.5040004E+003 
 1.9700190E+001  1.4660389E+003 
 1.9717100E+001  1.4435281E+003 
 1.9734011E+001  1.4420350E+003 
 1.9750921E+001  1.4535309E+003 
 1.9767832E+001  1.4591389E+003 
 1.9784740E+001  1.4373754E+003 
 1.9801651E+001  1.3820844E+003 
 1.9818562E+001  1.2911428E+003 
 1.9835472E+001  1.1722003E+003 
 1.9852383E+001  1.0535281E+003 
 1.9869293E+001  9.5946259E+002 
 1.9886204E+001  8.9440253E+002 
 1.9903114E+001  8.5467621E+002 
 1.9920025E+001  8.4117395E+002 
 1.9936935E+001  8.4571027E+002 
 1.9953846E+001  8.5922845E+002 
 1.9970755E+001  8.7980713E+002 
 1.9987665E+001  9.1435413E+002 
 2.0004576E+001  9.6147894E+002 
 2.0021486E+001  1.0088455E+003 
 2.0038397E+001  1.0515385E+003 
 2.0055307E+001  1.0910267E+003 
 2.0072218E+001  1.1154879E+003 
 2.0089128E+001  1.1188925E+003 
 2.0106039E+001  1.1095756E+003 
 2.0122950E+001  1.0894137E+003 
 2.0139860E+001  1.0684518E+003 
 2.0156769E+001  1.0574489E+003 
 2.0173679E+001  1.0601195E+003 
 2.0190590E+001  1.0797037E+003 
 2.0207500E+001  1.1167894E+003 
 2.0224411E+001  1.1709458E+003 
 2.0241322E+001  1.2336158E+003 
 2.0258232E+001  1.2820051E+003 
 2.0275143E+001  1.2996649E+003 
 2.0292053E+001  1.2867491E+003 
 2.0308964E+001  1.2534604E+003 
 2.0325872E+001  1.2117172E+003 
 2.0342783E+001  1.1747780E+003 
 2.0359694E+001  1.1432687E+003 
 2.0376604E+001  1.1140439E+003 
 2.0393515E+001  1.0941144E+003 
 2.0410425E+001  1.0759124E+003 
 2.0427336E+001  1.0433109E+003 
 2.0444246E+001  1.0030971E+003 
 2.0461157E+001  9.5855054E+002 
 2.0478067E+001  9.0910333E+002 
 2.0494978E+001  8.6306433E+002 
 2.0511887E+001  8.2397638E+002 
 2.0528797E+001  7.9224927E+002 
 2.0545708E+001  7.6666614E+002 
 2.0562618E+001  7.4926935E+002 
 2.0579529E+001  7.4324994E+002 
 2.0596439E+001  7.4242755E+002 
 2.0613350E+001  7.3909949E+002 
 2.0630260E+001  7.3757581E+002 
 2.0647171E+001  7.3451239E+002 
 2.0664082E+001  7.2415900E+002 
 2.0680992E+001  7.1577356E+002 
 2.0697901E+001  7.1341614E+002 
 2.0714811E+001  7.1230994E+002 
 2.0731722E+001  7.1027435E+002 
 2.0748632E+001  7.1455444E+002 
 2.0765543E+001  7.2744171E+002 
 2.0782454E+001  7.4421906E+002 
 2.0799364E+001  7.7109485E+002 
 2.0816275E+001  8.1836829E+002 
 2.0833185E+001  8.7871063E+002 
 2.0850096E+001  9.4927301E+002 
 2.0867004E+001  1.0455181E+003 
 2.0883915E+001  1.1685841E+003 
 2.0900826E+001  1.3025458E+003 
 2.0917736E+001  1.4329554E+003 
 2.0934647E+001  1.5524869E+003 
 2.0951557E+001  1.6483857E+003 
 2.0968468E+001  1.6948462E+003 
 2.0985378E+001  1.6831720E+003 
 2.1002289E+001  1.6155339E+003 
 2.1019199E+001  1.4955544E+003 
 2.1036110E+001  1.3476328E+003 
 2.1053019E+001  1.1992601E+003 
 2.1069929E+001  1.0679670E+003 
 2.1086840E+001  9.5968567E+002 
 2.1103750E+001  8.7758734E+002 
 2.1120661E+001  8.2156018E+002 
 2.1137571E+001  7.8305524E+002 
 2.1154482E+001  7.5642682E+002 
 2.1171392E+001  7.4579504E+002 
 2.1188303E+001  7.4446082E+002 
 2.1205214E+001  7.4376233E+002 
 2.1222124E+001  7.4865576E+002 
 2.1239033E+001  7.5698938E+002 
 2.1255943E+001  7.6123657E+002 
 2.1272854E+001  7.6340741E+002 
 2.1289764E+001  7.6770929E+002 
 2.1306675E+001  7.6964233E+002 
 2.1323586E+001  7.6319281E+002 
 2.1340496E+001  7.5492365E+002 
 2.1357407E+001  7.5042657E+002 
 2.1374317E+001  7.4711230E+002 
 2.1391228E+001  7.4340308E+002 
 2.1408138E+001  7.4446277E+002 
 2.1425047E+001  7.5369183E+002 
 2.1441957E+001  7.6697406E+002 
 2.1458868E+001  7.8682928E+002 
 2.1475779E+001  8.2048932E+002 
 2.1492689E+001  8.7166840E+002 
 2.1509600E+001  9.3792212E+002 
 2.1526510E+001  1.0141709E+003 
 2.1543421E+001  1.0983779E+003 
 2.1560331E+001  1.1717787E+003 
 2.1577242E+001  1.2176782E+003 
 2.1594151E+001  1.2430873E+003 
 2.1611061E+001  1.2464667E+003 
 2.1627972E+001  1.2191984E+003 
 2.1644882E+001  1.1685988E+003 
 2.1661793E+001  1.1119058E+003 
 2.1678703E+001  1.0546005E+003 
 2.1695614E+001  1.0026760E+003 
 2.1712524E+001  9.6679041E+002 
 2.1729435E+001  9.4736981E+002 
 2.1746346E+001  9.4250903E+002 
 2.1763256E+001  9.4677271E+002 
 2.1780165E+001  9.6036664E+002 
 2.1797075E+001  9.8238013E+002 
 2.1813986E+001  1.0056239E+003 
 2.1830896E+001  1.0299247E+003 
 2.1847807E+001  1.0547131E+003 
 2.1864717E+001  1.0791425E+003 
 2.1881628E+001  1.0981619E+003 
 2.1898539E+001  1.1112845E+003 
 2.1915449E+001  1.1301462E+003 
 2.1932360E+001  1.1574147E+003 
 2.1949270E+001  1.1923727E+003 
 2.1966179E+001  1.2437775E+003 
 2.1983089E+001  1.3145031E+003 
 2.2000000E+001  0.0000000E+000
