# Supplementary material for: Application of singular value decomposition analysis to time-dependent powder diffraction data of an in-situ photodimerization reaction
Source: J Synchrotron Radiat. 2014 Apr 2;21(Pt 3):554–60. doi: 10.1107/S1600577514004366 (PMC4333817; doi:10.1107/S1600577514004366)
Supplement: Supplementary file 1 [file s-21-00554-sup1.zip › 1cha/1chai_01.chi]

 3.5000501E+000  0.0000000E+000 
 3.5169604E+000  3.1486372E+003 
 3.5338709E+000  3.1400991E+003 
 3.5507813E+000  1.9008645E+003 
 3.5676916E+000  3.2024636E+003 
 3.5846019E+000  1.5516726E+003 
 3.6015124E+000  2.9082437E+003 
 3.6184227E+000  2.6753582E+003 
 3.6353331E+000  2.9947837E+003 
 3.6522434E+000  3.3888564E+003 
 3.6691539E+000  3.4659424E+003 
 3.6860642E+000  3.9931875E+003 
 3.7029746E+000  4.3555322E+003 
 3.7198849E+000  4.4101841E+003 
 3.7367954E+000  4.7595063E+003 
 3.7537057E+000  5.0229883E+003 
 3.7706161E+000  4.5515239E+003 
 3.7875264E+000  5.0561328E+003 
 3.8044369E+000  4.6639082E+003 
 3.8213472E+000  4.7269199E+003 
 3.8382576E+000  5.0593579E+003 
 3.8551679E+000  5.6637856E+003 
 3.8720784E+000  5.8239912E+003 
 3.8889887E+000  6.4685005E+003 
 3.9058990E+000  7.9126367E+003 
 3.9228094E+000  9.4494541E+003 
 3.9397199E+000  1.3614185E+004 
 3.9566302E+000  1.7032809E+004 
 3.9735405E+000  2.1769576E+004 
 3.9904509E+000  2.4602096E+004 
 4.0073614E+000  2.8174779E+004 
 4.0242715E+000  2.8044031E+004 
 4.0411820E+000  2.6904543E+004 
 4.0580926E+000  2.4834129E+004 
 4.0750027E+000  2.0676389E+004 
 4.0919132E+000  1.5574895E+004 
 4.1088238E+000  1.2517336E+004 
 4.1257339E+000  9.4472021E+003 
 4.1426444E+000  7.9258945E+003 
 4.1595545E+000  6.1062866E+003 
 4.1764650E+000  5.2027598E+003 
 4.1933756E+000  4.0780088E+003 
 4.2102857E+000  3.8910999E+003 
 4.2271962E+000  3.6994861E+003 
 4.2441068E+000  3.0513125E+003 
 4.2610168E+000  3.2187107E+003 
 4.2779274E+000  3.0282139E+003 
 4.2948375E+000  2.5586118E+003 
 4.3117480E+000  2.7422876E+003 
 4.3286586E+000  2.3403704E+003 
 4.3455687E+000  2.5873042E+003 
 4.3624792E+000  2.5065513E+003 
 4.3793898E+000  2.5752346E+003 
 4.3962998E+000  2.3954956E+003 
 4.4132104E+000  2.0977222E+003 
 4.4301205E+000  2.6054548E+003 
 4.4470310E+000  1.9300537E+003 
 4.4639416E+000  2.4010850E+003 
 4.4808517E+000  2.3598833E+003 
 4.4977622E+000  2.3510388E+003 
 4.5146728E+000  2.2788469E+003 
 4.5315828E+000  2.3782209E+003 
 4.5484934E+000  2.2970208E+003 
 4.5654039E+000  1.8575663E+003 
 4.5823140E+000  2.2090120E+003 
 4.5992246E+000  1.9147897E+003 
 4.6161346E+000  2.2469092E+003 
 4.6330452E+000  2.2109189E+003 
 4.6499557E+000  2.4174761E+003 
 4.6668658E+000  2.1174900E+003 
 4.6837764E+000  2.2188760E+003 
 4.7006869E+000  2.3772454E+003 
 4.7175970E+000  2.1844895E+003 
 4.7345076E+000  2.1127053E+003 
 4.7514176E+000  2.0645337E+003 
 4.7683282E+000  2.4598735E+003 
 4.7852387E+000  1.8670591E+003 
 4.8021488E+000  2.2439827E+003 
 4.8190594E+000  2.0043295E+003 
 4.8359699E+000  2.2671692E+003 
 4.8528800E+000  2.4132939E+003 
 4.8697906E+000  2.5152507E+003 
 4.8867006E+000  2.5177847E+003 
 4.9036112E+000  2.3063474E+003 
 4.9205217E+000  2.5270674E+003 
 4.9374318E+000  2.2405269E+003 
 4.9543424E+000  2.1981160E+003 
 4.9712529E+000  1.8956074E+003 
 4.9881630E+000  1.9862145E+003 
 5.0050735E+000  1.7705370E+003 
 5.0219836E+000  1.9199996E+003 
 5.0388942E+000  2.1146011E+003 
 5.0558047E+000  1.9151521E+003 
 5.0727148E+000  2.1046025E+003 
 5.0896254E+000  1.7190125E+003 
 5.1065359E+000  1.9563663E+003 
 5.1234460E+000  1.6339667E+003 
 5.1403565E+000  1.9144109E+003 
 5.1572666E+000  1.6802697E+003 
 5.1741772E+000  1.6450619E+003 
 5.1910877E+000  1.8597869E+003 
 5.2079978E+000  1.4728081E+003 
 5.2249084E+000  1.4973173E+003 
 5.2418189E+000  1.2553485E+003 
 5.2587290E+000  1.3437351E+003 
 5.2756395E+000  1.3027419E+003 
 5.2925496E+000  1.3459259E+003 
 5.3094602E+000  1.2513055E+003 
 5.3263707E+000  1.2375692E+003 
 5.3432808E+000  1.1995074E+003 
 5.3601913E+000  1.0358076E+003 
 5.3771019E+000  1.1408981E+003 
 5.3940120E+000  1.2277113E+003 
 5.4109225E+000  1.4433447E+003 
 5.4278326E+000  1.5562168E+003 
 5.4447432E+000  1.7580536E+003 
 5.4616537E+000  1.8827201E+003 
 5.4785638E+000  2.1894170E+003 
 5.4954743E+000  2.6524421E+003 
 5.5123849E+000  3.1069480E+003 
 5.5292950E+000  3.9752139E+003 
 5.5462055E+000  4.9684653E+003 
 5.5631161E+000  6.3643398E+003 
 5.5800261E+000  8.3350850E+003 
 5.5969367E+000  1.0480133E+004 
 5.6138468E+000  1.2687399E+004 
 5.6307573E+000  1.4557399E+004 
 5.6476679E+000  1.5667743E+004 
 5.6645780E+000  1.4995243E+004 
 5.6814885E+000  1.3691911E+004 
 5.6983991E+000  1.1617566E+004 
 5.7153091E+000  9.2697871E+003 
 5.7322197E+000  6.7463423E+003 
 5.7491298E+000  5.2281650E+003 
 5.7660403E+000  3.9479739E+003 
 5.7829509E+000  3.1114775E+003 
 5.7998610E+000  2.1646113E+003 
 5.8167715E+000  2.0166169E+003 
 5.8336821E+000  2.0868040E+003 
 5.8505921E+000  2.3969651E+003 
 5.8675027E+000  3.4475352E+003 
 5.8844128E+000  4.5164756E+003 
 5.9013233E+000  6.9009795E+003 
 5.9182339E+000  9.3852979E+003 
 5.9351439E+000  1.2908026E+004 
 5.9520545E+000  1.6634055E+004 
 5.9689651E+000  2.0365004E+004 
 5.9858751E+000  2.3308504E+004 
 6.0027857E+000  2.4874195E+004 
 6.0196958E+000  2.4522873E+004 
 6.0366063E+000  2.1436809E+004 
 6.0535169E+000  1.6812871E+004 
 6.0704269E+000  1.3166969E+004 
 6.0873375E+000  9.8684102E+003 
 6.1042480E+000  6.9913628E+003 
 6.1211581E+000  4.7121104E+003 
 6.1380687E+000  3.2937644E+003 
 6.1549788E+000  2.5147808E+003 
 6.1718893E+000  1.9634094E+003 
 6.1887999E+000  1.5130126E+003 
 6.2057099E+000  1.4334772E+003 
 6.2226205E+000  1.0467628E+003 
 6.2395310E+000  1.1915597E+003 
 6.2564411E+000  9.9511505E+002 
 6.2733517E+000  1.0904822E+003 
 6.2902617E+000  1.1623322E+003 
 6.3071723E+000  1.2649922E+003 
 6.3240829E+000  1.2566785E+003 
 6.3409929E+000  1.4458297E+003 
 6.3579035E+000  1.7300247E+003 
 6.3748140E+000  1.9161005E+003 
 6.3917241E+000  2.4272659E+003 
 6.4086347E+000  2.9488198E+003 
 6.4255447E+000  4.2425225E+003 
 6.4424553E+000  6.2586836E+003 
 6.4593658E+000  9.4172744E+003 
 6.4762759E+000  1.3562333E+004 
 6.4931865E+000  2.0164668E+004 
 6.5100970E+000  2.8274691E+004 
 6.5270071E+000  3.7341859E+004 
 6.5439177E+000  4.6527309E+004 
 6.5608277E+000  5.1450371E+004 
 6.5777383E+000  5.3067594E+004 
 6.5946488E+000  4.9921305E+004 
 6.6115589E+000  4.3476934E+004 
 6.6284695E+000  3.3302133E+004 
 6.6453800E+000  2.3487578E+004 
 6.6622901E+000  1.5446496E+004 
 6.6792006E+000  1.0302232E+004 
 6.6961112E+000  7.3760186E+003 
 6.7130213E+000  5.1197026E+003 
 6.7299318E+000  3.7674729E+003 
 6.7468419E+000  2.9461392E+003 
 6.7637525E+000  2.5404546E+003 
 6.7806630E+000  2.2451526E+003 
 6.7975731E+000  2.2586902E+003 
 6.8144836E+000  2.4147185E+003 
 6.8313942E+000  2.9362878E+003 
 6.8483043E+000  3.7318367E+003 
 6.8652148E+000  4.6088188E+003 
 6.8821249E+000  5.7888311E+003 
 6.8990355E+000  6.4954775E+003 
 6.9159460E+000  7.3669741E+003 
 6.9328561E+000  7.5945430E+003 
 6.9497666E+000  7.5641772E+003 
 6.9666772E+000  7.2582959E+003 
 6.9835873E+000  6.4939453E+003 
 7.0004978E+000  5.4227451E+003 
 7.0174079E+000  4.4162891E+003 
 7.0343184E+000  3.4114692E+003 
 7.0512290E+000  2.6690474E+003 
 7.0681391E+000  2.0901770E+003 
 7.0850496E+000  1.5334231E+003 
 7.1019602E+000  1.3952888E+003 
 7.1188703E+000  1.2825973E+003 
 7.1357808E+000  1.1835487E+003 
 7.1526909E+000  1.1903087E+003 
 7.1696014E+000  1.1212146E+003 
 7.1865120E+000  1.1978121E+003 
 7.2034221E+000  1.1594365E+003 
 7.2203326E+000  1.2503344E+003 
 7.2372432E+000  1.2275023E+003 
 7.2541533E+000  1.2347517E+003 
 7.2710638E+000  1.2742168E+003 
 7.2879739E+000  1.2253494E+003 
 7.3048844E+000  1.2493076E+003 
 7.3217950E+000  1.2177179E+003 
 7.3387051E+000  1.2428998E+003 
 7.3556156E+000  1.1213402E+003 
 7.3725262E+000  1.1363263E+003 
 7.3894362E+000  1.1632823E+003 
 7.4063468E+000  1.1996228E+003 
 7.4232569E+000  1.2696417E+003 
 7.4401674E+000  1.2185101E+003 
 7.4570780E+000  1.2111194E+003 
 7.4739881E+000  1.2667714E+003 
 7.4908986E+000  1.2989728E+003 
 7.5078092E+000  1.3386064E+003 
 7.5247192E+000  1.4237028E+003 
 7.5416298E+000  1.5512126E+003 
 7.5585399E+000  1.4981377E+003 
 7.5754504E+000  1.5931941E+003 
 7.5923610E+000  1.7009591E+003 
 7.6092710E+000  1.7543755E+003 
 7.6261816E+000  1.9330953E+003 
 7.6430922E+000  2.1103757E+003 
 7.6600022E+000  2.3302844E+003 
 7.6769128E+000  2.5893845E+003 
 7.6938233E+000  2.8175759E+003 
 7.7107334E+000  3.0834404E+003 
 7.7276440E+000  3.4299609E+003 
 7.7445540E+000  3.9477205E+003 
 7.7614646E+000  4.6118936E+003 
 7.7783751E+000  5.5116929E+003 
 7.7952852E+000  6.9586968E+003 
 7.8121958E+000  9.2344463E+003 
 7.8291063E+000  1.2691761E+004 
 7.8460164E+000  1.7910441E+004 
 7.8629270E+000  2.5540781E+004 
 7.8798370E+000  3.5888109E+004 
 7.8967476E+000  5.0317105E+004 
 7.9136581E+000  6.8192547E+004 
 7.9305682E+000  8.1871047E+004 
 7.9474788E+000  8.9036477E+004 
 7.9643893E+000  8.6465516E+004 
 7.9812994E+000  7.4103664E+004 
 7.9982100E+000  5.7773629E+004 
 8.0151205E+000  4.3396836E+004 
 8.0320311E+000  3.2358996E+004 
 8.0489407E+000  2.4825568E+004 
 8.0658512E+000  1.7848729E+004 
 8.0827618E+000  1.3542276E+004 
 8.0996723E+000  1.0450624E+004 
 8.1165829E+000  8.7001611E+003 
 8.1334925E+000  7.9576855E+003 
 8.1504030E+000  8.2516768E+003 
 8.1673136E+000  9.1542188E+003 
 8.1842241E+000  1.0985320E+004 
 8.2011347E+000  1.3124189E+004 
 8.2180443E+000  1.6190328E+004 
 8.2349548E+000  1.9289545E+004 
 8.2518654E+000  2.2102367E+004 
 8.2687759E+000  2.3428320E+004 
 8.2856865E+000  2.3747984E+004 
 8.3025970E+000  2.2438395E+004 
 8.3195066E+000  1.9548971E+004 
 8.3364172E+000  1.5442576E+004 
 8.3533278E+000  1.2023964E+004 
 8.3702383E+000  9.0875410E+003 
 8.3871489E+000  7.0888042E+003 
 8.4040585E+000  5.7401646E+003 
 8.4209690E+000  4.9338687E+003 
 8.4378796E+000  4.5019683E+003 
 8.4547901E+000  4.4067549E+003 
 8.4717007E+000  4.5944546E+003 
 8.4886103E+000  4.9222373E+003 
 8.5055208E+000  5.5608535E+003 
 8.5224314E+000  6.6233047E+003 
 8.5393419E+000  8.2664053E+003 
 8.5562525E+000  1.0971430E+004 
 8.5731630E+000  1.5038438E+004 
 8.5900726E+000  2.0925260E+004 
 8.6069832E+000  2.9341504E+004 
 8.6238937E+000  4.0590512E+004 
 8.6408043E+000  5.3603188E+004 
 8.6577148E+000  6.3454547E+004 
 8.6746244E+000  6.8296969E+004 
 8.6915350E+000  6.6176625E+004 
 8.7084455E+000  5.9638398E+004 
 8.7253561E+000  4.6798145E+004 
 8.7422667E+000  3.4640348E+004 
 8.7591772E+000  2.4236061E+004 
 8.7760868E+000  1.6412484E+004 
 8.7929974E+000  1.1207807E+004 
 8.8099079E+000  8.2279551E+003 
 8.8268185E+000  5.9390166E+003 
 8.8437290E+000  4.5718120E+003 
 8.8606386E+000  3.7648079E+003 
 8.8775492E+000  3.2117605E+003 
 8.8944597E+000  2.7480217E+003 
 8.9113703E+000  2.4588276E+003 
 8.9282808E+000  2.2244434E+003 
 8.9451904E+000  2.0474059E+003 
 8.9621010E+000  1.8764967E+003 
 8.9790115E+000  1.7217721E+003 
 8.9959221E+000  1.6685864E+003 
 9.0128326E+000  1.5526732E+003 
 9.0297432E+000  1.4580245E+003 
 9.0466528E+000  1.3125210E+003 
 9.0635633E+000  1.2612506E+003 
 9.0804739E+000  1.1811010E+003 
 9.0973845E+000  1.1603729E+003 
 9.1142950E+000  1.1192833E+003 
 9.1312046E+000  1.0695531E+003 
 9.1481152E+000  1.0001722E+003 
 9.1650257E+000  1.0156285E+003 
 9.1819363E+000  9.9773877E+002 
 9.1988468E+000  1.0037802E+003 
 9.2157564E+000  9.8070844E+002 
 9.2326670E+000  9.8555548E+002 
 9.2495775E+000  1.0138205E+003 
 9.2664881E+000  1.0152579E+003 
 9.2833986E+000  9.9423083E+002 
 9.3003092E+000  9.7633191E+002 
 9.3172188E+000  1.0143769E+003 
 9.3341293E+000  1.0631698E+003 
 9.3510399E+000  1.0859786E+003 
 9.3679504E+000  1.1358553E+003 
 9.3848610E+000  1.2147455E+003 
 9.4017706E+000  1.3373737E+003 
 9.4186811E+000  1.4873505E+003 
 9.4355917E+000  1.7125286E+003 
 9.4525023E+000  2.1178396E+003 
 9.4694128E+000  2.7656934E+003 
 9.4863224E+000  3.7052383E+003 
 9.5032330E+000  4.9364063E+003 
 9.5201435E+000  6.5546929E+003 
 9.5370541E+000  8.3684502E+003 
 9.5539646E+000  1.0033597E+004 
 9.5708752E+000  1.1308027E+004 
 9.5877848E+000  1.1842775E+004 
 9.6046953E+000  1.1826826E+004 
 9.6216059E+000  1.1273914E+004 
 9.6385164E+000  1.0217474E+004 
 9.6554270E+000  9.1458643E+003 
 9.6723366E+000  8.4840713E+003 
 9.6892471E+000  8.3114932E+003 
 9.7061577E+000  8.4393740E+003 
 9.7230682E+000  8.9436084E+003 
 9.7399788E+000  9.5724980E+003 
 9.7568893E+000  1.0132570E+004 
 9.7737989E+000  1.0281821E+004 
 9.7907095E+000  1.0131766E+004 
 9.8076200E+000  9.4334512E+003 
 9.8245306E+000  8.1956211E+003 
 9.8414412E+000  6.7812012E+003 
 9.8583508E+000  5.3601758E+003 
 9.8752613E+000  4.1362148E+003 
 9.8921719E+000  3.2439316E+003 
 9.9090824E+000  2.5849636E+003 
 9.9259930E+000  2.1701426E+003 
 9.9429026E+000  1.9323759E+003 
 9.9598131E+000  1.8185181E+003 
 9.9767237E+000  1.7800215E+003 
 9.9936342E+000  1.7841665E+003 
 1.0010545E+001  1.7495752E+003 
 1.0027455E+001  1.7443945E+003 
 1.0044365E+001  1.7676674E+003 
 1.0061275E+001  1.8034946E+003 
 1.0078186E+001  1.8799205E+003 
 1.0095097E+001  1.9565405E+003 
 1.0112007E+001  2.0530337E+003 
 1.0128917E+001  2.1563540E+003 
 1.0145827E+001  2.2567878E+003 
 1.0162738E+001  2.3730808E+003 
 1.0179648E+001  2.4944810E+003 
 1.0196559E+001  2.7069849E+003 
 1.0213469E+001  2.9867397E+003 
 1.0230379E+001  3.3779241E+003 
 1.0247290E+001  3.9544783E+003 
 1.0264200E+001  4.8794131E+003 
 1.0281111E+001  6.3848672E+003 
 1.0298021E+001  8.7276943E+003 
 1.0314931E+001  1.2115188E+004 
 1.0331841E+001  1.6909668E+004 
 1.0348752E+001  2.3556988E+004 
 1.0365663E+001  3.2056799E+004 
 1.0382573E+001  4.1460910E+004 
 1.0399483E+001  4.8493211E+004 
 1.0416393E+001  4.8813859E+004 
 1.0433304E+001  4.2720465E+004 
 1.0450214E+001  3.3383465E+004 
 1.0467125E+001  2.4034197E+004 
 1.0484035E+001  1.6961018E+004 
 1.0500945E+001  1.1770704E+004 
 1.0517856E+001  8.5129893E+003 
 1.0534766E+001  6.2569214E+003 
 1.0551677E+001  4.7932192E+003 
 1.0568587E+001  3.7882085E+003 
 1.0585497E+001  3.1899429E+003 
 1.0602407E+001  2.7511892E+003 
 1.0619318E+001  2.4541323E+003 
 1.0636229E+001  2.2243108E+003 
 1.0653139E+001  2.0469731E+003 
 1.0670049E+001  1.9086973E+003 
 1.0686959E+001  1.7947350E+003 
 1.0703870E+001  1.7084655E+003 
 1.0720780E+001  1.6321387E+003 
 1.0737691E+001  1.5592439E+003 
 1.0754601E+001  1.5131177E+003 
 1.0771511E+001  1.4627485E+003 
 1.0788422E+001  1.4345546E+003 
 1.0805332E+001  1.4306648E+003 
 1.0822243E+001  1.4338928E+003 
 1.0839153E+001  1.4395085E+003 
 1.0856063E+001  1.4246226E+003 
 1.0872973E+001  1.4285010E+003 
 1.0889884E+001  1.4559709E+003 
 1.0906795E+001  1.4923163E+003 
 1.0923705E+001  1.5468737E+003 
 1.0940615E+001  1.6067240E+003 
 1.0957525E+001  1.7026875E+003 
 1.0974436E+001  1.8691748E+003 
 1.0991346E+001  2.1056853E+003 
 1.1008257E+001  2.4772991E+003 
 1.1025167E+001  3.0789070E+003 
 1.1042077E+001  4.0325676E+003 
 1.1058988E+001  5.4470073E+003 
 1.1075898E+001  7.4367856E+003 
 1.1092809E+001  9.9377803E+003 
 1.1109719E+001  1.2851084E+004 
 1.1126629E+001  1.5992806E+004 
 1.1143539E+001  1.8644766E+004 
 1.1160450E+001  2.0014346E+004 
 1.1177361E+001  1.9531734E+004 
 1.1194271E+001  1.7483305E+004 
 1.1211181E+001  1.4583999E+004 
 1.1228091E+001  1.1945798E+004 
 1.1245002E+001  9.6029316E+003 
 1.1261912E+001  7.7213525E+003 
 1.1278823E+001  6.2836460E+003 
 1.1295733E+001  5.3041704E+003 
 1.1312643E+001  4.5910347E+003 
 1.1329554E+001  4.1176563E+003 
 1.1346464E+001  3.7781763E+003 
 1.1363375E+001  3.5042515E+003 
 1.1380285E+001  3.3019575E+003 
 1.1397195E+001  3.1875151E+003 
 1.1414105E+001  3.2148428E+003 
 1.1431016E+001  3.4081946E+003 
 1.1447927E+001  3.8803643E+003 
 1.1464837E+001  4.6085317E+003 
 1.1481747E+001  5.5535049E+003 
 1.1498657E+001  6.6035112E+003 
 1.1515568E+001  7.6034414E+003 
 1.1532478E+001  8.2949092E+003 
 1.1549389E+001  8.5011465E+003 
 1.1566299E+001  8.1827041E+003 
 1.1583209E+001  7.3389707E+003 
 1.1600120E+001  6.1331875E+003 
 1.1617030E+001  4.9307275E+003 
 1.1633941E+001  3.9409792E+003 
 1.1650851E+001  3.1818799E+003 
 1.1667761E+001  2.6531890E+003 
 1.1684671E+001  2.3466370E+003 
 1.1701582E+001  2.2298774E+003 
 1.1718493E+001  2.3686777E+003 
 1.1735403E+001  2.7511829E+003 
 1.1752314E+001  3.4458040E+003 
 1.1769223E+001  4.4540542E+003 
 1.1786134E+001  5.7949746E+003 
 1.1803044E+001  7.4784326E+003 
 1.1819955E+001  9.4433652E+003 
 1.1836865E+001  1.1477625E+004 
 1.1853775E+001  1.3132466E+004 
 1.1870686E+001  1.4154157E+004 
 1.1887596E+001  1.4907452E+004 
 1.1904507E+001  1.5965019E+004 
 1.1921417E+001  1.7703311E+004 
 1.1938327E+001  2.0124609E+004 
 1.1955237E+001  2.3583211E+004 
 1.1972148E+001  2.8981803E+004 
 1.1989058E+001  3.6509758E+004 
 1.2005969E+001  4.4661484E+004 
 1.2022880E+001  5.0000340E+004 
 1.2039789E+001  4.9166816E+004 
 1.2056700E+001  4.2576871E+004 
 1.2073610E+001  3.3395277E+004 
 1.2090521E+001  2.4877436E+004 
 1.2107431E+001  1.7832738E+004 
 1.2124341E+001  1.2438484E+004 
 1.2141252E+001  8.4553018E+003 
 1.2158162E+001  6.0483188E+003 
 1.2175073E+001  4.4642856E+003 
 1.2191983E+001  3.4540845E+003 
 1.2208893E+001  2.8588831E+003 
 1.2225803E+001  2.4363083E+003 
 1.2242714E+001  2.1523115E+003 
 1.2259624E+001  1.9741815E+003 
 1.2276535E+001  1.8662684E+003 
 1.2293446E+001  1.7911021E+003 
 1.2310355E+001  1.7500300E+003 
 1.2327266E+001  1.7598320E+003 
 1.2344176E+001  1.8150980E+003 
 1.2361087E+001  1.9611174E+003 
 1.2377997E+001  2.2598425E+003 
 1.2394907E+001  2.7636262E+003 
 1.2411818E+001  3.5432351E+003 
 1.2428728E+001  4.6626260E+003 
 1.2445639E+001  6.1961411E+003 
 1.2462549E+001  8.1437593E+003 
 1.2479459E+001  1.0386483E+004 
 1.2496369E+001  1.2554155E+004 
 1.2513280E+001  1.4009040E+004 
 1.2530190E+001  1.4285386E+004 
 1.2547101E+001  1.3245813E+004 
 1.2564012E+001  1.1226637E+004 
 1.2580921E+001  9.0427217E+003 
 1.2597832E+001  7.1823198E+003 
 1.2614742E+001  5.6074756E+003 
 1.2631653E+001  4.4010522E+003 
 1.2648563E+001  3.5539004E+003 
 1.2665473E+001  2.9426040E+003 
 1.2682384E+001  2.5275005E+003 
 1.2699294E+001  2.2680049E+003 
 1.2716205E+001  2.0620093E+003 
 1.2733115E+001  1.8751328E+003 
 1.2750025E+001  1.6930878E+003 
 1.2766935E+001  1.5106537E+003 
 1.2783846E+001  1.3588456E+003 
 1.2800756E+001  1.2337087E+003 
 1.2817667E+001  1.1526621E+003 
 1.2834578E+001  1.1182930E+003 
 1.2851487E+001  1.0946375E+003 
 1.2868398E+001  1.0870585E+003 
 1.2885308E+001  1.0952178E+003 
 1.2902219E+001  1.1229124E+003 
 1.2919129E+001  1.1554851E+003 
 1.2936039E+001  1.1802771E+003 
 1.2952950E+001  1.2220446E+003 
 1.2969860E+001  1.2992847E+003 
 1.2986771E+001  1.4319119E+003 
 1.3003681E+001  1.6363119E+003 
 1.3020592E+001  1.9322445E+003 
 1.3037501E+001  2.3544695E+003 
 1.3054412E+001  2.9380554E+003 
 1.3071322E+001  3.6956370E+003 
 1.3088233E+001  4.6423130E+003 
 1.3105144E+001  5.7612876E+003 
 1.3122053E+001  6.9336489E+003 
 1.3138964E+001  7.9018320E+003 
 1.3155874E+001  8.4533242E+003 
 1.3172785E+001  8.5553086E+003 
 1.3189695E+001  8.2935566E+003 
 1.3206605E+001  7.8210254E+003 
 1.3223516E+001  7.2418501E+003 
 1.3240426E+001  6.6412578E+003 
 1.3257337E+001  6.0696392E+003 
 1.3274247E+001  5.5736504E+003 
 1.3291158E+001  5.1718379E+003 
 1.3308067E+001  4.8254360E+003 
 1.3324978E+001  4.4816484E+003 
 1.3341888E+001  4.0750574E+003 
 1.3358799E+001  3.5833130E+003 
 1.3375710E+001  3.0584329E+003 
 1.3392619E+001  2.5376953E+003 
 1.3409530E+001  2.0546069E+003 
 1.3426440E+001  1.6667433E+003 
 1.3443351E+001  1.4010739E+003 
 1.3460261E+001  1.2335270E+003 
 1.3477171E+001  1.1203711E+003 
 1.3494081E+001  1.0425524E+003 
 1.3510992E+001  9.9653766E+002 
 1.3527903E+001  9.5898602E+002 
 1.3544813E+001  9.3039368E+002 
 1.3561724E+001  9.1734619E+002 
 1.3578633E+001  9.0571167E+002 
 1.3595544E+001  8.8809918E+002 
 1.3612454E+001  8.8043896E+002 
 1.3629365E+001  8.8098822E+002 
 1.3646276E+001  8.8100757E+002 
 1.3663185E+001  8.7907672E+002 
 1.3680096E+001  8.7944263E+002 
 1.3697006E+001  8.8830005E+002 
 1.3713917E+001  9.0161414E+002 
 1.3730827E+001  9.1505725E+002 
 1.3747737E+001  9.4428992E+002 
 1.3764647E+001  9.9052747E+002 
 1.3781558E+001  1.0470573E+003 
 1.3798469E+001  1.1159943E+003 
 1.3815379E+001  1.1847338E+003 
 1.3832290E+001  1.2480251E+003 
 1.3849199E+001  1.3016809E+003 
 1.3866110E+001  1.3252162E+003 
 1.3883020E+001  1.3212914E+003 
 1.3899931E+001  1.3008734E+003 
 1.3916842E+001  1.2617467E+003 
 1.3933751E+001  1.2111274E+003 
 1.3950662E+001  1.1586849E+003 
 1.3967572E+001  1.1026808E+003 
 1.3984483E+001  1.0524360E+003 
 1.4001393E+001  1.0232640E+003 
 1.4018304E+001  1.0080024E+003 
 1.4035213E+001  1.0017910E+003 
 1.4052124E+001  9.9613110E+002 
 1.4069035E+001  9.8172888E+002 
 1.4085945E+001  9.7262726E+002 
 1.4102856E+001  9.6790411E+002 
 1.4119765E+001  9.6217645E+002 
 1.4136676E+001  9.5951801E+002 
 1.4153586E+001  9.6315356E+002 
 1.4170497E+001  9.7572418E+002 
 1.4187407E+001  1.0031219E+003 
 1.4204317E+001  1.0417266E+003 
 1.4221228E+001  1.1001323E+003 
 1.4238138E+001  1.1912705E+003 
 1.4255049E+001  1.3083962E+003 
 1.4271959E+001  1.4505280E+003 
 1.4288870E+001  1.6101650E+003 
 1.4305779E+001  1.7543711E+003 
 1.4322690E+001  1.8681401E+003 
 1.4339601E+001  1.9392098E+003 
 1.4356511E+001  1.9482583E+003 
 1.4373422E+001  1.8878955E+003 
 1.4390331E+001  1.7689036E+003 
 1.4407242E+001  1.6227327E+003 
 1.4424152E+001  1.4701960E+003 
 1.4441063E+001  1.3241653E+003 
 1.4457973E+001  1.1955918E+003 
 1.4474883E+001  1.0942129E+003 
 1.4491794E+001  1.0235845E+003 
 1.4508704E+001  9.8159717E+002 
 1.4525615E+001  9.6397424E+002 
 1.4542525E+001  9.5449469E+002 
 1.4559436E+001  9.4517981E+002 
 1.4576345E+001  9.4056964E+002 
 1.4593256E+001  9.3914630E+002 
 1.4610167E+001  9.4104816E+002 
 1.4627077E+001  9.3908899E+002 
 1.4643988E+001  9.3125861E+002 
 1.4660897E+001  9.2842914E+002 
 1.4677808E+001  9.2835187E+002 
 1.4694718E+001  9.3083777E+002 
 1.4711629E+001  9.4026904E+002 
 1.4728539E+001  9.6278973E+002 
 1.4745449E+001  1.0014506E+003 
 1.4762360E+001  1.0545249E+003 
 1.4779270E+001  1.1137865E+003 
 1.4796181E+001  1.1754441E+003 
 1.4813091E+001  1.2364930E+003 
 1.4830002E+001  1.2901736E+003 
 1.4846911E+001  1.3367875E+003 
 1.4863822E+001  1.3636401E+003 
 1.4880733E+001  1.3636987E+003 
 1.4897643E+001  1.3454982E+003 
 1.4914554E+001  1.3075350E+003 
 1.4931463E+001  1.2534005E+003 
 1.4948374E+001  1.1984647E+003 
 1.4965284E+001  1.1537950E+003 
 1.4982195E+001  1.1215411E+003 
 1.4999105E+001  1.1107150E+003 
 1.5016016E+001  1.1246639E+003 
 1.5032926E+001  1.1674008E+003 
 1.5049836E+001  1.2488934E+003 
 1.5066747E+001  1.3820361E+003 
 1.5083657E+001  1.5869917E+003 
 1.5100568E+001  1.8670955E+003 
 1.5117477E+001  2.2015083E+003 
 1.5134388E+001  2.5623176E+003 
 1.5151299E+001  2.9240361E+003 
 1.5168209E+001  3.2315791E+003 
 1.5185120E+001  3.4352935E+003 
 1.5202029E+001  3.4985532E+003 
 1.5218940E+001  3.3680605E+003 
 1.5235850E+001  3.0519609E+003 
 1.5252761E+001  2.6450957E+003 
 1.5269671E+001  2.2619646E+003 
 1.5286582E+001  1.9723363E+003 
 1.5303492E+001  1.7775790E+003 
 1.5320402E+001  1.6559299E+003 
 1.5337313E+001  1.6063718E+003 
 1.5354223E+001  1.6264731E+003 
 1.5371134E+001  1.6847032E+003 
 1.5388043E+001  1.7458253E+003 
 1.5404954E+001  1.7889590E+003 
 1.5421865E+001  1.8031425E+003 
 1.5438775E+001  1.7936777E+003 
 1.5455686E+001  1.7911721E+003 
 1.5472595E+001  1.8158811E+003 
 1.5489506E+001  1.8707371E+003 
 1.5506416E+001  1.9529291E+003 
 1.5523327E+001  2.0418142E+003 
 1.5540237E+001  2.1256538E+003 
 1.5557148E+001  2.1901782E+003 
 1.5574058E+001  2.2084478E+003 
 1.5590968E+001  2.1711458E+003 
 1.5607879E+001  2.0728862E+003 
 1.5624789E+001  1.9174366E+003 
 1.5641700E+001  1.7348304E+003 
 1.5658609E+001  1.5673567E+003 
 1.5675520E+001  1.4308296E+003 
 1.5692430E+001  1.3221566E+003 
 1.5709341E+001  1.2427579E+003 
 1.5726252E+001  1.1923641E+003 
 1.5743161E+001  1.1667803E+003 
 1.5760072E+001  1.1590555E+003 
 1.5776982E+001  1.1699575E+003 
 1.5793893E+001  1.2037078E+003 
 1.5810803E+001  1.2627145E+003 
 1.5827714E+001  1.3510596E+003 
 1.5844624E+001  1.4732283E+003 
 1.5861534E+001  1.6297759E+003 
 1.5878445E+001  1.8122587E+003 
 1.5895355E+001  2.0122852E+003 
 1.5912266E+001  2.2122175E+003 
 1.5929175E+001  2.3704568E+003 
 1.5946086E+001  2.4604172E+003 
 1.5962996E+001  2.4899412E+003 
 1.5979907E+001  2.4698125E+003 
 1.5996818E+001  2.4152627E+003 
 1.6013727E+001  2.3518333E+003 
 1.6030638E+001  2.3033167E+003 
 1.6047548E+001  2.2822859E+003 
 1.6064459E+001  2.2916567E+003 
 1.6081369E+001  2.3398677E+003 
 1.6098280E+001  2.4209475E+003 
 1.6115191E+001  2.5123240E+003 
 1.6132101E+001  2.5789216E+003 
 1.6149012E+001  2.5683069E+003 
 1.6165920E+001  2.4508347E+003 
 1.6182831E+001  2.2422815E+003 
 1.6199741E+001  1.9939092E+003 
 1.6216652E+001  1.7426886E+003 
 1.6233562E+001  1.5256947E+003 
 1.6250473E+001  1.3567052E+003 
 1.6267384E+001  1.2231237E+003 
 1.6284294E+001  1.1278376E+003 
 1.6301205E+001  1.0699685E+003 
 1.6318115E+001  1.0347732E+003 
 1.6335024E+001  1.0084913E+003 
 1.6351934E+001  9.8729919E+002 
 1.6368845E+001  9.7271765E+002 
 1.6385756E+001  9.6374811E+002 
 1.6402666E+001  9.6534106E+002 
 1.6419577E+001  9.7453082E+002 
 1.6436487E+001  9.8458417E+002 
 1.6453398E+001  1.0073272E+003 
 1.6470308E+001  1.0492063E+003 
 1.6487219E+001  1.1094023E+003 
 1.6504129E+001  1.1880106E+003 
 1.6521038E+001  1.2759863E+003 
 1.6537949E+001  1.3598521E+003 
 1.6554859E+001  1.4311951E+003 
 1.6571770E+001  1.4802482E+003 
 1.6588680E+001  1.4975120E+003 
 1.6605591E+001  1.4842517E+003 
 1.6622501E+001  1.4490537E+003 
 1.6639412E+001  1.4002106E+003 
 1.6656322E+001  1.3536868E+003 
 1.6673233E+001  1.3259756E+003 
 1.6690144E+001  1.3225104E+003 
 1.6707052E+001  1.3530198E+003 
 1.6723963E+001  1.4085667E+003 
 1.6740873E+001  1.4654564E+003 
 1.6757784E+001  1.5017272E+003 
 1.6774694E+001  1.4959448E+003 
 1.6791605E+001  1.4455472E+003 
 1.6808516E+001  1.3649944E+003 
 1.6825426E+001  1.2696495E+003 
 1.6842337E+001  1.1805747E+003 
 1.6859247E+001  1.1167872E+003 
 1.6876158E+001  1.0913440E+003 
 1.6893066E+001  1.1170190E+003 
 1.6909977E+001  1.1940558E+003 
 1.6926888E+001  1.3001881E+003 
 1.6943798E+001  1.4057267E+003 
 1.6960709E+001  1.4927880E+003 
 1.6977619E+001  1.5536814E+003 
 1.6994530E+001  1.5899847E+003 
 1.7011440E+001  1.6152811E+003 
 1.7028351E+001  1.6444216E+003 
 1.7045261E+001  1.6869152E+003 
 1.7062170E+001  1.7498644E+003 
 1.7079081E+001  1.8359630E+003 
 1.7095991E+001  1.9271763E+003 
 1.7112902E+001  2.0013190E+003 
 1.7129812E+001  2.0322758E+003 
 1.7146723E+001  1.9859102E+003 
 1.7163633E+001  1.8556766E+003 
 1.7180544E+001  1.6682312E+003 
 1.7197454E+001  1.4619054E+003 
 1.7214365E+001  1.2682445E+003 
 1.7231276E+001  1.1089832E+003 
 1.7248184E+001  9.9754407E+002 
 1.7265095E+001  9.4410101E+002 
 1.7282005E+001  9.5431561E+002 
 1.7298916E+001  1.0291644E+003 
 1.7315826E+001  1.1673939E+003 
 1.7332737E+001  1.3607848E+003 
 1.7349648E+001  1.5853275E+003 
 1.7366558E+001  1.8041035E+003 
 1.7383469E+001  1.9874712E+003 
 1.7400379E+001  2.1093423E+003 
 1.7417290E+001  2.1498345E+003 
 1.7434198E+001  2.1049700E+003 
 1.7451109E+001  1.9727731E+003 
 1.7468019E+001  1.7674539E+003 
 1.7484930E+001  1.5326196E+003 
 1.7501841E+001  1.3131456E+003 
 1.7518751E+001  1.1265839E+003 
 1.7535662E+001  9.8367529E+002 
 1.7552572E+001  8.8916083E+002 
 1.7569483E+001  8.3576483E+002 
 1.7586393E+001  8.1846008E+002 
 1.7603302E+001  8.3194867E+002 
 1.7620213E+001  8.7364923E+002 
 1.7637123E+001  9.4590924E+002 
 1.7654034E+001  1.0370990E+003 
 1.7670944E+001  1.1298645E+003 
 1.7687855E+001  1.2135302E+003 
 1.7704765E+001  1.2744868E+003 
 1.7721676E+001  1.2977054E+003 
 1.7738586E+001  1.2780302E+003 
 1.7755497E+001  1.2192845E+003 
 1.7772408E+001  1.1341102E+003 
 1.7789316E+001  1.0378390E+003 
 1.7806227E+001  9.4884595E+002 
 1.7823137E+001  8.8119562E+002 
 1.7840048E+001  8.3983899E+002 
 1.7856958E+001  8.2339478E+002 
 1.7873869E+001  8.2412244E+002 
 1.7890779E+001  8.3413147E+002 
 1.7907690E+001  8.4398120E+002 
 1.7924601E+001  8.5199133E+002 
 1.7941511E+001  8.6023236E+002 
 1.7958422E+001  8.6654907E+002 
 1.7975330E+001  8.8335553E+002 
 1.7992241E+001  9.1949890E+002 
 1.8009151E+001  9.7188770E+002 
 1.8026062E+001  1.0423911E+003 
 1.8042973E+001  1.1227031E+003 
 1.8059883E+001  1.1964534E+003 
 1.8076794E+001  1.2443584E+003 
 1.8093704E+001  1.2537849E+003 
 1.8110615E+001  1.2275186E+003 
 1.8127525E+001  1.1736880E+003 
 1.8144436E+001  1.0983386E+003 
 1.8161345E+001  1.0106087E+003 
 1.8178255E+001  9.2604089E+002 
 1.8195166E+001  8.5742053E+002 
 1.8212076E+001  8.1004108E+002 
 1.8228987E+001  7.8322626E+002 
 1.8245897E+001  7.6953705E+002 
 1.8262808E+001  7.6427612E+002 
 1.8279718E+001  7.6848871E+002 
 1.8296629E+001  7.8189441E+002 
 1.8313540E+001  8.1163458E+002 
 1.8330448E+001  8.6671301E+002 
 1.8347359E+001  9.5022223E+002 
 1.8364269E+001  1.0678090E+003 
 1.8381180E+001  1.2195914E+003 
 1.8398090E+001  1.3948485E+003 
 1.8415001E+001  1.5773157E+003 
 1.8431911E+001  1.7372627E+003 
 1.8448822E+001  1.8472524E+003 
 1.8465733E+001  1.8900414E+003 
 1.8482643E+001  1.8601783E+003 
 1.8499554E+001  1.7584315E+003 
 1.8516462E+001  1.5952511E+003 
 1.8533373E+001  1.4021195E+003 
 1.8550283E+001  1.2100287E+003 
 1.8567194E+001  1.0432368E+003 
 1.8584105E+001  9.1141760E+002 
 1.8601015E+001  8.0939343E+002 
 1.8617926E+001  7.3727557E+002 
 1.8634836E+001  6.9307129E+002 
 1.8651747E+001  6.6811957E+002 
 1.8668657E+001  6.5849823E+002 
 1.8685568E+001  6.6235712E+002 
 1.8702477E+001  6.7876794E+002 
 1.8719387E+001  7.0846521E+002 
 1.8736298E+001  7.5560114E+002 
 1.8753208E+001  8.2751337E+002 
 1.8770119E+001  9.2010028E+002 
 1.8787029E+001  1.0237969E+003 
 1.8803940E+001  1.1315541E+003 
 1.8820850E+001  1.2274163E+003 
 1.8837761E+001  1.2995753E+003 
 1.8854671E+001  1.3388947E+003 
 1.8871580E+001  1.3357189E+003 
 1.8888491E+001  1.2892546E+003 
 1.8905401E+001  1.2063134E+003 
 1.8922312E+001  1.1011770E+003 
 1.8939222E+001  9.8765936E+002 
 1.8956133E+001  8.8474475E+002 
 1.8973043E+001  8.0573181E+002 
 1.8989954E+001  7.5449457E+002 
 1.9006865E+001  7.3228912E+002 
 1.9023775E+001  7.2337750E+002 
 1.9040686E+001  7.1351825E+002 
 1.9057594E+001  7.0602399E+002 
 1.9074505E+001  6.9978564E+002 
 1.9091415E+001  6.8876074E+002 
 1.9108326E+001  6.7291437E+002 
 1.9125237E+001  6.5613086E+002 
 1.9142147E+001  6.4132361E+002 
 1.9159058E+001  6.2872974E+002 
 1.9175968E+001  6.2068176E+002 
 1.9192879E+001  6.1763721E+002 
 1.9209789E+001  6.1723157E+002 
 1.9226700E+001  6.2119989E+002 
 1.9243608E+001  6.2756140E+002 
 1.9260519E+001  6.3311200E+002 
 1.9277430E+001  6.3883826E+002 
 1.9294340E+001  6.4007721E+002 
 1.9311251E+001  6.4011639E+002 
 1.9328161E+001  6.4391797E+002 
 1.9345072E+001  6.5008380E+002 
 1.9361982E+001  6.6143018E+002 
 1.9378893E+001  6.7801672E+002 
 1.9395803E+001  7.0346326E+002 
 1.9412714E+001  7.3906348E+002 
 1.9429623E+001  7.8606012E+002 
 1.9446533E+001  8.5301819E+002 
 1.9463444E+001  9.3950244E+002 
 1.9480354E+001  1.0463984E+003 
 1.9497265E+001  1.1859882E+003 
 1.9514175E+001  1.3573580E+003 
 1.9531086E+001  1.5496748E+003 
 1.9547997E+001  1.7396000E+003 
 1.9564907E+001  1.8917533E+003 
 1.9581818E+001  1.9893660E+003 
 1.9598726E+001  2.0251696E+003 
 1.9615637E+001  2.0031339E+003 
 1.9632547E+001  1.9329080E+003 
 1.9649458E+001  1.8222904E+003 
 1.9666368E+001  1.7055756E+003 
 1.9683279E+001  1.6116372E+003 
 1.9700190E+001  1.5509270E+003 
 1.9717100E+001  1.5310715E+003 
 1.9734011E+001  1.5384032E+003 
 1.9750921E+001  1.5544404E+003 
 1.9767832E+001  1.5626174E+003 
 1.9784740E+001  1.5404409E+003 
 1.9801651E+001  1.4772418E+003 
 1.9818562E+001  1.3749937E+003 
 1.9835472E+001  1.2538657E+003 
 1.9852383E+001  1.1370618E+003 
 1.9869293E+001  1.0324215E+003 
 1.9886204E+001  9.5043707E+002 
 1.9903114E+001  8.9302673E+002 
 1.9920025E+001  8.5996033E+002 
 1.9936935E+001  8.5871472E+002 
 1.9953846E+001  8.8140942E+002 
 1.9970755E+001  9.1391565E+002 
 1.9987665E+001  9.5581030E+002 
 2.0004576E+001  1.0051732E+003 
 2.0021486E+001  1.0554827E+003 
 2.0038397E+001  1.1033151E+003 
 2.0055307E+001  1.1467295E+003 
 2.0072218E+001  1.1832378E+003 
 2.0089128E+001  1.2024379E+003 
 2.0106039E+001  1.2004309E+003 
 2.0122950E+001  1.1803737E+003 
 2.0139860E+001  1.1534318E+003 
 2.0156769E+001  1.1378788E+003 
 2.0173679E+001  1.1383367E+003 
 2.0190590E+001  1.1572299E+003 
 2.0207500E+001  1.1966071E+003 
 2.0224411E+001  1.2476558E+003 
 2.0241322E+001  1.3055555E+003 
 2.0258232E+001  1.3582241E+003 
 2.0275143E+001  1.3894655E+003 
 2.0292053E+001  1.3976399E+003 
 2.0308964E+001  1.3794857E+003 
 2.0325872E+001  1.3445968E+003 
 2.0342783E+001  1.3068105E+003 
 2.0359694E+001  1.2630624E+003 
 2.0376604E+001  1.2203008E+003 
 2.0393515E+001  1.1840972E+003 
 2.0410425E+001  1.1501526E+003 
 2.0427336E+001  1.1151765E+003 
 2.0444246E+001  1.0727507E+003 
 2.0461157E+001  1.0217310E+003 
 2.0478067E+001  9.6400061E+002 
 2.0494978E+001  9.0401331E+002 
 2.0511887E+001  8.5408008E+002 
 2.0528797E+001  8.1654230E+002 
 2.0545708E+001  7.8664081E+002 
 2.0562618E+001  7.6632910E+002 
 2.0579529E+001  7.5456183E+002 
 2.0596439E+001  7.4721570E+002 
 2.0613350E+001  7.4094299E+002 
 2.0630260E+001  7.3618585E+002 
 2.0647171E+001  7.3291870E+002 
 2.0664082E+001  7.2719263E+002 
 2.0680992E+001  7.2171967E+002 
 2.0697901E+001  7.1926550E+002 
 2.0714811E+001  7.1766602E+002 
 2.0731722E+001  7.1738733E+002 
 2.0748632E+001  7.2165527E+002 
 2.0765543E+001  7.3198608E+002 
 2.0782454E+001  7.4913501E+002 
 2.0799364E+001  7.7779425E+002 
 2.0816275E+001  8.2525385E+002 
 2.0833185E+001  8.9252698E+002 
 2.0850096E+001  9.7430859E+002 
 2.0867004E+001  1.0768198E+003 
 2.0883915E+001  1.2034668E+003 
 2.0900826E+001  1.3441693E+003 
 2.0917736E+001  1.4925121E+003 
 2.0934647E+001  1.6315229E+003 
 2.0951557E+001  1.7392002E+003 
 2.0968468E+001  1.8022369E+003 
 2.0985378E+001  1.8070715E+003 
 2.1002289E+001  1.7498794E+003 
 2.1019199E+001  1.6389902E+003 
 2.1036110E+001  1.4860651E+003 
 2.1053019E+001  1.3207992E+003 
 2.1069929E+001  1.1673375E+003 
 2.1086840E+001  1.0310443E+003 
 2.1103750E+001  9.2386963E+002 
 2.1120661E+001  8.4785809E+002 
 2.1137571E+001  7.9802307E+002 
 2.1154482E+001  7.6996747E+002 
 2.1171392E+001  7.5450995E+002 
 2.1188303E+001  7.4991254E+002 
 2.1205214E+001  7.5230707E+002 
 2.1222124E+001  7.5560681E+002 
 2.1239033E+001  7.5857843E+002 
 2.1255943E+001  7.6139368E+002 
 2.1272854E+001  7.6645203E+002 
 2.1289764E+001  7.7284082E+002 
 2.1306675E+001  7.7468793E+002 
 2.1323586E+001  7.7185046E+002 
 2.1340496E+001  7.6872455E+002 
 2.1357407E+001  7.6165179E+002 
 2.1374317E+001  7.5182251E+002 
 2.1391228E+001  7.4213531E+002 
 2.1408138E+001  7.3784277E+002 
 2.1425047E+001  7.4463794E+002 
 2.1441957E+001  7.5929266E+002 
 2.1458868E+001  7.8520624E+002 
 2.1475779E+001  8.2547260E+002 
 2.1492689E+001  8.7905597E+002 
 2.1509600E+001  9.4999127E+002 
 2.1526510E+001  1.0344628E+003 
 2.1543421E+001  1.1191221E+003 
 2.1560331E+001  1.1930811E+003 
 2.1577242E+001  1.2482648E+003 
 2.1594151E+001  1.2804949E+003 
 2.1611061E+001  1.2877679E+003 
 2.1627972E+001  1.2636908E+003 
 2.1644882E+001  1.2153328E+003 
 2.1661793E+001  1.1604097E+003 
 2.1678703E+001  1.1002712E+003 
 2.1695614E+001  1.0452510E+003 
 2.1712524E+001  1.0060825E+003 
 2.1729435E+001  9.7932806E+002 
 2.1746346E+001  9.6749969E+002 
 2.1763256E+001  9.6619489E+002 
 2.1780165E+001  9.7457690E+002 
 2.1797075E+001  9.9518622E+002 
 2.1813986E+001  1.0184863E+003 
 2.1830896E+001  1.0415115E+003 
 2.1847807E+001  1.0659258E+003 
 2.1864717E+001  1.0890874E+003 
 2.1881628E+001  1.1114998E+003 
 2.1898539E+001  1.1333585E+003 
 2.1915449E+001  1.1531956E+003 
 2.1932360E+001  1.1792279E+003 
 2.1949270E+001  1.2140793E+003 
 2.1966179E+001  1.2616901E+003 
 2.1983089E+001  1.3323010E+003 
 2.2000000E+001  0.0000000E+000
