# Supplementary material for: Application of singular value decomposition analysis to time-dependent powder diffraction data of an in-situ photodimerization reaction
Source: J Synchrotron Radiat. 2014 Apr 2;21(Pt 3):554–60. doi: 10.1107/S1600577514004366 (PMC4333817; doi:10.1107/S1600577514004366)
Supplement: Supplementary file 1 [file s-21-00554-sup1.zip › 1cha/1chai_04.chi]

 3.5000501E+000  0.0000000E+000 
 3.5169604E+000  3.4380322E+003 
 3.5338709E+000  3.1650469E+003 
 3.5507813E+000  2.1087207E+003 
 3.5676916E+000  2.3744663E+003 
 3.5846019E+000  2.7795681E+003 
 3.6015124E+000  2.7844336E+003 
 3.6184227E+000  3.3481909E+003 
 3.6353331E+000  3.7445557E+003 
 3.6522434E+000  3.3240940E+003 
 3.6691539E+000  3.9553638E+003 
 3.6860642E+000  4.4067075E+003 
 3.7029746E+000  4.5485449E+003 
 3.7198849E+000  4.6488418E+003 
 3.7367954E+000  4.6616260E+003 
 3.7537057E+000  4.6874375E+003 
 3.7706161E+000  4.8226440E+003 
 3.7875264E+000  4.4711528E+003 
 3.8044369E+000  4.5306899E+003 
 3.8213472E+000  5.1525786E+003 
 3.8382576E+000  4.5437813E+003 
 3.8551679E+000  5.1940464E+003 
 3.8720784E+000  5.2062124E+003 
 3.8889887E+000  6.3379268E+003 
 3.9058990E+000  8.3709150E+003 
 3.9228094E+000  1.1106299E+004 
 3.9397199E+000  1.4382383E+004 
 3.9566302E+000  1.8233580E+004 
 3.9735405E+000  2.1723281E+004 
 3.9904509E+000  2.4508902E+004 
 4.0073614E+000  2.6400676E+004 
 4.0242715E+000  2.6277150E+004 
 4.0411820E+000  2.4978201E+004 
 4.0580926E+000  2.3807943E+004 
 4.0750027E+000  1.9534338E+004 
 4.0919132E+000  1.6472160E+004 
 4.1088238E+000  1.3029784E+004 
 4.1257339E+000  9.9856523E+003 
 4.1426444E+000  7.9357847E+003 
 4.1595545E+000  6.1867661E+003 
 4.1764650E+000  5.0660962E+003 
 4.1933756E+000  4.9671245E+003 
 4.2102857E+000  4.4528955E+003 
 4.2271962E+000  3.6988442E+003 
 4.2441068E+000  3.2404224E+003 
 4.2610168E+000  2.8047168E+003 
 4.2779274E+000  2.9097256E+003 
 4.2948375E+000  2.7230903E+003 
 4.3117480E+000  2.6814468E+003 
 4.3286586E+000  2.7864067E+003 
 4.3455687E+000  2.7801870E+003 
 4.3624792E+000  2.7482039E+003 
 4.3793898E+000  2.6277002E+003 
 4.3962998E+000  2.1921753E+003 
 4.4132104E+000  2.4787607E+003 
 4.4301205E+000  2.6354246E+003 
 4.4470310E+000  2.3531536E+003 
 4.4639416E+000  2.4535220E+003 
 4.4808517E+000  2.6980095E+003 
 4.4977622E+000  2.2350010E+003 
 4.5146728E+000  2.1899482E+003 
 4.5315828E+000  2.2596628E+003 
 4.5484934E+000  2.0794863E+003 
 4.5654039E+000  2.0849751E+003 
 4.5823140E+000  2.1869683E+003 
 4.5992246E+000  2.1040928E+003 
 4.6161346E+000  2.5533232E+003 
 4.6330452E+000  2.3308076E+003 
 4.6499557E+000  2.1991829E+003 
 4.6668658E+000  2.1159338E+003 
 4.6837764E+000  2.1314341E+003 
 4.7006869E+000  2.1464412E+003 
 4.7175970E+000  2.1955684E+003 
 4.7345076E+000  2.2676624E+003 
 4.7514176E+000  2.2669902E+003 
 4.7683282E+000  2.1560847E+003 
 4.7852387E+000  1.9618632E+003 
 4.8021488E+000  2.1308630E+003 
 4.8190594E+000  2.0295610E+003 
 4.8359699E+000  2.0399127E+003 
 4.8528800E+000  2.1345637E+003 
 4.8697906E+000  2.0536995E+003 
 4.8867006E+000  2.1911030E+003 
 4.9036112E+000  2.2322319E+003 
 4.9205217E+000  2.2529705E+003 
 4.9374318E+000  2.4999932E+003 
 4.9543424E+000  2.3625010E+003 
 4.9712529E+000  1.9234536E+003 
 4.9881630E+000  2.2080562E+003 
 5.0050735E+000  1.9895242E+003 
 5.0219836E+000  2.0228770E+003 
 5.0388942E+000  1.9947703E+003 
 5.0558047E+000  1.9215850E+003 
 5.0727148E+000  1.8469224E+003 
 5.0896254E+000  1.8102489E+003 
 5.1065359E+000  1.6832003E+003 
 5.1234460E+000  1.5594277E+003 
 5.1403565E+000  1.6485608E+003 
 5.1572666E+000  1.4063147E+003 
 5.1741772E+000  1.3391316E+003 
 5.1910877E+000  1.5422002E+003 
 5.2079978E+000  1.2204746E+003 
 5.2249084E+000  1.2095321E+003 
 5.2418189E+000  1.2153162E+003 
 5.2587290E+000  1.2123312E+003 
 5.2756395E+000  1.1908145E+003 
 5.2925496E+000  1.1310111E+003 
 5.3094602E+000  1.1012935E+003 
 5.3263707E+000  1.1580109E+003 
 5.3432808E+000  1.1635002E+003 
 5.3601913E+000  1.0266731E+003 
 5.3771019E+000  1.2321650E+003 
 5.3940120E+000  1.2444846E+003 
 5.4109225E+000  1.3407412E+003 
 5.4278326E+000  1.3519803E+003 
 5.4447432E+000  1.6051882E+003 
 5.4616537E+000  1.9152439E+003 
 5.4785638E+000  2.2597122E+003 
 5.4954743E+000  2.8622209E+003 
 5.5123849E+000  3.6581316E+003 
 5.5292950E+000  4.6352051E+003 
 5.5462055E+000  5.8930396E+003 
 5.5631161E+000  7.5931567E+003 
 5.5800261E+000  9.5759121E+003 
 5.5969367E+000  1.2204202E+004 
 5.6138468E+000  1.4331041E+004 
 5.6307573E+000  1.5852411E+004 
 5.6476679E+000  1.6519898E+004 
 5.6645780E+000  1.6097894E+004 
 5.6814885E+000  1.4613092E+004 
 5.6983991E+000  1.2450596E+004 
 5.7153091E+000  1.0321531E+004 
 5.7322197E+000  7.7614780E+003 
 5.7491298E+000  6.0487300E+003 
 5.7660403E+000  4.3267344E+003 
 5.7829509E+000  3.3416636E+003 
 5.7998610E+000  2.7102280E+003 
 5.8167715E+000  2.2952979E+003 
 5.8336821E+000  2.2755928E+003 
 5.8505921E+000  2.6682170E+003 
 5.8675027E+000  3.4453740E+003 
 5.8844128E+000  4.8715811E+003 
 5.9013233E+000  7.0415796E+003 
 5.9182339E+000  9.4903359E+003 
 5.9351439E+000  1.3212693E+004 
 5.9520545E+000  1.6406742E+004 
 5.9689651E+000  2.0211260E+004 
 5.9858751E+000  2.3318605E+004 
 6.0027857E+000  2.4522729E+004 
 6.0196958E+000  2.4037082E+004 
 6.0366063E+000  2.1750572E+004 
 6.0535169E+000  1.7828744E+004 
 6.0704269E+000  1.3747374E+004 
 6.0873375E+000  1.0263567E+004 
 6.1042480E+000  7.2662866E+003 
 6.1211581E+000  5.2480381E+003 
 6.1380687E+000  3.7726414E+003 
 6.1549788E+000  2.6651331E+003 
 6.1718893E+000  2.0949944E+003 
 6.1887999E+000  1.8323373E+003 
 6.2057099E+000  1.6201625E+003 
 6.2226205E+000  1.4853998E+003 
 6.2395310E+000  1.4320723E+003 
 6.2564411E+000  1.3313365E+003 
 6.2733517E+000  1.3015372E+003 
 6.2902617E+000  1.2801548E+003 
 6.3071723E+000  1.2519977E+003 
 6.3240829E+000  1.2675930E+003 
 6.3409929E+000  1.4598831E+003 
 6.3579035E+000  1.6609401E+003 
 6.3748140E+000  1.9665895E+003 
 6.3917241E+000  2.4173901E+003 
 6.4086347E+000  3.1551497E+003 
 6.4255447E+000  4.3253232E+003 
 6.4424553E+000  6.1509912E+003 
 6.4593658E+000  9.0792324E+003 
 6.4762759E+000  1.3066881E+004 
 6.4931865E+000  1.9657918E+004 
 6.5100970E+000  2.7632637E+004 
 6.5270071E+000  3.6032438E+004 
 6.5439177E+000  4.6304125E+004 
 6.5608277E+000  5.2676934E+004 
 6.5777383E+000  5.4222691E+004 
 6.5946488E+000  5.1182855E+004 
 6.6115589E+000  4.3442777E+004 
 6.6284695E+000  3.3020914E+004 
 6.6453800E+000  2.2589992E+004 
 6.6622901E+000  1.5096675E+004 
 6.6792006E+000  1.0609568E+004 
 6.6961112E+000  7.1814736E+003 
 6.7130213E+000  5.3878203E+003 
 6.7299318E+000  4.0953352E+003 
 6.7468419E+000  3.1745474E+003 
 6.7637525E+000  2.6999316E+003 
 6.7806630E+000  2.5377659E+003 
 6.7975731E+000  2.5187834E+003 
 6.8144836E+000  2.6594307E+003 
 6.8313942E+000  3.0894836E+003 
 6.8483043E+000  3.7894260E+003 
 6.8652148E+000  4.6131851E+003 
 6.8821249E+000  5.5151475E+003 
 6.8990355E+000  6.4272007E+003 
 6.9159460E+000  7.1228115E+003 
 6.9328561E+000  7.5625220E+003 
 6.9497666E+000  7.6514297E+003 
 6.9666772E+000  7.2837378E+003 
 6.9835873E+000  6.5433525E+003 
 7.0004978E+000  5.5709199E+003 
 7.0174079E+000  4.3915571E+003 
 7.0343184E+000  3.3690334E+003 
 7.0512290E+000  2.5876482E+003 
 7.0681391E+000  1.9591317E+003 
 7.0850496E+000  1.5886206E+003 
 7.1019602E+000  1.4400524E+003 
 7.1188703E+000  1.3399951E+003 
 7.1357808E+000  1.2254414E+003 
 7.1526909E+000  1.1572863E+003 
 7.1696014E+000  1.1931024E+003 
 7.1865120E+000  1.2311437E+003 
 7.2034221E+000  1.1410964E+003 
 7.2203326E+000  1.1741565E+003 
 7.2372432E+000  1.2192554E+003 
 7.2541533E+000  1.1601820E+003 
 7.2710638E+000  1.1448406E+003 
 7.2879739E+000  1.1515378E+003 
 7.3048844E+000  1.1454182E+003 
 7.3217950E+000  1.1536813E+003 
 7.3387051E+000  1.1301910E+003 
 7.3556156E+000  1.1139076E+003 
 7.3725262E+000  1.1492949E+003 
 7.3894362E+000  1.0755482E+003 
 7.4063468E+000  1.0688628E+003 
 7.4232569E+000  1.1209205E+003 
 7.4401674E+000  1.0964027E+003 
 7.4570780E+000  1.1072369E+003 
 7.4739881E+000  1.1519078E+003 
 7.4908986E+000  1.2342404E+003 
 7.5078092E+000  1.3311405E+003 
 7.5247192E+000  1.3935229E+003 
 7.5416298E+000  1.4154117E+003 
 7.5585399E+000  1.4703975E+003 
 7.5754504E+000  1.6087020E+003 
 7.5923610E+000  1.7284727E+003 
 7.6092710E+000  1.7683448E+003 
 7.6261816E+000  1.8805374E+003 
 7.6430922E+000  2.0229412E+003 
 7.6600022E+000  2.2202351E+003 
 7.6769128E+000  2.4414744E+003 
 7.6938233E+000  2.6448740E+003 
 7.7107334E+000  2.9259570E+003 
 7.7276440E+000  3.3575781E+003 
 7.7445540E+000  3.8669192E+003 
 7.7614646E+000  4.4444824E+003 
 7.7783751E+000  5.3019731E+003 
 7.7952852E+000  6.8020679E+003 
 7.8121958E+000  9.0817529E+003 
 7.8291063E+000  1.2429682E+004 
 7.8460164E+000  1.7798188E+004 
 7.8629270E+000  2.5037074E+004 
 7.8798370E+000  3.5795598E+004 
 7.8967476E+000  5.0148898E+004 
 7.9136581E+000  6.6301781E+004 
 7.9305682E+000  8.0018375E+004 
 7.9474788E+000  8.5177914E+004 
 7.9643893E+000  8.1130313E+004 
 7.9812994E+000  6.8486469E+004 
 7.9982100E+000  5.3270594E+004 
 8.0151205E+000  4.1032109E+004 
 8.0320311E+000  3.0151467E+004 
 8.0489407E+000  2.1920367E+004 
 8.0658512E+000  1.6094133E+004 
 8.0827618E+000  1.2105764E+004 
 8.0996723E+000  9.6300166E+003 
 8.1165829E+000  8.1759844E+003 
 8.1334925E+000  7.6731895E+003 
 8.1504030E+000  8.0650562E+003 
 8.1673136E+000  9.0363428E+003 
 8.1842241E+000  1.0600562E+004 
 8.2011347E+000  1.2766323E+004 
 8.2180443E+000  1.5721364E+004 
 8.2349548E+000  1.8676865E+004 
 8.2518654E+000  2.1531164E+004 
 8.2687759E+000  2.3621945E+004 
 8.2856865E+000  2.3955889E+004 
 8.3025970E+000  2.2355164E+004 
 8.3195066E+000  1.9201391E+004 
 8.3364172E+000  1.5199726E+004 
 8.3533278E+000  1.1814708E+004 
 8.3702383E+000  8.9076416E+003 
 8.3871489E+000  6.8835215E+003 
 8.4040585E+000  5.7035654E+003 
 8.4209690E+000  5.0483447E+003 
 8.4378796E+000  4.6999312E+003 
 8.4547901E+000  4.5747642E+003 
 8.4717007E+000  4.6551279E+003 
 8.4886103E+000  4.9338169E+003 
 8.5055208E+000  5.4938818E+003 
 8.5224314E+000  6.5764707E+003 
 8.5393419E+000  8.2427168E+003 
 8.5562525E+000  1.0904824E+004 
 8.5731630E+000  1.5122358E+004 
 8.5900726E+000  2.0593045E+004 
 8.6069832E+000  2.9336242E+004 
 8.6238937E+000  4.0528840E+004 
 8.6408043E+000  5.2789078E+004 
 8.6577148E+000  6.3345859E+004 
 8.6746244E+000  6.8201609E+004 
 8.6915350E+000  6.6428836E+004 
 8.7084455E+000  5.9105809E+004 
 8.7253561E+000  4.6485516E+004 
 8.7422667E+000  3.4170863E+004 
 8.7591772E+000  2.3598109E+004 
 8.7760868E+000  1.6106662E+004 
 8.7929974E+000  1.1090534E+004 
 8.8099079E+000  7.8438774E+003 
 8.8268185E+000  5.8160776E+003 
 8.8437290E+000  4.5386196E+003 
 8.8606386E+000  3.7195859E+003 
 8.8775492E+000  3.1523745E+003 
 8.8944597E+000  2.6618169E+003 
 8.9113703E+000  2.3444246E+003 
 8.9282808E+000  2.1269312E+003 
 8.9451904E+000  1.9250508E+003 
 8.9621010E+000  1.8085708E+003 
 8.9790115E+000  1.6815883E+003 
 8.9959221E+000  1.5578979E+003 
 9.0128326E+000  1.4888933E+003 
 9.0297432E+000  1.4249976E+003 
 9.0466528E+000  1.3428887E+003 
 9.0635633E+000  1.2877552E+003 
 9.0804739E+000  1.1773296E+003 
 9.0973845E+000  1.0944980E+003 
 9.1142950E+000  1.0888707E+003 
 9.1312046E+000  1.0574126E+003 
 9.1481152E+000  1.0314120E+003 
 9.1650257E+000  1.0345616E+003 
 9.1819363E+000  1.0298364E+003 
 9.1988468E+000  1.0118777E+003 
 9.2157564E+000  9.9386914E+002 
 9.2326670E+000  9.6037372E+002 
 9.2495775E+000  9.3881732E+002 
 9.2664881E+000  9.7783942E+002 
 9.2833986E+000  9.8179370E+002 
 9.3003092E+000  9.9204456E+002 
 9.3172188E+000  1.0339689E+003 
 9.3341293E+000  1.0775142E+003 
 9.3510399E+000  1.1273684E+003 
 9.3679504E+000  1.1898948E+003 
 9.3848610E+000  1.2819962E+003 
 9.4017706E+000  1.3938008E+003 
 9.4186811E+000  1.5270731E+003 
 9.4355917E+000  1.7669061E+003 
 9.4525023E+000  2.1981865E+003 
 9.4694128E+000  2.8919033E+003 
 9.4863224E+000  3.8899456E+003 
 9.5032330E+000  5.1533032E+003 
 9.5201435E+000  6.7011685E+003 
 9.5370541E+000  8.4182686E+003 
 9.5539646E+000  1.0004968E+004 
 9.5708752E+000  1.1277700E+004 
 9.5877848E+000  1.1989989E+004 
 9.6046953E+000  1.1956564E+004 
 9.6216059E+000  1.1252558E+004 
 9.6385164E+000  1.0077221E+004 
 9.6554270E+000  9.0446318E+003 
 9.6723366E+000  8.4030811E+003 
 9.6892471E+000  8.2444365E+003 
 9.7061577E+000  8.4609697E+003 
 9.7230682E+000  8.9618115E+003 
 9.7399788E+000  9.5714404E+003 
 9.7568893E+000  1.0039059E+004 
 9.7737989E+000  1.0217043E+004 
 9.7907095E+000  1.0006726E+004 
 9.8076200E+000  9.2934287E+003 
 9.8245306E+000  8.1199082E+003 
 9.8414412E+000  6.6751523E+003 
 9.8583508E+000  5.3086294E+003 
 9.8752613E+000  4.1248730E+003 
 9.8921719E+000  3.2707649E+003 
 9.9090824E+000  2.6293528E+003 
 9.9259930E+000  2.1650313E+003 
 9.9429026E+000  1.8821132E+003 
 9.9598131E+000  1.7431702E+003 
 9.9767237E+000  1.6991752E+003 
 9.9936342E+000  1.7014805E+003 
 1.0010545E+001  1.6994800E+003 
 1.0027455E+001  1.7170131E+003 
 1.0044365E+001  1.7469342E+003 
 1.0061275E+001  1.7657062E+003 
 1.0078186E+001  1.8259747E+003 
 1.0095097E+001  1.8914633E+003 
 1.0112007E+001  1.9366864E+003 
 1.0128917E+001  2.0158716E+003 
 1.0145827E+001  2.1421567E+003 
 1.0162738E+001  2.2742534E+003 
 1.0179648E+001  2.4300413E+003 
 1.0196559E+001  2.6352244E+003 
 1.0213469E+001  2.9180068E+003 
 1.0230379E+001  3.3544802E+003 
 1.0247290E+001  3.9721226E+003 
 1.0264200E+001  4.9065767E+003 
 1.0281111E+001  6.3992915E+003 
 1.0298021E+001  8.7546758E+003 
 1.0314931E+001  1.2226789E+004 
 1.0331841E+001  1.7153939E+004 
 1.0348752E+001  2.3736084E+004 
 1.0365663E+001  3.1824080E+004 
 1.0382573E+001  4.0268484E+004 
 1.0399483E+001  4.5675402E+004 
 1.0416393E+001  4.4967863E+004 
 1.0433304E+001  3.8915297E+004 
 1.0450214E+001  3.0675711E+004 
 1.0467125E+001  2.2473385E+004 
 1.0484035E+001  1.5991044E+004 
 1.0500945E+001  1.1469921E+004 
 1.0517856E+001  8.1961191E+003 
 1.0534766E+001  5.8487969E+003 
 1.0551677E+001  4.4061533E+003 
 1.0568587E+001  3.4800396E+003 
 1.0585497E+001  2.9350857E+003 
 1.0602407E+001  2.5779404E+003 
 1.0619318E+001  2.3003320E+003 
 1.0636229E+001  2.0912493E+003 
 1.0653139E+001  1.9332769E+003 
 1.0670049E+001  1.8108345E+003 
 1.0686959E+001  1.7102344E+003 
 1.0703870E+001  1.6312173E+003 
 1.0720780E+001  1.5799307E+003 
 1.0737691E+001  1.5462078E+003 
 1.0754601E+001  1.5127510E+003 
 1.0771511E+001  1.4897075E+003 
 1.0788422E+001  1.4895952E+003 
 1.0805332E+001  1.4923575E+003 
 1.0822243E+001  1.4942312E+003 
 1.0839153E+001  1.4945132E+003 
 1.0856063E+001  1.5098219E+003 
 1.0872973E+001  1.5286615E+003 
 1.0889884E+001  1.5607872E+003 
 1.0906795E+001  1.6107661E+003 
 1.0923705E+001  1.6557845E+003 
 1.0940615E+001  1.7102256E+003 
 1.0957525E+001  1.7989860E+003 
 1.0974436E+001  1.9521066E+003 
 1.0991346E+001  2.1919771E+003 
 1.1008257E+001  2.5839666E+003 
 1.1025167E+001  3.2386284E+003 
 1.1042077E+001  4.2153843E+003 
 1.1058988E+001  5.6231646E+003 
 1.1075898E+001  7.5634795E+003 
 1.1092809E+001  1.0063460E+004 
 1.1109719E+001  1.3144235E+004 
 1.1126629E+001  1.6393869E+004 
 1.1143539E+001  1.8830250E+004 
 1.1160450E+001  1.9901840E+004 
 1.1177361E+001  1.9317055E+004 
 1.1194271E+001  1.7238064E+004 
 1.1211181E+001  1.4330757E+004 
 1.1228091E+001  1.1405129E+004 
 1.1245002E+001  9.0200293E+003 
 1.1261912E+001  7.1596157E+003 
 1.1278823E+001  5.7700518E+003 
 1.1295733E+001  4.8916279E+003 
 1.1312643E+001  4.2844282E+003 
 1.1329554E+001  3.8677610E+003 
 1.1346464E+001  3.5707043E+003 
 1.1363375E+001  3.3330669E+003 
 1.1380285E+001  3.1735757E+003 
 1.1397195E+001  3.0883435E+003 
 1.1414105E+001  3.1222273E+003 
 1.1431016E+001  3.3715544E+003 
 1.1447927E+001  3.8762229E+003 
 1.1464837E+001  4.5999204E+003 
 1.1481747E+001  5.4760591E+003 
 1.1498657E+001  6.4714692E+003 
 1.1515568E+001  7.4625728E+003 
 1.1532478E+001  8.0996909E+003 
 1.1549389E+001  8.2382910E+003 
 1.1566299E+001  7.9023467E+003 
 1.1583209E+001  7.1017529E+003 
 1.1600120E+001  5.9762798E+003 
 1.1617030E+001  4.7998452E+003 
 1.1633941E+001  3.8249548E+003 
 1.1650851E+001  3.0815552E+003 
 1.1667761E+001  2.5476323E+003 
 1.1684671E+001  2.2539463E+003 
 1.1701582E+001  2.1464658E+003 
 1.1718493E+001  2.2768525E+003 
 1.1735403E+001  2.6780190E+003 
 1.1752314E+001  3.4091357E+003 
 1.1769223E+001  4.4512900E+003 
 1.1786134E+001  5.7425068E+003 
 1.1803044E+001  7.3074131E+003 
 1.1819955E+001  9.0873145E+003 
 1.1836865E+001  1.0879209E+004 
 1.1853775E+001  1.2355214E+004 
 1.1870686E+001  1.3312864E+004 
 1.1887596E+001  1.4105179E+004 
 1.1904507E+001  1.5245103E+004 
 1.1921417E+001  1.7038227E+004 
 1.1938327E+001  1.9664191E+004 
 1.1955237E+001  2.3354893E+004 
 1.1972148E+001  2.8679219E+004 
 1.1989058E+001  3.5627906E+004 
 1.2005969E+001  4.2784184E+004 
 1.2022880E+001  4.6874352E+004 
 1.2039789E+001  4.5287855E+004 
 1.2056700E+001  3.8713234E+004 
 1.2073610E+001  3.0086994E+004 
 1.2090521E+001  2.2199365E+004 
 1.2107431E+001  1.5767182E+004 
 1.2124341E+001  1.0995178E+004 
 1.2141252E+001  7.7520254E+003 
 1.2158162E+001  5.5378745E+003 
 1.2175073E+001  4.0836284E+003 
 1.2191983E+001  3.2003440E+003 
 1.2208893E+001  2.6462700E+003 
 1.2225803E+001  2.2598877E+003 
 1.2242714E+001  2.0043854E+003 
 1.2259624E+001  1.8585431E+003 
 1.2276535E+001  1.7436510E+003 
 1.2293446E+001  1.6702218E+003 
 1.2310355E+001  1.6482690E+003 
 1.2327266E+001  1.6541671E+003 
 1.2344176E+001  1.7175841E+003 
 1.2361087E+001  1.8775619E+003 
 1.2377997E+001  2.1692605E+003 
 1.2394907E+001  2.6553145E+003 
 1.2411818E+001  3.4214873E+003 
 1.2428728E+001  4.5226943E+003 
 1.2445639E+001  6.0378018E+003 
 1.2462549E+001  8.0117896E+003 
 1.2479459E+001  1.0200741E+004 
 1.2496369E+001  1.2186602E+004 
 1.2513280E+001  1.3514021E+004 
 1.2530190E+001  1.3719404E+004 
 1.2547101E+001  1.2650580E+004 
 1.2564012E+001  1.0696229E+004 
 1.2580921E+001  8.5559746E+003 
 1.2597832E+001  6.7479380E+003 
 1.2614742E+001  5.2961582E+003 
 1.2631653E+001  4.1367188E+003 
 1.2648563E+001  3.3406045E+003 
 1.2665473E+001  2.7934524E+003 
 1.2682384E+001  2.4288975E+003 
 1.2699294E+001  2.1723740E+003 
 1.2716205E+001  1.9533287E+003 
 1.2733115E+001  1.7517426E+003 
 1.2750025E+001  1.5632306E+003 
 1.2766935E+001  1.3982101E+003 
 1.2783846E+001  1.2739131E+003 
 1.2800756E+001  1.1822330E+003 
 1.2817667E+001  1.1165892E+003 
 1.2834578E+001  1.0755469E+003 
 1.2851487E+001  1.0517490E+003 
 1.2868398E+001  1.0481168E+003 
 1.2885308E+001  1.0585645E+003 
 1.2902219E+001  1.0730266E+003 
 1.2919129E+001  1.0945118E+003 
 1.2936039E+001  1.1337834E+003 
 1.2952950E+001  1.1877814E+003 
 1.2969860E+001  1.2674324E+003 
 1.2986771E+001  1.4141830E+003 
 1.3003681E+001  1.6337079E+003 
 1.3020592E+001  1.9314712E+003 
 1.3037501E+001  2.3327444E+003 
 1.3054412E+001  2.8827747E+003 
 1.3071322E+001  3.6396201E+003 
 1.3088233E+001  4.5657744E+003 
 1.3105144E+001  5.6157842E+003 
 1.3122053E+001  6.7161099E+003 
 1.3138964E+001  7.6466875E+003 
 1.3155874E+001  8.2202070E+003 
 1.3172785E+001  8.3987764E+003 
 1.3189695E+001  8.1842168E+003 
 1.3206605E+001  7.7242329E+003 
 1.3223516E+001  7.1810542E+003 
 1.3240426E+001  6.6160767E+003 
 1.3257337E+001  6.0757378E+003 
 1.3274247E+001  5.5774492E+003 
 1.3291158E+001  5.1507134E+003 
 1.3308067E+001  4.7753379E+003 
 1.3324978E+001  4.4181577E+003 
 1.3341888E+001  4.0246772E+003 
 1.3358799E+001  3.5432749E+003 
 1.3375710E+001  3.0092063E+003 
 1.3392619E+001  2.4914849E+003 
 1.3409530E+001  2.0415481E+003 
 1.3426440E+001  1.6753287E+003 
 1.3443351E+001  1.3970306E+003 
 1.3460261E+001  1.2066678E+003 
 1.3477171E+001  1.0875869E+003 
 1.3494081E+001  1.0217103E+003 
 1.3510992E+001  9.8499817E+002 
 1.3527903E+001  9.5706982E+002 
 1.3544813E+001  9.3436560E+002 
 1.3561724E+001  9.1688062E+002 
 1.3578633E+001  9.0237177E+002 
 1.3595544E+001  8.8655591E+002 
 1.3612454E+001  8.7266479E+002 
 1.3629365E+001  8.6980878E+002 
 1.3646276E+001  8.7443848E+002 
 1.3663185E+001  8.7273773E+002 
 1.3680096E+001  8.6562622E+002 
 1.3697006E+001  8.7005560E+002 
 1.3713917E+001  8.8186096E+002 
 1.3730827E+001  9.0187177E+002 
 1.3747737E+001  9.4234467E+002 
 1.3764647E+001  9.9263837E+002 
 1.3781558E+001  1.0463527E+003 
 1.3798469E+001  1.1021241E+003 
 1.3815379E+001  1.1614677E+003 
 1.3832290E+001  1.2214120E+003 
 1.3849199E+001  1.2690718E+003 
 1.3866110E+001  1.2986853E+003 
 1.3883020E+001  1.3050178E+003 
 1.3899931E+001  1.2865129E+003 
 1.3916842E+001  1.2532014E+003 
 1.3933751E+001  1.2117076E+003 
 1.3950662E+001  1.1552012E+003 
 1.3967572E+001  1.0864827E+003 
 1.3984483E+001  1.0268628E+003 
 1.4001393E+001  9.8790082E+002 
 1.4018304E+001  9.6877295E+002 
 1.4035213E+001  9.6417419E+002 
 1.4052124E+001  9.6436401E+002 
 1.4069035E+001  9.6430249E+002 
 1.4085945E+001  9.6839240E+002 
 1.4102856E+001  9.6956134E+002 
 1.4119765E+001  9.6373572E+002 
 1.4136676E+001  9.6240234E+002 
 1.4153586E+001  9.6669922E+002 
 1.4170497E+001  9.7408051E+002 
 1.4187407E+001  9.9391443E+002 
 1.4204317E+001  1.0242823E+003 
 1.4221228E+001  1.0761715E+003 
 1.4238138E+001  1.1650619E+003 
 1.4255049E+001  1.2822571E+003 
 1.4271959E+001  1.4280110E+003 
 1.4288870E+001  1.5935758E+003 
 1.4305779E+001  1.7407495E+003 
 1.4322690E+001  1.8559659E+003 
 1.4339601E+001  1.9298730E+003 
 1.4356511E+001  1.9429865E+003 
 1.4373422E+001  1.8872173E+003 
 1.4390331E+001  1.7769596E+003 
 1.4407242E+001  1.6366311E+003 
 1.4424152E+001  1.4819160E+003 
 1.4441063E+001  1.3319095E+003 
 1.4457973E+001  1.1935847E+003 
 1.4474883E+001  1.0841597E+003 
 1.4491794E+001  1.0137618E+003 
 1.4508704E+001  9.7078894E+002 
 1.4525615E+001  9.4906152E+002 
 1.4542525E+001  9.4529126E+002 
 1.4559436E+001  9.4989923E+002 
 1.4576345E+001  9.4939337E+002 
 1.4593256E+001  9.4644733E+002 
 1.4610167E+001  9.4924402E+002 
 1.4627077E+001  9.5089233E+002 
 1.4643988E+001  9.4475946E+002 
 1.4660897E+001  9.4110254E+002 
 1.4677808E+001  9.3731018E+002 
 1.4694718E+001  9.3955371E+002 
 1.4711629E+001  9.5037384E+002 
 1.4728539E+001  9.6568073E+002 
 1.4745449E+001  9.9614166E+002 
 1.4762360E+001  1.0415112E+003 
 1.4779270E+001  1.0970177E+003 
 1.4796181E+001  1.1626049E+003 
 1.4813091E+001  1.2307238E+003 
 1.4830002E+001  1.2886736E+003 
 1.4846911E+001  1.3339232E+003 
 1.4863822E+001  1.3624102E+003 
 1.4880733E+001  1.3680472E+003 
 1.4897643E+001  1.3546028E+003 
 1.4914554E+001  1.3243910E+003 
 1.4931463E+001  1.2759956E+003 
 1.4948374E+001  1.2193992E+003 
 1.4965284E+001  1.1672422E+003 
 1.4982195E+001  1.1274858E+003 
 1.4999105E+001  1.1106119E+003 
 1.5016016E+001  1.1164791E+003 
 1.5032926E+001  1.1485730E+003 
 1.5049836E+001  1.2211266E+003 
 1.5066747E+001  1.3512375E+003 
 1.5083657E+001  1.5525195E+003 
 1.5100568E+001  1.8294690E+003 
 1.5117477E+001  2.1614360E+003 
 1.5134388E+001  2.5216379E+003 
 1.5151299E+001  2.8832351E+003 
 1.5168209E+001  3.1933757E+003 
 1.5185120E+001  3.3882317E+003 
 1.5202029E+001  3.4300920E+003 
 1.5218940E+001  3.3111155E+003 
 1.5235850E+001  3.0110063E+003 
 1.5252761E+001  2.6094756E+003 
 1.5269671E+001  2.2460325E+003 
 1.5286582E+001  1.9634397E+003 
 1.5303492E+001  1.7645449E+003 
 1.5320402E+001  1.6513204E+003 
 1.5337313E+001  1.6120046E+003 
 1.5354223E+001  1.6260127E+003 
 1.5371134E+001  1.6656223E+003 
 1.5388043E+001  1.7120972E+003 
 1.5404954E+001  1.7414200E+003 
 1.5421865E+001  1.7486604E+003 
 1.5438775E+001  1.7494686E+003 
 1.5455686E+001  1.7555172E+003 
 1.5472595E+001  1.7832926E+003 
 1.5489506E+001  1.8464225E+003 
 1.5506416E+001  1.9321385E+003 
 1.5523327E+001  2.0196312E+003 
 1.5540237E+001  2.1039431E+003 
 1.5557148E+001  2.1679478E+003 
 1.5574058E+001  2.1784717E+003 
 1.5590968E+001  2.1304404E+003 
 1.5607879E+001  2.0311563E+003 
 1.5624789E+001  1.8861213E+003 
 1.5641700E+001  1.7226017E+003 
 1.5658609E+001  1.5649623E+003 
 1.5675520E+001  1.4269613E+003 
 1.5692430E+001  1.3194441E+003 
 1.5709341E+001  1.2443215E+003 
 1.5726252E+001  1.1987622E+003 
 1.5743161E+001  1.1769991E+003 
 1.5760072E+001  1.1732809E+003 
 1.5776982E+001  1.1867694E+003 
 1.5793893E+001  1.2156699E+003 
 1.5810803E+001  1.2749720E+003 
 1.5827714E+001  1.3608535E+003 
 1.5844624E+001  1.4765734E+003 
 1.5861534E+001  1.6300978E+003 
 1.5878445E+001  1.8110283E+003 
 1.5895355E+001  2.0056405E+003 
 1.5912266E+001  2.1950664E+003 
 1.5929175E+001  2.3483923E+003 
 1.5946086E+001  2.4361230E+003 
 1.5962996E+001  2.4532722E+003 
 1.5979907E+001  2.4171199E+003 
 1.5996818E+001  2.3607871E+003 
 1.6013727E+001  2.3029868E+003 
 1.6030638E+001  2.2602615E+003 
 1.6047548E+001  2.2490071E+003 
 1.6064459E+001  2.2759063E+003 
 1.6081369E+001  2.3378806E+003 
 1.6098280E+001  2.4161450E+003 
 1.6115191E+001  2.4703833E+003 
 1.6132101E+001  2.4666643E+003 
 1.6149012E+001  2.3918267E+003 
 1.6165920E+001  2.2456257E+003 
 1.6182831E+001  2.0575300E+003 
 1.6199741E+001  1.8386168E+003 
 1.6216652E+001  1.6213202E+003 
 1.6233562E+001  1.4431465E+003 
 1.6250473E+001  1.3023829E+003 
 1.6267384E+001  1.1920477E+003 
 1.6284294E+001  1.1133207E+003 
 1.6301205E+001  1.0604901E+003 
 1.6318115E+001  1.0222502E+003 
 1.6335024E+001  9.9106970E+002 
 1.6351934E+001  9.7500427E+002 
 1.6368845E+001  9.6830841E+002 
 1.6385756E+001  9.6141864E+002 
 1.6402666E+001  9.6297498E+002 
 1.6419577E+001  9.6931860E+002 
 1.6436487E+001  9.7760028E+002 
 1.6453398E+001  1.0020952E+003 
 1.6470308E+001  1.0488137E+003 
 1.6487219E+001  1.1097769E+003 
 1.6504129E+001  1.1855963E+003 
 1.6521038E+001  1.2738861E+003 
 1.6537949E+001  1.3572042E+003 
 1.6554859E+001  1.4276979E+003 
 1.6571770E+001  1.4767435E+003 
 1.6588680E+001  1.4922968E+003 
 1.6605591E+001  1.4769117E+003 
 1.6622501E+001  1.4427802E+003 
 1.6639412E+001  1.3994452E+003 
 1.6656322E+001  1.3570928E+003 
 1.6673233E+001  1.3286086E+003 
 1.6690144E+001  1.3252570E+003 
 1.6707052E+001  1.3481184E+003 
 1.6723963E+001  1.3840533E+003 
 1.6740873E+001  1.4275679E+003 
 1.6757784E+001  1.4536740E+003 
 1.6774694E+001  1.4398535E+003 
 1.6791605E+001  1.3842755E+003 
 1.6808516E+001  1.3005596E+003 
 1.6825426E+001  1.2093751E+003 
 1.6842337E+001  1.1277559E+003 
 1.6859247E+001  1.0752516E+003 
 1.6876158E+001  1.0641509E+003 
 1.6893066E+001  1.0922104E+003 
 1.6909977E+001  1.1618024E+003 
 1.6926888E+001  1.2519307E+003 
 1.6943798E+001  1.3479319E+003 
 1.6960709E+001  1.4321233E+003 
 1.6977619E+001  1.4927551E+003 
 1.6994530E+001  1.5363929E+003 
 1.7011440E+001  1.5713116E+003 
 1.7028351E+001  1.6050233E+003 
 1.7045261E+001  1.6495444E+003 
 1.7062170E+001  1.7137087E+003 
 1.7079081E+001  1.7910306E+003 
 1.7095991E+001  1.8769453E+003 
 1.7112902E+001  1.9525487E+003 
 1.7129812E+001  1.9715145E+003 
 1.7146723E+001  1.9104402E+003 
 1.7163633E+001  1.7760171E+003 
 1.7180544E+001  1.5931686E+003 
 1.7197454E+001  1.3977709E+003 
 1.7214365E+001  1.2204409E+003 
 1.7231276E+001  1.0779321E+003 
 1.7248184E+001  9.7511145E+002 
 1.7265095E+001  9.2181891E+002 
 1.7282005E+001  9.3897668E+002 
 1.7298916E+001  1.0201487E+003 
 1.7315826E+001  1.1529904E+003 
 1.7332737E+001  1.3365415E+003 
 1.7349648E+001  1.5489880E+003 
 1.7366558E+001  1.7622826E+003 
 1.7383469E+001  1.9515648E+003 
 1.7400379E+001  2.0809580E+003 
 1.7417290E+001  2.1193501E+003 
 1.7434198E+001  2.0654421E+003 
 1.7451109E+001  1.9231469E+003 
 1.7468019E+001  1.7105083E+003 
 1.7484930E+001  1.4813690E+003 
 1.7501841E+001  1.2675640E+003 
 1.7518751E+001  1.0919628E+003 
 1.7535662E+001  9.6296472E+002 
 1.7552572E+001  8.7924725E+002 
 1.7569483E+001  8.3364862E+002 
 1.7586393E+001  8.1852972E+002 
 1.7603302E+001  8.2982727E+002 
 1.7620213E+001  8.6568256E+002 
 1.7637123E+001  9.3063446E+002 
 1.7654034E+001  1.0170356E+003 
 1.7670944E+001  1.1079183E+003 
 1.7687855E+001  1.1837388E+003 
 1.7704765E+001  1.2386837E+003 
 1.7721676E+001  1.2639619E+003 
 1.7738586E+001  1.2474744E+003 
 1.7755497E+001  1.1913433E+003 
 1.7772408E+001  1.1117673E+003 
 1.7789316E+001  1.0209852E+003 
 1.7806227E+001  9.3298431E+002 
 1.7823137E+001  8.6766132E+002 
 1.7840048E+001  8.2731207E+002 
 1.7856958E+001  8.1134851E+002 
 1.7873869E+001  8.1522485E+002 
 1.7890779E+001  8.2796594E+002 
 1.7907690E+001  8.3451807E+002 
 1.7924601E+001  8.3626477E+002 
 1.7941511E+001  8.4025616E+002 
 1.7958422E+001  8.4626849E+002 
 1.7975330E+001  8.6655194E+002 
 1.7992241E+001  9.1327557E+002 
 1.8009151E+001  9.7629785E+002 
 1.8026062E+001  1.0484352E+003 
 1.8042973E+001  1.1185020E+003 
 1.8059883E+001  1.1758569E+003 
 1.8076794E+001  1.2138112E+003 
 1.8093704E+001  1.2247640E+003 
 1.8110615E+001  1.2022682E+003 
 1.8127525E+001  1.1514471E+003 
 1.8144436E+001  1.0815500E+003 
 1.8161345E+001  9.9927362E+002 
 1.8178255E+001  9.1725830E+002 
 1.8195166E+001  8.5331940E+002 
 1.8212076E+001  8.1000574E+002 
 1.8228987E+001  7.7643707E+002 
 1.8245897E+001  7.5808722E+002 
 1.8262808E+001  7.5430768E+002 
 1.8279718E+001  7.6192047E+002 
 1.8296629E+001  7.7808203E+002 
 1.8313540E+001  8.0620551E+002 
 1.8330448E+001  8.5746759E+002 
 1.8347359E+001  9.4011304E+002 
 1.8364269E+001  1.0573110E+003 
 1.8381180E+001  1.2127262E+003 
 1.8398090E+001  1.3985919E+003 
 1.8415001E+001  1.5855782E+003 
 1.8431911E+001  1.7450272E+003 
 1.8448822E+001  1.8543069E+003 
 1.8465733E+001  1.8929727E+003 
 1.8482643E+001  1.8563834E+003 
 1.8499554E+001  1.7447856E+003 
 1.8516462E+001  1.5660519E+003 
 1.8533373E+001  1.3594128E+003 
 1.8550283E+001  1.1698182E+003 
 1.8567194E+001  1.0059104E+003 
 1.8584105E+001  8.7443744E+002 
 1.8601015E+001  7.8535754E+002 
 1.8617926E+001  7.2499310E+002 
 1.8634836E+001  6.8582513E+002 
 1.8651747E+001  6.6457892E+002 
 1.8668657E+001  6.5836346E+002 
 1.8685568E+001  6.6127460E+002 
 1.8702477E+001  6.7267834E+002 
 1.8719387E+001  7.0167645E+002 
 1.8736298E+001  7.5210028E+002 
 1.8753208E+001  8.1969647E+002 
 1.8770119E+001  9.0225403E+002 
 1.8787029E+001  1.0034444E+003 
 1.8803940E+001  1.1118484E+003 
 1.8820850E+001  1.2032080E+003 
 1.8837761E+001  1.2695183E+003 
 1.8854671E+001  1.3017471E+003 
 1.8871580E+001  1.2942639E+003 
 1.8888491E+001  1.2507577E+003 
 1.8905401E+001  1.1737690E+003 
 1.8922312E+001  1.0693767E+003 
 1.8939222E+001  9.6123431E+002 
 1.8956133E+001  8.7236133E+002 
 1.8973043E+001  8.0084106E+002 
 1.8989954E+001  7.4556720E+002 
 1.9006865E+001  7.1420319E+002 
 1.9023775E+001  7.0025903E+002 
 1.9040686E+001  6.9172913E+002 
 1.9057594E+001  6.8774890E+002 
 1.9074505E+001  6.8405438E+002 
 1.9091415E+001  6.7294165E+002 
 1.9108326E+001  6.5832507E+002 
 1.9125237E+001  6.4559265E+002 
 1.9142147E+001  6.3407941E+002 
 1.9159058E+001  6.2223322E+002 
 1.9175968E+001  6.1429047E+002 
 1.9192879E+001  6.1257507E+002 
 1.9209789E+001  6.1692212E+002 
 1.9226700E+001  6.2336932E+002 
 1.9243608E+001  6.2734985E+002 
 1.9260519E+001  6.2728241E+002 
 1.9277430E+001  6.2902496E+002 
 1.9294340E+001  6.3533356E+002 
 1.9311251E+001  6.3858582E+002 
 1.9328161E+001  6.3878796E+002 
 1.9345072E+001  6.4456561E+002 
 1.9361982E+001  6.5687360E+002 
 1.9378893E+001  6.7072894E+002 
 1.9395803E+001  6.9241406E+002 
 1.9412714E+001  7.2725110E+002 
 1.9429623E+001  7.7450397E+002 
 1.9446533E+001  8.3799829E+002 
 1.9463444E+001  9.2711169E+002 
 1.9480354E+001  1.0393235E+003 
 1.9497265E+001  1.1769885E+003 
 1.9514175E+001  1.3411731E+003 
 1.9531086E+001  1.5187821E+003 
 1.9547997E+001  1.6978823E+003 
 1.9564907E+001  1.8518761E+003 
 1.9581818E+001  1.9617994E+003 
 1.9598726E+001  2.0087813E+003 
 1.9615637E+001  1.9914529E+003 
 1.9632547E+001  1.9208787E+003 
 1.9649458E+001  1.8123417E+003 
 1.9666368E+001  1.6952244E+003 
 1.9683279E+001  1.6097782E+003 
 1.9700190E+001  1.5631667E+003 
 1.9717100E+001  1.5407755E+003 
 1.9734011E+001  1.5373059E+003 
 1.9750921E+001  1.5370847E+003 
 1.9767832E+001  1.5342118E+003 
 1.9784740E+001  1.5082384E+003 
 1.9801651E+001  1.4463062E+003 
 1.9818562E+001  1.3463176E+003 
 1.9835472E+001  1.2231516E+003 
 1.9852383E+001  1.1008303E+003 
 1.9869293E+001  1.0000884E+003 
 1.9886204E+001  9.3353943E+002 
 1.9903114E+001  8.8895087E+002 
 1.9920025E+001  8.6382001E+002 
 1.9936935E+001  8.6006982E+002 
 1.9953846E+001  8.7433972E+002 
 1.9970755E+001  9.0179083E+002 
 1.9987665E+001  9.4278961E+002 
 2.0004576E+001  9.9254510E+002 
 2.0021486E+001  1.0415170E+003 
 2.0038397E+001  1.0873113E+003 
 2.0055307E+001  1.1285476E+003 
 2.0072218E+001  1.1547977E+003 
 2.0089128E+001  1.1625619E+003 
 2.0106039E+001  1.1566796E+003 
 2.0122950E+001  1.1382446E+003 
 2.0139860E+001  1.1167448E+003 
 2.0156769E+001  1.1037894E+003 
 2.0173679E+001  1.1064181E+003 
 2.0190590E+001  1.1237941E+003 
 2.0207500E+001  1.1571326E+003 
 2.0224411E+001  1.2091195E+003 
 2.0241322E+001  1.2673757E+003 
 2.0258232E+001  1.3119630E+003 
 2.0275143E+001  1.3362460E+003 
 2.0292053E+001  1.3390259E+003 
 2.0308964E+001  1.3177086E+003 
 2.0325872E+001  1.2852490E+003 
 2.0342783E+001  1.2534930E+003 
 2.0359694E+001  1.2169363E+003 
 2.0376604E+001  1.1755122E+003 
 2.0393515E+001  1.1431570E+003 
 2.0410425E+001  1.1141307E+003 
 2.0427336E+001  1.0786890E+003 
 2.0444246E+001  1.0388037E+003 
 2.0461157E+001  9.9336218E+002 
 2.0478067E+001  9.4191699E+002 
 2.0494978E+001  8.8733441E+002 
 2.0511887E+001  8.4211401E+002 
 2.0528797E+001  8.0719489E+002 
 2.0545708E+001  7.7672705E+002 
 2.0562618E+001  7.5533856E+002 
 2.0579529E+001  7.4588275E+002 
 2.0596439E+001  7.4158490E+002 
 2.0613350E+001  7.3542297E+002 
 2.0630260E+001  7.3287030E+002 
 2.0647171E+001  7.3377014E+002 
 2.0664082E+001  7.2767065E+002 
 2.0680992E+001  7.1964838E+002 
 2.0697901E+001  7.1376013E+002 
 2.0714811E+001  7.0858112E+002 
 2.0731722E+001  7.0350574E+002 
 2.0748632E+001  7.0567395E+002 
 2.0765543E+001  7.1897858E+002 
 2.0782454E+001  7.3796820E+002 
 2.0799364E+001  7.6585620E+002 
 2.0816275E+001  8.1334106E+002 
 2.0833185E+001  8.7704309E+002 
 2.0850096E+001  9.5476630E+002 
 2.0867004E+001  1.0589255E+003 
 2.0883915E+001  1.1915634E+003 
 2.0900826E+001  1.3366387E+003 
 2.0917736E+001  1.4755598E+003 
 2.0934647E+001  1.5994381E+003 
 2.0951557E+001  1.6987202E+003 
 2.0968468E+001  1.7542014E+003 
 2.0985378E+001  1.7561208E+003 
 2.1002289E+001  1.7006910E+003 
 2.1019199E+001  1.5873038E+003 
 2.1036110E+001  1.4377908E+003 
 2.1053019E+001  1.2817227E+003 
 2.1069929E+001  1.1361598E+003 
 2.1086840E+001  1.0101536E+003 
 2.1103750E+001  9.1303857E+002 
 2.1120661E+001  8.4435791E+002 
 2.1137571E+001  7.9553204E+002 
 2.1154482E+001  7.6330341E+002 
 2.1171392E+001  7.4796918E+002 
 2.1188303E+001  7.4298779E+002 
 2.1205214E+001  7.3964911E+002 
 2.1222124E+001  7.4231403E+002 
 2.1239033E+001  7.5076697E+002 
 2.1255943E+001  7.5581244E+002 
 2.1272854E+001  7.5866461E+002 
 2.1289764E+001  7.6245178E+002 
 2.1306675E+001  7.6389673E+002 
 2.1323586E+001  7.5901996E+002 
 2.1340496E+001  7.5141534E+002 
 2.1357407E+001  7.4302875E+002 
 2.1374317E+001  7.3647522E+002 
 2.1391228E+001  7.3251093E+002 
 2.1408138E+001  7.3391486E+002 
 2.1425047E+001  7.4391418E+002 
 2.1441957E+001  7.5815161E+002 
 2.1458868E+001  7.8019434E+002 
 2.1475779E+001  8.1732996E+002 
 2.1492689E+001  8.7538501E+002 
 2.1509600E+001  9.4913885E+002 
 2.1526510E+001  1.0336666E+003 
 2.1543421E+001  1.1232904E+003 
 2.1560331E+001  1.1996426E+003 
 2.1577242E+001  1.2503044E+003 
 2.1594151E+001  1.2775966E+003 
 2.1611061E+001  1.2812579E+003 
 2.1627972E+001  1.2549899E+003 
 2.1644882E+001  1.2075752E+003 
 2.1661793E+001  1.1546539E+003 
 2.1678703E+001  1.0955693E+003 
 2.1695614E+001  1.0374305E+003 
 2.1712524E+001  9.9456097E+002 
 2.1729435E+001  9.6801245E+002 
 2.1746346E+001  9.5644836E+002 
 2.1763256E+001  9.5549200E+002 
 2.1780165E+001  9.6658832E+002 
 2.1797075E+001  9.8766455E+002 
 2.1813986E+001  1.0105995E+003 
 2.1830896E+001  1.0352261E+003 
 2.1847807E+001  1.0614044E+003 
 2.1864717E+001  1.0869235E+003 
 2.1881628E+001  1.1084999E+003 
 2.1898539E+001  1.1246462E+003 
 2.1915449E+001  1.1506453E+003 
 2.1932360E+001  1.1871633E+003 
 2.1949270E+001  1.2296239E+003 
 2.1966179E+001  1.2848472E+003 
 2.1983089E+001  1.3534313E+003 
 2.2000000E+001  0.0000000E+000
