# Supplementary material for: Application of singular value decomposition analysis to time-dependent powder diffraction data of an in-situ photodimerization reaction
Source: J Synchrotron Radiat. 2014 Apr 2;21(Pt 3):554–60. doi: 10.1107/S1600577514004366 (PMC4333817; doi:10.1107/S1600577514004366)
Supplement: Supplementary file 1 [file s-21-00554-sup1.zip › 1cha/1chai_02.chi]

 3.5000501E+000  0.0000000E+000 
 3.5169604E+000  4.2677671E+003 
 3.5338709E+000  3.8623159E+003 
 3.5507813E+000  2.4407412E+003 
 3.5676916E+000  2.7179092E+003 
 3.5846019E+000  3.0322988E+003 
 3.6015124E+000  2.8415398E+003 
 3.6184227E+000  3.2058064E+003 
 3.6353331E+000  3.5777937E+003 
 3.6522434E+000  3.7285886E+003 
 3.6691539E+000  4.5854575E+003 
 3.6860642E+000  5.1421250E+003 
 3.7029746E+000  4.9445190E+003 
 3.7198849E+000  5.2928027E+003 
 3.7367954E+000  5.3020864E+003 
 3.7537057E+000  5.0833042E+003 
 3.7706161E+000  5.2534419E+003 
 3.7875264E+000  4.9648252E+003 
 3.8044369E+000  4.7128765E+003 
 3.8213472E+000  5.0098970E+003 
 3.8382576E+000  4.6570112E+003 
 3.8551679E+000  5.6514331E+003 
 3.8720784E+000  5.9259351E+003 
 3.8889887E+000  7.4459741E+003 
 3.9058990E+000  9.3828955E+003 
 3.9228094E+000  1.2335224E+004 
 3.9397199E+000  1.5498686E+004 
 3.9566302E+000  1.9429742E+004 
 3.9735405E+000  2.2779078E+004 
 3.9904509E+000  2.5298699E+004 
 4.0073614E+000  2.7306193E+004 
 4.0242715E+000  2.6975322E+004 
 4.0411820E+000  2.5126895E+004 
 4.0580926E+000  2.4515463E+004 
 4.0750027E+000  1.9823555E+004 
 4.0919132E+000  1.6492510E+004 
 4.1088238E+000  1.2960916E+004 
 4.1257339E+000  1.0044878E+004 
 4.1426444E+000  8.1837222E+003 
 4.1595545E+000  6.4815190E+003 
 4.1764650E+000  5.1370327E+003 
 4.1933756E+000  4.8122354E+003 
 4.2102857E+000  4.5551611E+003 
 4.2271962E+000  4.1429624E+003 
 4.2441068E+000  3.5514983E+003 
 4.2610168E+000  3.3882598E+003 
 4.2779274E+000  3.3262222E+003 
 4.2948375E+000  3.3633521E+003 
 4.3117480E+000  3.0189705E+003 
 4.3286586E+000  2.8923835E+003 
 4.3455687E+000  2.8437400E+003 
 4.3624792E+000  2.8455566E+003 
 4.3793898E+000  2.8727349E+003 
 4.3962998E+000  2.4453708E+003 
 4.4132104E+000  2.4789602E+003 
 4.4301205E+000  2.6487766E+003 
 4.4470310E+000  2.5488752E+003 
 4.4639416E+000  2.6475178E+003 
 4.4808517E+000  2.7056162E+003 
 4.4977622E+000  2.2346633E+003 
 4.5146728E+000  2.3723870E+003 
 4.5315828E+000  2.4814944E+003 
 4.5484934E+000  2.3384263E+003 
 4.5654039E+000  2.5259131E+003 
 4.5823140E+000  2.5577852E+003 
 4.5992246E+000  2.4086128E+003 
 4.6161346E+000  2.5796895E+003 
 4.6330452E+000  2.3536394E+003 
 4.6499557E+000  2.5338960E+003 
 4.6668658E+000  2.7972371E+003 
 4.6837764E+000  2.8321665E+003 
 4.7006869E+000  2.8626880E+003 
 4.7175970E+000  2.8833875E+003 
 4.7345076E+000  2.7877534E+003 
 4.7514176E+000  2.7134561E+003 
 4.7683282E+000  2.7720576E+003 
 4.7852387E+000  2.6688997E+003 
 4.8021488E+000  2.7887080E+003 
 4.8190594E+000  2.8503350E+003 
 4.8359699E+000  2.7133164E+003 
 4.8528800E+000  2.5395698E+003 
 4.8697906E+000  2.6215032E+003 
 4.8867006E+000  2.7099063E+003 
 4.9036112E+000  2.6077856E+003 
 4.9205217E+000  2.6010037E+003 
 4.9374318E+000  2.7864397E+003 
 4.9543424E+000  2.6472583E+003 
 4.9712529E+000  2.3580176E+003 
 4.9881630E+000  2.5461045E+003 
 5.0050735E+000  2.2564458E+003 
 5.0219836E+000  2.0583667E+003 
 5.0388942E+000  1.9659880E+003 
 5.0558047E+000  1.8440529E+003 
 5.0727148E+000  1.8452689E+003 
 5.0896254E+000  1.8594238E+003 
 5.1065359E+000  1.7738760E+003 
 5.1234460E+000  1.7349410E+003 
 5.1403565E+000  1.8123036E+003 
 5.1572666E+000  1.7206592E+003 
 5.1741772E+000  1.6869725E+003 
 5.1910877E+000  1.7562438E+003 
 5.2079978E+000  1.5067101E+003 
 5.2249084E+000  1.5189098E+003 
 5.2418189E+000  1.4013461E+003 
 5.2587290E+000  1.3127427E+003 
 5.2756395E+000  1.4302675E+003 
 5.2925496E+000  1.4530748E+003 
 5.3094602E+000  1.3462704E+003 
 5.3263707E+000  1.4923752E+003 
 5.3432808E+000  1.4181721E+003 
 5.3601913E+000  1.3558607E+003 
 5.3771019E+000  1.4449969E+003 
 5.3940120E+000  1.4881299E+003 
 5.4109225E+000  1.5664602E+003 
 5.4278326E+000  1.6864738E+003 
 5.4447432E+000  1.9094987E+003 
 5.4616537E+000  2.1903022E+003 
 5.4785638E+000  2.5426182E+003 
 5.4954743E+000  3.0543210E+003 
 5.5123849E+000  3.7464983E+003 
 5.5292950E+000  4.6152603E+003 
 5.5462055E+000  5.7623604E+003 
 5.5631161E+000  7.6016680E+003 
 5.5800261E+000  9.6163105E+003 
 5.5969367E+000  1.2170636E+004 
 5.6138468E+000  1.4254121E+004 
 5.6307573E+000  1.5715093E+004 
 5.6476679E+000  1.6352728E+004 
 5.6645780E+000  1.5939024E+004 
 5.6814885E+000  1.4417462E+004 
 5.6983991E+000  1.2210203E+004 
 5.7153091E+000  1.0200241E+004 
 5.7322197E+000  7.7921338E+003 
 5.7491298E+000  6.2461885E+003 
 5.7660403E+000  4.5697148E+003 
 5.7829509E+000  3.5428127E+003 
 5.7998610E+000  2.8604043E+003 
 5.8167715E+000  2.4774316E+003 
 5.8336821E+000  2.5028684E+003 
 5.8505921E+000  2.9251060E+003 
 5.8675027E+000  3.7120632E+003 
 5.8844128E+000  5.0889463E+003 
 5.9013233E+000  7.2301104E+003 
 5.9182339E+000  9.6347998E+003 
 5.9351439E+000  1.3624457E+004 
 5.9520545E+000  1.7100863E+004 
 5.9689651E+000  2.1050961E+004 
 5.9858751E+000  2.4210633E+004 
 6.0027857E+000  2.5428014E+004 
 6.0196958E+000  2.4609414E+004 
 6.0366063E+000  2.1897455E+004 
 6.0535169E+000  1.7868701E+004 
 6.0704269E+000  1.3749959E+004 
 6.0873375E+000  1.0144373E+004 
 6.1042480E+000  7.1741162E+003 
 6.1211581E+000  5.0733618E+003 
 6.1380687E+000  3.7037810E+003 
 6.1549788E+000  2.6530051E+003 
 6.1718893E+000  2.2131365E+003 
 6.1887999E+000  1.9238737E+003 
 6.2057099E+000  1.6836973E+003 
 6.2226205E+000  1.5344137E+003 
 6.2395310E+000  1.4252681E+003 
 6.2564411E+000  1.3588455E+003 
 6.2733517E+000  1.3436748E+003 
 6.2902617E+000  1.4410941E+003 
 6.3071723E+000  1.5333014E+003 
 6.3240829E+000  1.6645293E+003 
 6.3409929E+000  1.9229318E+003 
 6.3579035E+000  2.1147920E+003 
 6.3748140E+000  2.3853889E+003 
 6.3917241E+000  2.8088416E+003 
 6.4086347E+000  3.5694700E+003 
 6.4255447E+000  4.8240996E+003 
 6.4424553E+000  6.7480029E+003 
 6.4593658E+000  9.7545801E+003 
 6.4762759E+000  1.3757521E+004 
 6.4931865E+000  2.0409793E+004 
 6.5100970E+000  2.8877354E+004 
 6.5270071E+000  3.7549996E+004 
 6.5439177E+000  4.8132289E+004 
 6.5608277E+000  5.4760688E+004 
 6.5777383E+000  5.6333586E+004 
 6.5946488E+000  5.3246602E+004 
 6.6115589E+000  4.5332125E+004 
 6.6284695E+000  3.4450703E+004 
 6.6453800E+000  2.3731654E+004 
 6.6622901E+000  1.5792018E+004 
 6.6792006E+000  1.1171210E+004 
 6.6961112E+000  7.4640610E+003 
 6.7130213E+000  5.4741670E+003 
 6.7299318E+000  4.0924365E+003 
 6.7468419E+000  3.2794878E+003 
 6.7637525E+000  2.8502905E+003 
 6.7806630E+000  2.6277095E+003 
 6.7975731E+000  2.6073799E+003 
 6.8144836E+000  2.7774946E+003 
 6.8313942E+000  3.2331155E+003 
 6.8483043E+000  4.0868594E+003 
 6.8652148E+000  5.0063491E+003 
 6.8821249E+000  5.9516572E+003 
 6.8990355E+000  6.8273677E+003 
 6.9159460E+000  7.5508696E+003 
 6.9328561E+000  8.0413550E+003 
 6.9497666E+000  8.1658174E+003 
 6.9666772E+000  7.8021206E+003 
 6.9835873E+000  6.9772231E+003 
 7.0004978E+000  5.8981851E+003 
 7.0174079E+000  4.7906826E+003 
 7.0343184E+000  3.7741643E+003 
 7.0512290E+000  2.9613503E+003 
 7.0681391E+000  2.2816191E+003 
 7.0850496E+000  1.8517977E+003 
 7.1019602E+000  1.5864771E+003 
 7.1188703E+000  1.5065039E+003 
 7.1357808E+000  1.4564421E+003 
 7.1526909E+000  1.4294817E+003 
 7.1696014E+000  1.4750247E+003 
 7.1865120E+000  1.4945601E+003 
 7.2034221E+000  1.4669148E+003 
 7.2203326E+000  1.4686411E+003 
 7.2372432E+000  1.4812839E+003 
 7.2541533E+000  1.4644702E+003 
 7.2710638E+000  1.3971097E+003 
 7.2879739E+000  1.3551671E+003 
 7.3048844E+000  1.3449557E+003 
 7.3217950E+000  1.3571687E+003 
 7.3387051E+000  1.3283204E+003 
 7.3556156E+000  1.2956823E+003 
 7.3725262E+000  1.3503462E+003 
 7.3894362E+000  1.3827892E+003 
 7.4063468E+000  1.3720048E+003 
 7.4232569E+000  1.4062142E+003 
 7.4401674E+000  1.3827568E+003 
 7.4570780E+000  1.3786718E+003 
 7.4739881E+000  1.4222203E+003 
 7.4908986E+000  1.4479092E+003 
 7.5078092E+000  1.4783086E+003 
 7.5247192E+000  1.5695590E+003 
 7.5416298E+000  1.6663365E+003 
 7.5585399E+000  1.7220140E+003 
 7.5754504E+000  1.8310350E+003 
 7.5923610E+000  1.9072882E+003 
 7.6092710E+000  1.9614988E+003 
 7.6261816E+000  2.1335366E+003 
 7.6430922E+000  2.3036440E+003 
 7.6600022E+000  2.4628230E+003 
 7.6769128E+000  2.6611492E+003 
 7.6938233E+000  2.9411519E+003 
 7.7107334E+000  3.2727170E+003 
 7.7276440E+000  3.6380847E+003 
 7.7445540E+000  4.1207871E+003 
 7.7614646E+000  4.7726475E+003 
 7.7783751E+000  5.5990415E+003 
 7.7952852E+000  7.0907231E+003 
 7.8121958E+000  9.4726299E+003 
 7.8291063E+000  1.2978430E+004 
 7.8460164E+000  1.8586666E+004 
 7.8629270E+000  2.6128783E+004 
 7.8798370E+000  3.7232430E+004 
 7.8967476E+000  5.2126043E+004 
 7.9136581E+000  6.9011492E+004 
 7.9305682E+000  8.3317227E+004 
 7.9474788E+000  8.8852297E+004 
 7.9643893E+000  8.5061219E+004 
 7.9812994E+000  7.1729766E+004 
 7.9982100E+000  5.5928660E+004 
 8.0151205E+000  4.3160410E+004 
 8.0320311E+000  3.1987334E+004 
 8.0489407E+000  2.3283596E+004 
 8.0658512E+000  1.7128088E+004 
 8.0827618E+000  1.2936222E+004 
 8.0996723E+000  1.0223467E+004 
 8.1165829E+000  8.6652813E+003 
 8.1334925E+000  8.1129473E+003 
 8.1504030E+000  8.4340459E+003 
 8.1673136E+000  9.3838877E+003 
 8.1842241E+000  1.1102082E+004 
 8.2011347E+000  1.3365914E+004 
 8.2180443E+000  1.6433611E+004 
 8.2349548E+000  1.9512184E+004 
 8.2518654E+000  2.2460844E+004 
 8.2687759E+000  2.4639811E+004 
 8.2856865E+000  2.5031271E+004 
 8.3025970E+000  2.3375115E+004 
 8.3195066E+000  2.0067336E+004 
 8.3364172E+000  1.5854532E+004 
 8.3533278E+000  1.2272753E+004 
 8.3702383E+000  9.3554512E+003 
 8.3871489E+000  7.3068096E+003 
 8.4040585E+000  6.1039746E+003 
 8.4209690E+000  5.3608364E+003 
 8.4378796E+000  4.9584995E+003 
 8.4547901E+000  4.8379746E+003 
 8.4717007E+000  4.9348359E+003 
 8.4886103E+000  5.2448784E+003 
 8.5055208E+000  5.8445400E+003 
 8.5224314E+000  6.9738076E+003 
 8.5393419E+000  8.7205059E+003 
 8.5562525E+000  1.1394332E+004 
 8.5731630E+000  1.5647617E+004 
 8.5900726E+000  2.1294719E+004 
 8.6069832E+000  3.0293311E+004 
 8.6238937E+000  4.1833949E+004 
 8.6408043E+000  5.4534715E+004 
 8.6577148E+000  6.5588961E+004 
 8.6746244E+000  7.0844023E+004 
 8.6915350E+000  6.9262625E+004 
 8.7084455E+000  6.1926469E+004 
 8.7253561E+000  4.8593371E+004 
 8.7422667E+000  3.5734063E+004 
 8.7591772E+000  2.4752258E+004 
 8.7760868E+000  1.6941342E+004 
 8.7929974E+000  1.1785220E+004 
 8.8099079E+000  8.4420361E+003 
 8.8268185E+000  6.3276572E+003 
 8.8437290E+000  4.9956294E+003 
 8.8606386E+000  4.1089590E+003 
 8.8775492E+000  3.4739819E+003 
 8.8944597E+000  2.9538564E+003 
 8.9113703E+000  2.6655994E+003 
 8.9282808E+000  2.4651050E+003 
 8.9451904E+000  2.2927073E+003 
 8.9621010E+000  2.1654626E+003 
 8.9790115E+000  1.9697861E+003 
 8.9959221E+000  1.7953663E+003 
 9.0128326E+000  1.6971276E+003 
 9.0297432E+000  1.6117939E+003 
 9.0466528E+000  1.5318446E+003 
 9.0635633E+000  1.5034150E+003 
 9.0804739E+000  1.4470836E+003 
 9.0973845E+000  1.3488037E+003 
 9.1142950E+000  1.2978488E+003 
 9.1312046E+000  1.2631863E+003 
 9.1481152E+000  1.2485465E+003 
 9.1650257E+000  1.2320715E+003 
 9.1819363E+000  1.1962137E+003 
 9.1988468E+000  1.1761875E+003 
 9.2157564E+000  1.1945302E+003 
 9.2326670E+000  1.1984113E+003 
 9.2495775E+000  1.1772448E+003 
 9.2664881E+000  1.1967560E+003 
 9.2833986E+000  1.1758557E+003 
 9.3003092E+000  1.1621422E+003 
 9.3172188E+000  1.1842551E+003 
 9.3341293E+000  1.2203840E+003 
 9.3510399E+000  1.2710684E+003 
 9.3679504E+000  1.3538674E+003 
 9.3848610E+000  1.4708237E+003 
 9.4017706E+000  1.5980697E+003 
 9.4186811E+000  1.7468766E+003 
 9.4355917E+000  1.9957421E+003 
 9.4525023E+000  2.4312073E+003 
 9.4694128E+000  3.1217739E+003 
 9.4863224E+000  4.0539194E+003 
 9.5032330E+000  5.3754731E+003 
 9.5201435E+000  6.9726606E+003 
 9.5370541E+000  8.7573594E+003 
 9.5539646E+000  1.0408123E+004 
 9.5708752E+000  1.1735587E+004 
 9.5877848E+000  1.2506283E+004 
 9.6046953E+000  1.2483143E+004 
 9.6216059E+000  1.1744126E+004 
 9.6385164E+000  1.0583700E+004 
 9.6554270E+000  9.5000547E+003 
 9.6723366E+000  8.7983330E+003 
 9.6892471E+000  8.6388623E+003 
 9.7061577E+000  8.8629697E+003 
 9.7230682E+000  9.3817178E+003 
 9.7399788E+000  1.0055803E+004 
 9.7568893E+000  1.0635172E+004 
 9.7737989E+000  1.0852887E+004 
 9.7907095E+000  1.0581522E+004 
 9.8076200E+000  9.8284141E+003 
 9.8245306E+000  8.5916807E+003 
 9.8414412E+000  7.0468315E+003 
 9.8583508E+000  5.6139355E+003 
 9.8752613E+000  4.3936255E+003 
 9.8921719E+000  3.4778879E+003 
 9.9090824E+000  2.8326582E+003 
 9.9259930E+000  2.3758442E+003 
 9.9429026E+000  2.0839595E+003 
 9.9598131E+000  1.9469105E+003 
 9.9767237E+000  1.9075378E+003 
 9.9936342E+000  1.9024625E+003 
 1.0010545E+001  1.8924479E+003 
 1.0027455E+001  1.8703267E+003 
 1.0044365E+001  1.8906421E+003 
 1.0061275E+001  1.9445940E+003 
 1.0078186E+001  2.0335225E+003 
 1.0095097E+001  2.1143569E+003 
 1.0112007E+001  2.1840452E+003 
 1.0128917E+001  2.2912422E+003 
 1.0145827E+001  2.4222471E+003 
 1.0162738E+001  2.5304028E+003 
 1.0179648E+001  2.6583940E+003 
 1.0196559E+001  2.8496294E+003 
 1.0213469E+001  3.1127637E+003 
 1.0230379E+001  3.5266780E+003 
 1.0247290E+001  4.1734414E+003 
 1.0264200E+001  5.1623247E+003 
 1.0281111E+001  6.7079688E+003 
 1.0298021E+001  9.0948379E+003 
 1.0314931E+001  1.2640104E+004 
 1.0331841E+001  1.7731527E+004 
 1.0348752E+001  2.4514563E+004 
 1.0365663E+001  3.2863242E+004 
 1.0382573E+001  4.1775852E+004 
 1.0399483E+001  4.7596363E+004 
 1.0416393E+001  4.6912711E+004 
 1.0433304E+001  4.0773973E+004 
 1.0450214E+001  3.2266600E+004 
 1.0467125E+001  2.3699916E+004 
 1.0484035E+001  1.6835730E+004 
 1.0500945E+001  1.2030703E+004 
 1.0517856E+001  8.6151953E+003 
 1.0534766E+001  6.2338149E+003 
 1.0551677E+001  4.7842866E+003 
 1.0568587E+001  3.7833689E+003 
 1.0585497E+001  3.1652546E+003 
 1.0602407E+001  2.7837124E+003 
 1.0619318E+001  2.5221663E+003 
 1.0636229E+001  2.3382788E+003 
 1.0653139E+001  2.1625115E+003 
 1.0670049E+001  2.0128314E+003 
 1.0686959E+001  1.8973135E+003 
 1.0703870E+001  1.8011348E+003 
 1.0720780E+001  1.7247559E+003 
 1.0737691E+001  1.6619729E+003 
 1.0754601E+001  1.6100109E+003 
 1.0771511E+001  1.5804607E+003 
 1.0788422E+001  1.5486368E+003 
 1.0805332E+001  1.5404862E+003 
 1.0822243E+001  1.5370198E+003 
 1.0839153E+001  1.5451655E+003 
 1.0856063E+001  1.5733105E+003 
 1.0872973E+001  1.6001543E+003 
 1.0889884E+001  1.6253511E+003 
 1.0906795E+001  1.6700668E+003 
 1.0923705E+001  1.7257521E+003 
 1.0940615E+001  1.7812224E+003 
 1.0957525E+001  1.8588557E+003 
 1.0974436E+001  1.9964127E+003 
 1.0991346E+001  2.2550984E+003 
 1.1008257E+001  2.6861626E+003 
 1.1025167E+001  3.3560918E+003 
 1.1042077E+001  4.3572568E+003 
 1.1058988E+001  5.8028672E+003 
 1.1075898E+001  7.7934365E+003 
 1.1092809E+001  1.0406698E+004 
 1.1109719E+001  1.3651580E+004 
 1.1126629E+001  1.7020344E+004 
 1.1143539E+001  1.9551350E+004 
 1.1160450E+001  2.0707584E+004 
 1.1177361E+001  2.0158252E+004 
 1.1194271E+001  1.8049430E+004 
 1.1211181E+001  1.4992383E+004 
 1.1228091E+001  1.1926783E+004 
 1.1245002E+001  9.4187578E+003 
 1.1261912E+001  7.4515195E+003 
 1.1278823E+001  6.0062651E+003 
 1.1295733E+001  5.0906382E+003 
 1.1312643E+001  4.4495679E+003 
 1.1329554E+001  4.0191335E+003 
 1.1346464E+001  3.7175488E+003 
 1.1363375E+001  3.4630510E+003 
 1.1380285E+001  3.3020071E+003 
 1.1397195E+001  3.2579280E+003 
 1.1414105E+001  3.3328938E+003 
 1.1431016E+001  3.6080466E+003 
 1.1447927E+001  4.1256357E+003 
 1.1464837E+001  4.8578647E+003 
 1.1481747E+001  5.7452769E+003 
 1.1498657E+001  6.7468521E+003 
 1.1515568E+001  7.7706729E+003 
 1.1532478E+001  8.5074775E+003 
 1.1549389E+001  8.7675146E+003 
 1.1566299E+001  8.4695264E+003 
 1.1583209E+001  7.6180044E+003 
 1.1600120E+001  6.4244600E+003 
 1.1617030E+001  5.1638457E+003 
 1.1633941E+001  4.0827500E+003 
 1.1650851E+001  3.2613069E+003 
 1.1667761E+001  2.7087664E+003 
 1.1684671E+001  2.4256799E+003 
 1.1701582E+001  2.3370608E+003 
 1.1718493E+001  2.4815569E+003 
 1.1735403E+001  2.8864539E+003 
 1.1752314E+001  3.6462754E+003 
 1.1769223E+001  4.7169473E+003 
 1.1786134E+001  6.0418906E+003 
 1.1803044E+001  7.6665439E+003 
 1.1819955E+001  9.5177529E+003 
 1.1836865E+001  1.1393968E+004 
 1.1853775E+001  1.2979386E+004 
 1.1870686E+001  1.4027579E+004 
 1.1887596E+001  1.4848984E+004 
 1.1904507E+001  1.5990255E+004 
 1.1921417E+001  1.7788902E+004 
 1.1938327E+001  2.0423447E+004 
 1.1955237E+001  2.4218293E+004 
 1.1972148E+001  2.9728910E+004 
 1.1989058E+001  3.6955578E+004 
 1.2005969E+001  4.4510348E+004 
 1.2022880E+001  4.8945621E+004 
 1.2039789E+001  4.7446773E+004 
 1.2056700E+001  4.0623770E+004 
 1.2073610E+001  3.1616943E+004 
 1.2090521E+001  2.3414873E+004 
 1.2107431E+001  1.6578432E+004 
 1.2124341E+001  1.1585139E+004 
 1.2141252E+001  8.1894946E+003 
 1.2158162E+001  5.8653481E+003 
 1.2175073E+001  4.3424419E+003 
 1.2191983E+001  3.4136941E+003 
 1.2208893E+001  2.8293860E+003 
 1.2225803E+001  2.4436819E+003 
 1.2242714E+001  2.2060601E+003 
 1.2259624E+001  2.0526636E+003 
 1.2276535E+001  1.9211033E+003 
 1.2293446E+001  1.8263528E+003 
 1.2310355E+001  1.7717693E+003 
 1.2327266E+001  1.7603324E+003 
 1.2344176E+001  1.8295128E+003 
 1.2361087E+001  2.0166514E+003 
 1.2377997E+001  2.3351177E+003 
 1.2394907E+001  2.8332212E+003 
 1.2411818E+001  3.6244897E+003 
 1.2428728E+001  4.7690093E+003 
 1.2445639E+001  6.3183540E+003 
 1.2462549E+001  8.3177256E+003 
 1.2479459E+001  1.0563320E+004 
 1.2496369E+001  1.2677530E+004 
 1.2513280E+001  1.4106402E+004 
 1.2530190E+001  1.4332569E+004 
 1.2547101E+001  1.3249093E+004 
 1.2564012E+001  1.1221366E+004 
 1.2580921E+001  8.9957549E+003 
 1.2597832E+001  7.1419321E+003 
 1.2614742E+001  5.6281665E+003 
 1.2631653E+001  4.4132524E+003 
 1.2648563E+001  3.5913384E+003 
 1.2665473E+001  3.0194766E+003 
 1.2682384E+001  2.6046013E+003 
 1.2699294E+001  2.3172349E+003 
 1.2716205E+001  2.0989009E+003 
 1.2733115E+001  1.8956133E+003 
 1.2750025E+001  1.6923052E+003 
 1.2766935E+001  1.5075287E+003 
 1.2783846E+001  1.3625873E+003 
 1.2800756E+001  1.2577028E+003 
 1.2817667E+001  1.1918134E+003 
 1.2834578E+001  1.1527850E+003 
 1.2851487E+001  1.1294038E+003 
 1.2868398E+001  1.1345999E+003 
 1.2885308E+001  1.1514052E+003 
 1.2902219E+001  1.1687202E+003 
 1.2919129E+001  1.1919559E+003 
 1.2936039E+001  1.2310906E+003 
 1.2952950E+001  1.2771196E+003 
 1.2969860E+001  1.3455613E+003 
 1.2986771E+001  1.4912838E+003 
 1.3003681E+001  1.7099816E+003 
 1.3020592E+001  2.0097864E+003 
 1.3037501E+001  2.4314167E+003 
 1.3054412E+001  3.0082927E+003 
 1.3071322E+001  3.7987688E+003 
 1.3088233E+001  4.7671113E+003 
 1.3105144E+001  5.8563911E+003 
 1.3122053E+001  6.9821118E+003 
 1.3138964E+001  7.9412202E+003 
 1.3155874E+001  8.5500020E+003 
 1.3172785E+001  8.7504863E+003 
 1.3189695E+001  8.5426973E+003 
 1.3206605E+001  8.0601362E+003 
 1.3223516E+001  7.4776216E+003 
 1.3240426E+001  6.8790776E+003 
 1.3257337E+001  6.3160049E+003 
 1.3274247E+001  5.8223730E+003 
 1.3291158E+001  5.3970640E+003 
 1.3308067E+001  5.0063945E+003 
 1.3324978E+001  4.6255059E+003 
 1.3341888E+001  4.2020864E+003 
 1.3358799E+001  3.6958599E+003 
 1.3375710E+001  3.1373984E+003 
 1.3392619E+001  2.5939104E+003 
 1.3409530E+001  2.1280640E+003 
 1.3426440E+001  1.7479280E+003 
 1.3443351E+001  1.4611858E+003 
 1.3460261E+001  1.2699244E+003 
 1.3477171E+001  1.1496926E+003 
 1.3494081E+001  1.0763691E+003 
 1.3510992E+001  1.0330570E+003 
 1.3527903E+001  1.0021257E+003 
 1.3544813E+001  9.7384460E+002 
 1.3561724E+001  9.5423486E+002 
 1.3578633E+001  9.3789447E+002 
 1.3595544E+001  9.2336908E+002 
 1.3612454E+001  9.2237988E+002 
 1.3629365E+001  9.2701697E+002 
 1.3646276E+001  9.3013672E+002 
 1.3663185E+001  9.2978821E+002 
 1.3680096E+001  9.3088739E+002 
 1.3697006E+001  9.3925336E+002 
 1.3713917E+001  9.5104742E+002 
 1.3730827E+001  9.7567322E+002 
 1.3747737E+001  1.0159987E+003 
 1.3764647E+001  1.0612246E+003 
 1.3781558E+001  1.1118030E+003 
 1.3798469E+001  1.1659578E+003 
 1.3815379E+001  1.2289966E+003 
 1.3832290E+001  1.2964897E+003 
 1.3849199E+001  1.3436555E+003 
 1.3866110E+001  1.3574540E+003 
 1.3883020E+001  1.3539930E+003 
 1.3899931E+001  1.3355175E+003 
 1.3916842E+001  1.2972087E+003 
 1.3933751E+001  1.2477377E+003 
 1.3950662E+001  1.1900731E+003 
 1.3967572E+001  1.1298402E+003 
 1.3984483E+001  1.0793958E+003 
 1.4001393E+001  1.0453925E+003 
 1.4018304E+001  1.0250720E+003 
 1.4035213E+001  1.0145536E+003 
 1.4052124E+001  1.0064489E+003 
 1.4069035E+001  9.9657379E+002 
 1.4085945E+001  9.9379297E+002 
 1.4102856E+001  9.9859918E+002 
 1.4119765E+001  1.0079506E+003 
 1.4136676E+001  1.0121923E+003 
 1.4153586E+001  1.0088972E+003 
 1.4170497E+001  1.0101206E+003 
 1.4187407E+001  1.0288444E+003 
 1.4204317E+001  1.0667646E+003 
 1.4221228E+001  1.1239563E+003 
 1.4238138E+001  1.2099332E+003 
 1.4255049E+001  1.3268640E+003 
 1.4271959E+001  1.4709978E+003 
 1.4288870E+001  1.6407911E+003 
 1.4305779E+001  1.8056084E+003 
 1.4322690E+001  1.9430320E+003 
 1.4339601E+001  2.0326327E+003 
 1.4356511E+001  2.0477579E+003 
 1.4373422E+001  1.9857745E+003 
 1.4390331E+001  1.8636036E+003 
 1.4407242E+001  1.7066471E+003 
 1.4424152E+001  1.5331667E+003 
 1.4441063E+001  1.3728616E+003 
 1.4457973E+001  1.2372489E+003 
 1.4474883E+001  1.1350132E+003 
 1.4491794E+001  1.0697097E+003 
 1.4508704E+001  1.0276234E+003 
 1.4525615E+001  1.0019813E+003 
 1.4542525E+001  9.8827588E+002 
 1.4559436E+001  9.8071478E+002 
 1.4576345E+001  9.7377417E+002 
 1.4593256E+001  9.6832788E+002 
 1.4610167E+001  9.6807086E+002 
 1.4627077E+001  9.7065491E+002 
 1.4643988E+001  9.6895264E+002 
 1.4660897E+001  9.7154852E+002 
 1.4677808E+001  9.7939532E+002 
 1.4694718E+001  9.8508954E+002 
 1.4711629E+001  9.9364178E+002 
 1.4728539E+001  1.0146071E+003 
 1.4745449E+001  1.0479435E+003 
 1.4762360E+001  1.0908622E+003 
 1.4779270E+001  1.1470872E+003 
 1.4796181E+001  1.2140111E+003 
 1.4813091E+001  1.2821252E+003 
 1.4830002E+001  1.3420070E+003 
 1.4846911E+001  1.3897418E+003 
 1.4863822E+001  1.4139536E+003 
 1.4880733E+001  1.4149213E+003 
 1.4897643E+001  1.3969182E+003 
 1.4914554E+001  1.3621100E+003 
 1.4931463E+001  1.3123723E+003 
 1.4948374E+001  1.2541666E+003 
 1.4965284E+001  1.1986136E+003 
 1.4982195E+001  1.1555757E+003 
 1.4999105E+001  1.1417977E+003 
 1.5016016E+001  1.1532780E+003 
 1.5032926E+001  1.1916527E+003 
 1.5049836E+001  1.2722235E+003 
 1.5066747E+001  1.4087667E+003 
 1.5083657E+001  1.6147034E+003 
 1.5100568E+001  1.8921438E+003 
 1.5117477E+001  2.2270642E+003 
 1.5134388E+001  2.5995000E+003 
 1.5151299E+001  2.9783699E+003 
 1.5168209E+001  3.3042449E+003 
 1.5185120E+001  3.5148323E+003 
 1.5202029E+001  3.5726575E+003 
 1.5218940E+001  3.4431436E+003 
 1.5235850E+001  3.1236086E+003 
 1.5252761E+001  2.7051824E+003 
 1.5269671E+001  2.3205591E+003 
 1.5286582E+001  2.0240939E+003 
 1.5303492E+001  1.8229318E+003 
 1.5320402E+001  1.7124650E+003 
 1.5337313E+001  1.6702416E+003 
 1.5354223E+001  1.6804312E+003 
 1.5371134E+001  1.7222771E+003 
 1.5388043E+001  1.7667820E+003 
 1.5404954E+001  1.7937242E+003 
 1.5421865E+001  1.8001799E+003 
 1.5438775E+001  1.8037030E+003 
 1.5455686E+001  1.8097100E+003 
 1.5472595E+001  1.8317417E+003 
 1.5489506E+001  1.8952628E+003 
 1.5506416E+001  1.9889955E+003 
 1.5523327E+001  2.0841472E+003 
 1.5540237E+001  2.1702051E+003 
 1.5557148E+001  2.2345452E+003 
 1.5574058E+001  2.2481431E+003 
 1.5590968E+001  2.1951382E+003 
 1.5607879E+001  2.0879009E+003 
 1.5624789E+001  1.9378691E+003 
 1.5641700E+001  1.7748435E+003 
 1.5658609E+001  1.6179362E+003 
 1.5675520E+001  1.4746729E+003 
 1.5692430E+001  1.3636237E+003 
 1.5709341E+001  1.2876649E+003 
 1.5726252E+001  1.2380172E+003 
 1.5743161E+001  1.2125824E+003 
 1.5760072E+001  1.2046364E+003 
 1.5776982E+001  1.2135927E+003 
 1.5793893E+001  1.2435599E+003 
 1.5810803E+001  1.2985638E+003 
 1.5827714E+001  1.3874144E+003 
 1.5844624E+001  1.5109587E+003 
 1.5861534E+001  1.6684971E+003 
 1.5878445E+001  1.8541100E+003 
 1.5895355E+001  2.0517683E+003 
 1.5912266E+001  2.2446055E+003 
 1.5929175E+001  2.4079919E+003 
 1.5946086E+001  2.5056750E+003 
 1.5962996E+001  2.5220835E+003 
 1.5979907E+001  2.4827798E+003 
 1.5996818E+001  2.4244016E+003 
 1.6013727E+001  2.3658301E+003 
 1.6030638E+001  2.3232576E+003 
 1.6047548E+001  2.3157686E+003 
 1.6064459E+001  2.3463926E+003 
 1.6081369E+001  2.4104268E+003 
 1.6098280E+001  2.4935293E+003 
 1.6115191E+001  2.5484709E+003 
 1.6132101E+001  2.5430442E+003 
 1.6149012E+001  2.4718809E+003 
 1.6165920E+001  2.3285491E+003 
 1.6182831E+001  2.1387998E+003 
 1.6199741E+001  1.9110468E+003 
 1.6216652E+001  1.6801814E+003 
 1.6233562E+001  1.4908873E+003 
 1.6250473E+001  1.3442926E+003 
 1.6267384E+001  1.2279094E+003 
 1.6284294E+001  1.1399109E+003 
 1.6301205E+001  1.0811051E+003 
 1.6318115E+001  1.0424974E+003 
 1.6335024E+001  1.0160503E+003 
 1.6351934E+001  1.0042110E+003 
 1.6368845E+001  9.9492535E+002 
 1.6385756E+001  9.8240991E+002 
 1.6402666E+001  9.8069092E+002 
 1.6419577E+001  9.8803107E+002 
 1.6436487E+001  1.0016115E+003 
 1.6453398E+001  1.0289094E+003 
 1.6470308E+001  1.0736188E+003 
 1.6487219E+001  1.1336360E+003 
 1.6504129E+001  1.2095547E+003 
 1.6521038E+001  1.3056963E+003 
 1.6537949E+001  1.4023722E+003 
 1.6554859E+001  1.4789949E+003 
 1.6571770E+001  1.5292001E+003 
 1.6588680E+001  1.5481891E+003 
 1.6605591E+001  1.5353402E+003 
 1.6622501E+001  1.4986454E+003 
 1.6639412E+001  1.4496093E+003 
 1.6656322E+001  1.4049006E+003 
 1.6673233E+001  1.3761407E+003 
 1.6690144E+001  1.3680079E+003 
 1.6707052E+001  1.3862988E+003 
 1.6723963E+001  1.4176012E+003 
 1.6740873E+001  1.4633723E+003 
 1.6757784E+001  1.4949972E+003 
 1.6774694E+001  1.4837935E+003 
 1.6791605E+001  1.4327379E+003 
 1.6808516E+001  1.3519551E+003 
 1.6825426E+001  1.2552089E+003 
 1.6842337E+001  1.1654922E+003 
 1.6859247E+001  1.1085576E+003 
 1.6876158E+001  1.0965494E+003 
 1.6893066E+001  1.1281271E+003 
 1.6909977E+001  1.2020841E+003 
 1.6926888E+001  1.3007958E+003 
 1.6943798E+001  1.4007106E+003 
 1.6960709E+001  1.4843503E+003 
 1.6977619E+001  1.5455946E+003 
 1.6994530E+001  1.5878313E+003 
 1.7011440E+001  1.6191003E+003 
 1.7028351E+001  1.6525460E+003 
 1.7045261E+001  1.7053606E+003 
 1.7062170E+001  1.7790177E+003 
 1.7079081E+001  1.8547432E+003 
 1.7095991E+001  1.9399167E+003 
 1.7112902E+001  2.0194562E+003 
 1.7129812E+001  2.0416938E+003 
 1.7146723E+001  1.9799863E+003 
 1.7163633E+001  1.8448883E+003 
 1.7180544E+001  1.6630773E+003 
 1.7197454E+001  1.4662505E+003 
 1.7214365E+001  1.2823363E+003 
 1.7231276E+001  1.1290508E+003 
 1.7248184E+001  1.0167148E+003 
 1.7265095E+001  9.5984399E+002 
 1.7282005E+001  9.7586841E+002 
 1.7298916E+001  1.0592135E+003 
 1.7315826E+001  1.1979218E+003 
 1.7332737E+001  1.3868878E+003 
 1.7349648E+001  1.6051003E+003 
 1.7366558E+001  1.8222556E+003 
 1.7383469E+001  2.0140651E+003 
 1.7400379E+001  2.1501211E+003 
 1.7417290E+001  2.1980742E+003 
 1.7434198E+001  2.1472688E+003 
 1.7451109E+001  1.9990825E+003 
 1.7468019E+001  1.7834821E+003 
 1.7484930E+001  1.5522838E+003 
 1.7501841E+001  1.3291041E+003 
 1.7518751E+001  1.1395477E+003 
 1.7535662E+001  1.0019639E+003 
 1.7552572E+001  9.1322418E+002 
 1.7569483E+001  8.6174890E+002 
 1.7586393E+001  8.4331494E+002 
 1.7603302E+001  8.5695258E+002 
 1.7620213E+001  9.0141071E+002 
 1.7637123E+001  9.7420398E+002 
 1.7654034E+001  1.0596294E+003 
 1.7670944E+001  1.1503530E+003 
 1.7687855E+001  1.2307809E+003 
 1.7704765E+001  1.2865552E+003 
 1.7721676E+001  1.3109215E+003 
 1.7738586E+001  1.2964602E+003 
 1.7755497E+001  1.2452206E+003 
 1.7772408E+001  1.1646903E+003 
 1.7789316E+001  1.0677317E+003 
 1.7806227E+001  9.7500323E+002 
 1.7823137E+001  9.0270477E+002 
 1.7840048E+001  8.6272217E+002 
 1.7856958E+001  8.4671954E+002 
 1.7873869E+001  8.4885565E+002 
 1.7890779E+001  8.5880316E+002 
 1.7907690E+001  8.6588129E+002 
 1.7924601E+001  8.7172394E+002 
 1.7941511E+001  8.7826056E+002 
 1.7958422E+001  8.8426721E+002 
 1.7975330E+001  9.0214362E+002 
 1.7992241E+001  9.4064056E+002 
 1.8009151E+001  9.9328943E+002 
 1.8026062E+001  1.0650834E+003 
 1.8042973E+001  1.1465742E+003 
 1.8059883E+001  1.2179371E+003 
 1.8076794E+001  1.2649940E+003 
 1.8093704E+001  1.2776794E+003 
 1.8110615E+001  1.2521183E+003 
 1.8127525E+001  1.1936057E+003 
 1.8144436E+001  1.1156632E+003 
 1.8161345E+001  1.0336646E+003 
 1.8178255E+001  9.5321796E+002 
 1.8195166E+001  8.8237415E+002 
 1.8212076E+001  8.3347870E+002 
 1.8228987E+001  8.0074799E+002 
 1.8245897E+001  7.8418933E+002 
 1.8262808E+001  7.8260596E+002 
 1.8279718E+001  7.8976788E+002 
 1.8296629E+001  8.0461481E+002 
 1.8313540E+001  8.2862195E+002 
 1.8330448E+001  8.7519659E+002 
 1.8347359E+001  9.6068707E+002 
 1.8364269E+001  1.0826877E+003 
 1.8381180E+001  1.2420267E+003 
 1.8398090E+001  1.4338661E+003 
 1.8415001E+001  1.6270359E+003 
 1.8431911E+001  1.7954585E+003 
 1.8448822E+001  1.9158469E+003 
 1.8465733E+001  1.9598983E+003 
 1.8482643E+001  1.9208810E+003 
 1.8499554E+001  1.8069094E+003 
 1.8516462E+001  1.6278853E+003 
 1.8533373E+001  1.4167599E+003 
 1.8550283E+001  1.2214276E+003 
 1.8567194E+001  1.0541489E+003 
 1.8584105E+001  9.1554718E+002 
 1.8601015E+001  8.1601965E+002 
 1.8617926E+001  7.4758771E+002 
 1.8634836E+001  7.0476917E+002 
 1.8651747E+001  6.8248480E+002 
 1.8668657E+001  6.7583777E+002 
 1.8685568E+001  6.7961993E+002 
 1.8702477E+001  6.9295996E+002 
 1.8719387E+001  7.2426215E+002 
 1.8736298E+001  7.7430975E+002 
 1.8753208E+001  8.4387146E+002 
 1.8770119E+001  9.3818201E+002 
 1.8787029E+001  1.0489250E+003 
 1.8803940E+001  1.1607146E+003 
 1.8820850E+001  1.2523259E+003 
 1.8837761E+001  1.3233480E+003 
 1.8854671E+001  1.3618895E+003 
 1.8871580E+001  1.3535322E+003 
 1.8888491E+001  1.3013527E+003 
 1.8905401E+001  1.2153928E+003 
 1.8922312E+001  1.1022933E+003 
 1.8939222E+001  9.8678406E+002 
 1.8956133E+001  8.9676343E+002 
 1.8973043E+001  8.2491479E+002 
 1.8989954E+001  7.7132947E+002 
 1.9006865E+001  7.4246277E+002 
 1.9023775E+001  7.2991437E+002 
 1.9040686E+001  7.2086255E+002 
 1.9057594E+001  7.1439191E+002 
 1.9074505E+001  7.0837061E+002 
 1.9091415E+001  6.9717877E+002 
 1.9108326E+001  6.8261487E+002 
 1.9125237E+001  6.6851062E+002 
 1.9142147E+001  6.5675775E+002 
 1.9159058E+001  6.4684833E+002 
 1.9175968E+001  6.4200360E+002 
 1.9192879E+001  6.4035315E+002 
 1.9209789E+001  6.3975751E+002 
 1.9226700E+001  6.4252600E+002 
 1.9243608E+001  6.4745569E+002 
 1.9260519E+001  6.5133246E+002 
 1.9277430E+001  6.5676990E+002 
 1.9294340E+001  6.6170551E+002 
 1.9311251E+001  6.5991205E+002 
 1.9328161E+001  6.5725116E+002 
 1.9345072E+001  6.6235547E+002 
 1.9361982E+001  6.7369177E+002 
 1.9378893E+001  6.8867847E+002 
 1.9395803E+001  7.1434357E+002 
 1.9412714E+001  7.5240088E+002 
 1.9429623E+001  8.0076221E+002 
 1.9446533E+001  8.6115796E+002 
 1.9463444E+001  9.4734906E+002 
 1.9480354E+001  1.0639259E+003 
 1.9497265E+001  1.2067479E+003 
 1.9514175E+001  1.3752396E+003 
 1.9531086E+001  1.5607363E+003 
 1.9547997E+001  1.7492434E+003 
 1.9564907E+001  1.9130425E+003 
 1.9581818E+001  2.0333654E+003 
 1.9598726E+001  2.0848999E+003 
 1.9615637E+001  2.0611418E+003 
 1.9632547E+001  1.9816952E+003 
 1.9649458E+001  1.8734680E+003 
 1.9666368E+001  1.7567047E+003 
 1.9683279E+001  1.6690919E+003 
 1.9700190E+001  1.6218802E+003 
 1.9717100E+001  1.5910303E+003 
 1.9734011E+001  1.5805634E+003 
 1.9750921E+001  1.5796670E+003 
 1.9767832E+001  1.5789363E+003 
 1.9784740E+001  1.5560052E+003 
 1.9801651E+001  1.4935438E+003 
 1.9818562E+001  1.3887823E+003 
 1.9835472E+001  1.2575123E+003 
 1.9852383E+001  1.1267502E+003 
 1.9869293E+001  1.0199298E+003 
 1.9886204E+001  9.4613721E+002 
 1.9903114E+001  8.9855597E+002 
 1.9920025E+001  8.7817706E+002 
 1.9936935E+001  8.8166168E+002 
 1.9953846E+001  9.0097577E+002 
 1.9970755E+001  9.3188129E+002 
 1.9987665E+001  9.7429108E+002 
 2.0004576E+001  1.0242241E+003 
 2.0021486E+001  1.0749633E+003 
 2.0038397E+001  1.1226115E+003 
 2.0055307E+001  1.1670430E+003 
 2.0072218E+001  1.1962303E+003 
 2.0089128E+001  1.2033555E+003 
 2.0106039E+001  1.1975359E+003 
 2.0122950E+001  1.1791927E+003 
 2.0139860E+001  1.1569274E+003 
 2.0156769E+001  1.1433861E+003 
 2.0173679E+001  1.1467599E+003 
 2.0190590E+001  1.1636920E+003 
 2.0207500E+001  1.1926865E+003 
 2.0224411E+001  1.2392761E+003 
 2.0241322E+001  1.3000879E+003 
 2.0258232E+001  1.3581503E+003 
 2.0275143E+001  1.3951990E+003 
 2.0292053E+001  1.4031349E+003 
 2.0308964E+001  1.3804839E+003 
 2.0325872E+001  1.3427413E+003 
 2.0342783E+001  1.3077241E+003 
 2.0359694E+001  1.2709226E+003 
 2.0376604E+001  1.2284612E+003 
 2.0393515E+001  1.1940422E+003 
 2.0410425E+001  1.1670599E+003 
 2.0427336E+001  1.1300363E+003 
 2.0444246E+001  1.0830116E+003 
 2.0461157E+001  1.0310109E+003 
 2.0478067E+001  9.7170288E+002 
 2.0494978E+001  9.1155670E+002 
 2.0511887E+001  8.6014471E+002 
 2.0528797E+001  8.2156866E+002 
 2.0545708E+001  7.9518524E+002 
 2.0562618E+001  7.8122668E+002 
 2.0579529E+001  7.7420941E+002 
 2.0596439E+001  7.6831628E+002 
 2.0613350E+001  7.5932855E+002 
 2.0630260E+001  7.5466949E+002 
 2.0647171E+001  7.5648529E+002 
 2.0664082E+001  7.4999951E+002 
 2.0680992E+001  7.4003564E+002 
 2.0697901E+001  7.3368945E+002 
 2.0714811E+001  7.2918152E+002 
 2.0731722E+001  7.2631934E+002 
 2.0748632E+001  7.3154633E+002 
 2.0765543E+001  7.4308527E+002 
 2.0782454E+001  7.5958221E+002 
 2.0799364E+001  7.9093866E+002 
 2.0816275E+001  8.4327167E+002 
 2.0833185E+001  9.0978259E+002 
 2.0850096E+001  9.8924127E+002 
 2.0867004E+001  1.0955151E+003 
 2.0883915E+001  1.2300302E+003 
 2.0900826E+001  1.3783462E+003 
 2.0917736E+001  1.5237097E+003 
 2.0934647E+001  1.6556533E+003 
 2.0951557E+001  1.7637899E+003 
 2.0968468E+001  1.8272218E+003 
 2.0985378E+001  1.8318123E+003 
 2.1002289E+001  1.7743600E+003 
 2.1019199E+001  1.6549393E+003 
 2.1036110E+001  1.4945730E+003 
 2.1053019E+001  1.3273141E+003 
 2.1069929E+001  1.1733159E+003 
 2.1086840E+001  1.0387222E+003 
 2.1103750E+001  9.3286346E+002 
 2.1120661E+001  8.6037091E+002 
 2.1137571E+001  8.0854858E+002 
 2.1154482E+001  7.7375110E+002 
 2.1171392E+001  7.6188940E+002 
 2.1188303E+001  7.6267389E+002 
 2.1205214E+001  7.6208820E+002 
 2.1222124E+001  7.6448126E+002 
 2.1239033E+001  7.7266919E+002 
 2.1255943E+001  7.7782031E+002 
 2.1272854E+001  7.8127026E+002 
 2.1289764E+001  7.8560388E+002 
 2.1306675E+001  7.8847687E+002 
 2.1323586E+001  7.8506268E+002 
 2.1340496E+001  7.7683533E+002 
 2.1357407E+001  7.6934821E+002 
 2.1374317E+001  7.6190979E+002 
 2.1391228E+001  7.5341516E+002 
 2.1408138E+001  7.5009216E+002 
 2.1425047E+001  7.5651544E+002 
 2.1441957E+001  7.7185242E+002 
 2.1458868E+001  7.9753540E+002 
 2.1475779E+001  8.3674200E+002 
 2.1492689E+001  8.9434692E+002 
 2.1509600E+001  9.6729736E+002 
 2.1526510E+001  1.0497935E+003 
 2.1543421E+001  1.1384780E+003 
 2.1560331E+001  1.2183854E+003 
 2.1577242E+001  1.2763489E+003 
 2.1594151E+001  1.3110155E+003 
 2.1611061E+001  1.3209158E+003 
 2.1627972E+001  1.3003070E+003 
 2.1644882E+001  1.2517468E+003 
 2.1661793E+001  1.1899121E+003 
 2.1678703E+001  1.1221167E+003 
 2.1695614E+001  1.0583685E+003 
 2.1712524E+001  1.0123769E+003 
 2.1729435E+001  9.8842584E+002 
 2.1746346E+001  9.7849841E+002 
 2.1763256E+001  9.7656567E+002 
 2.1780165E+001  9.8840723E+002 
 2.1797075E+001  1.0089156E+003 
 2.1813986E+001  1.0313796E+003 
 2.1830896E+001  1.0580746E+003 
 2.1847807E+001  1.0875051E+003 
 2.1864717E+001  1.1167501E+003 
 2.1881628E+001  1.1408627E+003 
 2.1898539E+001  1.1631692E+003 
 2.1915449E+001  1.1915173E+003 
 2.1932360E+001  1.2194281E+003 
 2.1949270E+001  1.2526570E+003 
 2.1966179E+001  1.3059335E+003 
 2.1983089E+001  1.3797678E+003 
 2.2000000E+001  0.0000000E+000
