# Supplementary material for: Application of singular value decomposition analysis to time-dependent powder diffraction data of an in-situ photodimerization reaction
Source: J Synchrotron Radiat. 2014 Apr 2;21(Pt 3):554–60. doi: 10.1107/S1600577514004366 (PMC4333817; doi:10.1107/S1600577514004366)
Supplement: Supplementary file 1 [file s-21-00554-sup1.zip › 1cha/1chai_12.chi]

 3.5000501E+000  0.0000000E+000 
 3.5169604E+000  3.3297253E+003 
 3.5338709E+000  3.2433384E+003 
 3.5507813E+000  2.3427000E+003 
 3.5676916E+000  2.3476370E+003 
 3.5846019E+000  2.4660518E+003 
 3.6015124E+000  2.2073374E+003 
 3.6184227E+000  2.6551880E+003 
 3.6353331E+000  3.2433110E+003 
 3.6522434E+000  2.9440034E+003 
 3.6691539E+000  3.5984409E+003 
 3.6860642E+000  3.9386646E+003 
 3.7029746E+000  3.9954351E+003 
 3.7198849E+000  4.1514839E+003 
 3.7367954E+000  4.6564673E+003 
 3.7537057E+000  4.5827871E+003 
 3.7706161E+000  4.6188730E+003 
 3.7875264E+000  4.5725459E+003 
 3.8044369E+000  4.6879746E+003 
 3.8213472E+000  5.1188657E+003 
 3.8382576E+000  5.0270200E+003 
 3.8551679E+000  5.3598281E+003 
 3.8720784E+000  5.6732378E+003 
 3.8889887E+000  6.5786807E+003 
 3.9058990E+000  8.5804111E+003 
 3.9228094E+000  1.1229471E+004 
 3.9397199E+000  1.4736425E+004 
 3.9566302E+000  1.9016883E+004 
 3.9735405E+000  2.2631668E+004 
 3.9904509E+000  2.5604264E+004 
 4.0073614E+000  2.8178066E+004 
 4.0242715E+000  2.8522988E+004 
 4.0411820E+000  2.7555652E+004 
 4.0580926E+000  2.6930498E+004 
 4.0750027E+000  2.3165168E+004 
 4.0919132E+000  2.0059855E+004 
 4.1088238E+000  1.6506203E+004 
 4.1257339E+000  1.3131079E+004 
 4.1426444E+000  1.0810337E+004 
 4.1595545E+000  8.5113184E+003 
 4.1764650E+000  6.5964648E+003 
 4.1933756E+000  6.0591157E+003 
 4.2102857E+000  5.4368101E+003 
 4.2271962E+000  4.3730439E+003 
 4.2441068E+000  4.0589258E+003 
 4.2610168E+000  3.5773650E+003 
 4.2779274E+000  3.4806099E+003 
 4.2948375E+000  3.2784275E+003 
 4.3117480E+000  3.0195996E+003 
 4.3286586E+000  2.8417517E+003 
 4.3455687E+000  2.7245034E+003 
 4.3624792E+000  2.7172539E+003 
 4.3793898E+000  2.6267373E+003 
 4.3962998E+000  2.2177644E+003 
 4.4132104E+000  2.4411563E+003 
 4.4301205E+000  2.6112156E+003 
 4.4470310E+000  2.0015415E+003 
 4.4639416E+000  2.1363425E+003 
 4.4808517E+000  2.2352275E+003 
 4.4977622E+000  1.8894495E+003 
 4.5146728E+000  1.9453641E+003 
 4.5315828E+000  2.1428076E+003 
 4.5484934E+000  2.1223723E+003 
 4.5654039E+000  2.2289097E+003 
 4.5823140E+000  2.4476887E+003 
 4.5992246E+000  2.1400654E+003 
 4.6161346E+000  2.2682004E+003 
 4.6330452E+000  2.2276414E+003 
 4.6499557E+000  2.3312168E+003 
 4.6668658E+000  2.3037837E+003 
 4.6837764E+000  2.0905742E+003 
 4.7006869E+000  1.9841273E+003 
 4.7175970E+000  2.1314836E+003 
 4.7345076E+000  2.2610972E+003 
 4.7514176E+000  2.2227539E+003 
 4.7683282E+000  2.2384141E+003 
 4.7852387E+000  2.1803228E+003 
 4.8021488E+000  2.4766543E+003 
 4.8190594E+000  2.4424524E+003 
 4.8359699E+000  2.5119204E+003 
 4.8528800E+000  2.4175952E+003 
 4.8697906E+000  2.3590833E+003 
 4.8867006E+000  2.4033428E+003 
 4.9036112E+000  2.2489573E+003 
 4.9205217E+000  2.1592358E+003 
 4.9374318E+000  2.2715444E+003 
 4.9543424E+000  1.9590854E+003 
 4.9712529E+000  1.7837964E+003 
 4.9881630E+000  2.1377957E+003 
 5.0050735E+000  1.9211559E+003 
 5.0219836E+000  1.8180090E+003 
 5.0388942E+000  1.7709366E+003 
 5.0558047E+000  1.7890786E+003 
 5.0727148E+000  1.8082198E+003 
 5.0896254E+000  1.8191949E+003 
 5.1065359E+000  1.6971888E+003 
 5.1234460E+000  1.5812128E+003 
 5.1403565E+000  1.7559191E+003 
 5.1572666E+000  1.6197823E+003 
 5.1741772E+000  1.3504392E+003 
 5.1910877E+000  1.4033878E+003 
 5.2079978E+000  1.1349053E+003 
 5.2249084E+000  1.2483840E+003 
 5.2418189E+000  1.2527618E+003 
 5.2587290E+000  1.2096046E+003 
 5.2756395E+000  1.2725479E+003 
 5.2925496E+000  1.2961852E+003 
 5.3094602E+000  1.3074526E+003 
 5.3263707E+000  1.4628331E+003 
 5.3432808E+000  1.2365864E+003 
 5.3601913E+000  1.1825918E+003 
 5.3771019E+000  1.2912870E+003 
 5.3940120E+000  1.3386447E+003 
 5.4109225E+000  1.5152720E+003 
 5.4278326E+000  1.8123668E+003 
 5.4447432E+000  2.1690020E+003 
 5.4616537E+000  2.5890720E+003 
 5.4785638E+000  3.0622017E+003 
 5.4954743E+000  3.6814739E+003 
 5.5123849E+000  4.6500581E+003 
 5.5292950E+000  5.9145547E+003 
 5.5462055E+000  7.4521890E+003 
 5.5631161E+000  9.9045859E+003 
 5.5800261E+000  1.2274879E+004 
 5.5969367E+000  1.5384749E+004 
 5.6138468E+000  1.8030953E+004 
 5.6307573E+000  1.9901611E+004 
 5.6476679E+000  2.0603576E+004 
 5.6645780E+000  1.9987807E+004 
 5.6814885E+000  1.7906920E+004 
 5.6983991E+000  1.4753099E+004 
 5.7153091E+000  1.2248822E+004 
 5.7322197E+000  8.8068555E+003 
 5.7491298E+000  6.8815132E+003 
 5.7660403E+000  5.0341982E+003 
 5.7829509E+000  3.7908831E+003 
 5.7998610E+000  3.0731804E+003 
 5.8167715E+000  2.6389939E+003 
 5.8336821E+000  2.5574927E+003 
 5.8505921E+000  2.9308181E+003 
 5.8675027E+000  3.6975754E+003 
 5.8844128E+000  4.9356313E+003 
 5.9013233E+000  6.9371758E+003 
 5.9182339E+000  9.4713809E+003 
 5.9351439E+000  1.3140729E+004 
 5.9520545E+000  1.6600838E+004 
 5.9689651E+000  2.0649908E+004 
 5.9858751E+000  2.3998338E+004 
 6.0027857E+000  2.5572875E+004 
 6.0196958E+000  2.5331084E+004 
 6.0366063E+000  2.3201072E+004 
 6.0535169E+000  1.9481930E+004 
 6.0704269E+000  1.5414633E+004 
 6.0873375E+000  1.1780760E+004 
 6.1042480E+000  8.7277979E+003 
 6.1211581E+000  6.6723882E+003 
 6.1380687E+000  5.1287974E+003 
 6.1549788E+000  3.9473311E+003 
 6.1718893E+000  3.3523201E+003 
 6.1887999E+000  2.9177407E+003 
 6.2057099E+000  2.5214912E+003 
 6.2226205E+000  2.2240188E+003 
 6.2395310E+000  1.9804832E+003 
 6.2564411E+000  1.7582178E+003 
 6.2733517E+000  1.6332443E+003 
 6.2902617E+000  1.5969464E+003 
 6.3071723E+000  1.5228120E+003 
 6.3240829E+000  1.4387140E+003 
 6.3409929E+000  1.6302290E+003 
 6.3579035E+000  1.8365719E+003 
 6.3748140E+000  2.0812703E+003 
 6.3917241E+000  2.4119792E+003 
 6.4086347E+000  3.0693289E+003 
 6.4255447E+000  4.2524160E+003 
 6.4424553E+000  6.1109917E+003 
 6.4593658E+000  9.0185664E+003 
 6.4762759E+000  1.2929148E+004 
 6.4931865E+000  1.9539336E+004 
 6.5100970E+000  2.7677176E+004 
 6.5270071E+000  3.5845313E+004 
 6.5439177E+000  4.5823398E+004 
 6.5608277E+000  5.2014746E+004 
 6.5777383E+000  5.3424848E+004 
 6.5946488E+000  5.0222539E+004 
 6.6115589E+000  4.2286621E+004 
 6.6284695E+000  3.1789992E+004 
 6.6453800E+000  2.1701551E+004 
 6.6622901E+000  1.4686275E+004 
 6.6792006E+000  1.0454887E+004 
 6.6961112E+000  7.2838755E+003 
 6.7130213E+000  5.5513188E+003 
 6.7299318E+000  4.3266606E+003 
 6.7468419E+000  3.5684343E+003 
 6.7637525E+000  3.1267131E+003 
 6.7806630E+000  2.9489521E+003 
 6.7975731E+000  2.9385835E+003 
 6.8144836E+000  2.9793245E+003 
 6.8313942E+000  3.4169712E+003 
 6.8483043E+000  4.0973198E+003 
 6.8652148E+000  4.9653979E+003 
 6.8821249E+000  6.0251465E+003 
 6.8990355E+000  6.8093594E+003 
 6.9159460E+000  7.4934751E+003 
 6.9328561E+000  7.9121904E+003 
 6.9497666E+000  7.8845215E+003 
 6.9666772E+000  7.4122959E+003 
 6.9835873E+000  6.5672500E+003 
 7.0004978E+000  5.4518022E+003 
 7.0174079E+000  4.3020454E+003 
 7.0343184E+000  3.2959683E+003 
 7.0512290E+000  2.5209866E+003 
 7.0681391E+000  1.9088861E+003 
 7.0850496E+000  1.5369514E+003 
 7.1019602E+000  1.3394783E+003 
 7.1188703E+000  1.2393951E+003 
 7.1357808E+000  1.2271738E+003 
 7.1526909E+000  1.2353940E+003 
 7.1696014E+000  1.2526289E+003 
 7.1865120E+000  1.2975597E+003 
 7.2034221E+000  1.2422610E+003 
 7.2203326E+000  1.1894681E+003 
 7.2372432E+000  1.1335659E+003 
 7.2541533E+000  1.0819728E+003 
 7.2710638E+000  1.0944801E+003 
 7.2879739E+000  1.1097800E+003 
 7.3048844E+000  1.1132539E+003 
 7.3217950E+000  1.1434086E+003 
 7.3387051E+000  1.1128434E+003 
 7.3556156E+000  1.0643595E+003 
 7.3725262E+000  1.1106621E+003 
 7.3894362E+000  1.0717366E+003 
 7.4063468E+000  1.0484370E+003 
 7.4232569E+000  1.0992043E+003 
 7.4401674E+000  1.1145999E+003 
 7.4570780E+000  1.1319240E+003 
 7.4739881E+000  1.1637219E+003 
 7.4908986E+000  1.2050162E+003 
 7.5078092E+000  1.2616967E+003 
 7.5247192E+000  1.3464293E+003 
 7.5416298E+000  1.4182645E+003 
 7.5585399E+000  1.4799110E+003 
 7.5754504E+000  1.6042102E+003 
 7.5923610E+000  1.6386760E+003 
 7.6092710E+000  1.6901060E+003 
 7.6261816E+000  1.8203688E+003 
 7.6430922E+000  1.9652029E+003 
 7.6600022E+000  2.1426155E+003 
 7.6769128E+000  2.3228132E+003 
 7.6938233E+000  2.5479128E+003 
 7.7107334E+000  2.8465977E+003 
 7.7276440E+000  3.2506304E+003 
 7.7445540E+000  3.7836089E+003 
 7.7614646E+000  4.3794165E+003 
 7.7783751E+000  5.1566509E+003 
 7.7952852E+000  6.6288862E+003 
 7.8121958E+000  8.9217412E+003 
 7.8291063E+000  1.2326249E+004 
 7.8460164E+000  1.7597260E+004 
 7.8629270E+000  2.4684490E+004 
 7.8798370E+000  3.5124617E+004 
 7.8967476E+000  4.9305582E+004 
 7.9136581E+000  6.5134891E+004 
 7.9305682E+000  7.8067672E+004 
 7.9474788E+000  8.2998297E+004 
 7.9643893E+000  7.8702953E+004 
 7.9812994E+000  6.5582305E+004 
 7.9982100E+000  5.0668500E+004 
 8.0151205E+000  3.8924125E+004 
 8.0320311E+000  2.8808998E+004 
 8.0489407E+000  2.0951945E+004 
 8.0658512E+000  1.5347867E+004 
 8.0827618E+000  1.1555960E+004 
 8.0996723E+000  9.1891992E+003 
 8.1165829E+000  7.8390083E+003 
 8.1334925E+000  7.3381836E+003 
 8.1504030E+000  7.6949385E+003 
 8.1673136E+000  8.6152500E+003 
 8.1842241E+000  1.0220789E+004 
 8.2011347E+000  1.2369265E+004 
 8.2180443E+000  1.5364546E+004 
 8.2349548E+000  1.8410957E+004 
 8.2518654E+000  2.1258484E+004 
 8.2687759E+000  2.3316924E+004 
 8.2856865E+000  2.3693248E+004 
 8.3025970E+000  2.2072734E+004 
 8.3195066E+000  1.8793514E+004 
 8.3364172E+000  1.4770824E+004 
 8.3533278E+000  1.1377218E+004 
 8.3702383E+000  8.6202832E+003 
 8.3871489E+000  6.7530430E+003 
 8.4040585E+000  5.5800063E+003 
 8.4209690E+000  4.9491221E+003 
 8.4378796E+000  4.6582373E+003 
 8.4547901E+000  4.5750635E+003 
 8.4717007E+000  4.6720283E+003 
 8.4886103E+000  4.9470249E+003 
 8.5055208E+000  5.4512144E+003 
 8.5224314E+000  6.4203008E+003 
 8.5393419E+000  8.0945630E+003 
 8.5562525E+000  1.0679333E+004 
 8.5731630E+000  1.4726850E+004 
 8.5900726E+000  2.0162408E+004 
 8.6069832E+000  2.8763301E+004 
 8.6238937E+000  3.9807801E+004 
 8.6408043E+000  5.1937164E+004 
 8.6577148E+000  6.2321930E+004 
 8.6746244E+000  6.6977609E+004 
 8.6915350E+000  6.5017465E+004 
 8.7084455E+000  5.7629738E+004 
 8.7253561E+000  4.4885535E+004 
 8.7422667E+000  3.2690246E+004 
 8.7591772E+000  2.2581613E+004 
 8.7760868E+000  1.5437690E+004 
 8.7929974E+000  1.0672651E+004 
 8.8099079E+000  7.5857363E+003 
 8.8268185E+000  5.6193286E+003 
 8.8437290E+000  4.3548359E+003 
 8.8606386E+000  3.5439988E+003 
 8.8775492E+000  2.9978447E+003 
 8.8944597E+000  2.5649531E+003 
 8.9113703E+000  2.2860774E+003 
 8.9282808E+000  2.0688262E+003 
 8.9451904E+000  1.8671653E+003 
 8.9621010E+000  1.7193722E+003 
 8.9790115E+000  1.5752854E+003 
 8.9959221E+000  1.4623333E+003 
 9.0128326E+000  1.3882107E+003 
 9.0297432E+000  1.2952067E+003 
 9.0466528E+000  1.1992286E+003 
 9.0635633E+000  1.1775031E+003 
 9.0804739E+000  1.1445071E+003 
 9.0973845E+000  1.0688726E+003 
 9.1142950E+000  1.0241847E+003 
 9.1312046E+000  9.7123901E+002 
 9.1481152E+000  9.3970691E+002 
 9.1650257E+000  9.3693250E+002 
 9.1819363E+000  9.4218738E+002 
 9.1988468E+000  9.3567950E+002 
 9.2157564E+000  9.3624933E+002 
 9.2326670E+000  9.3345740E+002 
 9.2495775E+000  9.2541650E+002 
 9.2664881E+000  9.7933948E+002 
 9.2833986E+000  9.7452026E+002 
 9.3003092E+000  9.9438177E+002 
 9.3172188E+000  1.0597710E+003 
 9.3341293E+000  1.1413927E+003 
 9.3510399E+000  1.2187083E+003 
 9.3679504E+000  1.3290581E+003 
 9.3848610E+000  1.4746790E+003 
 9.4017706E+000  1.6238182E+003 
 9.4186811E+000  1.7954895E+003 
 9.4355917E+000  2.0605178E+003 
 9.4525023E+000  2.4781169E+003 
 9.4694128E+000  3.1527007E+003 
 9.4863224E+000  4.1438989E+003 
 9.5032330E+000  5.4706489E+003 
 9.5201435E+000  7.0272515E+003 
 9.5370541E+000  8.7824873E+003 
 9.5539646E+000  1.0383081E+004 
 9.5708752E+000  1.1612466E+004 
 9.5877848E+000  1.2217157E+004 
 9.6046953E+000  1.2054082E+004 
 9.6216059E+000  1.1301870E+004 
 9.6385164E+000  1.0096712E+004 
 9.6554270E+000  8.9458428E+003 
 9.6723366E+000  8.1848975E+003 
 9.6892471E+000  8.0000259E+003 
 9.7061577E+000  8.2436592E+003 
 9.7230682E+000  8.7714951E+003 
 9.7399788E+000  9.4194590E+003 
 9.7568893E+000  9.9419932E+003 
 9.7737989E+000  1.0111979E+004 
 9.7907095E+000  9.8051357E+003 
 9.8076200E+000  9.0335146E+003 
 9.8245306E+000  7.8684697E+003 
 9.8414412E+000  6.4049229E+003 
 9.8583508E+000  5.0426089E+003 
 9.8752613E+000  3.9072388E+003 
 9.8921719E+000  3.1192131E+003 
 9.9090824E+000  2.5171262E+003 
 9.9259930E+000  2.1044666E+003 
 9.9429026E+000  1.8708236E+003 
 9.9598131E+000  1.7642064E+003 
 9.9767237E+000  1.7301981E+003 
 9.9936342E+000  1.6961654E+003 
 1.0010545E+001  1.6605780E+003 
 1.0027455E+001  1.6566700E+003 
 1.0044365E+001  1.6739611E+003 
 1.0061275E+001  1.7347166E+003 
 1.0078186E+001  1.7895260E+003 
 1.0095097E+001  1.8654938E+003 
 1.0112007E+001  1.9167196E+003 
 1.0128917E+001  1.9964946E+003 
 1.0145827E+001  2.1230554E+003 
 1.0162738E+001  2.2273330E+003 
 1.0179648E+001  2.3385637E+003 
 1.0196559E+001  2.5151563E+003 
 1.0213469E+001  2.7645896E+003 
 1.0230379E+001  3.1687209E+003 
 1.0247290E+001  3.7623496E+003 
 1.0264200E+001  4.7195859E+003 
 1.0281111E+001  6.2376079E+003 
 1.0298021E+001  8.5858984E+003 
 1.0314931E+001  1.2060973E+004 
 1.0331841E+001  1.7000078E+004 
 1.0348752E+001  2.3598205E+004 
 1.0365663E+001  3.1706402E+004 
 1.0382573E+001  3.9889996E+004 
 1.0399483E+001  4.4516746E+004 
 1.0416393E+001  4.2988652E+004 
 1.0433304E+001  3.6625313E+004 
 1.0450214E+001  2.8610750E+004 
 1.0467125E+001  2.0803209E+004 
 1.0484035E+001  1.4730017E+004 
 1.0500945E+001  1.0563831E+004 
 1.0517856E+001  7.5771143E+003 
 1.0534766E+001  5.4632998E+003 
 1.0551677E+001  4.1753594E+003 
 1.0568587E+001  3.3350293E+003 
 1.0585497E+001  2.8410564E+003 
 1.0602407E+001  2.5137500E+003 
 1.0619318E+001  2.2737344E+003 
 1.0636229E+001  2.0992356E+003 
 1.0653139E+001  1.9728916E+003 
 1.0670049E+001  1.8681583E+003 
 1.0686959E+001  1.8008993E+003 
 1.0703870E+001  1.7647296E+003 
 1.0720780E+001  1.7363849E+003 
 1.0737691E+001  1.7173955E+003 
 1.0754601E+001  1.7167998E+003 
 1.0771511E+001  1.7592211E+003 
 1.0788422E+001  1.8117109E+003 
 1.0805332E+001  1.8523274E+003 
 1.0822243E+001  1.8951807E+003 
 1.0839153E+001  1.9179578E+003 
 1.0856063E+001  1.9533900E+003 
 1.0872973E+001  1.9911123E+003 
 1.0889884E+001  2.0107867E+003 
 1.0906795E+001  2.0373163E+003 
 1.0923705E+001  2.0851091E+003 
 1.0940615E+001  2.1394849E+003 
 1.0957525E+001  2.2047312E+003 
 1.0974436E+001  2.3047036E+003 
 1.0991346E+001  2.5261089E+003 
 1.1008257E+001  2.9278210E+003 
 1.1025167E+001  3.5677888E+003 
 1.1042077E+001  4.5377832E+003 
 1.1058988E+001  5.9396538E+003 
 1.1075898E+001  7.8402114E+003 
 1.1092809E+001  1.0277343E+004 
 1.1109719E+001  1.3270572E+004 
 1.1126629E+001  1.6370382E+004 
 1.1143539E+001  1.8649947E+004 
 1.1160450E+001  1.9602127E+004 
 1.1177361E+001  1.8921973E+004 
 1.1194271E+001  1.6844158E+004 
 1.1211181E+001  1.4019309E+004 
 1.1228091E+001  1.1219621E+004 
 1.1245002E+001  8.9294561E+003 
 1.1261912E+001  7.1661113E+003 
 1.1278823E+001  5.9133496E+003 
 1.1295733E+001  5.1233486E+003 
 1.1312643E+001  4.5429561E+003 
 1.1329554E+001  4.1610938E+003 
 1.1346464E+001  3.8678694E+003 
 1.1363375E+001  3.5660776E+003 
 1.1380285E+001  3.3254292E+003 
 1.1397195E+001  3.1818472E+003 
 1.1414105E+001  3.1739932E+003 
 1.1431016E+001  3.3893867E+003 
 1.1447927E+001  3.8440767E+003 
 1.1464837E+001  4.5244556E+003 
 1.1481747E+001  5.3889468E+003 
 1.1498657E+001  6.3740942E+003 
 1.1515568E+001  7.3627583E+003 
 1.1532478E+001  8.0149282E+003 
 1.1549389E+001  8.2039492E+003 
 1.1566299E+001  7.8853174E+003 
 1.1583209E+001  7.0726689E+003 
 1.1600120E+001  5.9553086E+003 
 1.1617030E+001  4.7835679E+003 
 1.1633941E+001  3.7772876E+003 
 1.1650851E+001  2.9967542E+003 
 1.1667761E+001  2.4272693E+003 
 1.1684671E+001  2.0978955E+003 
 1.1701582E+001  2.0109657E+003 
 1.1718493E+001  2.1743828E+003 
 1.1735403E+001  2.5735022E+003 
 1.1752314E+001  3.3072068E+003 
 1.1769223E+001  4.3569360E+003 
 1.1786134E+001  5.6469375E+003 
 1.1803044E+001  7.2188379E+003 
 1.1819955E+001  8.9873545E+003 
 1.1836865E+001  1.0706292E+004 
 1.1853775E+001  1.2033804E+004 
 1.1870686E+001  1.2788700E+004 
 1.1887596E+001  1.3411326E+004 
 1.1904507E+001  1.4420574E+004 
 1.1921417E+001  1.6070758E+004 
 1.1938327E+001  1.8611805E+004 
 1.1955237E+001  2.2337729E+004 
 1.1972148E+001  2.7767119E+004 
 1.1989058E+001  3.4711129E+004 
 1.2005969E+001  4.1625453E+004 
 1.2022880E+001  4.5243168E+004 
 1.2039789E+001  4.3200285E+004 
 1.2056700E+001  3.6578480E+004 
 1.2073610E+001  2.8254053E+004 
 1.2090521E+001  2.0694203E+004 
 1.2107431E+001  1.4664749E+004 
 1.2124341E+001  1.0287410E+004 
 1.2141252E+001  7.2588496E+003 
 1.2158162E+001  5.1917505E+003 
 1.2175073E+001  3.8562595E+003 
 1.2191983E+001  3.0422627E+003 
 1.2208893E+001  2.5265193E+003 
 1.2225803E+001  2.1738071E+003 
 1.2242714E+001  1.9343525E+003 
 1.2259624E+001  1.7771825E+003 
 1.2276535E+001  1.6677827E+003 
 1.2293446E+001  1.6090570E+003 
 1.2310355E+001  1.5887927E+003 
 1.2327266E+001  1.5913853E+003 
 1.2344176E+001  1.6466021E+003 
 1.2361087E+001  1.7943262E+003 
 1.2377997E+001  2.0766763E+003 
 1.2394907E+001  2.5595444E+003 
 1.2411818E+001  3.3345618E+003 
 1.2428728E+001  4.4551343E+003 
 1.2445639E+001  5.9924580E+003 
 1.2462549E+001  7.9400688E+003 
 1.2479459E+001  1.0043176E+004 
 1.2496369E+001  1.1959120E+004 
 1.2513280E+001  1.3169505E+004 
 1.2530190E+001  1.3207410E+004 
 1.2547101E+001  1.2018630E+004 
 1.2564012E+001  1.0046018E+004 
 1.2580921E+001  7.9669150E+003 
 1.2597832E+001  6.2533765E+003 
 1.2614742E+001  4.9029175E+003 
 1.2631653E+001  3.8374961E+003 
 1.2648563E+001  3.1211216E+003 
 1.2665473E+001  2.6481584E+003 
 1.2682384E+001  2.3320623E+003 
 1.2699294E+001  2.1093188E+003 
 1.2716205E+001  1.9144452E+003 
 1.2733115E+001  1.7225038E+003 
 1.2750025E+001  1.5320326E+003 
 1.2766935E+001  1.3583745E+003 
 1.2783846E+001  1.2164259E+003 
 1.2800756E+001  1.1111211E+003 
 1.2817667E+001  1.0460532E+003 
 1.2834578E+001  1.0105512E+003 
 1.2851487E+001  1.0061441E+003 
 1.2868398E+001  1.0283749E+003 
 1.2885308E+001  1.0526929E+003 
 1.2902219E+001  1.0700085E+003 
 1.2919129E+001  1.0836754E+003 
 1.2936039E+001  1.1152301E+003 
 1.2952950E+001  1.1671704E+003 
 1.2969860E+001  1.2409272E+003 
 1.2986771E+001  1.3765793E+003 
 1.3003681E+001  1.5847043E+003 
 1.3020592E+001  1.8742678E+003 
 1.3037501E+001  2.2795046E+003 
 1.3054412E+001  2.8412222E+003 
 1.3071322E+001  3.6070999E+003 
 1.3088233E+001  4.5477393E+003 
 1.3105144E+001  5.6054917E+003 
 1.3122053E+001  6.6787153E+003 
 1.3138964E+001  7.5665776E+003 
 1.3155874E+001  8.0991890E+003 
 1.3172785E+001  8.2338105E+003 
 1.3189695E+001  7.9942554E+003 
 1.3206605E+001  7.5190488E+003 
 1.3223516E+001  6.9614736E+003 
 1.3240426E+001  6.3811919E+003 
 1.3257337E+001  5.8325908E+003 
 1.3274247E+001  5.3656211E+003 
 1.3291158E+001  4.9807510E+003 
 1.3308067E+001  4.6306191E+003 
 1.3324978E+001  4.2925557E+003 
 1.3341888E+001  3.9074558E+003 
 1.3358799E+001  3.4299587E+003 
 1.3375710E+001  2.9015339E+003 
 1.3392619E+001  2.3863101E+003 
 1.3409530E+001  1.9502150E+003 
 1.3426440E+001  1.6133521E+003 
 1.3443351E+001  1.3777520E+003 
 1.3460261E+001  1.2185186E+003 
 1.3477171E+001  1.1101323E+003 
 1.3494081E+001  1.0408923E+003 
 1.3510992E+001  9.9760004E+002 
 1.3527903E+001  9.6831873E+002 
 1.3544813E+001  9.4783936E+002 
 1.3561724E+001  9.3053558E+002 
 1.3578633E+001  9.1418585E+002 
 1.3595544E+001  8.9629755E+002 
 1.3612454E+001  8.8195612E+002 
 1.3629365E+001  8.7638275E+002 
 1.3646276E+001  8.7261981E+002 
 1.3663185E+001  8.6698145E+002 
 1.3680096E+001  8.6316229E+002 
 1.3697006E+001  8.7039532E+002 
 1.3713917E+001  8.9081598E+002 
 1.3730827E+001  9.1741211E+002 
 1.3747737E+001  9.4850623E+002 
 1.3764647E+001  9.8339673E+002 
 1.3781558E+001  1.0314562E+003 
 1.3798469E+001  1.0925934E+003 
 1.3815379E+001  1.1515187E+003 
 1.3832290E+001  1.2103275E+003 
 1.3849199E+001  1.2615693E+003 
 1.3866110E+001  1.2876948E+003 
 1.3883020E+001  1.2885504E+003 
 1.3899931E+001  1.2687021E+003 
 1.3916842E+001  1.2336384E+003 
 1.3933751E+001  1.1774905E+003 
 1.3950662E+001  1.1111390E+003 
 1.3967572E+001  1.0561982E+003 
 1.3984483E+001  1.0116717E+003 
 1.4001393E+001  9.8278094E+002 
 1.4018304E+001  9.7154938E+002 
 1.4035213E+001  9.7304694E+002 
 1.4052124E+001  9.7367084E+002 
 1.4069035E+001  9.6873767E+002 
 1.4085945E+001  9.6504272E+002 
 1.4102856E+001  9.6157562E+002 
 1.4119765E+001  9.6317584E+002 
 1.4136676E+001  9.7376990E+002 
 1.4153586E+001  9.8174310E+002 
 1.4170497E+001  9.8380774E+002 
 1.4187407E+001  9.9662689E+002 
 1.4204317E+001  1.0271064E+003 
 1.4221228E+001  1.0802125E+003 
 1.4238138E+001  1.1628796E+003 
 1.4255049E+001  1.2772937E+003 
 1.4271959E+001  1.4248052E+003 
 1.4288870E+001  1.5874951E+003 
 1.4305779E+001  1.7273040E+003 
 1.4322690E+001  1.8401036E+003 
 1.4339601E+001  1.9158126E+003 
 1.4356511E+001  1.9226846E+003 
 1.4373422E+001  1.8513937E+003 
 1.4390331E+001  1.7222905E+003 
 1.4407242E+001  1.5682672E+003 
 1.4424152E+001  1.4107183E+003 
 1.4441063E+001  1.2708746E+003 
 1.4457973E+001  1.1506639E+003 
 1.4474883E+001  1.0584747E+003 
 1.4491794E+001  1.0077305E+003 
 1.4508704E+001  9.7990387E+002 
 1.4525615E+001  9.6125885E+002 
 1.4542525E+001  9.4996906E+002 
 1.4559436E+001  9.4160223E+002 
 1.4576345E+001  9.3352136E+002 
 1.4593256E+001  9.2797552E+002 
 1.4610167E+001  9.2930328E+002 
 1.4627077E+001  9.3332611E+002 
 1.4643988E+001  9.3389862E+002 
 1.4660897E+001  9.3417670E+002 
 1.4677808E+001  9.3314844E+002 
 1.4694718E+001  9.3823584E+002 
 1.4711629E+001  9.5646045E+002 
 1.4728539E+001  9.8439398E+002 
 1.4745449E+001  1.0189038E+003 
 1.4762360E+001  1.0606740E+003 
 1.4779270E+001  1.1149730E+003 
 1.4796181E+001  1.1783920E+003 
 1.4813091E+001  1.2423024E+003 
 1.4830002E+001  1.3010726E+003 
 1.4846911E+001  1.3460297E+003 
 1.4863822E+001  1.3728215E+003 
 1.4880733E+001  1.3746011E+003 
 1.4897643E+001  1.3559880E+003 
 1.4914554E+001  1.3229404E+003 
 1.4931463E+001  1.2730328E+003 
 1.4948374E+001  1.2165410E+003 
 1.4965284E+001  1.1656744E+003 
 1.4982195E+001  1.1274619E+003 
 1.4999105E+001  1.1109541E+003 
 1.5016016E+001  1.1218535E+003 
 1.5032926E+001  1.1615974E+003 
 1.5049836E+001  1.2374606E+003 
 1.5066747E+001  1.3672205E+003 
 1.5083657E+001  1.5605862E+003 
 1.5100568E+001  1.8159673E+003 
 1.5117477E+001  2.1277339E+003 
 1.5134388E+001  2.4804111E+003 
 1.5151299E+001  2.8355359E+003 
 1.5168209E+001  3.1383438E+003 
 1.5185120E+001  3.3398293E+003 
 1.5202029E+001  3.3986731E+003 
 1.5218940E+001  3.2787749E+003 
 1.5235850E+001  2.9614985E+003 
 1.5252761E+001  2.5536931E+003 
 1.5269671E+001  2.1929292E+003 
 1.5286582E+001  1.9165812E+003 
 1.5303492E+001  1.7282744E+003 
 1.5320402E+001  1.6226271E+003 
 1.5337313E+001  1.5877551E+003 
 1.5354223E+001  1.6118948E+003 
 1.5371134E+001  1.6621771E+003 
 1.5388043E+001  1.7050354E+003 
 1.5404954E+001  1.7267175E+003 
 1.5421865E+001  1.7270502E+003 
 1.5438775E+001  1.7245441E+003 
 1.5455686E+001  1.7309192E+003 
 1.5472595E+001  1.7596816E+003 
 1.5489506E+001  1.8249918E+003 
 1.5506416E+001  1.9166415E+003 
 1.5523327E+001  2.0110962E+003 
 1.5540237E+001  2.0922839E+003 
 1.5557148E+001  2.1447166E+003 
 1.5574058E+001  2.1453633E+003 
 1.5590968E+001  2.0905620E+003 
 1.5607879E+001  1.9856497E+003 
 1.5624789E+001  1.8421661E+003 
 1.5641700E+001  1.6859172E+003 
 1.5658609E+001  1.5361809E+003 
 1.5675520E+001  1.4054487E+003 
 1.5692430E+001  1.3027319E+003 
 1.5709341E+001  1.2309791E+003 
 1.5726252E+001  1.1885233E+003 
 1.5743161E+001  1.1679698E+003 
 1.5760072E+001  1.1605575E+003 
 1.5776982E+001  1.1653734E+003 
 1.5793893E+001  1.1930652E+003 
 1.5810803E+001  1.2535070E+003 
 1.5827714E+001  1.3409401E+003 
 1.5844624E+001  1.4570695E+003 
 1.5861534E+001  1.6066978E+003 
 1.5878445E+001  1.7835020E+003 
 1.5895355E+001  1.9761663E+003 
 1.5912266E+001  2.1632961E+003 
 1.5929175E+001  2.3134265E+003 
 1.5946086E+001  2.3975564E+003 
 1.5962996E+001  2.4028843E+003 
 1.5979907E+001  2.3591741E+003 
 1.5996818E+001  2.3023728E+003 
 1.6013727E+001  2.2491748E+003 
 1.6030638E+001  2.2137563E+003 
 1.6047548E+001  2.2120017E+003 
 1.6064459E+001  2.2483809E+003 
 1.6081369E+001  2.3141411E+003 
 1.6098280E+001  2.3907830E+003 
 1.6115191E+001  2.4416074E+003 
 1.6132101E+001  2.4347485E+003 
 1.6149012E+001  2.3578196E+003 
 1.6165920E+001  2.2178389E+003 
 1.6182831E+001  2.0327839E+003 
 1.6199741E+001  1.8143092E+003 
 1.6216652E+001  1.6021084E+003 
 1.6233562E+001  1.4274214E+003 
 1.6250473E+001  1.2895333E+003 
 1.6267384E+001  1.1840209E+003 
 1.6284294E+001  1.1098490E+003 
 1.6301205E+001  1.0619980E+003 
 1.6318115E+001  1.0285659E+003 
 1.6335024E+001  1.0041982E+003 
 1.6351934E+001  9.9364655E+002 
 1.6368845E+001  9.9062067E+002 
 1.6385756E+001  9.8668066E+002 
 1.6402666E+001  9.8473102E+002 
 1.6419577E+001  9.8893341E+002 
 1.6436487E+001  1.0009008E+003 
 1.6453398E+001  1.0225938E+003 
 1.6470308E+001  1.0588002E+003 
 1.6487219E+001  1.1128829E+003 
 1.6504129E+001  1.1874851E+003 
 1.6521038E+001  1.2792366E+003 
 1.6537949E+001  1.3610089E+003 
 1.6554859E+001  1.4248319E+003 
 1.6571770E+001  1.4710300E+003 
 1.6588680E+001  1.4889309E+003 
 1.6605591E+001  1.4749116E+003 
 1.6622501E+001  1.4406488E+003 
 1.6639412E+001  1.3966603E+003 
 1.6656322E+001  1.3513119E+003 
 1.6673233E+001  1.3196571E+003 
 1.6690144E+001  1.3143317E+003 
 1.6707052E+001  1.3389066E+003 
 1.6723963E+001  1.3811317E+003 
 1.6740873E+001  1.4252830E+003 
 1.6757784E+001  1.4442716E+003 
 1.6774694E+001  1.4219312E+003 
 1.6791605E+001  1.3603481E+003 
 1.6808516E+001  1.2725404E+003 
 1.6825426E+001  1.1763962E+003 
 1.6842337E+001  1.0926785E+003 
 1.6859247E+001  1.0442687E+003 
 1.6876158E+001  1.0403638E+003 
 1.6893066E+001  1.0794956E+003 
 1.6909977E+001  1.1559900E+003 
 1.6926888E+001  1.2477559E+003 
 1.6943798E+001  1.3436832E+003 
 1.6960709E+001  1.4270411E+003 
 1.6977619E+001  1.4816902E+003 
 1.6994530E+001  1.5169481E+003 
 1.7011440E+001  1.5492632E+003 
 1.7028351E+001  1.5865675E+003 
 1.7045261E+001  1.6352249E+003 
 1.7062170E+001  1.6968390E+003 
 1.7079081E+001  1.7652974E+003 
 1.7095991E+001  1.8451836E+003 
 1.7112902E+001  1.9124916E+003 
 1.7129812E+001  1.9138992E+003 
 1.7146723E+001  1.8338633E+003 
 1.7163633E+001  1.6945924E+003 
 1.7180544E+001  1.5200353E+003 
 1.7197454E+001  1.3358932E+003 
 1.7214365E+001  1.1684891E+003 
 1.7231276E+001  1.0343179E+003 
 1.7248184E+001  9.4046765E+002 
 1.7265095E+001  8.9669299E+002 
 1.7282005E+001  9.1978204E+002 
 1.7298916E+001  9.9915326E+002 
 1.7315826E+001  1.1289238E+003 
 1.7332737E+001  1.3111963E+003 
 1.7349648E+001  1.5190265E+003 
 1.7366558E+001  1.7279110E+003 
 1.7383469E+001  1.9122617E+003 
 1.7400379E+001  2.0313711E+003 
 1.7417290E+001  2.0590432E+003 
 1.7434198E+001  1.9962888E+003 
 1.7451109E+001  1.8471444E+003 
 1.7468019E+001  1.6346498E+003 
 1.7484930E+001  1.4175287E+003 
 1.7501841E+001  1.2208579E+003 
 1.7518751E+001  1.0599769E+003 
 1.7535662E+001  9.4641998E+002 
 1.7552572E+001  8.7194995E+002 
 1.7569483E+001  8.2289691E+002 
 1.7586393E+001  8.0303271E+002 
 1.7603302E+001  8.1852820E+002 
 1.7620213E+001  8.6240479E+002 
 1.7637123E+001  9.2997510E+002 
 1.7654034E+001  1.0134073E+003 
 1.7670944E+001  1.1041605E+003 
 1.7687855E+001  1.1757736E+003 
 1.7704765E+001  1.2150442E+003 
 1.7721676E+001  1.2232935E+003 
 1.7738586E+001  1.1966779E+003 
 1.7755497E+001  1.1363530E+003 
 1.7772408E+001  1.0592721E+003 
 1.7789316E+001  9.7681628E+002 
 1.7806227E+001  8.9678082E+002 
 1.7823137E+001  8.3978790E+002 
 1.7840048E+001  8.0800415E+002 
 1.7856958E+001  7.9761945E+002 
 1.7873869E+001  8.0523547E+002 
 1.7890779E+001  8.1958801E+002 
 1.7907690E+001  8.2818994E+002 
 1.7924601E+001  8.3168762E+002 
 1.7941511E+001  8.3637787E+002 
 1.7958422E+001  8.4287164E+002 
 1.7975330E+001  8.6046136E+002 
 1.7992241E+001  8.9827057E+002 
 1.8009151E+001  9.4985852E+002 
 1.8026062E+001  1.0171236E+003 
 1.8042973E+001  1.0924119E+003 
 1.8059883E+001  1.1585610E+003 
 1.8076794E+001  1.1975109E+003 
 1.8093704E+001  1.2026290E+003 
 1.8110615E+001  1.1757023E+003 
 1.8127525E+001  1.1227960E+003 
 1.8144436E+001  1.0521173E+003 
 1.8161345E+001  9.7364893E+002 
 1.8178255E+001  8.9795013E+002 
 1.8195166E+001  8.3728668E+002 
 1.8212076E+001  7.9707538E+002 
 1.8228987E+001  7.6866217E+002 
 1.8245897E+001  7.5172504E+002 
 1.8262808E+001  7.4333252E+002 
 1.8279718E+001  7.4329346E+002 
 1.8296629E+001  7.5601990E+002 
 1.8313540E+001  7.8582623E+002 
 1.8330448E+001  8.4207007E+002 
 1.8347359E+001  9.2938171E+002 
 1.8364269E+001  1.0442838E+003 
 1.8381180E+001  1.1960345E+003 
 1.8398090E+001  1.3832793E+003 
 1.8415001E+001  1.5734917E+003 
 1.8431911E+001  1.7324683E+003 
 1.8448822E+001  1.8365995E+003 
 1.8465733E+001  1.8670399E+003 
 1.8482643E+001  1.8212623E+003 
 1.8499554E+001  1.7022665E+003 
 1.8516462E+001  1.5215619E+003 
 1.8533373E+001  1.3172411E+003 
 1.8550283E+001  1.1324563E+003 
 1.8567194E+001  9.8038092E+002 
 1.8584105E+001  8.6215308E+002 
 1.8601015E+001  7.7935388E+002 
 1.8617926E+001  7.2338470E+002 
 1.8634836E+001  6.8869672E+002 
 1.8651747E+001  6.6835040E+002 
 1.8668657E+001  6.6233453E+002 
 1.8685568E+001  6.6586304E+002 
 1.8702477E+001  6.7652814E+002 
 1.8719387E+001  7.0144519E+002 
 1.8736298E+001  7.4570587E+002 
 1.8753208E+001  8.1375244E+002 
 1.8770119E+001  8.9876520E+002 
 1.8787029E+001  9.9696118E+002 
 1.8803940E+001  1.1015376E+003 
 1.8820850E+001  1.1877349E+003 
 1.8837761E+001  1.2474877E+003 
 1.8854671E+001  1.2753896E+003 
 1.8871580E+001  1.2672324E+003 
 1.8888491E+001  1.2252343E+003 
 1.8905401E+001  1.1482056E+003 
 1.8922312E+001  1.0437913E+003 
 1.8939222E+001  9.3750244E+002 
 1.8956133E+001  8.4927167E+002 
 1.8973043E+001  7.8479205E+002 
 1.8989954E+001  7.4047931E+002 
 1.9006865E+001  7.1139240E+002 
 1.9023775E+001  6.9168689E+002 
 1.9040686E+001  6.7921521E+002 
 1.9057594E+001  6.7489508E+002 
 1.9074505E+001  6.7345355E+002 
 1.9091415E+001  6.6594910E+002 
 1.9108326E+001  6.5513098E+002 
 1.9125237E+001  6.4503308E+002 
 1.9142147E+001  6.3200830E+002 
 1.9159058E+001  6.2091302E+002 
 1.9175968E+001  6.1687885E+002 
 1.9192879E+001  6.1763531E+002 
 1.9209789E+001  6.2037817E+002 
 1.9226700E+001  6.2553845E+002 
 1.9243608E+001  6.3006049E+002 
 1.9260519E+001  6.2940375E+002 
 1.9277430E+001  6.3082941E+002 
 1.9294340E+001  6.3589484E+002 
 1.9311251E+001  6.3820374E+002 
 1.9328161E+001  6.3944952E+002 
 1.9345072E+001  6.4339691E+002 
 1.9361982E+001  6.5493457E+002 
 1.9378893E+001  6.6754968E+002 
 1.9395803E+001  6.8801770E+002 
 1.9412714E+001  7.2224451E+002 
 1.9429623E+001  7.6702307E+002 
 1.9446533E+001  8.2463190E+002 
 1.9463444E+001  9.0708868E+002 
 1.9480354E+001  1.0148757E+003 
 1.9497265E+001  1.1489812E+003 
 1.9514175E+001  1.3142634E+003 
 1.9531086E+001  1.4924152E+003 
 1.9547997E+001  1.6630620E+003 
 1.9564907E+001  1.8089312E+003 
 1.9581818E+001  1.9109366E+003 
 1.9598726E+001  1.9504265E+003 
 1.9615637E+001  1.9272942E+003 
 1.9632547E+001  1.8543051E+003 
 1.9649458E+001  1.7517726E+003 
 1.9666368E+001  1.6403723E+003 
 1.9683279E+001  1.5562462E+003 
 1.9700190E+001  1.5102737E+003 
 1.9717100E+001  1.4819430E+003 
 1.9734011E+001  1.4783580E+003 
 1.9750921E+001  1.4852455E+003 
 1.9767832E+001  1.4858163E+003 
 1.9784740E+001  1.4599886E+003 
 1.9801651E+001  1.3989110E+003 
 1.9818562E+001  1.3020078E+003 
 1.9835472E+001  1.1817875E+003 
 1.9852383E+001  1.0622788E+003 
 1.9869293E+001  9.6317120E+002 
 1.9886204E+001  8.9318213E+002 
 1.9903114E+001  8.4913940E+002 
 1.9920025E+001  8.3054718E+002 
 1.9936935E+001  8.3380811E+002 
 1.9953846E+001  8.5314703E+002 
 1.9970755E+001  8.8184607E+002 
 1.9987665E+001  9.2324762E+002 
 2.0004576E+001  9.7317126E+002 
 2.0021486E+001  1.0175392E+003 
 2.0038397E+001  1.0605946E+003 
 2.0055307E+001  1.1071605E+003 
 2.0072218E+001  1.1378185E+003 
 2.0089128E+001  1.1470704E+003 
 2.0106039E+001  1.1434482E+003 
 2.0122950E+001  1.1247972E+003 
 2.0139860E+001  1.0986012E+003 
 2.0156769E+001  1.0814998E+003 
 2.0173679E+001  1.0851030E+003 
 2.0190590E+001  1.1047506E+003 
 2.0207500E+001  1.1376394E+003 
 2.0224411E+001  1.1904659E+003 
 2.0241322E+001  1.2500997E+003 
 2.0258232E+001  1.2967147E+003 
 2.0275143E+001  1.3219467E+003 
 2.0292053E+001  1.3198560E+003 
 2.0308964E+001  1.2929160E+003 
 2.0325872E+001  1.2550292E+003 
 2.0342783E+001  1.2189233E+003 
 2.0359694E+001  1.1792693E+003 
 2.0376604E+001  1.1368654E+003 
 2.0393515E+001  1.1078752E+003 
 2.0410425E+001  1.0859624E+003 
 2.0427336E+001  1.0540330E+003 
 2.0444246E+001  1.0130858E+003 
 2.0461157E+001  9.6602197E+002 
 2.0478067E+001  9.1222180E+002 
 2.0494978E+001  8.5748914E+002 
 2.0511887E+001  8.1254431E+002 
 2.0528797E+001  7.7791364E+002 
 2.0545708E+001  7.5214240E+002 
 2.0562618E+001  7.3794684E+002 
 2.0579529E+001  7.3341840E+002 
 2.0596439E+001  7.3407825E+002 
 2.0613350E+001  7.3057593E+002 
 2.0630260E+001  7.2487000E+002 
 2.0647171E+001  7.2291876E+002 
 2.0664082E+001  7.1556287E+002 
 2.0680992E+001  7.0528430E+002 
 2.0697901E+001  6.9879974E+002 
 2.0714811E+001  6.9511810E+002 
 2.0731722E+001  6.9254541E+002 
 2.0748632E+001  7.0064172E+002 
 2.0765543E+001  7.1720709E+002 
 2.0782454E+001  7.3502472E+002 
 2.0799364E+001  7.6305121E+002 
 2.0816275E+001  8.0766168E+002 
 2.0833185E+001  8.6717072E+002 
 2.0850096E+001  9.4390405E+002 
 2.0867004E+001  1.0452639E+003 
 2.0883915E+001  1.1713339E+003 
 2.0900826E+001  1.3133383E+003 
 2.0917736E+001  1.4530449E+003 
 2.0934647E+001  1.5755128E+003 
 2.0951557E+001  1.6708453E+003 
 2.0968468E+001  1.7200654E+003 
 2.0985378E+001  1.7181327E+003 
 2.1002289E+001  1.6602921E+003 
 2.1019199E+001  1.5401952E+003 
 2.1036110E+001  1.3867035E+003 
 2.1053019E+001  1.2338136E+003 
 2.1069929E+001  1.0954303E+003 
 2.1086840E+001  9.7513812E+002 
 2.1103750E+001  8.8247211E+002 
 2.1120661E+001  8.2031659E+002 
 2.1137571E+001  7.7622021E+002 
 2.1154482E+001  7.4489587E+002 
 2.1171392E+001  7.3512189E+002 
 2.1188303E+001  7.3496667E+002 
 2.1205214E+001  7.3230670E+002 
 2.1222124E+001  7.3686786E+002 
 2.1239033E+001  7.4600092E+002 
 2.1255943E+001  7.5195398E+002 
 2.1272854E+001  7.5582184E+002 
 2.1289764E+001  7.5910541E+002 
 2.1306675E+001  7.6039740E+002 
 2.1323586E+001  7.5422156E+002 
 2.1340496E+001  7.4666107E+002 
 2.1357407E+001  7.3900928E+002 
 2.1374317E+001  7.3011792E+002 
 2.1391228E+001  7.2695673E+002 
 2.1408138E+001  7.2962036E+002 
 2.1425047E+001  7.3855524E+002 
 2.1441957E+001  7.5207019E+002 
 2.1458868E+001  7.7200958E+002 
 2.1475779E+001  8.0517194E+002 
 2.1492689E+001  8.5798145E+002 
 2.1509600E+001  9.2732001E+002 
 2.1526510E+001  1.0109810E+003 
 2.1543421E+001  1.1033805E+003 
 2.1560331E+001  1.1811565E+003 
 2.1577242E+001  1.2334093E+003 
 2.1594151E+001  1.2632985E+003 
 2.1611061E+001  1.2654613E+003 
 2.1627972E+001  1.2341764E+003 
 2.1644882E+001  1.1799054E+003 
 2.1661793E+001  1.1222384E+003 
 2.1678703E+001  1.0635404E+003 
 2.1695614E+001  1.0083672E+003 
 2.1712524E+001  9.6976575E+002 
 2.1729435E+001  9.4918683E+002 
 2.1746346E+001  9.4025226E+002 
 2.1763256E+001  9.4015527E+002 
 2.1780165E+001  9.5297693E+002 
 2.1797075E+001  9.7483618E+002 
 2.1813986E+001  9.9793176E+002 
 2.1830896E+001  1.0220458E+003 
 2.1847807E+001  1.0485160E+003 
 2.1864717E+001  1.0752747E+003 
 2.1881628E+001  1.0984152E+003 
 2.1898539E+001  1.1168818E+003 
 2.1915449E+001  1.1400684E+003 
 2.1932360E+001  1.1695596E+003 
 2.1949270E+001  1.2041191E+003 
 2.1966179E+001  1.2563573E+003 
 2.1983089E+001  1.3292302E+003 
 2.2000000E+001  0.0000000E+000
