# Supplementary material for: Application of singular value decomposition analysis to time-dependent powder diffraction data of an in-situ photodimerization reaction
Source: J Synchrotron Radiat. 2014 Apr 2;21(Pt 3):554–60. doi: 10.1107/S1600577514004366 (PMC4333817; doi:10.1107/S1600577514004366)
Supplement: Supplementary file 1 [file s-21-00554-sup1.zip › 1cha/1chai_23.chi]

 3.5000501E+000  0.0000000E+000 
 3.5169604E+000  3.2659741E+003 
 3.5338709E+000  3.3843674E+003 
 3.5507813E+000  2.3568718E+003 
 3.5676916E+000  2.3122363E+003 
 3.5846019E+000  2.4707996E+003 
 3.6015124E+000  2.1761292E+003 
 3.6184227E+000  2.4881582E+003 
 3.6353331E+000  2.9326665E+003 
 3.6522434E+000  2.5878464E+003 
 3.6691539E+000  3.2060161E+003 
 3.6860642E+000  3.8679685E+003 
 3.7029746E+000  4.2574214E+003 
 3.7198849E+000  4.8530908E+003 
 3.7367954E+000  5.0384351E+003 
 3.7537057E+000  4.8539941E+003 
 3.7706161E+000  4.8308110E+003 
 3.7875264E+000  4.6976777E+003 
 3.8044369E+000  4.7421167E+003 
 3.8213472E+000  5.0449912E+003 
 3.8382576E+000  4.8869165E+003 
 3.8551679E+000  5.7824458E+003 
 3.8720784E+000  5.8713594E+003 
 3.8889887E+000  6.9799424E+003 
 3.9058990E+000  9.3279951E+003 
 3.9228094E+000  1.1871457E+004 
 3.9397199E+000  1.5611893E+004 
 3.9566302E+000  2.0238539E+004 
 3.9735405E+000  2.4311516E+004 
 3.9904509E+000  2.7721852E+004 
 4.0073614E+000  3.0441637E+004 
 4.0242715E+000  3.0864014E+004 
 4.0411820E+000  3.0456480E+004 
 4.0580926E+000  2.9889066E+004 
 4.0750027E+000  2.7156357E+004 
 4.0919132E+000  2.3881377E+004 
 4.1088238E+000  2.0243248E+004 
 4.1257339E+000  1.6523168E+004 
 4.1426444E+000  1.3584557E+004 
 4.1595545E+000  1.1040195E+004 
 4.1764650E+000  8.7467471E+003 
 4.1933756E+000  7.3549585E+003 
 4.2102857E+000  6.5549888E+003 
 4.2271962E+000  5.1799448E+003 
 4.2441068E+000  4.4539180E+003 
 4.2610168E+000  3.5496396E+003 
 4.2779274E+000  3.3347822E+003 
 4.2948375E+000  3.0013608E+003 
 4.3117480E+000  2.7462932E+003 
 4.3286586E+000  2.7119299E+003 
 4.3455687E+000  2.7044963E+003 
 4.3624792E+000  2.6650610E+003 
 4.3793898E+000  2.6042668E+003 
 4.3962998E+000  2.3914756E+003 
 4.4132104E+000  2.4130452E+003 
 4.4301205E+000  2.6256362E+003 
 4.4470310E+000  2.2133933E+003 
 4.4639416E+000  2.3664814E+003 
 4.4808517E+000  2.4870715E+003 
 4.4977622E+000  2.2725020E+003 
 4.5146728E+000  2.5139661E+003 
 4.5315828E+000  2.5888931E+003 
 4.5484934E+000  2.2734490E+003 
 4.5654039E+000  2.2399434E+003 
 4.5823140E+000  2.2958152E+003 
 4.5992246E+000  2.1730691E+003 
 4.6161346E+000  2.2865479E+003 
 4.6330452E+000  2.2385295E+003 
 4.6499557E+000  2.0151154E+003 
 4.6668658E+000  1.9394725E+003 
 4.6837764E+000  1.9551956E+003 
 4.7006869E+000  2.0501289E+003 
 4.7175970E+000  2.1957019E+003 
 4.7345076E+000  2.2529595E+003 
 4.7514176E+000  2.1778140E+003 
 4.7683282E+000  2.0935671E+003 
 4.7852387E+000  1.9796779E+003 
 4.8021488E+000  2.2840891E+003 
 4.8190594E+000  2.0625256E+003 
 4.8359699E+000  2.1930630E+003 
 4.8528800E+000  2.3145825E+003 
 4.8697906E+000  2.2373342E+003 
 4.8867006E+000  2.3460981E+003 
 4.9036112E+000  2.3925483E+003 
 4.9205217E+000  2.4124333E+003 
 4.9374318E+000  2.6023821E+003 
 4.9543424E+000  2.4303188E+003 
 4.9712529E+000  2.0536729E+003 
 4.9881630E+000  2.2892317E+003 
 5.0050735E+000  2.0405897E+003 
 5.0219836E+000  1.9170999E+003 
 5.0388942E+000  1.8982192E+003 
 5.0558047E+000  1.8806272E+003 
 5.0727148E+000  1.7465922E+003 
 5.0896254E+000  1.6983949E+003 
 5.1065359E+000  1.7123611E+003 
 5.1234460E+000  1.6963318E+003 
 5.1403565E+000  1.7934644E+003 
 5.1572666E+000  1.6698995E+003 
 5.1741772E+000  1.5101987E+003 
 5.1910877E+000  1.6670559E+003 
 5.2079978E+000  1.4088809E+003 
 5.2249084E+000  1.4373414E+003 
 5.2418189E+000  1.3796141E+003 
 5.2587290E+000  1.3994796E+003 
 5.2756395E+000  1.4567206E+003 
 5.2925496E+000  1.3087839E+003 
 5.3094602E+000  1.1613567E+003 
 5.3263707E+000  1.3573634E+003 
 5.3432808E+000  1.3089431E+003 
 5.3601913E+000  1.3708805E+003 
 5.3771019E+000  1.5673898E+003 
 5.3940120E+000  1.7089938E+003 
 5.4109225E+000  1.8782148E+003 
 5.4278326E+000  2.1298599E+003 
 5.4447432E+000  2.4556995E+003 
 5.4616537E+000  2.8796113E+003 
 5.4785638E+000  3.4606077E+003 
 5.4954743E+000  4.3274834E+003 
 5.5123849E+000  5.6360088E+003 
 5.5292950E+000  7.3245562E+003 
 5.5462055E+000  9.2380146E+003 
 5.5631161E+000  1.2124446E+004 
 5.5800261E+000  1.5074013E+004 
 5.5969367E+000  1.8785123E+004 
 5.6138468E+000  2.2073631E+004 
 5.6307573E+000  2.4456666E+004 
 5.6476679E+000  2.5328492E+004 
 5.6645780E+000  2.4339365E+004 
 5.6814885E+000  2.1527709E+004 
 5.6983991E+000  1.7595805E+004 
 5.7153091E+000  1.4123370E+004 
 5.7322197E+000  1.0130259E+004 
 5.7491298E+000  7.7790337E+003 
 5.7660403E+000  5.8750098E+003 
 5.7829509E+000  4.3850830E+003 
 5.7998610E+000  3.5174502E+003 
 5.8167715E+000  2.9435681E+003 
 5.8336821E+000  2.7372317E+003 
 5.8505921E+000  3.0687659E+003 
 5.8675027E+000  3.8778735E+003 
 5.8844128E+000  5.2327275E+003 
 5.9013233E+000  7.3008428E+003 
 5.9182339E+000  9.5129619E+003 
 5.9351439E+000  1.3234107E+004 
 5.9520545E+000  1.6894422E+004 
 5.9689651E+000  2.1007229E+004 
 5.9858751E+000  2.4795717E+004 
 6.0027857E+000  2.6410381E+004 
 6.0196958E+000  2.6148559E+004 
 6.0366063E+000  2.4229869E+004 
 6.0535169E+000  2.0651531E+004 
 6.0704269E+000  1.6694770E+004 
 6.0873375E+000  1.3213458E+004 
 6.1042480E+000  1.0280540E+004 
 6.1211581E+000  8.1662959E+003 
 6.1380687E+000  6.7022578E+003 
 6.1549788E+000  5.4192612E+003 
 6.1718893E+000  4.8437534E+003 
 6.1887999E+000  4.3014458E+003 
 6.2057099E+000  3.7196255E+003 
 6.2226205E+000  3.2023770E+003 
 6.2395310E+000  2.7214082E+003 
 6.2564411E+000  2.4143103E+003 
 6.2733517E+000  2.2305059E+003 
 6.2902617E+000  2.0783936E+003 
 6.3071723E+000  1.9502797E+003 
 6.3240829E+000  1.8821434E+003 
 6.3409929E+000  1.9620699E+003 
 6.3579035E+000  1.9589597E+003 
 6.3748140E+000  2.0677627E+003 
 6.3917241E+000  2.4013992E+003 
 6.4086347E+000  3.0583562E+003 
 6.4255447E+000  4.1943105E+003 
 6.4424553E+000  5.9980601E+003 
 6.4593658E+000  8.7122813E+003 
 6.4762759E+000  1.2536042E+004 
 6.4931865E+000  1.8724988E+004 
 6.5100970E+000  2.6803258E+004 
 6.5270071E+000  3.4884605E+004 
 6.5439177E+000  4.4569094E+004 
 6.5608277E+000  5.0743684E+004 
 6.5777383E+000  5.2123051E+004 
 6.5946488E+000  4.8979453E+004 
 6.6115589E+000  4.1259848E+004 
 6.6284695E+000  3.0982438E+004 
 6.6453800E+000  2.1429764E+004 
 6.6622901E+000  1.4446910E+004 
 6.6792006E+000  1.0466678E+004 
 6.6961112E+000  7.3770640E+003 
 6.7130213E+000  5.6878467E+003 
 6.7299318E+000  4.6062100E+003 
 6.7468419E+000  3.9593860E+003 
 6.7637525E+000  3.6289827E+003 
 6.7806630E+000  3.4856516E+003 
 6.7975731E+000  3.4460586E+003 
 6.8144836E+000  3.5638049E+003 
 6.8313942E+000  4.0565239E+003 
 6.8483043E+000  4.7375249E+003 
 6.8652148E+000  5.6064390E+003 
 6.8821249E+000  6.5036987E+003 
 6.8990355E+000  7.3427178E+003 
 6.9159460E+000  7.8402021E+003 
 6.9328561E+000  8.1424717E+003 
 6.9497666E+000  8.0831016E+003 
 6.9666772E+000  7.5280146E+003 
 6.9835873E+000  6.6740562E+003 
 7.0004978E+000  5.6525220E+003 
 7.0174079E+000  4.3971699E+003 
 7.0343184E+000  3.3844124E+003 
 7.0512290E+000  2.6034067E+003 
 7.0681391E+000  1.9950481E+003 
 7.0850496E+000  1.5778799E+003 
 7.1019602E+000  1.3749780E+003 
 7.1188703E+000  1.3018990E+003 
 7.1357808E+000  1.3190997E+003 
 7.1526909E+000  1.3535619E+003 
 7.1696014E+000  1.3787960E+003 
 7.1865120E+000  1.3965004E+003 
 7.2034221E+000  1.3341307E+003 
 7.2203326E+000  1.3811095E+003 
 7.2372432E+000  1.3666941E+003 
 7.2541533E+000  1.3597526E+003 
 7.2710638E+000  1.3323379E+003 
 7.2879739E+000  1.2391716E+003 
 7.3048844E+000  1.1802445E+003 
 7.3217950E+000  1.1918064E+003 
 7.3387051E+000  1.1872909E+003 
 7.3556156E+000  1.1596764E+003 
 7.3725262E+000  1.1604957E+003 
 7.3894362E+000  1.1176918E+003 
 7.4063468E+000  1.1204296E+003 
 7.4232569E+000  1.1010013E+003 
 7.4401674E+000  1.1486575E+003 
 7.4570780E+000  1.2035721E+003 
 7.4739881E+000  1.2870504E+003 
 7.4908986E+000  1.3438645E+003 
 7.5078092E+000  1.3946552E+003 
 7.5247192E+000  1.4404698E+003 
 7.5416298E+000  1.4318030E+003 
 7.5585399E+000  1.4375879E+003 
 7.5754504E+000  1.5906830E+003 
 7.5923610E+000  1.7028146E+003 
 7.6092710E+000  1.7770237E+003 
 7.6261816E+000  1.8474805E+003 
 7.6430922E+000  1.9513236E+003 
 7.6600022E+000  2.0913230E+003 
 7.6769128E+000  2.2751284E+003 
 7.6938233E+000  2.4930735E+003 
 7.7107334E+000  2.7815295E+003 
 7.7276440E+000  3.1845867E+003 
 7.7445540E+000  3.7068850E+003 
 7.7614646E+000  4.3202017E+003 
 7.7783751E+000  5.0822930E+003 
 7.7952852E+000  6.5342930E+003 
 7.8121958E+000  8.7123506E+003 
 7.8291063E+000  1.1779220E+004 
 7.8460164E+000  1.6955514E+004 
 7.8629270E+000  2.4034275E+004 
 7.8798370E+000  3.4085734E+004 
 7.8967476E+000  4.7591461E+004 
 7.9136581E+000  6.2926031E+004 
 7.9305682E+000  7.5512703E+004 
 7.9474788E+000  7.9917836E+004 
 7.9643893E+000  7.5754352E+004 
 7.9812994E+000  6.3478578E+004 
 7.9982100E+000  4.9252207E+004 
 8.0151205E+000  3.7694816E+004 
 8.0320311E+000  2.7796863E+004 
 8.0489407E+000  2.0331451E+004 
 8.0658512E+000  1.4884817E+004 
 8.0827618E+000  1.1165254E+004 
 8.0996723E+000  8.9630615E+003 
 8.1165829E+000  7.6423110E+003 
 8.1334925E+000  7.2064316E+003 
 8.1504030E+000  7.6180679E+003 
 8.1673136E+000  8.4925234E+003 
 8.1842241E+000  1.0084842E+004 
 8.2011347E+000  1.2313651E+004 
 8.2180443E+000  1.5161602E+004 
 8.2349548E+000  1.8055934E+004 
 8.2518654E+000  2.0841313E+004 
 8.2687759E+000  2.2920676E+004 
 8.2856865E+000  2.3320238E+004 
 8.3025970E+000  2.1677738E+004 
 8.3195066E+000  1.8470318E+004 
 8.3364172E+000  1.4635174E+004 
 8.3533278E+000  1.1283884E+004 
 8.3702383E+000  8.5065176E+003 
 8.3871489E+000  6.6785078E+003 
 8.4040585E+000  5.5627280E+003 
 8.4209690E+000  4.9593838E+003 
 8.4378796E+000  4.6859873E+003 
 8.4547901E+000  4.6305024E+003 
 8.4717007E+000  4.7331826E+003 
 8.4886103E+000  4.9783779E+003 
 8.5055208E+000  5.4724946E+003 
 8.5224314E+000  6.4163906E+003 
 8.5393419E+000  7.9817007E+003 
 8.5562525E+000  1.0493987E+004 
 8.5731630E+000  1.4410271E+004 
 8.5900726E+000  1.9635598E+004 
 8.6069832E+000  2.7850113E+004 
 8.6238937E+000  3.8466680E+004 
 8.6408043E+000  5.0264020E+004 
 8.6577148E+000  6.0553270E+004 
 8.6746244E+000  6.5322777E+004 
 8.6915350E+000  6.3483375E+004 
 8.7084455E+000  5.6304301E+004 
 8.7253561E+000  4.4008945E+004 
 8.7422667E+000  3.2014318E+004 
 8.7591772E+000  2.2104973E+004 
 8.7760868E+000  1.5051790E+004 
 8.7929974E+000  1.0547638E+004 
 8.8099079E+000  7.5793623E+003 
 8.8268185E+000  5.5871494E+003 
 8.8437290E+000  4.3214077E+003 
 8.8606386E+000  3.5029985E+003 
 8.8775492E+000  2.9718716E+003 
 8.8944597E+000  2.4925437E+003 
 8.9113703E+000  2.1786902E+003 
 8.9282808E+000  1.9452976E+003 
 8.9451904E+000  1.7541251E+003 
 8.9621010E+000  1.6358823E+003 
 8.9790115E+000  1.5080098E+003 
 8.9959221E+000  1.3836448E+003 
 9.0128326E+000  1.2937434E+003 
 9.0297432E+000  1.2082455E+003 
 9.0466528E+000  1.1301338E+003 
 9.0635633E+000  1.0882731E+003 
 9.0804739E+000  1.0107233E+003 
 9.0973845E+000  9.7270691E+002 
 9.1142950E+000  9.9801862E+002 
 9.1312046E+000  9.6856842E+002 
 9.1481152E+000  9.3391400E+002 
 9.1650257E+000  9.4696466E+002 
 9.1819363E+000  9.7519250E+002 
 9.1988468E+000  9.7558331E+002 
 9.2157564E+000  9.6952954E+002 
 9.2326670E+000  9.8002142E+002 
 9.2495775E+000  1.0091375E+003 
 9.2664881E+000  1.0628977E+003 
 9.2833986E+000  1.0403103E+003 
 9.3003092E+000  1.0508550E+003 
 9.3172188E+000  1.0948988E+003 
 9.3341293E+000  1.1879663E+003 
 9.3510399E+000  1.2883594E+003 
 9.3679504E+000  1.4164857E+003 
 9.3848610E+000  1.5546539E+003 
 9.4017706E+000  1.6955690E+003 
 9.4186811E+000  1.8682339E+003 
 9.4355917E+000  2.1384312E+003 
 9.4525023E+000  2.6064458E+003 
 9.4694128E+000  3.2671072E+003 
 9.4863224E+000  4.2641055E+003 
 9.5032330E+000  5.5887256E+003 
 9.5201435E+000  7.1498018E+003 
 9.5370541E+000  8.8927344E+003 
 9.5539646E+000  1.0525949E+004 
 9.5708752E+000  1.1793660E+004 
 9.5877848E+000  1.2416698E+004 
 9.6046953E+000  1.2220603E+004 
 9.6216059E+000  1.1327999E+004 
 9.6385164E+000  1.0012936E+004 
 9.6554270E+000  8.8181777E+003 
 9.6723366E+000  8.0009131E+003 
 9.6892471E+000  7.7997002E+003 
 9.7061577E+000  8.0147148E+003 
 9.7230682E+000  8.5311953E+003 
 9.7399788E+000  9.1885010E+003 
 9.7568893E+000  9.7397119E+003 
 9.7737989E+000  9.9260215E+003 
 9.7907095E+000  9.6557100E+003 
 9.8076200E+000  8.9541699E+003 
 9.8245306E+000  7.7601860E+003 
 9.8414412E+000  6.2882485E+003 
 9.8583508E+000  4.9588062E+003 
 9.8752613E+000  3.8752693E+003 
 9.8921719E+000  3.1236162E+003 
 9.9090824E+000  2.5721968E+003 
 9.9259930E+000  2.1999517E+003 
 9.9429026E+000  1.9823156E+003 
 9.9598131E+000  1.8758988E+003 
 9.9767237E+000  1.8373719E+003 
 9.9936342E+000  1.8004724E+003 
 1.0010545E+001  1.7572283E+003 
 1.0027455E+001  1.7330443E+003 
 1.0044365E+001  1.7117299E+003 
 1.0061275E+001  1.7238593E+003 
 1.0078186E+001  1.7642212E+003 
 1.0095097E+001  1.8252247E+003 
 1.0112007E+001  1.8901628E+003 
 1.0128917E+001  1.9761666E+003 
 1.0145827E+001  2.0964094E+003 
 1.0162738E+001  2.2204587E+003 
 1.0179648E+001  2.3620508E+003 
 1.0196559E+001  2.5608281E+003 
 1.0213469E+001  2.8029883E+003 
 1.0230379E+001  3.1777795E+003 
 1.0247290E+001  3.7458198E+003 
 1.0264200E+001  4.6969541E+003 
 1.0281111E+001  6.1521929E+003 
 1.0298021E+001  8.3968477E+003 
 1.0314931E+001  1.1745076E+004 
 1.0331841E+001  1.6513619E+004 
 1.0348752E+001  2.2918125E+004 
 1.0365663E+001  3.0835721E+004 
 1.0382573E+001  3.8642602E+004 
 1.0399483E+001  4.2806992E+004 
 1.0416393E+001  4.1293512E+004 
 1.0433304E+001  3.5045402E+004 
 1.0450214E+001  2.7379043E+004 
 1.0467125E+001  1.9983891E+004 
 1.0484035E+001  1.4182627E+004 
 1.0500945E+001  1.0175664E+004 
 1.0517856E+001  7.3400454E+003 
 1.0534766E+001  5.3325605E+003 
 1.0551677E+001  4.0736614E+003 
 1.0568587E+001  3.2672625E+003 
 1.0585497E+001  2.8040220E+003 
 1.0602407E+001  2.5472900E+003 
 1.0619318E+001  2.3632515E+003 
 1.0636229E+001  2.2210686E+003 
 1.0653139E+001  2.1217625E+003 
 1.0670049E+001  2.0538635E+003 
 1.0686959E+001  1.9937661E+003 
 1.0703870E+001  1.9509888E+003 
 1.0720780E+001  1.9392325E+003 
 1.0737691E+001  1.9432113E+003 
 1.0754601E+001  1.9618373E+003 
 1.0771511E+001  2.0114098E+003 
 1.0788422E+001  2.0878208E+003 
 1.0805332E+001  2.1560906E+003 
 1.0822243E+001  2.2294253E+003 
 1.0839153E+001  2.2783386E+003 
 1.0856063E+001  2.3289509E+003 
 1.0872973E+001  2.3937131E+003 
 1.0889884E+001  2.4445715E+003 
 1.0906795E+001  2.4708027E+003 
 1.0923705E+001  2.4905295E+003 
 1.0940615E+001  2.5101472E+003 
 1.0957525E+001  2.5466296E+003 
 1.0974436E+001  2.6444712E+003 
 1.0991346E+001  2.8472019E+003 
 1.1008257E+001  3.1885940E+003 
 1.1025167E+001  3.7693557E+003 
 1.1042077E+001  4.6832119E+003 
 1.1058988E+001  6.0334595E+003 
 1.1075898E+001  7.8727036E+003 
 1.1092809E+001  1.0245740E+004 
 1.1109719E+001  1.3187968E+004 
 1.1126629E+001  1.6202074E+004 
 1.1143539E+001  1.8374184E+004 
 1.1160450E+001  1.9270910E+004 
 1.1177361E+001  1.8593227E+004 
 1.1194271E+001  1.6628943E+004 
 1.1211181E+001  1.4022598E+004 
 1.1228091E+001  1.1391502E+004 
 1.1245002E+001  9.2370596E+003 
 1.1261912E+001  7.5986558E+003 
 1.1278823E+001  6.4155518E+003 
 1.1295733E+001  5.6674668E+003 
 1.1312643E+001  5.0892129E+003 
 1.1329554E+001  4.6528794E+003 
 1.1346464E+001  4.3065098E+003 
 1.1363375E+001  3.9360803E+003 
 1.1380285E+001  3.6322527E+003 
 1.1397195E+001  3.4460845E+003 
 1.1414105E+001  3.4064316E+003 
 1.1431016E+001  3.5566633E+003 
 1.1447927E+001  3.9378098E+003 
 1.1464837E+001  4.5438979E+003 
 1.1481747E+001  5.3287871E+003 
 1.1498657E+001  6.2681182E+003 
 1.1515568E+001  7.2008799E+003 
 1.1532478E+001  7.8116040E+003 
 1.1549389E+001  8.0022637E+003 
 1.1566299E+001  7.7090781E+003 
 1.1583209E+001  6.9213242E+003 
 1.1600120E+001  5.7944888E+003 
 1.1617030E+001  4.6172979E+003 
 1.1633941E+001  3.6357759E+003 
 1.1650851E+001  2.9002632E+003 
 1.1667761E+001  2.3888115E+003 
 1.1684671E+001  2.0978931E+003 
 1.1701582E+001  1.9939719E+003 
 1.1718493E+001  2.1338105E+003 
 1.1735403E+001  2.5360864E+003 
 1.1752314E+001  3.2301482E+003 
 1.1769223E+001  4.2252134E+003 
 1.1786134E+001  5.4724282E+003 
 1.1803044E+001  6.9967002E+003 
 1.1819955E+001  8.7086045E+003 
 1.1836865E+001  1.0354339E+004 
 1.1853775E+001  1.1577983E+004 
 1.1870686E+001  1.2212141E+004 
 1.1887596E+001  1.2710082E+004 
 1.1904507E+001  1.3611182E+004 
 1.1921417E+001  1.5181508E+004 
 1.1938327E+001  1.7649707E+004 
 1.1955237E+001  2.1308369E+004 
 1.1972148E+001  2.6650344E+004 
 1.1989058E+001  3.3397125E+004 
 1.2005969E+001  4.0018234E+004 
 1.2022880E+001  4.3435453E+004 
 1.2039789E+001  4.1374586E+004 
 1.2056700E+001  3.4907938E+004 
 1.2073610E+001  2.7007943E+004 
 1.2090521E+001  1.9940932E+004 
 1.2107431E+001  1.4122208E+004 
 1.2124341E+001  9.8347861E+003 
 1.2141252E+001  6.9500259E+003 
 1.2158162E+001  4.9863682E+003 
 1.2175073E+001  3.6889207E+003 
 1.2191983E+001  2.8968728E+003 
 1.2208893E+001  2.3984463E+003 
 1.2225803E+001  2.0642917E+003 
 1.2242714E+001  1.8620939E+003 
 1.2259624E+001  1.7401912E+003 
 1.2276535E+001  1.6353816E+003 
 1.2293446E+001  1.5686350E+003 
 1.2310355E+001  1.5566968E+003 
 1.2327266E+001  1.5857677E+003 
 1.2344176E+001  1.6516790E+003 
 1.2361087E+001  1.7940149E+003 
 1.2377997E+001  2.0687156E+003 
 1.2394907E+001  2.5447314E+003 
 1.2411818E+001  3.2940400E+003 
 1.2428728E+001  4.3770781E+003 
 1.2445639E+001  5.8793921E+003 
 1.2462549E+001  7.7746846E+003 
 1.2479459E+001  9.8020518E+003 
 1.2496369E+001  1.1585323E+004 
 1.2513280E+001  1.2673643E+004 
 1.2530190E+001  1.2681327E+004 
 1.2547101E+001  1.1530631E+004 
 1.2564012E+001  9.6297334E+003 
 1.2580921E+001  7.6379917E+003 
 1.2597832E+001  5.9805708E+003 
 1.2614742E+001  4.6843286E+003 
 1.2631653E+001  3.7034602E+003 
 1.2648563E+001  3.0285911E+003 
 1.2665473E+001  2.5629265E+003 
 1.2682384E+001  2.2497925E+003 
 1.2699294E+001  2.0337942E+003 
 1.2716205E+001  1.8520995E+003 
 1.2733115E+001  1.6709594E+003 
 1.2750025E+001  1.4954279E+003 
 1.2766935E+001  1.3414779E+003 
 1.2783846E+001  1.2129194E+003 
 1.2800756E+001  1.1094344E+003 
 1.2817667E+001  1.0467721E+003 
 1.2834578E+001  1.0175375E+003 
 1.2851487E+001  1.0069072E+003 
 1.2868398E+001  1.0279436E+003 
 1.2885308E+001  1.0592491E+003 
 1.2902219E+001  1.0844231E+003 
 1.2919129E+001  1.1042959E+003 
 1.2936039E+001  1.1308427E+003 
 1.2952950E+001  1.1682056E+003 
 1.2969860E+001  1.2337384E+003 
 1.2986771E+001  1.3688593E+003 
 1.3003681E+001  1.5734517E+003 
 1.3020592E+001  1.8511688E+003 
 1.3037501E+001  2.2373396E+003 
 1.3054412E+001  2.7795996E+003 
 1.3071322E+001  3.5252813E+003 
 1.3088233E+001  4.4380098E+003 
 1.3105144E+001  5.4728848E+003 
 1.3122053E+001  6.5413433E+003 
 1.3138964E+001  7.4288755E+003 
 1.3155874E+001  7.9467031E+003 
 1.3172785E+001  8.0532251E+003 
 1.3189695E+001  7.7763535E+003 
 1.3206605E+001  7.2730454E+003 
 1.3223516E+001  6.7136055E+003 
 1.3240426E+001  6.1474277E+003 
 1.3257337E+001  5.6361255E+003 
 1.3274247E+001  5.2208970E+003 
 1.3291158E+001  4.8722500E+003 
 1.3308067E+001  4.5456587E+003 
 1.3324978E+001  4.2133188E+003 
 1.3341888E+001  3.8162292E+003 
 1.3358799E+001  3.3320657E+003 
 1.3375710E+001  2.8279285E+003 
 1.3392619E+001  2.3571221E+003 
 1.3409530E+001  1.9468632E+003 
 1.3426440E+001  1.6208235E+003 
 1.3443351E+001  1.3884719E+003 
 1.3460261E+001  1.2369323E+003 
 1.3477171E+001  1.1411115E+003 
 1.3494081E+001  1.0799958E+003 
 1.3510992E+001  1.0360261E+003 
 1.3527903E+001  1.0033759E+003 
 1.3544813E+001  9.7589240E+002 
 1.3561724E+001  9.5807056E+002 
 1.3578633E+001  9.5131244E+002 
 1.3595544E+001  9.3758081E+002 
 1.3612454E+001  9.1883441E+002 
 1.3629365E+001  9.0153564E+002 
 1.3646276E+001  8.8811285E+002 
 1.3663185E+001  8.7899084E+002 
 1.3680096E+001  8.7975269E+002 
 1.3697006E+001  8.9089935E+002 
 1.3713917E+001  9.0544696E+002 
 1.3730827E+001  9.2856342E+002 
 1.3747737E+001  9.6667371E+002 
 1.3764647E+001  1.0132720E+003 
 1.3781558E+001  1.0661113E+003 
 1.3798469E+001  1.1230298E+003 
 1.3815379E+001  1.1832015E+003 
 1.3832290E+001  1.2432522E+003 
 1.3849199E+001  1.2874609E+003 
 1.3866110E+001  1.3099299E+003 
 1.3883020E+001  1.3147059E+003 
 1.3899931E+001  1.2960576E+003 
 1.3916842E+001  1.2540601E+003 
 1.3933751E+001  1.1953888E+003 
 1.3950662E+001  1.1319615E+003 
 1.3967572E+001  1.0760491E+003 
 1.3984483E+001  1.0326172E+003 
 1.4001393E+001  1.0064154E+003 
 1.4018304E+001  9.9662598E+002 
 1.4035213E+001  9.9801263E+002 
 1.4052124E+001  9.9747534E+002 
 1.4069035E+001  9.9464514E+002 
 1.4085945E+001  9.9835187E+002 
 1.4102856E+001  9.9886499E+002 
 1.4119765E+001  1.0041180E+003 
 1.4136676E+001  1.0152505E+003 
 1.4153586E+001  1.0207698E+003 
 1.4170497E+001  1.0263309E+003 
 1.4187407E+001  1.0397692E+003 
 1.4204317E+001  1.0632502E+003 
 1.4221228E+001  1.1110272E+003 
 1.4238138E+001  1.1973748E+003 
 1.4255049E+001  1.3083530E+003 
 1.4271959E+001  1.4389098E+003 
 1.4288870E+001  1.5897930E+003 
 1.4305779E+001  1.7412886E+003 
 1.4322690E+001  1.8649049E+003 
 1.4339601E+001  1.9371171E+003 
 1.4356511E+001  1.9406940E+003 
 1.4373422E+001  1.8680050E+003 
 1.4390331E+001  1.7454637E+003 
 1.4407242E+001  1.6006830E+003 
 1.4424152E+001  1.4424081E+003 
 1.4441063E+001  1.2960519E+003 
 1.4457973E+001  1.1805699E+003 
 1.4474883E+001  1.0992517E+003 
 1.4491794E+001  1.0469156E+003 
 1.4508704E+001  1.0153404E+003 
 1.4525615E+001  9.9562079E+002 
 1.4542525E+001  9.8277991E+002 
 1.4559436E+001  9.7797882E+002 
 1.4576345E+001  9.7396466E+002 
 1.4593256E+001  9.6816364E+002 
 1.4610167E+001  9.6495764E+002 
 1.4627077E+001  9.6517322E+002 
 1.4643988E+001  9.6820953E+002 
 1.4660897E+001  9.7623108E+002 
 1.4677808E+001  9.8597845E+002 
 1.4694718E+001  9.9673401E+002 
 1.4711629E+001  1.0097850E+003 
 1.4728539E+001  1.0267605E+003 
 1.4745449E+001  1.0541021E+003 
 1.4762360E+001  1.0961267E+003 
 1.4779270E+001  1.1511697E+003 
 1.4796181E+001  1.2137355E+003 
 1.4813091E+001  1.2742073E+003 
 1.4830002E+001  1.3207642E+003 
 1.4846911E+001  1.3576409E+003 
 1.4863822E+001  1.3850291E+003 
 1.4880733E+001  1.3933339E+003 
 1.4897643E+001  1.3814080E+003 
 1.4914554E+001  1.3484851E+003 
 1.4931463E+001  1.2961154E+003 
 1.4948374E+001  1.2384224E+003 
 1.4965284E+001  1.1859069E+003 
 1.4982195E+001  1.1415170E+003 
 1.4999105E+001  1.1210900E+003 
 1.5016016E+001  1.1320059E+003 
 1.5032926E+001  1.1679003E+003 
 1.5049836E+001  1.2370271E+003 
 1.5066747E+001  1.3594965E+003 
 1.5083657E+001  1.5529674E+003 
 1.5100568E+001  1.8170925E+003 
 1.5117477E+001  2.1319099E+003 
 1.5134388E+001  2.4747864E+003 
 1.5151299E+001  2.8141003E+003 
 1.5168209E+001  3.1043113E+003 
 1.5185120E+001  3.3041885E+003 
 1.5202029E+001  3.3700029E+003 
 1.5218940E+001  3.2492419E+003 
 1.5235850E+001  2.9398181E+003 
 1.5252761E+001  2.5429263E+003 
 1.5269671E+001  2.1774487E+003 
 1.5286582E+001  1.9015583E+003 
 1.5303492E+001  1.7266542E+003 
 1.5320402E+001  1.6347842E+003 
 1.5337313E+001  1.6034883E+003 
 1.5354223E+001  1.6184779E+003 
 1.5371134E+001  1.6592368E+003 
 1.5388043E+001  1.6994930E+003 
 1.5404954E+001  1.7170635E+003 
 1.5421865E+001  1.7160093E+003 
 1.5438775E+001  1.7166196E+003 
 1.5455686E+001  1.7259065E+003 
 1.5472595E+001  1.7498054E+003 
 1.5489506E+001  1.8053153E+003 
 1.5506416E+001  1.8944138E+003 
 1.5523327E+001  1.9927638E+003 
 1.5540237E+001  2.0787405E+003 
 1.5557148E+001  2.1393708E+003 
 1.5574058E+001  2.1480413E+003 
 1.5590968E+001  2.0909482E+003 
 1.5607879E+001  1.9796003E+003 
 1.5624789E+001  1.8307522E+003 
 1.5641700E+001  1.6717313E+003 
 1.5658609E+001  1.5279220E+003 
 1.5675520E+001  1.4032294E+003 
 1.5692430E+001  1.3020480E+003 
 1.5709341E+001  1.2327968E+003 
 1.5726252E+001  1.1906873E+003 
 1.5743161E+001  1.1682717E+003 
 1.5760072E+001  1.1662615E+003 
 1.5776982E+001  1.1843599E+003 
 1.5793893E+001  1.2195001E+003 
 1.5810803E+001  1.2730632E+003 
 1.5827714E+001  1.3486796E+003 
 1.5844624E+001  1.4583378E+003 
 1.5861534E+001  1.6060322E+003 
 1.5878445E+001  1.7776532E+003 
 1.5895355E+001  1.9593921E+003 
 1.5912266E+001  2.1377939E+003 
 1.5929175E+001  2.2827610E+003 
 1.5946086E+001  2.3599707E+003 
 1.5962996E+001  2.3681919E+003 
 1.5979907E+001  2.3378416E+003 
 1.5996818E+001  2.2899626E+003 
 1.6013727E+001  2.2410562E+003 
 1.6030638E+001  2.2094858E+003 
 1.6047548E+001  2.2134050E+003 
 1.6064459E+001  2.2524111E+003 
 1.6081369E+001  2.3142959E+003 
 1.6098280E+001  2.3918213E+003 
 1.6115191E+001  2.4479282E+003 
 1.6132101E+001  2.4385010E+003 
 1.6149012E+001  2.3621421E+003 
 1.6165920E+001  2.2221758E+003 
 1.6182831E+001  2.0355739E+003 
 1.6199741E+001  1.8235287E+003 
 1.6216652E+001  1.6199082E+003 
 1.6233562E+001  1.4528617E+003 
 1.6250473E+001  1.3201233E+003 
 1.6267384E+001  1.2144607E+003 
 1.6284294E+001  1.1402987E+003 
 1.6301205E+001  1.0954014E+003 
 1.6318115E+001  1.0647902E+003 
 1.6335024E+001  1.0432211E+003 
 1.6351934E+001  1.0286522E+003 
 1.6368845E+001  1.0179767E+003 
 1.6385756E+001  1.0089209E+003 
 1.6402666E+001  1.0075017E+003 
 1.6419577E+001  1.0130648E+003 
 1.6436487E+001  1.0237639E+003 
 1.6453398E+001  1.0463021E+003 
 1.6470308E+001  1.0846716E+003 
 1.6487219E+001  1.1378783E+003 
 1.6504129E+001  1.2073048E+003 
 1.6521038E+001  1.2900530E+003 
 1.6537949E+001  1.3747230E+003 
 1.6554859E+001  1.4487697E+003 
 1.6571770E+001  1.4922118E+003 
 1.6588680E+001  1.4994565E+003 
 1.6605591E+001  1.4792034E+003 
 1.6622501E+001  1.4417390E+003 
 1.6639412E+001  1.3962544E+003 
 1.6656322E+001  1.3525613E+003 
 1.6673233E+001  1.3227372E+003 
 1.6690144E+001  1.3210731E+003 
 1.6707052E+001  1.3484724E+003 
 1.6723963E+001  1.3854869E+003 
 1.6740873E+001  1.4227112E+003 
 1.6757784E+001  1.4328956E+003 
 1.6774694E+001  1.4023215E+003 
 1.6791605E+001  1.3362982E+003 
 1.6808516E+001  1.2497577E+003 
 1.6825426E+001  1.1633213E+003 
 1.6842337E+001  1.0913396E+003 
 1.6859247E+001  1.0452389E+003 
 1.6876158E+001  1.0373727E+003 
 1.6893066E+001  1.0791271E+003 
 1.6909977E+001  1.1647242E+003 
 1.6926888E+001  1.2642571E+003 
 1.6943798E+001  1.3622678E+003 
 1.6960709E+001  1.4407375E+003 
 1.6977619E+001  1.4889596E+003 
 1.6994530E+001  1.5169009E+003 
 1.7011440E+001  1.5383591E+003 
 1.7028351E+001  1.5637479E+003 
 1.7045261E+001  1.6037543E+003 
 1.7062170E+001  1.6638932E+003 
 1.7079081E+001  1.7357046E+003 
 1.7095991E+001  1.8134470E+003 
 1.7112902E+001  1.8752794E+003 
 1.7129812E+001  1.8799316E+003 
 1.7146723E+001  1.8048152E+003 
 1.7163633E+001  1.6663943E+003 
 1.7180544E+001  1.4939154E+003 
 1.7197454E+001  1.3169661E+003 
 1.7214365E+001  1.1602246E+003 
 1.7231276E+001  1.0342988E+003 
 1.7248184E+001  9.4326831E+002 
 1.7265095E+001  9.0085260E+002 
 1.7282005E+001  9.2247308E+002 
 1.7298916E+001  9.9745117E+002 
 1.7315826E+001  1.1258706E+003 
 1.7332737E+001  1.3075355E+003 
 1.7349648E+001  1.5126364E+003 
 1.7366558E+001  1.7110560E+003 
 1.7383469E+001  1.8844520E+003 
 1.7400379E+001  1.9999474E+003 
 1.7417290E+001  2.0253558E+003 
 1.7434198E+001  1.9636139E+003 
 1.7451109E+001  1.8173254E+003 
 1.7468019E+001  1.6096750E+003 
 1.7484930E+001  1.4029698E+003 
 1.7501841E+001  1.2178665E+003 
 1.7518751E+001  1.0627612E+003 
 1.7535662E+001  9.4745435E+002 
 1.7552572E+001  8.7350494E+002 
 1.7569483E+001  8.3379248E+002 
 1.7586393E+001  8.2316949E+002 
 1.7603302E+001  8.3850171E+002 
 1.7620213E+001  8.7671039E+002 
 1.7637123E+001  9.3893170E+002 
 1.7654034E+001  1.0144474E+003 
 1.7670944E+001  1.0956075E+003 
 1.7687855E+001  1.1661710E+003 
 1.7704765E+001  1.2135299E+003 
 1.7721676E+001  1.2273611E+003 
 1.7738586E+001  1.1979683E+003 
 1.7755497E+001  1.1334531E+003 
 1.7772408E+001  1.0508972E+003 
 1.7789316E+001  9.6130774E+002 
 1.7806227E+001  8.8460992E+002 
 1.7823137E+001  8.3835266E+002 
 1.7840048E+001  8.1521472E+002 
 1.7856958E+001  8.0671533E+002 
 1.7873869E+001  8.1256378E+002 
 1.7890779E+001  8.2673010E+002 
 1.7907690E+001  8.3739758E+002 
 1.7924601E+001  8.4202527E+002 
 1.7941511E+001  8.4278210E+002 
 1.7958422E+001  8.4400159E+002 
 1.7975330E+001  8.5990894E+002 
 1.7992241E+001  8.9667896E+002 
 1.8009151E+001  9.4722839E+002 
 1.8026062E+001  1.0145627E+003 
 1.8042973E+001  1.0914541E+003 
 1.8059883E+001  1.1577039E+003 
 1.8076794E+001  1.2008506E+003 
 1.8093704E+001  1.2126290E+003 
 1.8110615E+001  1.1852006E+003 
 1.8127525E+001  1.1263740E+003 
 1.8144436E+001  1.0526833E+003 
 1.8161345E+001  9.7646393E+002 
 1.8178255E+001  9.0228876E+002 
 1.8195166E+001  8.3710889E+002 
 1.8212076E+001  7.9661780E+002 
 1.8228987E+001  7.7440729E+002 
 1.8245897E+001  7.6375336E+002 
 1.8262808E+001  7.6223950E+002 
 1.8279718E+001  7.6904059E+002 
 1.8296629E+001  7.8223187E+002 
 1.8313540E+001  8.0660413E+002 
 1.8330448E+001  8.5511615E+002 
 1.8347359E+001  9.3462030E+002 
 1.8364269E+001  1.0449863E+003 
 1.8381180E+001  1.1930676E+003 
 1.8398090E+001  1.3767532E+003 
 1.8415001E+001  1.5670618E+003 
 1.8431911E+001  1.7271414E+003 
 1.8448822E+001  1.8263422E+003 
 1.8465733E+001  1.8510858E+003 
 1.8482643E+001  1.8048650E+003 
 1.8499554E+001  1.6920604E+003 
 1.8516462E+001  1.5197435E+003 
 1.8533373E+001  1.3226427E+003 
 1.8550283E+001  1.1430653E+003 
 1.8567194E+001  9.9198907E+002 
 1.8584105E+001  8.7567444E+002 
 1.8601015E+001  7.9361682E+002 
 1.8617926E+001  7.3373834E+002 
 1.8634836E+001  6.9498779E+002 
 1.8651747E+001  6.7544208E+002 
 1.8668657E+001  6.7325293E+002 
 1.8685568E+001  6.8013953E+002 
 1.8702477E+001  6.9129413E+002 
 1.8719387E+001  7.1412854E+002 
 1.8736298E+001  7.5294763E+002 
 1.8753208E+001  8.0979230E+002 
 1.8770119E+001  8.8825726E+002 
 1.8787029E+001  9.8854242E+002 
 1.8803940E+001  1.0951613E+003 
 1.8820850E+001  1.1844830E+003 
 1.8837761E+001  1.2480256E+003 
 1.8854671E+001  1.2774596E+003 
 1.8871580E+001  1.2682396E+003 
 1.8888491E+001  1.2246787E+003 
 1.8905401E+001  1.1516311E+003 
 1.8922312E+001  1.0530986E+003 
 1.8939222E+001  9.4657074E+002 
 1.8956133E+001  8.5792523E+002 
 1.8973043E+001  7.9338568E+002 
 1.8989954E+001  7.4923639E+002 
 1.9006865E+001  7.2394769E+002 
 1.9023775E+001  7.1280389E+002 
 1.9040686E+001  7.0544275E+002 
 1.9057594E+001  6.9972290E+002 
 1.9074505E+001  6.9110559E+002 
 1.9091415E+001  6.7498828E+002 
 1.9108326E+001  6.5936847E+002 
 1.9125237E+001  6.4813135E+002 
 1.9142147E+001  6.3755585E+002 
 1.9159058E+001  6.2783911E+002 
 1.9175968E+001  6.2491815E+002 
 1.9192879E+001  6.2501532E+002 
 1.9209789E+001  6.2696381E+002 
 1.9226700E+001  6.3363251E+002 
 1.9243608E+001  6.4058014E+002 
 1.9260519E+001  6.4291168E+002 
 1.9277430E+001  6.4751563E+002 
 1.9294340E+001  6.5299194E+002 
 1.9311251E+001  6.5097845E+002 
 1.9328161E+001  6.4722449E+002 
 1.9345072E+001  6.4964465E+002 
 1.9361982E+001  6.5974146E+002 
 1.9378893E+001  6.7436060E+002 
 1.9395803E+001  6.9805603E+002 
 1.9412714E+001  7.2878693E+002 
 1.9429623E+001  7.6800336E+002 
 1.9446533E+001  8.2081641E+002 
 1.9463444E+001  8.9445288E+002 
 1.9480354E+001  9.9641107E+002 
 1.9497265E+001  1.1303176E+003 
 1.9514175E+001  1.2876516E+003 
 1.9531086E+001  1.4552891E+003 
 1.9547997E+001  1.6232098E+003 
 1.9564907E+001  1.7689910E+003 
 1.9581818E+001  1.8754720E+003 
 1.9598726E+001  1.9163163E+003 
 1.9615637E+001  1.8868250E+003 
 1.9632547E+001  1.8069592E+003 
 1.9649458E+001  1.7036128E+003 
 1.9666368E+001  1.5963922E+003 
 1.9683279E+001  1.5155565E+003 
 1.9700190E+001  1.4729563E+003 
 1.9717100E+001  1.4498859E+003 
 1.9734011E+001  1.4505634E+003 
 1.9750921E+001  1.4627366E+003 
 1.9767832E+001  1.4693401E+003 
 1.9784740E+001  1.4453983E+003 
 1.9801651E+001  1.3819344E+003 
 1.9818562E+001  1.2830253E+003 
 1.9835472E+001  1.1634087E+003 
 1.9852383E+001  1.0496613E+003 
 1.9869293E+001  9.5706586E+002 
 1.9886204E+001  8.9095227E+002 
 1.9903114E+001  8.4968097E+002 
 1.9920025E+001  8.2846460E+002 
 1.9936935E+001  8.2983551E+002 
 1.9953846E+001  8.5183051E+002 
 1.9970755E+001  8.8345618E+002 
 1.9987665E+001  9.2352960E+002 
 2.0004576E+001  9.6842444E+002 
 2.0021486E+001  1.0102468E+003 
 2.0038397E+001  1.0498466E+003 
 2.0055307E+001  1.0902045E+003 
 2.0072218E+001  1.1190101E+003 
 2.0089128E+001  1.1276151E+003 
 2.0106039E+001  1.1236569E+003 
 2.0122950E+001  1.1064695E+003 
 2.0139860E+001  1.0851096E+003 
 2.0156769E+001  1.0719092E+003 
 2.0173679E+001  1.0733018E+003 
 2.0190590E+001  1.0883082E+003 
 2.0207500E+001  1.1187581E+003 
 2.0224411E+001  1.1731074E+003 
 2.0241322E+001  1.2360355E+003 
 2.0258232E+001  1.2782244E+003 
 2.0275143E+001  1.2992939E+003 
 2.0292053E+001  1.2971036E+003 
 2.0308964E+001  1.2669517E+003 
 2.0325872E+001  1.2289714E+003 
 2.0342783E+001  1.1962764E+003 
 2.0359694E+001  1.1625763E+003 
 2.0376604E+001  1.1229961E+003 
 2.0393515E+001  1.0958075E+003 
 2.0410425E+001  1.0787178E+003 
 2.0427336E+001  1.0459611E+003 
 2.0444246E+001  1.0059122E+003 
 2.0461157E+001  9.6497864E+002 
 2.0478067E+001  9.1481232E+002 
 2.0494978E+001  8.6104547E+002 
 2.0511887E+001  8.1629956E+002 
 2.0528797E+001  7.8409314E+002 
 2.0545708E+001  7.5816919E+002 
 2.0562618E+001  7.3914386E+002 
 2.0579529E+001  7.2837305E+002 
 2.0596439E+001  7.2462885E+002 
 2.0613350E+001  7.2208459E+002 
 2.0630260E+001  7.2293146E+002 
 2.0647171E+001  7.2797083E+002 
 2.0664082E+001  7.2367438E+002 
 2.0680992E+001  7.1466858E+002 
 2.0697901E+001  7.0881232E+002 
 2.0714811E+001  7.0619360E+002 
 2.0731722E+001  7.0524298E+002 
 2.0748632E+001  7.1214465E+002 
 2.0765543E+001  7.2602289E+002 
 2.0782454E+001  7.4332764E+002 
 2.0799364E+001  7.6949426E+002 
 2.0816275E+001  8.1296600E+002 
 2.0833185E+001  8.7456641E+002 
 2.0850096E+001  9.5307343E+002 
 2.0867004E+001  1.0550426E+003 
 2.0883915E+001  1.1768164E+003 
 2.0900826E+001  1.3077351E+003 
 2.0917736E+001  1.4368464E+003 
 2.0934647E+001  1.5555530E+003 
 2.0951557E+001  1.6476281E+003 
 2.0968468E+001  1.6924060E+003 
 2.0985378E+001  1.6879840E+003 
 2.1002289E+001  1.6274518E+003 
 2.1019199E+001  1.5099504E+003 
 2.1036110E+001  1.3639154E+003 
 2.1053019E+001  1.2163191E+003 
 2.1069929E+001  1.0824070E+003 
 2.1086840E+001  9.6735474E+002 
 2.1103750E+001  8.7851587E+002 
 2.1120661E+001  8.1976337E+002 
 2.1137571E+001  7.7981482E+002 
 2.1154482E+001  7.5225800E+002 
 2.1171392E+001  7.4445874E+002 
 2.1188303E+001  7.4665015E+002 
 2.1205214E+001  7.4620349E+002 
 2.1222124E+001  7.4780096E+002 
 2.1239033E+001  7.5422412E+002 
 2.1255943E+001  7.6063416E+002 
 2.1272854E+001  7.6309692E+002 
 2.1289764E+001  7.6534265E+002 
 2.1306675E+001  7.6865710E+002 
 2.1323586E+001  7.6409796E+002 
 2.1340496E+001  7.5480554E+002 
 2.1357407E+001  7.4704199E+002 
 2.1374317E+001  7.4168640E+002 
 2.1391228E+001  7.3941956E+002 
 2.1408138E+001  7.4111871E+002 
 2.1425047E+001  7.4924872E+002 
 2.1441957E+001  7.6192712E+002 
 2.1458868E+001  7.8326794E+002 
 2.1475779E+001  8.1914972E+002 
 2.1492689E+001  8.7209875E+002 
 2.1509600E+001  9.3869617E+002 
 2.1526510E+001  1.0179701E+003 
 2.1543421E+001  1.1060011E+003 
 2.1560331E+001  1.1791074E+003 
 2.1577242E+001  1.2279628E+003 
 2.1594151E+001  1.2582957E+003 
 2.1611061E+001  1.2627715E+003 
 2.1627972E+001  1.2345470E+003 
 2.1644882E+001  1.1823972E+003 
 2.1661793E+001  1.1246196E+003 
 2.1678703E+001  1.0661774E+003 
 2.1695614E+001  1.0125316E+003 
 2.1712524E+001  9.7543713E+002 
 2.1729435E+001  9.5608771E+002 
 2.1746346E+001  9.4915802E+002 
 2.1763256E+001  9.4865417E+002 
 2.1780165E+001  9.5804218E+002 
 2.1797075E+001  9.7639526E+002 
 2.1813986E+001  9.9774585E+002 
 2.1830896E+001  1.0232075E+003 
 2.1847807E+001  1.0505858E+003 
 2.1864717E+001  1.0777152E+003 
 2.1881628E+001  1.0971196E+003 
 2.1898539E+001  1.1122891E+003 
 2.1915449E+001  1.1325131E+003 
 2.1932360E+001  1.1576191E+003 
 2.1949270E+001  1.1896750E+003 
 2.1966179E+001  1.2383021E+003 
 2.1983089E+001  1.3085059E+003 
 2.2000000E+001  0.0000000E+000
