# Supplementary material for: Application of singular value decomposition analysis to time-dependent powder diffraction data of an in-situ photodimerization reaction
Source: J Synchrotron Radiat. 2014 Apr 2;21(Pt 3):554–60. doi: 10.1107/S1600577514004366 (PMC4333817; doi:10.1107/S1600577514004366)
Supplement: Supplementary file 1 [file s-21-00554-sup1.zip › 1cha/1chai_17.chi]

 3.5000501E+000  0.0000000E+000 
 3.5169604E+000  3.8106165E+003 
 3.5338709E+000  3.5336443E+003 
 3.5507813E+000  2.4148054E+003 
 3.5676916E+000  2.5105527E+003 
 3.5846019E+000  2.5577253E+003 
 3.6015124E+000  2.4161360E+003 
 3.6184227E+000  3.1189453E+003 
 3.6353331E+000  3.5914365E+003 
 3.6522434E+000  3.3112512E+003 
 3.6691539E+000  4.0666016E+003 
 3.6860642E+000  4.5377847E+003 
 3.7029746E+000  4.2468516E+003 
 3.7198849E+000  5.0687188E+003 
 3.7367954E+000  5.1928999E+003 
 3.7537057E+000  5.2543003E+003 
 3.7706161E+000  4.9719761E+003 
 3.7875264E+000  4.5804365E+003 
 3.8044369E+000  4.8299512E+003 
 3.8213472E+000  5.2590400E+003 
 3.8382576E+000  5.0511899E+003 
 3.8551679E+000  5.8024673E+003 
 3.8720784E+000  5.7686997E+003 
 3.8889887E+000  7.5887002E+003 
 3.9058990E+000  9.3954600E+003 
 3.9228094E+000  1.2463537E+004 
 3.9397199E+000  1.5912497E+004 
 3.9566302E+000  2.0165461E+004 
 3.9735405E+000  2.3895045E+004 
 3.9904509E+000  2.6644174E+004 
 4.0073614E+000  2.9090953E+004 
 4.0242715E+000  3.0083836E+004 
 4.0411820E+000  2.9152674E+004 
 4.0580926E+000  2.8333211E+004 
 4.0750027E+000  2.4654014E+004 
 4.0919132E+000  2.1874836E+004 
 4.1088238E+000  1.8697875E+004 
 4.1257339E+000  1.5223204E+004 
 4.1426444E+000  1.2498198E+004 
 4.1595545E+000  1.0302382E+004 
 4.1764650E+000  8.3765244E+003 
 4.1933756E+000  7.2869854E+003 
 4.2102857E+000  6.8139185E+003 
 4.2271962E+000  5.3371763E+003 
 4.2441068E+000  4.7442617E+003 
 4.2610168E+000  3.8551653E+003 
 4.2779274E+000  3.3583328E+003 
 4.2948375E+000  2.9943462E+003 
 4.3117480E+000  2.9397944E+003 
 4.3286586E+000  3.0225679E+003 
 4.3455687E+000  3.0100752E+003 
 4.3624792E+000  2.8910056E+003 
 4.3793898E+000  2.7789465E+003 
 4.3962998E+000  2.6626726E+003 
 4.4132104E+000  2.4879307E+003 
 4.4301205E+000  2.6075657E+003 
 4.4470310E+000  1.9499309E+003 
 4.4639416E+000  2.1150669E+003 
 4.4808517E+000  2.1926670E+003 
 4.4977622E+000  2.0101459E+003 
 4.5146728E+000  2.3345754E+003 
 4.5315828E+000  2.5401328E+003 
 4.5484934E+000  2.4023918E+003 
 4.5654039E+000  2.4506719E+003 
 4.5823140E+000  2.3598840E+003 
 4.5992246E+000  2.1560376E+003 
 4.6161346E+000  2.5024063E+003 
 4.6330452E+000  2.2499836E+003 
 4.6499557E+000  2.2621658E+003 
 4.6668658E+000  2.3938027E+003 
 4.6837764E+000  2.3904983E+003 
 4.7006869E+000  2.3429443E+003 
 4.7175970E+000  2.3912688E+003 
 4.7345076E+000  2.4349712E+003 
 4.7514176E+000  2.4008303E+003 
 4.7683282E+000  2.3871743E+003 
 4.7852387E+000  2.1709663E+003 
 4.8021488E+000  2.1026133E+003 
 4.8190594E+000  2.1880635E+003 
 4.8359699E+000  2.1419878E+003 
 4.8528800E+000  2.2433662E+003 
 4.8697906E+000  2.4049983E+003 
 4.8867006E+000  2.5540876E+003 
 4.9036112E+000  2.4019268E+003 
 4.9205217E+000  2.2417026E+003 
 4.9374318E+000  2.4358193E+003 
 4.9543424E+000  2.4260969E+003 
 4.9712529E+000  2.1301782E+003 
 4.9881630E+000  2.3083525E+003 
 5.0050735E+000  1.8221970E+003 
 5.0219836E+000  1.8404462E+003 
 5.0388942E+000  1.7591855E+003 
 5.0558047E+000  1.6830436E+003 
 5.0727148E+000  1.7495587E+003 
 5.0896254E+000  1.8370309E+003 
 5.1065359E+000  1.8011604E+003 
 5.1234460E+000  1.7811138E+003 
 5.1403565E+000  1.9243431E+003 
 5.1572666E+000  1.8176555E+003 
 5.1741772E+000  1.5049231E+003 
 5.1910877E+000  1.6836323E+003 
 5.2079978E+000  1.4116849E+003 
 5.2249084E+000  1.4577794E+003 
 5.2418189E+000  1.5976172E+003 
 5.2587290E+000  1.5940367E+003 
 5.2756395E+000  1.5366506E+003 
 5.2925496E+000  1.4046716E+003 
 5.3094602E+000  1.2754561E+003 
 5.3263707E+000  1.3881840E+003 
 5.3432808E+000  1.3222146E+003 
 5.3601913E+000  1.4713755E+003 
 5.3771019E+000  1.8000109E+003 
 5.3940120E+000  1.7533722E+003 
 5.4109225E+000  1.8388453E+003 
 5.4278326E+000  2.0972800E+003 
 5.4447432E+000  2.4701240E+003 
 5.4616537E+000  2.9498579E+003 
 5.4785638E+000  3.5637517E+003 
 5.4954743E+000  4.3970840E+003 
 5.5123849E+000  5.5287808E+003 
 5.5292950E+000  6.8811226E+003 
 5.5462055E+000  8.6627422E+003 
 5.5631161E+000  1.1293722E+004 
 5.5800261E+000  1.4188676E+004 
 5.5969367E+000  1.7566855E+004 
 5.6138468E+000  2.0435816E+004 
 5.6307573E+000  2.2391365E+004 
 5.6476679E+000  2.3175113E+004 
 5.6645780E+000  2.2344609E+004 
 5.6814885E+000  1.9848027E+004 
 5.6983991E+000  1.6521785E+004 
 5.7153091E+000  1.3206833E+004 
 5.7322197E+000  9.7299639E+003 
 5.7491298E+000  7.5798965E+003 
 5.7660403E+000  5.6062036E+003 
 5.7829509E+000  4.3291709E+003 
 5.7998610E+000  3.5170239E+003 
 5.8167715E+000  2.9542952E+003 
 5.8336821E+000  2.7334453E+003 
 5.8505921E+000  3.0106685E+003 
 5.8675027E+000  3.8120730E+003 
 5.8844128E+000  5.2266304E+003 
 5.9013233E+000  7.3657100E+003 
 5.9182339E+000  9.6794727E+003 
 5.9351439E+000  1.3505962E+004 
 5.9520545E+000  1.7002443E+004 
 5.9689651E+000  2.1122078E+004 
 5.9858751E+000  2.4792123E+004 
 6.0027857E+000  2.6227299E+004 
 6.0196958E+000  2.5981031E+004 
 6.0366063E+000  2.4083248E+004 
 6.0535169E+000  2.0358842E+004 
 6.0704269E+000  1.6415074E+004 
 6.0873375E+000  1.2969744E+004 
 6.1042480E+000  9.5150820E+003 
 6.1211581E+000  7.5024683E+003 
 6.1380687E+000  5.9396250E+003 
 6.1549788E+000  4.6401792E+003 
 6.1718893E+000  4.0727964E+003 
 6.1887999E+000  3.5957004E+003 
 6.2057099E+000  3.1407407E+003 
 6.2226205E+000  2.7456577E+003 
 6.2395310E+000  2.3858176E+003 
 6.2564411E+000  2.2157207E+003 
 6.2733517E+000  2.0390055E+003 
 6.2902617E+000  1.9059766E+003 
 6.3071723E+000  1.7102230E+003 
 6.3240829E+000  1.7037676E+003 
 6.3409929E+000  1.8234427E+003 
 6.3579035E+000  1.9267688E+003 
 6.3748140E+000  2.1205786E+003 
 6.3917241E+000  2.4784421E+003 
 6.4086347E+000  3.1579734E+003 
 6.4255447E+000  4.3263501E+003 
 6.4424553E+000  6.1700210E+003 
 6.4593658E+000  9.0713477E+003 
 6.4762759E+000  1.3107088E+004 
 6.4931865E+000  1.9266213E+004 
 6.5100970E+000  2.7497461E+004 
 6.5270071E+000  3.5485777E+004 
 6.5439177E+000  4.5181188E+004 
 6.5608277E+000  5.1370898E+004 
 6.5777383E+000  5.2766098E+004 
 6.5946488E+000  4.9544125E+004 
 6.6115589E+000  4.1667707E+004 
 6.6284695E+000  3.1364598E+004 
 6.6453800E+000  2.1746451E+004 
 6.6622901E+000  1.4621687E+004 
 6.6792006E+000  1.0568010E+004 
 6.6961112E+000  7.5024756E+003 
 6.7130213E+000  5.7380337E+003 
 6.7299318E+000  4.5691069E+003 
 6.7468419E+000  3.8670217E+003 
 6.7637525E+000  3.5527803E+003 
 6.7806630E+000  3.4765967E+003 
 6.7975731E+000  3.4918782E+003 
 6.8144836E+000  3.6031990E+003 
 6.8313942E+000  4.0265403E+003 
 6.8483043E+000  4.6704731E+003 
 6.8652148E+000  5.4059150E+003 
 6.8821249E+000  6.2728838E+003 
 6.8990355E+000  7.0506011E+003 
 6.9159460E+000  7.6428247E+003 
 6.9328561E+000  8.0376563E+003 
 6.9497666E+000  8.0815146E+003 
 6.9666772E+000  7.5926909E+003 
 6.9835873E+000  6.6750000E+003 
 7.0004978E+000  5.5994541E+003 
 7.0174079E+000  4.4479316E+003 
 7.0343184E+000  3.4720120E+003 
 7.0512290E+000  2.6474373E+003 
 7.0681391E+000  2.0265466E+003 
 7.0850496E+000  1.6246909E+003 
 7.1019602E+000  1.3930933E+003 
 7.1188703E+000  1.3288682E+003 
 7.1357808E+000  1.2992313E+003 
 7.1526909E+000  1.2839619E+003 
 7.1696014E+000  1.3637576E+003 
 7.1865120E+000  1.4570775E+003 
 7.2034221E+000  1.4226520E+003 
 7.2203326E+000  1.4400748E+003 
 7.2372432E+000  1.4272096E+003 
 7.2541533E+000  1.4044006E+003 
 7.2710638E+000  1.3880143E+003 
 7.2879739E+000  1.3491969E+003 
 7.3048844E+000  1.3761887E+003 
 7.3217950E+000  1.3671117E+003 
 7.3387051E+000  1.3133973E+003 
 7.3556156E+000  1.2833734E+003 
 7.3725262E+000  1.2696901E+003 
 7.3894362E+000  1.2536592E+003 
 7.4063468E+000  1.1595140E+003 
 7.4232569E+000  1.2505975E+003 
 7.4401674E+000  1.2682197E+003 
 7.4570780E+000  1.3222001E+003 
 7.4739881E+000  1.3422368E+003 
 7.4908986E+000  1.3366556E+003 
 7.5078092E+000  1.4142600E+003 
 7.5247192E+000  1.5173695E+003 
 7.5416298E+000  1.5385083E+003 
 7.5585399E+000  1.5719578E+003 
 7.5754504E+000  1.7001281E+003 
 7.5923610E+000  1.7474867E+003 
 7.6092710E+000  1.8152374E+003 
 7.6261816E+000  1.8841658E+003 
 7.6430922E+000  2.0142582E+003 
 7.6600022E+000  2.1799619E+003 
 7.6769128E+000  2.3593352E+003 
 7.6938233E+000  2.6157402E+003 
 7.7107334E+000  2.9532144E+003 
 7.7276440E+000  3.3463503E+003 
 7.7445540E+000  3.8464326E+003 
 7.7614646E+000  4.4809761E+003 
 7.7783751E+000  5.2918008E+003 
 7.7952852E+000  6.7379512E+003 
 7.8121958E+000  8.9286289E+003 
 7.8291063E+000  1.2286534E+004 
 7.8460164E+000  1.7539980E+004 
 7.8629270E+000  2.4794244E+004 
 7.8798370E+000  3.5179941E+004 
 7.8967476E+000  4.9108336E+004 
 7.9136581E+000  6.4751879E+004 
 7.9305682E+000  7.7362641E+004 
 7.9474788E+000  8.1765539E+004 
 7.9643893E+000  7.7560453E+004 
 7.9812994E+000  6.4888898E+004 
 7.9982100E+000  5.0176000E+004 
 8.0151205E+000  3.8459777E+004 
 8.0320311E+000  2.8344887E+004 
 8.0489407E+000  2.0695758E+004 
 8.0658512E+000  1.5239377E+004 
 8.0827618E+000  1.1509184E+004 
 8.0996723E+000  9.1822041E+003 
 8.1165829E+000  7.7630483E+003 
 8.1334925E+000  7.2453555E+003 
 8.1504030E+000  7.5702441E+003 
 8.1673136E+000  8.5456318E+003 
 8.1842241E+000  1.0213113E+004 
 8.2011347E+000  1.2575732E+004 
 8.2180443E+000  1.5516030E+004 
 8.2349548E+000  1.8475922E+004 
 8.2518654E+000  2.1285941E+004 
 8.2687759E+000  2.3282109E+004 
 8.2856865E+000  2.3579008E+004 
 8.3025970E+000  2.1960953E+004 
 8.3195066E+000  1.8743818E+004 
 8.3364172E+000  1.4746007E+004 
 8.3533278E+000  1.1410469E+004 
 8.3702383E+000  8.6279414E+003 
 8.3871489E+000  6.8113389E+003 
 8.4040585E+000  5.7429194E+003 
 8.4209690E+000  5.1159756E+003 
 8.4378796E+000  4.7558691E+003 
 8.4547901E+000  4.6436934E+003 
 8.4717007E+000  4.7468994E+003 
 8.4886103E+000  5.0023613E+003 
 8.5055208E+000  5.5299541E+003 
 8.5224314E+000  6.5906318E+003 
 8.5393419E+000  8.2604893E+003 
 8.5562525E+000  1.0777179E+004 
 8.5731630E+000  1.4808847E+004 
 8.5900726E+000  2.0156525E+004 
 8.6069832E+000  2.8638596E+004 
 8.6238937E+000  3.9428043E+004 
 8.6408043E+000  5.1264391E+004 
 8.6577148E+000  6.1562457E+004 
 8.6746244E+000  6.6249492E+004 
 8.6915350E+000  6.4261484E+004 
 8.7084455E+000  5.6899504E+004 
 8.7253561E+000  4.4350379E+004 
 8.7422667E+000  3.2470314E+004 
 8.7591772E+000  2.2335918E+004 
 8.7760868E+000  1.5214263E+004 
 8.7929974E+000  1.0639063E+004 
 8.8099079E+000  7.7033340E+003 
 8.8268185E+000  5.7826162E+003 
 8.8437290E+000  4.5021724E+003 
 8.8606386E+000  3.6261721E+003 
 8.8775492E+000  3.0311016E+003 
 8.8944597E+000  2.5842673E+003 
 8.9113703E+000  2.2708557E+003 
 8.9282808E+000  2.0429626E+003 
 8.9451904E+000  1.8556964E+003 
 8.9621010E+000  1.6940929E+003 
 8.9790115E+000  1.5229331E+003 
 8.9959221E+000  1.3969717E+003 
 9.0128326E+000  1.3208518E+003 
 9.0297432E+000  1.2414463E+003 
 9.0466528E+000  1.1726396E+003 
 9.0635633E+000  1.1521589E+003 
 9.0804739E+000  1.1057623E+003 
 9.0973845E+000  1.0444851E+003 
 9.1142950E+000  1.0290139E+003 
 9.1312046E+000  9.8879694E+002 
 9.1481152E+000  9.7836420E+002 
 9.1650257E+000  9.6975116E+002 
 9.1819363E+000  9.7056598E+002 
 9.1988468E+000  1.0022107E+003 
 9.2157564E+000  1.0391400E+003 
 9.2326670E+000  1.0488492E+003 
 9.2495775E+000  1.0599855E+003 
 9.2664881E+000  1.0898010E+003 
 9.2833986E+000  1.1035219E+003 
 9.3003092E+000  1.1254268E+003 
 9.3172188E+000  1.1519570E+003 
 9.3341293E+000  1.1996158E+003 
 9.3510399E+000  1.2674733E+003 
 9.3679504E+000  1.3621740E+003 
 9.3848610E+000  1.4961639E+003 
 9.4017706E+000  1.6626638E+003 
 9.4186811E+000  1.8556864E+003 
 9.4355917E+000  2.1326648E+003 
 9.4525023E+000  2.5840698E+003 
 9.4694128E+000  3.2907388E+003 
 9.4863224E+000  4.3125034E+003 
 9.5032330E+000  5.6285522E+003 
 9.5201435E+000  7.2230029E+003 
 9.5370541E+000  8.9912861E+003 
 9.5539646E+000  1.0614359E+004 
 9.5708752E+000  1.1812546E+004 
 9.5877848E+000  1.2380785E+004 
 9.6046953E+000  1.2212674E+004 
 9.6216059E+000  1.1341299E+004 
 9.6385164E+000  1.0034229E+004 
 9.6554270E+000  8.9031338E+003 
 9.6723366E+000  8.1402441E+003 
 9.6892471E+000  7.9873418E+003 
 9.7061577E+000  8.2677148E+003 
 9.7230682E+000  8.7945586E+003 
 9.7399788E+000  9.4322217E+003 
 9.7568893E+000  9.9570742E+003 
 9.7737989E+000  1.0151840E+004 
 9.7907095E+000  9.8845400E+003 
 9.8076200E+000  9.1141162E+003 
 9.8245306E+000  7.9000684E+003 
 9.8414412E+000  6.4003965E+003 
 9.8583508E+000  5.0374058E+003 
 9.8752613E+000  3.9110044E+003 
 9.8921719E+000  3.1273838E+003 
 9.9090824E+000  2.5418997E+003 
 9.9259930E+000  2.1515989E+003 
 9.9429026E+000  1.9315021E+003 
 9.9598131E+000  1.8267841E+003 
 9.9767237E+000  1.7932896E+003 
 9.9936342E+000  1.7786725E+003 
 1.0010545E+001  1.7694575E+003 
 1.0027455E+001  1.7585870E+003 
 1.0044365E+001  1.7795510E+003 
 1.0061275E+001  1.8073850E+003 
 1.0078186E+001  1.8697406E+003 
 1.0095097E+001  1.9354091E+003 
 1.0112007E+001  1.9626455E+003 
 1.0128917E+001  2.0161440E+003 
 1.0145827E+001  2.1215059E+003 
 1.0162738E+001  2.2209702E+003 
 1.0179648E+001  2.3532659E+003 
 1.0196559E+001  2.5741716E+003 
 1.0213469E+001  2.8524519E+003 
 1.0230379E+001  3.2587268E+003 
 1.0247290E+001  3.8436362E+003 
 1.0264200E+001  4.8183726E+003 
 1.0281111E+001  6.3521582E+003 
 1.0298021E+001  8.6808438E+003 
 1.0314931E+001  1.2131131E+004 
 1.0331841E+001  1.7101447E+004 
 1.0348752E+001  2.3737279E+004 
 1.0365663E+001  3.1706355E+004 
 1.0382573E+001  3.9454375E+004 
 1.0399483E+001  4.3685922E+004 
 1.0416393E+001  4.2193402E+004 
 1.0433304E+001  3.5763324E+004 
 1.0450214E+001  2.7853318E+004 
 1.0467125E+001  2.0311016E+004 
 1.0484035E+001  1.4461715E+004 
 1.0500945E+001  1.0438163E+004 
 1.0517856E+001  7.5338276E+003 
 1.0534766E+001  5.4584238E+003 
 1.0551677E+001  4.2130566E+003 
 1.0568587E+001  3.4016694E+003 
 1.0585497E+001  2.9049805E+003 
 1.0602407E+001  2.5840654E+003 
 1.0619318E+001  2.3801167E+003 
 1.0636229E+001  2.2121438E+003 
 1.0653139E+001  2.0794424E+003 
 1.0670049E+001  2.0047280E+003 
 1.0686959E+001  1.9615721E+003 
 1.0703870E+001  1.9352980E+003 
 1.0720780E+001  1.9373809E+003 
 1.0737691E+001  1.9542964E+003 
 1.0754601E+001  1.9710122E+003 
 1.0771511E+001  1.9969955E+003 
 1.0788422E+001  2.0330082E+003 
 1.0805332E+001  2.0614011E+003 
 1.0822243E+001  2.1010471E+003 
 1.0839153E+001  2.1542002E+003 
 1.0856063E+001  2.2144387E+003 
 1.0872973E+001  2.2745981E+003 
 1.0889884E+001  2.3117437E+003 
 1.0906795E+001  2.3274185E+003 
 1.0923705E+001  2.3632427E+003 
 1.0940615E+001  2.4163918E+003 
 1.0957525E+001  2.4765713E+003 
 1.0974436E+001  2.5926714E+003 
 1.0991346E+001  2.7829509E+003 
 1.1008257E+001  3.1311729E+003 
 1.1025167E+001  3.7477842E+003 
 1.1042077E+001  4.7095190E+003 
 1.1058988E+001  6.0913022E+003 
 1.1075898E+001  7.9647817E+003 
 1.1092809E+001  1.0400201E+004 
 1.1109719E+001  1.3394807E+004 
 1.1126629E+001  1.6449592E+004 
 1.1143539E+001  1.8658918E+004 
 1.1160450E+001  1.9505869E+004 
 1.1177361E+001  1.8781994E+004 
 1.1194271E+001  1.6789730E+004 
 1.1211181E+001  1.4067698E+004 
 1.1228091E+001  1.1364267E+004 
 1.1245002E+001  9.1613594E+003 
 1.1261912E+001  7.4585303E+003 
 1.1278823E+001  6.2196846E+003 
 1.1295733E+001  5.4109468E+003 
 1.1312643E+001  4.8153936E+003 
 1.1329554E+001  4.4176401E+003 
 1.1346464E+001  4.1015566E+003 
 1.1363375E+001  3.7811030E+003 
 1.1380285E+001  3.5209509E+003 
 1.1397195E+001  3.3676150E+003 
 1.1414105E+001  3.3651350E+003 
 1.1431016E+001  3.5615522E+003 
 1.1447927E+001  3.9726775E+003 
 1.1464837E+001  4.6125698E+003 
 1.1481747E+001  5.4630439E+003 
 1.1498657E+001  6.4410396E+003 
 1.1515568E+001  7.3880630E+003 
 1.1532478E+001  8.0100068E+003 
 1.1549389E+001  8.1684858E+003 
 1.1566299E+001  7.8548540E+003 
 1.1583209E+001  7.0639551E+003 
 1.1600120E+001  5.9373770E+003 
 1.1617030E+001  4.7464468E+003 
 1.1633941E+001  3.7302039E+003 
 1.1650851E+001  2.9768755E+003 
 1.1667761E+001  2.4621760E+003 
 1.1684671E+001  2.1470159E+003 
 1.1701582E+001  2.0461385E+003 
 1.1718493E+001  2.2143828E+003 
 1.1735403E+001  2.6510867E+003 
 1.1752314E+001  3.3825303E+003 
 1.1769223E+001  4.4181333E+003 
 1.1786134E+001  5.6944053E+003 
 1.1803044E+001  7.2462520E+003 
 1.1819955E+001  8.9885078E+003 
 1.1836865E+001  1.0660381E+004 
 1.1853775E+001  1.1925913E+004 
 1.1870686E+001  1.2646219E+004 
 1.1887596E+001  1.3238819E+004 
 1.1904507E+001  1.4236588E+004 
 1.1921417E+001  1.5908727E+004 
 1.1938327E+001  1.8410289E+004 
 1.1955237E+001  2.2099053E+004 
 1.1972148E+001  2.7491852E+004 
 1.1989058E+001  3.4367398E+004 
 1.2005969E+001  4.1139215E+004 
 1.2022880E+001  4.4586117E+004 
 1.2039789E+001  4.2438887E+004 
 1.2056700E+001  3.5827094E+004 
 1.2073610E+001  2.7657219E+004 
 1.2090521E+001  2.0282967E+004 
 1.2107431E+001  1.4309351E+004 
 1.2124341E+001  9.9715869E+003 
 1.2141252E+001  7.0538071E+003 
 1.2158162E+001  5.0894463E+003 
 1.2175073E+001  3.8132715E+003 
 1.2191983E+001  3.0265405E+003 
 1.2208893E+001  2.5195791E+003 
 1.2225803E+001  2.1740337E+003 
 1.2242714E+001  1.9372321E+003 
 1.2259624E+001  1.7788691E+003 
 1.2276535E+001  1.6764481E+003 
 1.2293446E+001  1.6263785E+003 
 1.2310355E+001  1.6125597E+003 
 1.2327266E+001  1.6232833E+003 
 1.2344176E+001  1.6831761E+003 
 1.2361087E+001  1.8341750E+003 
 1.2377997E+001  2.1216250E+003 
 1.2394907E+001  2.6118638E+003 
 1.2411818E+001  3.4044756E+003 
 1.2428728E+001  4.5360469E+003 
 1.2445639E+001  6.0385015E+003 
 1.2462549E+001  7.9518872E+003 
 1.2479459E+001  1.0054436E+004 
 1.2496369E+001  1.1904474E+004 
 1.2513280E+001  1.2989745E+004 
 1.2530190E+001  1.2957308E+004 
 1.2547101E+001  1.1762633E+004 
 1.2564012E+001  9.8244717E+003 
 1.2580921E+001  7.8161055E+003 
 1.2597832E+001  6.1551475E+003 
 1.2614742E+001  4.8348262E+003 
 1.2631653E+001  3.8168318E+003 
 1.2648563E+001  3.1234453E+003 
 1.2665473E+001  2.6534475E+003 
 1.2682384E+001  2.3359548E+003 
 1.2699294E+001  2.1092573E+003 
 1.2716205E+001  1.9170653E+003 
 1.2733115E+001  1.7363096E+003 
 1.2750025E+001  1.5559993E+003 
 1.2766935E+001  1.3876112E+003 
 1.2783846E+001  1.2507972E+003 
 1.2800756E+001  1.1538351E+003 
 1.2817667E+001  1.1012042E+003 
 1.2834578E+001  1.0750227E+003 
 1.2851487E+001  1.0610297E+003 
 1.2868398E+001  1.0602012E+003 
 1.2885308E+001  1.0730792E+003 
 1.2902219E+001  1.0924222E+003 
 1.2919129E+001  1.1126332E+003 
 1.2936039E+001  1.1481158E+003 
 1.2952950E+001  1.2043464E+003 
 1.2969860E+001  1.2900555E+003 
 1.2986771E+001  1.4278982E+003 
 1.3003681E+001  1.6253865E+003 
 1.3020592E+001  1.9130334E+003 
 1.3037501E+001  2.3189148E+003 
 1.3054412E+001  2.8865134E+003 
 1.3071322E+001  3.6599231E+003 
 1.3088233E+001  4.5906563E+003 
 1.3105144E+001  5.6289673E+003 
 1.3122053E+001  6.6935435E+003 
 1.3138964E+001  7.5609673E+003 
 1.3155874E+001  8.0624453E+003 
 1.3172785E+001  8.1724131E+003 
 1.3189695E+001  7.9096099E+003 
 1.3206605E+001  7.4286055E+003 
 1.3223516E+001  6.8671582E+003 
 1.3240426E+001  6.2886221E+003 
 1.3257337E+001  5.7631772E+003 
 1.3274247E+001  5.3152104E+003 
 1.3291158E+001  4.9398853E+003 
 1.3308067E+001  4.6126328E+003 
 1.3324978E+001  4.2918008E+003 
 1.3341888E+001  3.9011807E+003 
 1.3358799E+001  3.4023435E+003 
 1.3375710E+001  2.8709229E+003 
 1.3392619E+001  2.3798877E+003 
 1.3409530E+001  1.9571261E+003 
 1.3426440E+001  1.6281561E+003 
 1.3443351E+001  1.3935553E+003 
 1.3460261E+001  1.2366276E+003 
 1.3477171E+001  1.1326742E+003 
 1.3494081E+001  1.0671157E+003 
 1.3510992E+001  1.0293090E+003 
 1.3527903E+001  1.0029136E+003 
 1.3544813E+001  9.7727106E+002 
 1.3561724E+001  9.6041516E+002 
 1.3578633E+001  9.4902515E+002 
 1.3595544E+001  9.3525128E+002 
 1.3612454E+001  9.2131305E+002 
 1.3629365E+001  9.1138043E+002 
 1.3646276E+001  9.1105127E+002 
 1.3663185E+001  9.1149231E+002 
 1.3680096E+001  9.1628070E+002 
 1.3697006E+001  9.2333325E+002 
 1.3713917E+001  9.2684766E+002 
 1.3730827E+001  9.3789807E+002 
 1.3747737E+001  9.7166302E+002 
 1.3764647E+001  1.0153516E+003 
 1.3781558E+001  1.0598794E+003 
 1.3798469E+001  1.1149884E+003 
 1.3815379E+001  1.1745834E+003 
 1.3832290E+001  1.2358826E+003 
 1.3849199E+001  1.2871063E+003 
 1.3866110E+001  1.3114242E+003 
 1.3883020E+001  1.3123628E+003 
 1.3899931E+001  1.2923859E+003 
 1.3916842E+001  1.2434138E+003 
 1.3933751E+001  1.1816091E+003 
 1.3950662E+001  1.1256044E+003 
 1.3967572E+001  1.0742146E+003 
 1.3984483E+001  1.0328286E+003 
 1.4001393E+001  1.0110807E+003 
 1.4018304E+001  1.0061252E+003 
 1.4035213E+001  1.0096349E+003 
 1.4052124E+001  1.0143365E+003 
 1.4069035E+001  1.0145803E+003 
 1.4085945E+001  1.0128232E+003 
 1.4102856E+001  1.0030247E+003 
 1.4119765E+001  9.9718799E+002 
 1.4136676E+001  1.0062495E+003 
 1.4153586E+001  1.0093893E+003 
 1.4170497E+001  1.0042995E+003 
 1.4187407E+001  1.0155580E+003 
 1.4204317E+001  1.0527168E+003 
 1.4221228E+001  1.1155266E+003 
 1.4238138E+001  1.2060490E+003 
 1.4255049E+001  1.3277074E+003 
 1.4271959E+001  1.4792585E+003 
 1.4288870E+001  1.6401541E+003 
 1.4305779E+001  1.7788325E+003 
 1.4322690E+001  1.8861855E+003 
 1.4339601E+001  1.9495271E+003 
 1.4356511E+001  1.9458282E+003 
 1.4373422E+001  1.8707280E+003 
 1.4390331E+001  1.7441700E+003 
 1.4407242E+001  1.5936062E+003 
 1.4424152E+001  1.4350885E+003 
 1.4441063E+001  1.2911007E+003 
 1.4457973E+001  1.1807886E+003 
 1.4474883E+001  1.1075853E+003 
 1.4491794E+001  1.0649373E+003 
 1.4508704E+001  1.0345118E+003 
 1.4525615E+001  1.0064811E+003 
 1.4542525E+001  9.8574304E+002 
 1.4559436E+001  9.7479382E+002 
 1.4576345E+001  9.6978333E+002 
 1.4593256E+001  9.7020959E+002 
 1.4610167E+001  9.7620996E+002 
 1.4627077E+001  9.7633185E+002 
 1.4643988E+001  9.7090570E+002 
 1.4660897E+001  9.7658179E+002 
 1.4677808E+001  9.8500372E+002 
 1.4694718E+001  9.8711816E+002 
 1.4711629E+001  9.9213824E+002 
 1.4728539E+001  1.0063466E+003 
 1.4745449E+001  1.0357625E+003 
 1.4762360E+001  1.0838577E+003 
 1.4779270E+001  1.1444438E+003 
 1.4796181E+001  1.2097513E+003 
 1.4813091E+001  1.2747141E+003 
 1.4830002E+001  1.3265226E+003 
 1.4846911E+001  1.3648840E+003 
 1.4863822E+001  1.3908577E+003 
 1.4880733E+001  1.3963105E+003 
 1.4897643E+001  1.3812942E+003 
 1.4914554E+001  1.3467832E+003 
 1.4931463E+001  1.2936699E+003 
 1.4948374E+001  1.2335662E+003 
 1.4965284E+001  1.1806097E+003 
 1.4982195E+001  1.1436968E+003 
 1.4999105E+001  1.1291399E+003 
 1.5016016E+001  1.1344348E+003 
 1.5032926E+001  1.1698204E+003 
 1.5049836E+001  1.2493190E+003 
 1.5066747E+001  1.3801646E+003 
 1.5083657E+001  1.5758302E+003 
 1.5100568E+001  1.8385919E+003 
 1.5117477E+001  2.1563855E+003 
 1.5134388E+001  2.5104512E+003 
 1.5151299E+001  2.8627786E+003 
 1.5168209E+001  3.1599500E+003 
 1.5185120E+001  3.3525840E+003 
 1.5202029E+001  3.3971846E+003 
 1.5218940E+001  3.2662407E+003 
 1.5235850E+001  2.9597231E+003 
 1.5252761E+001  2.5622256E+003 
 1.5269671E+001  2.2043457E+003 
 1.5286582E+001  1.9355967E+003 
 1.5303492E+001  1.7538065E+003 
 1.5320402E+001  1.6547437E+003 
 1.5337313E+001  1.6240226E+003 
 1.5354223E+001  1.6404181E+003 
 1.5371134E+001  1.6810220E+003 
 1.5388043E+001  1.7262452E+003 
 1.5404954E+001  1.7489170E+003 
 1.5421865E+001  1.7422598E+003 
 1.5438775E+001  1.7315516E+003 
 1.5455686E+001  1.7360394E+003 
 1.5472595E+001  1.7645365E+003 
 1.5489506E+001  1.8285441E+003 
 1.5506416E+001  1.9222494E+003 
 1.5523327E+001  2.0197124E+003 
 1.5540237E+001  2.1016035E+003 
 1.5557148E+001  2.1542664E+003 
 1.5574058E+001  2.1591301E+003 
 1.5590968E+001  2.1074275E+003 
 1.5607879E+001  1.9985610E+003 
 1.5624789E+001  1.8512131E+003 
 1.5641700E+001  1.6943307E+003 
 1.5658609E+001  1.5399058E+003 
 1.5675520E+001  1.4008853E+003 
 1.5692430E+001  1.2974224E+003 
 1.5709341E+001  1.2341737E+003 
 1.5726252E+001  1.1983584E+003 
 1.5743161E+001  1.1777404E+003 
 1.5760072E+001  1.1700741E+003 
 1.5776982E+001  1.1823920E+003 
 1.5793893E+001  1.2193790E+003 
 1.5810803E+001  1.2836947E+003 
 1.5827714E+001  1.3733563E+003 
 1.5844624E+001  1.4873422E+003 
 1.5861534E+001  1.6348571E+003 
 1.5878445E+001  1.8102845E+003 
 1.5895355E+001  1.9947769E+003 
 1.5912266E+001  2.1725701E+003 
 1.5929175E+001  2.3178621E+003 
 1.5946086E+001  2.3979658E+003 
 1.5962996E+001  2.4033896E+003 
 1.5979907E+001  2.3666177E+003 
 1.5996818E+001  2.3201274E+003 
 1.6013727E+001  2.2694463E+003 
 1.6030638E+001  2.2340156E+003 
 1.6047548E+001  2.2358425E+003 
 1.6064459E+001  2.2747759E+003 
 1.6081369E+001  2.3420291E+003 
 1.6098280E+001  2.4227432E+003 
 1.6115191E+001  2.4721475E+003 
 1.6132101E+001  2.4549211E+003 
 1.6149012E+001  2.3794414E+003 
 1.6165920E+001  2.2428916E+003 
 1.6182831E+001  2.0590103E+003 
 1.6199741E+001  1.8446082E+003 
 1.6216652E+001  1.6335615E+003 
 1.6233562E+001  1.4573036E+003 
 1.6250473E+001  1.3164799E+003 
 1.6267384E+001  1.2096068E+003 
 1.6284294E+001  1.1384078E+003 
 1.6301205E+001  1.0936095E+003 
 1.6318115E+001  1.0634738E+003 
 1.6335024E+001  1.0409274E+003 
 1.6351934E+001  1.0230004E+003 
 1.6368845E+001  1.0090836E+003 
 1.6385756E+001  1.0001186E+003 
 1.6402666E+001  1.0007438E+003 
 1.6419577E+001  1.0082672E+003 
 1.6436487E+001  1.0201058E+003 
 1.6453398E+001  1.0441604E+003 
 1.6470308E+001  1.0836667E+003 
 1.6487219E+001  1.1354727E+003 
 1.6504129E+001  1.2084884E+003 
 1.6521038E+001  1.2998676E+003 
 1.6537949E+001  1.3867281E+003 
 1.6554859E+001  1.4588237E+003 
 1.6571770E+001  1.5048542E+003 
 1.6588680E+001  1.5148510E+003 
 1.6605591E+001  1.4908336E+003 
 1.6622501E+001  1.4516732E+003 
 1.6639412E+001  1.4148398E+003 
 1.6656322E+001  1.3818912E+003 
 1.6673233E+001  1.3544456E+003 
 1.6690144E+001  1.3453778E+003 
 1.6707052E+001  1.3630319E+003 
 1.6723963E+001  1.3957263E+003 
 1.6740873E+001  1.4311809E+003 
 1.6757784E+001  1.4473794E+003 
 1.6774694E+001  1.4243683E+003 
 1.6791605E+001  1.3628347E+003 
 1.6808516E+001  1.2778573E+003 
 1.6825426E+001  1.1885040E+003 
 1.6842337E+001  1.1136201E+003 
 1.6859247E+001  1.0721963E+003 
 1.6876158E+001  1.0721516E+003 
 1.6893066E+001  1.1078264E+003 
 1.6909977E+001  1.1795721E+003 
 1.6926888E+001  1.2755996E+003 
 1.6943798E+001  1.3741769E+003 
 1.6960709E+001  1.4559951E+003 
 1.6977619E+001  1.5094889E+003 
 1.6994530E+001  1.5414868E+003 
 1.7011440E+001  1.5653311E+003 
 1.7028351E+001  1.5919839E+003 
 1.7045261E+001  1.6323358E+003 
 1.7062170E+001  1.6931935E+003 
 1.7079081E+001  1.7682332E+003 
 1.7095991E+001  1.8513406E+003 
 1.7112902E+001  1.9232351E+003 
 1.7129812E+001  1.9278491E+003 
 1.7146723E+001  1.8482682E+003 
 1.7163633E+001  1.7049001E+003 
 1.7180544E+001  1.5236201E+003 
 1.7197454E+001  1.3373315E+003 
 1.7214365E+001  1.1734131E+003 
 1.7231276E+001  1.0411774E+003 
 1.7248184E+001  9.4636108E+002 
 1.7265095E+001  9.0736560E+002 
 1.7282005E+001  9.3627911E+002 
 1.7298916E+001  1.0198914E+003 
 1.7315826E+001  1.1585052E+003 
 1.7332737E+001  1.3465452E+003 
 1.7349648E+001  1.5522411E+003 
 1.7366558E+001  1.7519814E+003 
 1.7383469E+001  1.9254291E+003 
 1.7400379E+001  2.0373939E+003 
 1.7417290E+001  2.0641426E+003 
 1.7434198E+001  2.0074014E+003 
 1.7451109E+001  1.8617369E+003 
 1.7468019E+001  1.6480541E+003 
 1.7484930E+001  1.4313761E+003 
 1.7501841E+001  1.2348027E+003 
 1.7518751E+001  1.0729376E+003 
 1.7535662E+001  9.5808856E+002 
 1.7552572E+001  8.8179279E+002 
 1.7569483E+001  8.3505322E+002 
 1.7586393E+001  8.1925385E+002 
 1.7603302E+001  8.3874127E+002 
 1.7620213E+001  8.8996143E+002 
 1.7637123E+001  9.5830701E+002 
 1.7654034E+001  1.0346033E+003 
 1.7670944E+001  1.1121934E+003 
 1.7687855E+001  1.1817510E+003 
 1.7704765E+001  1.2308240E+003 
 1.7721676E+001  1.2452374E+003 
 1.7738586E+001  1.2139370E+003 
 1.7755497E+001  1.1461069E+003 
 1.7772408E+001  1.0653781E+003 
 1.7789316E+001  9.8152899E+002 
 1.7806227E+001  9.0344983E+002 
 1.7823137E+001  8.4863654E+002 
 1.7840048E+001  8.1625488E+002 
 1.7856958E+001  8.0513568E+002 
 1.7873869E+001  8.1240417E+002 
 1.7890779E+001  8.2941852E+002 
 1.7907690E+001  8.4135022E+002 
 1.7924601E+001  8.4776965E+002 
 1.7941511E+001  8.5302429E+002 
 1.7958422E+001  8.5802606E+002 
 1.7975330E+001  8.7601288E+002 
 1.7992241E+001  9.1316901E+002 
 1.8009151E+001  9.6009198E+002 
 1.8026062E+001  1.0227408E+003 
 1.8042973E+001  1.0970493E+003 
 1.8059883E+001  1.1635065E+003 
 1.8076794E+001  1.2071959E+003 
 1.8093704E+001  1.2194279E+003 
 1.8110615E+001  1.1950891E+003 
 1.8127525E+001  1.1402776E+003 
 1.8144436E+001  1.0658740E+003 
 1.8161345E+001  9.8536664E+002 
 1.8178255E+001  9.1013904E+002 
 1.8195166E+001  8.4325537E+002 
 1.8212076E+001  7.9875824E+002 
 1.8228987E+001  7.7959601E+002 
 1.8245897E+001  7.7290466E+002 
 1.8262808E+001  7.7059595E+002 
 1.8279718E+001  7.7386383E+002 
 1.8296629E+001  7.8319623E+002 
 1.8313540E+001  8.0516705E+002 
 1.8330448E+001  8.5335620E+002 
 1.8347359E+001  9.3680029E+002 
 1.8364269E+001  1.0559343E+003 
 1.8381180E+001  1.2091710E+003 
 1.8398090E+001  1.3900137E+003 
 1.8415001E+001  1.5756038E+003 
 1.8431911E+001  1.7397511E+003 
 1.8448822E+001  1.8502079E+003 
 1.8465733E+001  1.8805178E+003 
 1.8482643E+001  1.8329269E+003 
 1.8499554E+001  1.7108555E+003 
 1.8516462E+001  1.5243993E+003 
 1.8533373E+001  1.3177765E+003 
 1.8550283E+001  1.1392473E+003 
 1.8567194E+001  9.9669165E+002 
 1.8584105E+001  8.8064258E+002 
 1.8601015E+001  7.9828845E+002 
 1.8617926E+001  7.4329749E+002 
 1.8634836E+001  7.0655377E+002 
 1.8651747E+001  6.8633325E+002 
 1.8668657E+001  6.8046863E+002 
 1.8685568E+001  6.8363806E+002 
 1.8702477E+001  6.9368622E+002 
 1.8719387E+001  7.1834442E+002 
 1.8736298E+001  7.6108350E+002 
 1.8753208E+001  8.2098126E+002 
 1.8770119E+001  9.0390552E+002 
 1.8787029E+001  1.0056676E+003 
 1.8803940E+001  1.1105774E+003 
 1.8820850E+001  1.1971071E+003 
 1.8837761E+001  1.2593352E+003 
 1.8854671E+001  1.2918586E+003 
 1.8871580E+001  1.2855801E+003 
 1.8888491E+001  1.2402328E+003 
 1.8905401E+001  1.1639110E+003 
 1.8922312E+001  1.0640609E+003 
 1.8939222E+001  9.5700433E+002 
 1.8956133E+001  8.6838965E+002 
 1.8973043E+001  8.0350989E+002 
 1.8989954E+001  7.5493097E+002 
 1.9006865E+001  7.2746796E+002 
 1.9023775E+001  7.1844666E+002 
 1.9040686E+001  7.1193152E+002 
 1.9057594E+001  7.0496509E+002 
 1.9074505E+001  6.9639148E+002 
 1.9091415E+001  6.8189349E+002 
 1.9108326E+001  6.6978784E+002 
 1.9125237E+001  6.6139935E+002 
 1.9142147E+001  6.5100055E+002 
 1.9159058E+001  6.4162854E+002 
 1.9175968E+001  6.3721558E+002 
 1.9192879E+001  6.3550568E+002 
 1.9209789E+001  6.3673138E+002 
 1.9226700E+001  6.4207227E+002 
 1.9243608E+001  6.4690082E+002 
 1.9260519E+001  6.4657697E+002 
 1.9277430E+001  6.4609528E+002 
 1.9294340E+001  6.4725031E+002 
 1.9311251E+001  6.4706818E+002 
 1.9328161E+001  6.4898181E+002 
 1.9345072E+001  6.5931964E+002 
 1.9361982E+001  6.7538782E+002 
 1.9378893E+001  6.8826001E+002 
 1.9395803E+001  7.1012335E+002 
 1.9412714E+001  7.4593140E+002 
 1.9429623E+001  7.9041486E+002 
 1.9446533E+001  8.4455365E+002 
 1.9463444E+001  9.2123639E+002 
 1.9480354E+001  1.0298827E+003 
 1.9497265E+001  1.1650531E+003 
 1.9514175E+001  1.3180669E+003 
 1.9531086E+001  1.4853090E+003 
 1.9547997E+001  1.6546462E+003 
 1.9564907E+001  1.8012188E+003 
 1.9581818E+001  1.9066198E+003 
 1.9598726E+001  1.9509839E+003 
 1.9615637E+001  1.9292727E+003 
 1.9632547E+001  1.8556166E+003 
 1.9649458E+001  1.7486368E+003 
 1.9666368E+001  1.6310315E+003 
 1.9683279E+001  1.5473396E+003 
 1.9700190E+001  1.5068696E+003 
 1.9717100E+001  1.4818778E+003 
 1.9734011E+001  1.4772959E+003 
 1.9750921E+001  1.4875231E+003 
 1.9767832E+001  1.4925149E+003 
 1.9784740E+001  1.4670111E+003 
 1.9801651E+001  1.4020829E+003 
 1.9818562E+001  1.3021445E+003 
 1.9835472E+001  1.1841462E+003 
 1.9852383E+001  1.0693390E+003 
 1.9869293E+001  9.7357465E+002 
 1.9886204E+001  9.0705988E+002 
 1.9903114E+001  8.6707239E+002 
 1.9920025E+001  8.5131934E+002 
 1.9936935E+001  8.5340149E+002 
 1.9953846E+001  8.6708429E+002 
 1.9970755E+001  8.9093567E+002 
 1.9987665E+001  9.2840430E+002 
 2.0004576E+001  9.7615771E+002 
 2.0021486E+001  1.0239047E+003 
 2.0038397E+001  1.0695944E+003 
 2.0055307E+001  1.1143695E+003 
 2.0072218E+001  1.1420618E+003 
 2.0089128E+001  1.1451616E+003 
 2.0106039E+001  1.1339141E+003 
 2.0122950E+001  1.1129146E+003 
 2.0139860E+001  1.0915530E+003 
 2.0156769E+001  1.0806940E+003 
 2.0173679E+001  1.0884818E+003 
 2.0190590E+001  1.1086593E+003 
 2.0207500E+001  1.1423978E+003 
 2.0224411E+001  1.1968329E+003 
 2.0241322E+001  1.2575828E+003 
 2.0258232E+001  1.3038190E+003 
 2.0275143E+001  1.3230234E+003 
 2.0292053E+001  1.3149291E+003 
 2.0308964E+001  1.2842762E+003 
 2.0325872E+001  1.2451797E+003 
 2.0342783E+001  1.2108508E+003 
 2.0359694E+001  1.1786228E+003 
 2.0376604E+001  1.1426040E+003 
 2.0393515E+001  1.1135767E+003 
 2.0410425E+001  1.0894656E+003 
 2.0427336E+001  1.0567612E+003 
 2.0444246E+001  1.0196366E+003 
 2.0461157E+001  9.7771381E+002 
 2.0478067E+001  9.2771112E+002 
 2.0494978E+001  8.7684094E+002 
 2.0511887E+001  8.3541248E+002 
 2.0528797E+001  8.0308246E+002 
 2.0545708E+001  7.7692133E+002 
 2.0562618E+001  7.6043933E+002 
 2.0579529E+001  7.5303491E+002 
 2.0596439E+001  7.4982532E+002 
 2.0613350E+001  7.4203180E+002 
 2.0630260E+001  7.3614569E+002 
 2.0647171E+001  7.3599896E+002 
 2.0664082E+001  7.2793726E+002 
 2.0680992E+001  7.1868945E+002 
 2.0697901E+001  7.1478754E+002 
 2.0714811E+001  7.1311566E+002 
 2.0731722E+001  7.1122229E+002 
 2.0748632E+001  7.1624469E+002 
 2.0765543E+001  7.2921948E+002 
 2.0782454E+001  7.4522198E+002 
 2.0799364E+001  7.7332739E+002 
 2.0816275E+001  8.1941095E+002 
 2.0833185E+001  8.7790295E+002 
 2.0850096E+001  9.5663574E+002 
 2.0867004E+001  1.0644545E+003 
 2.0883915E+001  1.1935472E+003 
 2.0900826E+001  1.3300459E+003 
 2.0917736E+001  1.4610870E+003 
 2.0934647E+001  1.5832810E+003 
 2.0951557E+001  1.6782831E+003 
 2.0968468E+001  1.7208502E+003 
 2.0985378E+001  1.7145935E+003 
 2.1002289E+001  1.6519857E+003 
 2.1019199E+001  1.5291936E+003 
 2.1036110E+001  1.3794945E+003 
 2.1053019E+001  1.2302003E+003 
 2.1069929E+001  1.0940614E+003 
 2.1086840E+001  9.8054419E+002 
 2.1103750E+001  8.9426196E+002 
 2.1120661E+001  8.3445795E+002 
 2.1137571E+001  7.9161194E+002 
 2.1154482E+001  7.6150922E+002 
 2.1171392E+001  7.4918054E+002 
 2.1188303E+001  7.4803143E+002 
 2.1205214E+001  7.4996448E+002 
 2.1222124E+001  7.5541956E+002 
 2.1239033E+001  7.6386432E+002 
 2.1255943E+001  7.6976385E+002 
 2.1272854E+001  7.7028058E+002 
 2.1289764E+001  7.7061334E+002 
 2.1306675E+001  7.7147357E+002 
 2.1323586E+001  7.6493176E+002 
 2.1340496E+001  7.5708252E+002 
 2.1357407E+001  7.5313141E+002 
 2.1374317E+001  7.4817352E+002 
 2.1391228E+001  7.4367377E+002 
 2.1408138E+001  7.4562445E+002 
 2.1425047E+001  7.5509473E+002 
 2.1441957E+001  7.6778571E+002 
 2.1458868E+001  7.8866559E+002 
 2.1475779E+001  8.2522998E+002 
 2.1492689E+001  8.7841992E+002 
 2.1509600E+001  9.4359943E+002 
 2.1526510E+001  1.0209070E+003 
 2.1543421E+001  1.1089164E+003 
 2.1560331E+001  1.1866967E+003 
 2.1577242E+001  1.2377323E+003 
 2.1594151E+001  1.2658811E+003 
 2.1611061E+001  1.2711818E+003 
 2.1627972E+001  1.2456776E+003 
 2.1644882E+001  1.1946136E+003 
 2.1661793E+001  1.1359120E+003 
 2.1678703E+001  1.0749043E+003 
 2.1695614E+001  1.0172974E+003 
 2.1712524E+001  9.7816315E+002 
 2.1729435E+001  9.5864209E+002 
 2.1746346E+001  9.5202002E+002 
 2.1763256E+001  9.5325037E+002 
 2.1780165E+001  9.6594690E+002 
 2.1797075E+001  9.8899127E+002 
 2.1813986E+001  1.0126554E+003 
 2.1830896E+001  1.0372944E+003 
 2.1847807E+001  1.0652257E+003 
 2.1864717E+001  1.0930551E+003 
 2.1881628E+001  1.1146421E+003 
 2.1898539E+001  1.1328164E+003 
 2.1915449E+001  1.1541936E+003 
 2.1932360E+001  1.1802479E+003 
 2.1949270E+001  1.2141156E+003 
 2.1966179E+001  1.2645570E+003 
 2.1983089E+001  1.3341785E+003 
 2.2000000E+001  0.0000000E+000
