# Supplementary material for: Application of singular value decomposition analysis to time-dependent powder diffraction data of an in-situ photodimerization reaction
Source: J Synchrotron Radiat. 2014 Apr 2;21(Pt 3):554–60. doi: 10.1107/S1600577514004366 (PMC4333817; doi:10.1107/S1600577514004366)
Supplement: Supplementary file 1 [file s-21-00554-sup1.zip › 1cha/1chai_07.chi]

 3.5000501E+000  0.0000000E+000 
 3.5169604E+000  3.0512429E+003 
 3.5338709E+000  2.7941816E+003 
 3.5507813E+000  1.4870699E+003 
 3.5676916E+000  1.6406207E+003 
 3.5846019E+000  2.0073657E+003 
 3.6015124E+000  1.9408250E+003 
 3.6184227E+000  2.3105120E+003 
 3.6353331E+000  2.6452048E+003 
 3.6522434E+000  2.7211118E+003 
 3.6691539E+000  3.6093416E+003 
 3.6860642E+000  4.0285959E+003 
 3.7029746E+000  4.2995293E+003 
 3.7198849E+000  4.7881616E+003 
 3.7367954E+000  4.9101724E+003 
 3.7537057E+000  4.7066807E+003 
 3.7706161E+000  4.7449292E+003 
 3.7875264E+000  4.3852690E+003 
 3.8044369E+000  4.1970869E+003 
 3.8213472E+000  4.6866245E+003 
 3.8382576E+000  4.6155615E+003 
 3.8551679E+000  5.2100464E+003 
 3.8720784E+000  4.9683198E+003 
 3.8889887E+000  6.0524902E+003 
 3.9058990E+000  8.3536689E+003 
 3.9228094E+000  1.0955715E+004 
 3.9397199E+000  1.4059854E+004 
 3.9566302E+000  1.7888566E+004 
 3.9735405E+000  2.1333859E+004 
 3.9904509E+000  2.4215777E+004 
 4.0073614E+000  2.6640326E+004 
 4.0242715E+000  2.7125418E+004 
 4.0411820E+000  2.5933623E+004 
 4.0580926E+000  2.4583170E+004 
 4.0750027E+000  2.0686426E+004 
 4.0919132E+000  1.7828965E+004 
 4.1088238E+000  1.4213425E+004 
 4.1257339E+000  1.1133137E+004 
 4.1426444E+000  8.8276689E+003 
 4.1595545E+000  6.9979028E+003 
 4.1764650E+000  5.6871489E+003 
 4.1933756E+000  5.0115034E+003 
 4.2102857E+000  4.5050737E+003 
 4.2271962E+000  3.6397783E+003 
 4.2441068E+000  3.3028486E+003 
 4.2610168E+000  3.0193254E+003 
 4.2779274E+000  2.8015120E+003 
 4.2948375E+000  2.5276040E+003 
 4.3117480E+000  2.3789719E+003 
 4.3286586E+000  2.3578413E+003 
 4.3455687E+000  2.3994048E+003 
 4.3624792E+000  2.4011780E+003 
 4.3793898E+000  2.3441895E+003 
 4.3962998E+000  2.3301785E+003 
 4.4132104E+000  2.3513059E+003 
 4.4301205E+000  2.6124141E+003 
 4.4470310E+000  2.0206338E+003 
 4.4639416E+000  2.1781980E+003 
 4.4808517E+000  2.1852205E+003 
 4.4977622E+000  1.9031681E+003 
 4.5146728E+000  2.0510032E+003 
 4.5315828E+000  2.1074832E+003 
 4.5484934E+000  1.7811497E+003 
 4.5654039E+000  1.7047789E+003 
 4.5823140E+000  1.9529646E+003 
 4.5992246E+000  1.7692521E+003 
 4.6161346E+000  1.9221245E+003 
 4.6330452E+000  1.9535406E+003 
 4.6499557E+000  1.7321351E+003 
 4.6668658E+000  1.9989017E+003 
 4.6837764E+000  1.8346337E+003 
 4.7006869E+000  1.7390929E+003 
 4.7175970E+000  1.8202054E+003 
 4.7345076E+000  1.8857834E+003 
 4.7514176E+000  1.9353851E+003 
 4.7683282E+000  1.9498473E+003 
 4.7852387E+000  1.9015260E+003 
 4.8021488E+000  1.9954229E+003 
 4.8190594E+000  1.9164510E+003 
 4.8359699E+000  1.8638812E+003 
 4.8528800E+000  1.7989919E+003 
 4.8697906E+000  1.8769800E+003 
 4.8867006E+000  2.0139258E+003 
 4.9036112E+000  2.1056270E+003 
 4.9205217E+000  2.1601519E+003 
 4.9374318E+000  2.2198469E+003 
 4.9543424E+000  2.1090625E+003 
 4.9712529E+000  1.7361775E+003 
 4.9881630E+000  2.0344236E+003 
 5.0050735E+000  1.7298929E+003 
 5.0219836E+000  1.7627551E+003 
 5.0388942E+000  1.7542039E+003 
 5.0558047E+000  1.5721514E+003 
 5.0727148E+000  1.4247012E+003 
 5.0896254E+000  1.3637185E+003 
 5.1065359E+000  1.2830381E+003 
 5.1234460E+000  1.2263280E+003 
 5.1403565E+000  1.2934194E+003 
 5.1572666E+000  1.2252217E+003 
 5.1741772E+000  1.1559445E+003 
 5.1910877E+000  1.2486718E+003 
 5.2079978E+000  1.0653220E+003 
 5.2249084E+000  1.1052980E+003 
 5.2418189E+000  1.1040879E+003 
 5.2587290E+000  1.0290485E+003 
 5.2756395E+000  9.9538721E+002 
 5.2925496E+000  9.9669763E+002 
 5.3094602E+000  9.9718262E+002 
 5.3263707E+000  1.0206468E+003 
 5.3432808E+000  9.6890857E+002 
 5.3601913E+000  1.0405125E+003 
 5.3771019E+000  1.1697751E+003 
 5.3940120E+000  1.2523606E+003 
 5.4109225E+000  1.2506194E+003 
 5.4278326E+000  1.3581158E+003 
 5.4447432E+000  1.6346104E+003 
 5.4616537E+000  2.0372308E+003 
 5.4785638E+000  2.4744734E+003 
 5.4954743E+000  3.0418560E+003 
 5.5123849E+000  3.9537979E+003 
 5.5292950E+000  5.0302451E+003 
 5.5462055E+000  6.1980537E+003 
 5.5631161E+000  8.2483193E+003 
 5.5800261E+000  1.0347537E+004 
 5.5969367E+000  1.3112261E+004 
 5.6138468E+000  1.5351075E+004 
 5.6307573E+000  1.7041896E+004 
 5.6476679E+000  1.7850313E+004 
 5.6645780E+000  1.7377199E+004 
 5.6814885E+000  1.5722506E+004 
 5.6983991E+000  1.3432943E+004 
 5.7153091E+000  1.0996394E+004 
 5.7322197E+000  7.9930625E+003 
 5.7491298E+000  6.1948765E+003 
 5.7660403E+000  4.5017783E+003 
 5.7829509E+000  3.3561865E+003 
 5.7998610E+000  2.6436484E+003 
 5.8167715E+000  2.2291946E+003 
 5.8336821E+000  2.1252302E+003 
 5.8505921E+000  2.3711650E+003 
 5.8675027E+000  3.0702781E+003 
 5.8844128E+000  4.4510757E+003 
 5.9013233E+000  6.5680234E+003 
 5.9182339E+000  9.1366494E+003 
 5.9351439E+000  1.2642846E+004 
 5.9520545E+000  1.5968183E+004 
 5.9689651E+000  1.9897760E+004 
 5.9858751E+000  2.3166184E+004 
 6.0027857E+000  2.4550344E+004 
 6.0196958E+000  2.4130230E+004 
 6.0366063E+000  2.1810502E+004 
 6.0535169E+000  1.7848170E+004 
 6.0704269E+000  1.3764367E+004 
 6.0873375E+000  1.0366544E+004 
 6.1042480E+000  7.2576367E+003 
 6.1211581E+000  5.4368896E+003 
 6.1380687E+000  4.1037485E+003 
 6.1549788E+000  3.0028318E+003 
 6.1718893E+000  2.4359995E+003 
 6.1887999E+000  2.0494871E+003 
 6.2057099E+000  1.7380968E+003 
 6.2226205E+000  1.4920020E+003 
 6.2395310E+000  1.2940227E+003 
 6.2564411E+000  1.2191987E+003 
 6.2733517E+000  1.2149659E+003 
 6.2902617E+000  1.2042003E+003 
 6.3071723E+000  1.1657747E+003 
 6.3240829E+000  1.1795325E+003 
 6.3409929E+000  1.3153943E+003 
 6.3579035E+000  1.5088016E+003 
 6.3748140E+000  1.7886271E+003 
 6.3917241E+000  2.2305667E+003 
 6.4086347E+000  2.9760232E+003 
 6.4255447E+000  4.1298120E+003 
 6.4424553E+000  5.9060938E+003 
 6.4593658E+000  8.7166240E+003 
 6.4762759E+000  1.2594727E+004 
 6.4931865E+000  1.9035623E+004 
 6.5100970E+000  2.7155500E+004 
 6.5270071E+000  3.5319391E+004 
 6.5439177E+000  4.5408594E+004 
 6.5608277E+000  5.1642910E+004 
 6.5777383E+000  5.3251195E+004 
 6.5946488E+000  5.0326156E+004 
 6.6115589E+000  4.2554449E+004 
 6.6284695E+000  3.2180299E+004 
 6.6453800E+000  2.1977469E+004 
 6.6622901E+000  1.4658682E+004 
 6.6792006E+000  1.0301993E+004 
 6.6961112E+000  6.9648857E+003 
 6.7130213E+000  5.1215557E+003 
 6.7299318E+000  3.8682456E+003 
 6.7468419E+000  3.0762478E+003 
 6.7637525E+000  2.6318630E+003 
 6.7806630E+000  2.4696008E+003 
 6.7975731E+000  2.4889629E+003 
 6.8144836E+000  2.5904075E+003 
 6.8313942E+000  3.0124763E+003 
 6.8483043E+000  3.7526301E+003 
 6.8652148E+000  4.6584155E+003 
 6.8821249E+000  5.5017144E+003 
 6.8990355E+000  6.3471807E+003 
 6.9159460E+000  7.0222905E+003 
 6.9328561E+000  7.4078721E+003 
 6.9497666E+000  7.4475063E+003 
 6.9666772E+000  7.0587622E+003 
 6.9835873E+000  6.2885005E+003 
 7.0004978E+000  5.3579639E+003 
 7.0174079E+000  4.3363936E+003 
 7.0343184E+000  3.2219382E+003 
 7.0512290E+000  2.5294480E+003 
 7.0681391E+000  1.8646725E+003 
 7.0850496E+000  1.4870789E+003 
 7.1019602E+000  1.1974897E+003 
 7.1188703E+000  1.0971342E+003 
 7.1357808E+000  1.0771655E+003 
 7.1526909E+000  1.0913353E+003 
 7.1696014E+000  1.1538448E+003 
 7.1865120E+000  1.1600614E+003 
 7.2034221E+000  1.0970504E+003 
 7.2203326E+000  1.1131393E+003 
 7.2372432E+000  1.0905469E+003 
 7.2541533E+000  1.0578352E+003 
 7.2710638E+000  1.0861987E+003 
 7.2879739E+000  1.1064583E+003 
 7.3048844E+000  1.0358704E+003 
 7.3217950E+000  9.9262134E+002 
 7.3387051E+000  9.6871442E+002 
 7.3556156E+000  9.7504230E+002 
 7.3725262E+000  1.0648479E+003 
 7.3894362E+000  1.0616676E+003 
 7.4063468E+000  1.0450457E+003 
 7.4232569E+000  1.0196108E+003 
 7.4401674E+000  1.0929980E+003 
 7.4570780E+000  1.1060288E+003 
 7.4739881E+000  1.1093994E+003 
 7.4908986E+000  1.1058268E+003 
 7.5078092E+000  1.1655905E+003 
 7.5247192E+000  1.2462278E+003 
 7.5416298E+000  1.2820851E+003 
 7.5585399E+000  1.3352140E+003 
 7.5754504E+000  1.4524449E+003 
 7.5923610E+000  1.5525266E+003 
 7.6092710E+000  1.5867908E+003 
 7.6261816E+000  1.7316230E+003 
 7.6430922E+000  1.8329928E+003 
 7.6600022E+000  1.9811782E+003 
 7.6769128E+000  2.2217869E+003 
 7.6938233E+000  2.5017185E+003 
 7.7107334E+000  2.8050085E+003 
 7.7276440E+000  3.1727903E+003 
 7.7445540E+000  3.6582754E+003 
 7.7614646E+000  4.2668545E+003 
 7.7783751E+000  5.0155957E+003 
 7.7952852E+000  6.4392393E+003 
 7.8121958E+000  8.7149043E+003 
 7.8291063E+000  1.1998078E+004 
 7.8460164E+000  1.7333512E+004 
 7.8629270E+000  2.4591631E+004 
 7.8798370E+000  3.5258527E+004 
 7.8967476E+000  4.9386242E+004 
 7.9136581E+000  6.5146484E+004 
 7.9305682E+000  7.8455008E+004 
 7.9474788E+000  8.3602781E+004 
 7.9643893E+000  7.9423625E+004 
 7.9812994E+000  6.6399969E+004 
 7.9982100E+000  5.1472512E+004 
 8.0151205E+000  3.9655809E+004 
 8.0320311E+000  2.9296693E+004 
 8.0489407E+000  2.1338127E+004 
 8.0658512E+000  1.5593683E+004 
 8.0827618E+000  1.1671190E+004 
 8.0996723E+000  9.2783896E+003 
 8.1165829E+000  7.8723857E+003 
 8.1334925E+000  7.3574639E+003 
 8.1504030E+000  7.7475513E+003 
 8.1673136E+000  8.6898447E+003 
 8.1842241E+000  1.0203344E+004 
 8.2011347E+000  1.2401498E+004 
 8.2180443E+000  1.5331982E+004 
 8.2349548E+000  1.8340621E+004 
 8.2518654E+000  2.1222020E+004 
 8.2687759E+000  2.3295264E+004 
 8.2856865E+000  2.3597461E+004 
 8.3025970E+000  2.1914787E+004 
 8.3195066E+000  1.8757891E+004 
 8.3364172E+000  1.4888880E+004 
 8.3533278E+000  1.1463182E+004 
 8.3702383E+000  8.6484072E+003 
 8.3871489E+000  6.6727754E+003 
 8.4040585E+000  5.4715933E+003 
 8.4209690E+000  4.8207217E+003 
 8.4378796E+000  4.4818779E+003 
 8.4547901E+000  4.3885376E+003 
 8.4717007E+000  4.4875234E+003 
 8.4886103E+000  4.7244204E+003 
 8.5055208E+000  5.2598774E+003 
 8.5224314E+000  6.2966904E+003 
 8.5393419E+000  7.9330508E+003 
 8.5562525E+000  1.0507365E+004 
 8.5731630E+000  1.4592723E+004 
 8.5900726E+000  2.0025635E+004 
 8.6069832E+000  2.8641102E+004 
 8.6238937E+000  3.9542199E+004 
 8.6408043E+000  5.1518758E+004 
 8.6577148E+000  6.2021602E+004 
 8.6746244E+000  6.6962695E+004 
 8.6915350E+000  6.5189277E+004 
 8.7084455E+000  5.7920633E+004 
 8.7253561E+000  4.5231516E+004 
 8.7422667E+000  3.2897105E+004 
 8.7591772E+000  2.2721258E+004 
 8.7760868E+000  1.5479460E+004 
 8.7929974E+000  1.0648576E+004 
 8.8099079E+000  7.5389717E+003 
 8.8268185E+000  5.5769546E+003 
 8.8437290E+000  4.2744624E+003 
 8.8606386E+000  3.3953906E+003 
 8.8775492E+000  2.8714551E+003 
 8.8944597E+000  2.4527961E+003 
 8.9113703E+000  2.1696670E+003 
 8.9282808E+000  1.9733033E+003 
 8.9451904E+000  1.7732728E+003 
 8.9621010E+000  1.6280760E+003 
 8.9790115E+000  1.4761019E+003 
 8.9959221E+000  1.3747094E+003 
 9.0128326E+000  1.3221729E+003 
 9.0297432E+000  1.2449771E+003 
 9.0466528E+000  1.1317346E+003 
 9.0635633E+000  1.0195681E+003 
 9.0804739E+000  9.2457599E+002 
 9.0973845E+000  8.8643127E+002 
 9.1142950E+000  8.7141162E+002 
 9.1312046E+000  8.6730658E+002 
 9.1481152E+000  8.8973682E+002 
 9.1650257E+000  9.1489734E+002 
 9.1819363E+000  9.2751495E+002 
 9.1988468E+000  9.1245050E+002 
 9.2157564E+000  8.8946405E+002 
 9.2326670E+000  8.6626447E+002 
 9.2495775E+000  8.2844940E+002 
 9.2664881E+000  8.2359576E+002 
 9.2833986E+000  8.2456720E+002 
 9.3003092E+000  8.3996686E+002 
 9.3172188E+000  8.3697882E+002 
 9.3341293E+000  8.6807489E+002 
 9.3510399E+000  9.4877850E+002 
 9.3679504E+000  1.0466879E+003 
 9.3848610E+000  1.1652377E+003 
 9.4017706E+000  1.3278967E+003 
 9.4186811E+000  1.5065801E+003 
 9.4355917E+000  1.7236862E+003 
 9.4525023E+000  2.1276980E+003 
 9.4694128E+000  2.7750503E+003 
 9.4863224E+000  3.7580801E+003 
 9.5032330E+000  5.1031421E+003 
 9.5201435E+000  6.6453076E+003 
 9.5370541E+000  8.3617090E+003 
 9.5539646E+000  9.9539219E+003 
 9.5708752E+000  1.1237545E+004 
 9.5877848E+000  1.1947027E+004 
 9.6046953E+000  1.1906104E+004 
 9.6216059E+000  1.1213703E+004 
 9.6385164E+000  9.9745557E+003 
 9.6554270E+000  8.8537881E+003 
 9.6723366E+000  8.1477095E+003 
 9.6892471E+000  8.0071714E+003 
 9.7061577E+000  8.2168027E+003 
 9.7230682E+000  8.7105010E+003 
 9.7399788E+000  9.3851367E+003 
 9.7568893E+000  9.9471133E+003 
 9.7737989E+000  1.0142165E+004 
 9.7907095E+000  9.9040615E+003 
 9.8076200E+000  9.1838486E+003 
 9.8245306E+000  7.9378657E+003 
 9.8414412E+000  6.4176138E+003 
 9.8583508E+000  5.0276563E+003 
 9.8752613E+000  3.8998428E+003 
 9.8921719E+000  3.0239446E+003 
 9.9090824E+000  2.3901267E+003 
 9.9259930E+000  1.9827433E+003 
 9.9429026E+000  1.7625249E+003 
 9.9598131E+000  1.6631302E+003 
 9.9767237E+000  1.6298540E+003 
 9.9936342E+000  1.6148481E+003 
 1.0010545E+001  1.5824063E+003 
 1.0027455E+001  1.5796616E+003 
 1.0044365E+001  1.6022466E+003 
 1.0061275E+001  1.6477012E+003 
 1.0078186E+001  1.6779967E+003 
 1.0095097E+001  1.7103839E+003 
 1.0112007E+001  1.7447531E+003 
 1.0128917E+001  1.8290223E+003 
 1.0145827E+001  1.9641953E+003 
 1.0162738E+001  2.0979993E+003 
 1.0179648E+001  2.2462639E+003 
 1.0196559E+001  2.4483171E+003 
 1.0213469E+001  2.7391611E+003 
 1.0230379E+001  3.1672349E+003 
 1.0247290E+001  3.7623145E+003 
 1.0264200E+001  4.6899727E+003 
 1.0281111E+001  6.1724150E+003 
 1.0298021E+001  8.5004971E+003 
 1.0314931E+001  1.1949374E+004 
 1.0331841E+001  1.6876092E+004 
 1.0348752E+001  2.3450152E+004 
 1.0365663E+001  3.1541408E+004 
 1.0382573E+001  3.9802520E+004 
 1.0399483E+001  4.4663605E+004 
 1.0416393E+001  4.3718234E+004 
 1.0433304E+001  3.7521242E+004 
 1.0450214E+001  2.9364914E+004 
 1.0467125E+001  2.1439199E+004 
 1.0484035E+001  1.5250649E+004 
 1.0500945E+001  1.0903788E+004 
 1.0517856E+001  7.7763120E+003 
 1.0534766E+001  5.5957388E+003 
 1.0551677E+001  4.2495962E+003 
 1.0568587E+001  3.3790994E+003 
 1.0585497E+001  2.8290740E+003 
 1.0602407E+001  2.4713088E+003 
 1.0619318E+001  2.2111147E+003 
 1.0636229E+001  2.0383257E+003 
 1.0653139E+001  1.8851196E+003 
 1.0670049E+001  1.7755935E+003 
 1.0686959E+001  1.7055476E+003 
 1.0703870E+001  1.6526123E+003 
 1.0720780E+001  1.6007478E+003 
 1.0737691E+001  1.5508309E+003 
 1.0754601E+001  1.5188403E+003 
 1.0771511E+001  1.4980282E+003 
 1.0788422E+001  1.5196510E+003 
 1.0805332E+001  1.5376572E+003 
 1.0822243E+001  1.5440973E+003 
 1.0839153E+001  1.5594683E+003 
 1.0856063E+001  1.5837905E+003 
 1.0872973E+001  1.6090701E+003 
 1.0889884E+001  1.6310330E+003 
 1.0906795E+001  1.6578492E+003 
 1.0923705E+001  1.7023947E+003 
 1.0940615E+001  1.7602053E+003 
 1.0957525E+001  1.8303916E+003 
 1.0974436E+001  1.9528181E+003 
 1.0991346E+001  2.1910667E+003 
 1.1008257E+001  2.6038101E+003 
 1.1025167E+001  3.2555872E+003 
 1.1042077E+001  4.2178052E+003 
 1.1058988E+001  5.5836597E+003 
 1.1075898E+001  7.4671919E+003 
 1.1092809E+001  9.9511875E+003 
 1.1109719E+001  1.3013781E+004 
 1.1126629E+001  1.6171963E+004 
 1.1143539E+001  1.8521367E+004 
 1.1160450E+001  1.9528803E+004 
 1.1177361E+001  1.8890293E+004 
 1.1194271E+001  1.6804178E+004 
 1.1211181E+001  1.3951664E+004 
 1.1228091E+001  1.1115354E+004 
 1.1245002E+001  8.7975703E+003 
 1.1261912E+001  7.0067744E+003 
 1.1278823E+001  5.6790313E+003 
 1.1295733E+001  4.8175732E+003 
 1.1312643E+001  4.2270000E+003 
 1.1329554E+001  3.8297383E+003 
 1.1346464E+001  3.5584917E+003 
 1.1363375E+001  3.2904404E+003 
 1.1380285E+001  3.0938740E+003 
 1.1397195E+001  2.9951040E+003 
 1.1414105E+001  3.0338767E+003 
 1.1431016E+001  3.2828091E+003 
 1.1447927E+001  3.7445769E+003 
 1.1464837E+001  4.4121265E+003 
 1.1481747E+001  5.2637568E+003 
 1.1498657E+001  6.2409824E+003 
 1.1515568E+001  7.2256821E+003 
 1.1532478E+001  7.8985972E+003 
 1.1549389E+001  8.1006655E+003 
 1.1566299E+001  7.7854937E+003 
 1.1583209E+001  7.0081133E+003 
 1.1600120E+001  5.9005962E+003 
 1.1617030E+001  4.7197046E+003 
 1.1633941E+001  3.7149392E+003 
 1.1650851E+001  2.9422605E+003 
 1.1667761E+001  2.4031704E+003 
 1.1684671E+001  2.1019768E+003 
 1.1701582E+001  1.9825880E+003 
 1.1718493E+001  2.1268936E+003 
 1.1735403E+001  2.5448904E+003 
 1.1752314E+001  3.2759294E+003 
 1.1769223E+001  4.3115342E+003 
 1.1786134E+001  5.6002930E+003 
 1.1803044E+001  7.1733184E+003 
 1.1819955E+001  8.9507666E+003 
 1.1836865E+001  1.0699318E+004 
 1.1853775E+001  1.2103910E+004 
 1.1870686E+001  1.2984036E+004 
 1.1887596E+001  1.3682910E+004 
 1.1904507E+001  1.4719588E+004 
 1.1921417E+001  1.6411201E+004 
 1.1938327E+001  1.8951568E+004 
 1.1955237E+001  2.2599963E+004 
 1.1972148E+001  2.7932354E+004 
 1.1989058E+001  3.4861488E+004 
 1.2005969E+001  4.1901477E+004 
 1.2022880E+001  4.5773105E+004 
 1.2039789E+001  4.4015223E+004 
 1.2056700E+001  3.7422195E+004 
 1.2073610E+001  2.8912863E+004 
 1.2090521E+001  2.1254984E+004 
 1.2107431E+001  1.5029140E+004 
 1.2124341E+001  1.0487532E+004 
 1.2141252E+001  7.3889741E+003 
 1.2158162E+001  5.2677285E+003 
 1.2175073E+001  3.8825339E+003 
 1.2191983E+001  3.0489663E+003 
 1.2208893E+001  2.5239709E+003 
 1.2225803E+001  2.1601929E+003 
 1.2242714E+001  1.9257314E+003 
 1.2259624E+001  1.7770244E+003 
 1.2276535E+001  1.6680403E+003 
 1.2293446E+001  1.5988016E+003 
 1.2310355E+001  1.5594103E+003 
 1.2327266E+001  1.5598094E+003 
 1.2344176E+001  1.6206780E+003 
 1.2361087E+001  1.7765787E+003 
 1.2377997E+001  2.0627942E+003 
 1.2394907E+001  2.5379707E+003 
 1.2411818E+001  3.3065283E+003 
 1.2428728E+001  4.4239009E+003 
 1.2445639E+001  5.9239033E+003 
 1.2462549E+001  7.8514966E+003 
 1.2479459E+001  9.9856230E+003 
 1.2496369E+001  1.1913099E+004 
 1.2513280E+001  1.3165134E+004 
 1.2530190E+001  1.3274222E+004 
 1.2547101E+001  1.2159630E+004 
 1.2564012E+001  1.0246807E+004 
 1.2580921E+001  8.1950293E+003 
 1.2597832E+001  6.4338857E+003 
 1.2614742E+001  5.0110845E+003 
 1.2631653E+001  3.9246846E+003 
 1.2648563E+001  3.1891082E+003 
 1.2665473E+001  2.6901746E+003 
 1.2682384E+001  2.3519817E+003 
 1.2699294E+001  2.1137268E+003 
 1.2716205E+001  1.9012083E+003 
 1.2733115E+001  1.6937273E+003 
 1.2750025E+001  1.4908365E+003 
 1.2766935E+001  1.3119509E+003 
 1.2783846E+001  1.1801240E+003 
 1.2800756E+001  1.0845745E+003 
 1.2817667E+001  1.0236132E+003 
 1.2834578E+001  9.9465918E+002 
 1.2851487E+001  9.8307703E+002 
 1.2868398E+001  9.8699963E+002 
 1.2885308E+001  1.0008746E+003 
 1.2902219E+001  1.0267223E+003 
 1.2919129E+001  1.0516132E+003 
 1.2936039E+001  1.0791282E+003 
 1.2952950E+001  1.1253428E+003 
 1.2969860E+001  1.2020109E+003 
 1.2986771E+001  1.3344353E+003 
 1.3003681E+001  1.5330594E+003 
 1.3020592E+001  1.8143204E+003 
 1.3037501E+001  2.2096995E+003 
 1.3054412E+001  2.7619124E+003 
 1.3071322E+001  3.5240103E+003 
 1.3088233E+001  4.4687070E+003 
 1.3105144E+001  5.5364224E+003 
 1.3122053E+001  6.6191831E+003 
 1.3138964E+001  7.5282559E+003 
 1.3155874E+001  8.0968062E+003 
 1.3172785E+001  8.2517246E+003 
 1.3189695E+001  8.0074893E+003 
 1.3206605E+001  7.5239258E+003 
 1.3223516E+001  6.9628433E+003 
 1.3240426E+001  6.3962109E+003 
 1.3257337E+001  5.8645767E+003 
 1.3274247E+001  5.3829521E+003 
 1.3291158E+001  4.9807354E+003 
 1.3308067E+001  4.6321016E+003 
 1.3324978E+001  4.2921118E+003 
 1.3341888E+001  3.8924624E+003 
 1.3358799E+001  3.4040957E+003 
 1.3375710E+001  2.8820806E+003 
 1.3392619E+001  2.3741050E+003 
 1.3409530E+001  1.9376692E+003 
 1.3426440E+001  1.5962407E+003 
 1.3443351E+001  1.3400245E+003 
 1.3460261E+001  1.1611338E+003 
 1.3477171E+001  1.0430994E+003 
 1.3494081E+001  9.7318420E+002 
 1.3510992E+001  9.3360419E+002 
 1.3527903E+001  9.0397540E+002 
 1.3544813E+001  8.8095361E+002 
 1.3561724E+001  8.6883685E+002 
 1.3578633E+001  8.5892554E+002 
 1.3595544E+001  8.4493970E+002 
 1.3612454E+001  8.3036041E+002 
 1.3629365E+001  8.2052185E+002 
 1.3646276E+001  8.1685968E+002 
 1.3663185E+001  8.1221399E+002 
 1.3680096E+001  8.1183899E+002 
 1.3697006E+001  8.1985852E+002 
 1.3713917E+001  8.3381696E+002 
 1.3730827E+001  8.5893964E+002 
 1.3747737E+001  8.9832446E+002 
 1.3764647E+001  9.4564795E+002 
 1.3781558E+001  1.0010453E+003 
 1.3798469E+001  1.0643151E+003 
 1.3815379E+001  1.1328673E+003 
 1.3832290E+001  1.2021686E+003 
 1.3849199E+001  1.2511700E+003 
 1.3866110E+001  1.2697716E+003 
 1.3883020E+001  1.2695367E+003 
 1.3899931E+001  1.2488362E+003 
 1.3916842E+001  1.2037111E+003 
 1.3933751E+001  1.1512233E+003 
 1.3950662E+001  1.0997594E+003 
 1.3967572E+001  1.0472888E+003 
 1.3984483E+001  1.0028227E+003 
 1.4001393E+001  9.7230310E+002 
 1.4018304E+001  9.5329657E+002 
 1.4035213E+001  9.4634778E+002 
 1.4052124E+001  9.4471338E+002 
 1.4069035E+001  9.3979120E+002 
 1.4085945E+001  9.3524158E+002 
 1.4102856E+001  9.2940961E+002 
 1.4119765E+001  9.2953583E+002 
 1.4136676E+001  9.3938196E+002 
 1.4153586E+001  9.4516357E+002 
 1.4170497E+001  9.4911206E+002 
 1.4187407E+001  9.6585229E+002 
 1.4204317E+001  9.9578729E+002 
 1.4221228E+001  1.0458549E+003 
 1.4238138E+001  1.1263158E+003 
 1.4255049E+001  1.2339116E+003 
 1.4271959E+001  1.3728263E+003 
 1.4288870E+001  1.5419027E+003 
 1.4305779E+001  1.6961407E+003 
 1.4322690E+001  1.8136967E+003 
 1.4339601E+001  1.8879443E+003 
 1.4356511E+001  1.8973335E+003 
 1.4373422E+001  1.8371643E+003 
 1.4390331E+001  1.7210624E+003 
 1.4407242E+001  1.5751980E+003 
 1.4424152E+001  1.4189150E+003 
 1.4441063E+001  1.2701537E+003 
 1.4457973E+001  1.1452186E+003 
 1.4474883E+001  1.0560172E+003 
 1.4491794E+001  9.9497620E+002 
 1.4508704E+001  9.5479346E+002 
 1.4525615E+001  9.3286682E+002 
 1.4542525E+001  9.2265680E+002 
 1.4559436E+001  9.2029181E+002 
 1.4576345E+001  9.1636249E+002 
 1.4593256E+001  9.0988904E+002 
 1.4610167E+001  9.0593378E+002 
 1.4627077E+001  9.0119147E+002 
 1.4643988E+001  8.9966870E+002 
 1.4660897E+001  9.0922821E+002 
 1.4677808E+001  9.2145471E+002 
 1.4694718E+001  9.3106842E+002 
 1.4711629E+001  9.4418536E+002 
 1.4728539E+001  9.6295062E+002 
 1.4745449E+001  9.8970709E+002 
 1.4762360E+001  1.0307548E+003 
 1.4779270E+001  1.0852384E+003 
 1.4796181E+001  1.1465260E+003 
 1.4813091E+001  1.2111357E+003 
 1.4830002E+001  1.2712789E+003 
 1.4846911E+001  1.3164589E+003 
 1.4863822E+001  1.3403633E+003 
 1.4880733E+001  1.3384327E+003 
 1.4897643E+001  1.3158519E+003 
 1.4914554E+001  1.2829268E+003 
 1.4931463E+001  1.2374276E+003 
 1.4948374E+001  1.1834830E+003 
 1.4965284E+001  1.1363378E+003 
 1.4982195E+001  1.1028942E+003 
 1.4999105E+001  1.0873601E+003 
 1.5016016E+001  1.0941875E+003 
 1.5032926E+001  1.1300349E+003 
 1.5049836E+001  1.2044795E+003 
 1.5066747E+001  1.3330197E+003 
 1.5083657E+001  1.5295719E+003 
 1.5100568E+001  1.7888530E+003 
 1.5117477E+001  2.1052598E+003 
 1.5134388E+001  2.4691614E+003 
 1.5151299E+001  2.8365757E+003 
 1.5168209E+001  3.1485168E+003 
 1.5185120E+001  3.3527852E+003 
 1.5202029E+001  3.3976938E+003 
 1.5218940E+001  3.2648181E+003 
 1.5235850E+001  2.9587097E+003 
 1.5252761E+001  2.5595464E+003 
 1.5269671E+001  2.1980298E+003 
 1.5286582E+001  1.9209918E+003 
 1.5303492E+001  1.7281542E+003 
 1.5320402E+001  1.6152600E+003 
 1.5337313E+001  1.5742654E+003 
 1.5354223E+001  1.5948108E+003 
 1.5371134E+001  1.6434026E+003 
 1.5388043E+001  1.6918816E+003 
 1.5404954E+001  1.7195817E+003 
 1.5421865E+001  1.7150585E+003 
 1.5438775E+001  1.7032371E+003 
 1.5455686E+001  1.7063318E+003 
 1.5472595E+001  1.7340199E+003 
 1.5489506E+001  1.7965061E+003 
 1.5506416E+001  1.8839722E+003 
 1.5523327E+001  1.9764723E+003 
 1.5540237E+001  2.0635552E+003 
 1.5557148E+001  2.1258647E+003 
 1.5574058E+001  2.1331250E+003 
 1.5590968E+001  2.0789543E+003 
 1.5607879E+001  1.9754075E+003 
 1.5624789E+001  1.8368809E+003 
 1.5641700E+001  1.6832545E+003 
 1.5658609E+001  1.5300518E+003 
 1.5675520E+001  1.3929486E+003 
 1.5692430E+001  1.2874879E+003 
 1.5709341E+001  1.2145734E+003 
 1.5726252E+001  1.1675173E+003 
 1.5743161E+001  1.1432598E+003 
 1.5760072E+001  1.1415764E+003 
 1.5776982E+001  1.1616449E+003 
 1.5793893E+001  1.1913391E+003 
 1.5810803E+001  1.2436157E+003 
 1.5827714E+001  1.3248563E+003 
 1.5844624E+001  1.4368934E+003 
 1.5861534E+001  1.5843027E+003 
 1.5878445E+001  1.7608801E+003 
 1.5895355E+001  1.9557051E+003 
 1.5912266E+001  2.1465249E+003 
 1.5929175E+001  2.3015806E+003 
 1.5946086E+001  2.3913093E+003 
 1.5962996E+001  2.4021191E+003 
 1.5979907E+001  2.3612122E+003 
 1.5996818E+001  2.3015732E+003 
 1.6013727E+001  2.2411438E+003 
 1.6030638E+001  2.1983601E+003 
 1.6047548E+001  2.1937090E+003 
 1.6064459E+001  2.2300068E+003 
 1.6081369E+001  2.2940818E+003 
 1.6098280E+001  2.3707119E+003 
 1.6115191E+001  2.4223069E+003 
 1.6132101E+001  2.4118972E+003 
 1.6149012E+001  2.3364607E+003 
 1.6165920E+001  2.1984922E+003 
 1.6182831E+001  2.0190244E+003 
 1.6199741E+001  1.8098987E+003 
 1.6216652E+001  1.5987104E+003 
 1.6233562E+001  1.4204913E+003 
 1.6250473E+001  1.2787637E+003 
 1.6267384E+001  1.1652612E+003 
 1.6284294E+001  1.0830986E+003 
 1.6301205E+001  1.0340146E+003 
 1.6318115E+001  1.0026022E+003 
 1.6335024E+001  9.7793414E+002 
 1.6351934E+001  9.6315643E+002 
 1.6368845E+001  9.5531580E+002 
 1.6385756E+001  9.4953052E+002 
 1.6402666E+001  9.4977911E+002 
 1.6419577E+001  9.5424823E+002 
 1.6436487E+001  9.6243542E+002 
 1.6453398E+001  9.8451581E+002 
 1.6470308E+001  1.0266099E+003 
 1.6487219E+001  1.0836636E+003 
 1.6504129E+001  1.1576798E+003 
 1.6521038E+001  1.2481709E+003 
 1.6537949E+001  1.3300421E+003 
 1.6554859E+001  1.3963005E+003 
 1.6571770E+001  1.4461895E+003 
 1.6588680E+001  1.4677921E+003 
 1.6605591E+001  1.4585319E+003 
 1.6622501E+001  1.4275061E+003 
 1.6639412E+001  1.3839410E+003 
 1.6656322E+001  1.3397843E+003 
 1.6673233E+001  1.3099861E+003 
 1.6690144E+001  1.3037823E+003 
 1.6707052E+001  1.3212758E+003 
 1.6723963E+001  1.3543602E+003 
 1.6740873E+001  1.3981959E+003 
 1.6757784E+001  1.4212107E+003 
 1.6774694E+001  1.4055382E+003 
 1.6791605E+001  1.3551832E+003 
 1.6808516E+001  1.2791268E+003 
 1.6825426E+001  1.1892385E+003 
 1.6842337E+001  1.1018749E+003 
 1.6859247E+001  1.0410142E+003 
 1.6876158E+001  1.0231758E+003 
 1.6893066E+001  1.0528668E+003 
 1.6909977E+001  1.1266599E+003 
 1.6926888E+001  1.2244055E+003 
 1.6943798E+001  1.3305629E+003 
 1.6960709E+001  1.4164706E+003 
 1.6977619E+001  1.4669473E+003 
 1.6994530E+001  1.4985289E+003 
 1.7011440E+001  1.5267496E+003 
 1.7028351E+001  1.5602957E+003 
 1.7045261E+001  1.6116157E+003 
 1.7062170E+001  1.6821143E+003 
 1.7079081E+001  1.7584247E+003 
 1.7095991E+001  1.8396199E+003 
 1.7112902E+001  1.9102889E+003 
 1.7129812E+001  1.9216248E+003 
 1.7146723E+001  1.8518461E+003 
 1.7163633E+001  1.7123716E+003 
 1.7180544E+001  1.5313391E+003 
 1.7197454E+001  1.3451047E+003 
 1.7214365E+001  1.1758678E+003 
 1.7231276E+001  1.0354930E+003 
 1.7248184E+001  9.3834161E+002 
 1.7265095E+001  8.9479077E+002 
 1.7282005E+001  9.1674329E+002 
 1.7298916E+001  9.9384161E+002 
 1.7315826E+001  1.1239233E+003 
 1.7332737E+001  1.3060127E+003 
 1.7349648E+001  1.5164501E+003 
 1.7366558E+001  1.7270713E+003 
 1.7383469E+001  1.9086342E+003 
 1.7400379E+001  2.0211436E+003 
 1.7417290E+001  2.0445590E+003 
 1.7434198E+001  1.9913137E+003 
 1.7451109E+001  1.8524453E+003 
 1.7468019E+001  1.6425232E+003 
 1.7484930E+001  1.4266606E+003 
 1.7501841E+001  1.2293910E+003 
 1.7518751E+001  1.0623617E+003 
 1.7535662E+001  9.3443469E+002 
 1.7552572E+001  8.4756787E+002 
 1.7569483E+001  7.9919318E+002 
 1.7586393E+001  7.8549249E+002 
 1.7603302E+001  8.0307330E+002 
 1.7620213E+001  8.5067603E+002 
 1.7637123E+001  9.2221472E+002 
 1.7654034E+001  1.0027592E+003 
 1.7670944E+001  1.0885203E+003 
 1.7687855E+001  1.1603173E+003 
 1.7704765E+001  1.2086027E+003 
 1.7721676E+001  1.2262513E+003 
 1.7738586E+001  1.2039717E+003 
 1.7755497E+001  1.1441016E+003 
 1.7772408E+001  1.0629321E+003 
 1.7789316E+001  9.7454712E+002 
 1.7806227E+001  8.8922388E+002 
 1.7823137E+001  8.2721204E+002 
 1.7840048E+001  7.9706116E+002 
 1.7856958E+001  7.8968829E+002 
 1.7873869E+001  7.9598468E+002 
 1.7890779E+001  8.0805811E+002 
 1.7907690E+001  8.1576935E+002 
 1.7924601E+001  8.2098755E+002 
 1.7941511E+001  8.2710059E+002 
 1.7958422E+001  8.3233099E+002 
 1.7975330E+001  8.4762811E+002 
 1.7992241E+001  8.8347943E+002 
 1.8009151E+001  9.3862640E+002 
 1.8026062E+001  1.0100403E+003 
 1.8042973E+001  1.0827408E+003 
 1.8059883E+001  1.1477264E+003 
 1.8076794E+001  1.1885874E+003 
 1.8093704E+001  1.1998589E+003 
 1.8110615E+001  1.1790699E+003 
 1.8127525E+001  1.1275867E+003 
 1.8144436E+001  1.0507511E+003 
 1.8161345E+001  9.6149329E+002 
 1.8178255E+001  8.8140039E+002 
 1.8195166E+001  8.1908032E+002 
 1.8212076E+001  7.7679529E+002 
 1.8228987E+001  7.5265186E+002 
 1.8245897E+001  7.4267310E+002 
 1.8262808E+001  7.4032922E+002 
 1.8279718E+001  7.4052710E+002 
 1.8296629E+001  7.4815283E+002 
 1.8313540E+001  7.7407855E+002 
 1.8330448E+001  8.2642346E+002 
 1.8347359E+001  9.0961151E+002 
 1.8364269E+001  1.0243988E+003 
 1.8381180E+001  1.1783831E+003 
 1.8398090E+001  1.3653744E+003 
 1.8415001E+001  1.5480122E+003 
 1.8431911E+001  1.7078313E+003 
 1.8448822E+001  1.8192701E+003 
 1.8465733E+001  1.8545238E+003 
 1.8482643E+001  1.8147421E+003 
 1.8499554E+001  1.7004313E+003 
 1.8516462E+001  1.5213025E+003 
 1.8533373E+001  1.3173010E+003 
 1.8550283E+001  1.1305925E+003 
 1.8567194E+001  9.7437775E+002 
 1.8584105E+001  8.4800208E+002 
 1.8601015E+001  7.6036285E+002 
 1.8617926E+001  6.9838019E+002 
 1.8634836E+001  6.5895404E+002 
 1.8651747E+001  6.3899323E+002 
 1.8668657E+001  6.3437537E+002 
 1.8685568E+001  6.3892645E+002 
 1.8702477E+001  6.5083569E+002 
 1.8719387E+001  6.8017358E+002 
 1.8736298E+001  7.2929089E+002 
 1.8753208E+001  7.9291473E+002 
 1.8770119E+001  8.7622388E+002 
 1.8787029E+001  9.8237567E+002 
 1.8803940E+001  1.0930417E+003 
 1.8820850E+001  1.1814027E+003 
 1.8837761E+001  1.2435115E+003 
 1.8854671E+001  1.2715096E+003 
 1.8871580E+001  1.2605209E+003 
 1.8888491E+001  1.2168173E+003 
 1.8905401E+001  1.1425552E+003 
 1.8922312E+001  1.0410406E+003 
 1.8939222E+001  9.3501813E+002 
 1.8956133E+001  8.4928131E+002 
 1.8973043E+001  7.8334882E+002 
 1.8989954E+001  7.3329663E+002 
 1.9006865E+001  7.0134570E+002 
 1.9023775E+001  6.8244824E+002 
 1.9040686E+001  6.7171222E+002 
 1.9057594E+001  6.6629877E+002 
 1.9074505E+001  6.6021552E+002 
 1.9091415E+001  6.4924908E+002 
 1.9108326E+001  6.3700916E+002 
 1.9125237E+001  6.2568268E+002 
 1.9142147E+001  6.1217529E+002 
 1.9159058E+001  6.0331049E+002 
 1.9175968E+001  6.0411981E+002 
 1.9192879E+001  6.0563147E+002 
 1.9209789E+001  6.0728192E+002 
 1.9226700E+001  6.1148767E+002 
 1.9243608E+001  6.1448865E+002 
 1.9260519E+001  6.1464948E+002 
 1.9277430E+001  6.1879938E+002 
 1.9294340E+001  6.2618500E+002 
 1.9311251E+001  6.2661707E+002 
 1.9328161E+001  6.2296619E+002 
 1.9345072E+001  6.2647693E+002 
 1.9361982E+001  6.3752631E+002 
 1.9378893E+001  6.5195752E+002 
 1.9395803E+001  6.7489746E+002 
 1.9412714E+001  7.0930359E+002 
 1.9429623E+001  7.5550836E+002 
 1.9446533E+001  8.1456006E+002 
 1.9463444E+001  8.9852515E+002 
 1.9480354E+001  1.0117701E+003 
 1.9497265E+001  1.1474470E+003 
 1.9514175E+001  1.3069666E+003 
 1.9531086E+001  1.4825667E+003 
 1.9547997E+001  1.6591700E+003 
 1.9564907E+001  1.8148804E+003 
 1.9581818E+001  1.9281843E+003 
 1.9598726E+001  1.9732943E+003 
 1.9615637E+001  1.9472535E+003 
 1.9632547E+001  1.8694302E+003 
 1.9649458E+001  1.7626797E+003 
 1.9666368E+001  1.6497081E+003 
 1.9683279E+001  1.5643186E+003 
 1.9700190E+001  1.5189634E+003 
 1.9717100E+001  1.4963331E+003 
 1.9734011E+001  1.4904634E+003 
 1.9750921E+001  1.4931696E+003 
 1.9767832E+001  1.4943171E+003 
 1.9784740E+001  1.4699188E+003 
 1.9801651E+001  1.4066420E+003 
 1.9818562E+001  1.3062426E+003 
 1.9835472E+001  1.1858768E+003 
 1.9852383E+001  1.0680974E+003 
 1.9869293E+001  9.6846051E+002 
 1.9886204E+001  8.9795398E+002 
 1.9903114E+001  8.5585419E+002 
 1.9920025E+001  8.3645361E+002 
 1.9936935E+001  8.3394165E+002 
 1.9953846E+001  8.4820068E+002 
 1.9970755E+001  8.7505426E+002 
 1.9987665E+001  9.1628949E+002 
 2.0004576E+001  9.6691132E+002 
 2.0021486E+001  1.0121824E+003 
 2.0038397E+001  1.0527659E+003 
 2.0055307E+001  1.0978947E+003 
 2.0072218E+001  1.1300406E+003 
 2.0089128E+001  1.1365105E+003 
 2.0106039E+001  1.1297108E+003 
 2.0122950E+001  1.1117981E+003 
 2.0139860E+001  1.0888448E+003 
 2.0156769E+001  1.0735070E+003 
 2.0173679E+001  1.0766686E+003 
 2.0190590E+001  1.0951067E+003 
 2.0207500E+001  1.1258120E+003 
 2.0224411E+001  1.1775829E+003 
 2.0241322E+001  1.2430120E+003 
 2.0258232E+001  1.2922765E+003 
 2.0275143E+001  1.3144961E+003 
 2.0292053E+001  1.3126711E+003 
 2.0308964E+001  1.2867267E+003 
 2.0325872E+001  1.2519429E+003 
 2.0342783E+001  1.2180555E+003 
 2.0359694E+001  1.1814763E+003 
 2.0376604E+001  1.1405665E+003 
 2.0393515E+001  1.1080065E+003 
 2.0410425E+001  1.0799906E+003 
 2.0427336E+001  1.0429562E+003 
 2.0444246E+001  1.0027971E+003 
 2.0461157E+001  9.6086078E+002 
 2.0478067E+001  9.1092743E+002 
 2.0494978E+001  8.5521283E+002 
 2.0511887E+001  8.0818909E+002 
 2.0528797E+001  7.7487671E+002 
 2.0545708E+001  7.5210522E+002 
 2.0562618E+001  7.4000537E+002 
 2.0579529E+001  7.3367743E+002 
 2.0596439E+001  7.2954730E+002 
 2.0613350E+001  7.2186713E+002 
 2.0630260E+001  7.1390063E+002 
 2.0647171E+001  7.1018945E+002 
 2.0664082E+001  7.0262769E+002 
 2.0680992E+001  6.9879651E+002 
 2.0697901E+001  6.9951038E+002 
 2.0714811E+001  6.9757208E+002 
 2.0731722E+001  6.9304926E+002 
 2.0748632E+001  6.9713049E+002 
 2.0765543E+001  7.0874341E+002 
 2.0782454E+001  7.2248004E+002 
 2.0799364E+001  7.4862891E+002 
 2.0816275E+001  7.9433948E+002 
 2.0833185E+001  8.5585358E+002 
 2.0850096E+001  9.3498511E+002 
 2.0867004E+001  1.0416659E+003 
 2.0883915E+001  1.1717800E+003 
 2.0900826E+001  1.3084836E+003 
 2.0917736E+001  1.4401874E+003 
 2.0934647E+001  1.5628707E+003 
 2.0951557E+001  1.6656287E+003 
 2.0968468E+001  1.7205260E+003 
 2.0985378E+001  1.7190138E+003 
 2.1002289E+001  1.6630452E+003 
 2.1019199E+001  1.5470535E+003 
 2.1036110E+001  1.3967804E+003 
 2.1053019E+001  1.2455742E+003 
 2.1069929E+001  1.1050623E+003 
 2.1086840E+001  9.8136609E+002 
 2.1103750E+001  8.8672565E+002 
 2.1120661E+001  8.2124115E+002 
 2.1137571E+001  7.7475885E+002 
 2.1154482E+001  7.4482910E+002 
 2.1171392E+001  7.3359802E+002 
 2.1188303E+001  7.3088361E+002 
 2.1205214E+001  7.2880103E+002 
 2.1222124E+001  7.3396967E+002 
 2.1239033E+001  7.4260760E+002 
 2.1255943E+001  7.4729535E+002 
 2.1272854E+001  7.4928815E+002 
 2.1289764E+001  7.5012872E+002 
 2.1306675E+001  7.5033252E+002 
 2.1323586E+001  7.4380591E+002 
 2.1340496E+001  7.3380255E+002 
 2.1357407E+001  7.2893921E+002 
 2.1374317E+001  7.2633936E+002 
 2.1391228E+001  7.2301398E+002 
 2.1408138E+001  7.2321991E+002 
 2.1425047E+001  7.3110455E+002 
 2.1441957E+001  7.4465320E+002 
 2.1458868E+001  7.6497766E+002 
 2.1475779E+001  7.9704004E+002 
 2.1492689E+001  8.4951563E+002 
 2.1509600E+001  9.2008685E+002 
 2.1526510E+001  1.0011484E+003 
 2.1543421E+001  1.0910573E+003 
 2.1560331E+001  1.1720294E+003 
 2.1577242E+001  1.2261000E+003 
 2.1594151E+001  1.2528291E+003 
 2.1611061E+001  1.2547230E+003 
 2.1627972E+001  1.2297090E+003 
 2.1644882E+001  1.1822947E+003 
 2.1661793E+001  1.1286427E+003 
 2.1678703E+001  1.0712479E+003 
 2.1695614E+001  1.0125198E+003 
 2.1712524E+001  9.6504163E+002 
 2.1729435E+001  9.3928192E+002 
 2.1746346E+001  9.3237445E+002 
 2.1763256E+001  9.3379596E+002 
 2.1780165E+001  9.4690717E+002 
 2.1797075E+001  9.6922772E+002 
 2.1813986E+001  9.9312671E+002 
 2.1830896E+001  1.0182003E+003 
 2.1847807E+001  1.0427212E+003 
 2.1864717E+001  1.0682892E+003 
 2.1881628E+001  1.0895177E+003 
 2.1898539E+001  1.1080289E+003 
 2.1915449E+001  1.1347367E+003 
 2.1932360E+001  1.1642644E+003 
 2.1949270E+001  1.1995601E+003 
 2.1966179E+001  1.2507968E+003 
 2.1983089E+001  1.3189066E+003 
 2.2000000E+001  0.0000000E+000
