# Supplementary material for: Application of singular value decomposition analysis to time-dependent powder diffraction data of an in-situ photodimerization reaction
Source: J Synchrotron Radiat. 2014 Apr 2;21(Pt 3):554–60. doi: 10.1107/S1600577514004366 (PMC4333817; doi:10.1107/S1600577514004366)
Supplement: Supplementary file 1 [file s-21-00554-sup1.zip › 1cha/1chai_40.chi]

 3.5000501E+000  0.0000000E+000 
 3.5169604E+000  4.2140010E+003 
 3.5338709E+000  3.6911589E+003 
 3.5507813E+000  2.2600051E+003 
 3.5676916E+000  2.0947886E+003 
 3.5846019E+000  2.5843135E+003 
 3.6015124E+000  2.9010178E+003 
 3.6184227E+000  3.3681577E+003 
 3.6353331E+000  3.4524119E+003 
 3.6522434E+000  3.3233486E+003 
 3.6691539E+000  4.2791299E+003 
 3.6860642E+000  4.5264912E+003 
 3.7029746E+000  4.5806060E+003 
 3.7198849E+000  4.9687617E+003 
 3.7367954E+000  5.0760630E+003 
 3.7537057E+000  4.8860854E+003 
 3.7706161E+000  4.9763745E+003 
 3.7875264E+000  4.7861685E+003 
 3.8044369E+000  4.8155073E+003 
 3.8213472E+000  5.3228271E+003 
 3.8382576E+000  4.9724077E+003 
 3.8551679E+000  6.0840552E+003 
 3.8720784E+000  6.5971992E+003 
 3.8889887E+000  7.9155801E+003 
 3.9058990E+000  1.0070314E+004 
 3.9228094E+000  1.2826237E+004 
 3.9397199E+000  1.6368440E+004 
 3.9566302E+000  2.1380859E+004 
 3.9735405E+000  2.5778961E+004 
 3.9904509E+000  2.9328523E+004 
 4.0073614E+000  3.2527273E+004 
 4.0242715E+000  3.2835563E+004 
 4.0411820E+000  3.2611152E+004 
 4.0580926E+000  3.1931158E+004 
 4.0750027E+000  2.9111885E+004 
 4.0919132E+000  2.7114740E+004 
 4.1088238E+000  2.3601668E+004 
 4.1257339E+000  1.9982373E+004 
 4.1426444E+000  1.6923777E+004 
 4.1595545E+000  1.3844107E+004 
 4.1764650E+000  1.0947924E+004 
 4.1933756E+000  9.1625547E+003 
 4.2102857E+000  7.9529448E+003 
 4.2271962E+000  5.7840874E+003 
 4.2441068E+000  4.6784033E+003 
 4.2610168E+000  3.6504456E+003 
 4.2779274E+000  3.2960942E+003 
 4.2948375E+000  2.9812764E+003 
 4.3117480E+000  2.7959409E+003 
 4.3286586E+000  2.8433066E+003 
 4.3455687E+000  2.8714585E+003 
 4.3624792E+000  2.8247537E+003 
 4.3793898E+000  2.7100835E+003 
 4.3962998E+000  2.3912083E+003 
 4.4132104E+000  2.5249675E+003 
 4.4301205E+000  2.5144001E+003 
 4.4470310E+000  1.9240623E+003 
 4.4639416E+000  2.2675552E+003 
 4.4808517E+000  2.3746765E+003 
 4.4977622E+000  2.2217007E+003 
 4.5146728E+000  2.3632178E+003 
 4.5315828E+000  2.3023530E+003 
 4.5484934E+000  2.0730620E+003 
 4.5654039E+000  2.1471799E+003 
 4.5823140E+000  2.0309232E+003 
 4.5992246E+000  1.9321545E+003 
 4.6161346E+000  2.4127346E+003 
 4.6330452E+000  2.5044807E+003 
 4.6499557E+000  2.3411982E+003 
 4.6668658E+000  2.2600107E+003 
 4.6837764E+000  2.1057285E+003 
 4.7006869E+000  2.1728494E+003 
 4.7175970E+000  2.3283035E+003 
 4.7345076E+000  2.3486213E+003 
 4.7514176E+000  2.3451304E+003 
 4.7683282E+000  2.3502407E+003 
 4.7852387E+000  2.0843401E+003 
 4.8021488E+000  2.3234722E+003 
 4.8190594E+000  1.9358971E+003 
 4.8359699E+000  2.2096050E+003 
 4.8528800E+000  2.3693511E+003 
 4.8697906E+000  2.3723716E+003 
 4.8867006E+000  2.4467302E+003 
 4.9036112E+000  2.2971790E+003 
 4.9205217E+000  2.1230444E+003 
 4.9374318E+000  2.3038333E+003 
 4.9543424E+000  2.3223606E+003 
 4.9712529E+000  2.1201814E+003 
 4.9881630E+000  2.2943020E+003 
 5.0050735E+000  1.8911763E+003 
 5.0219836E+000  1.8543920E+003 
 5.0388942E+000  2.0594817E+003 
 5.0558047E+000  2.0760635E+003 
 5.0727148E+000  2.0075640E+003 
 5.0896254E+000  1.9234423E+003 
 5.1065359E+000  1.7633025E+003 
 5.1234460E+000  1.6639268E+003 
 5.1403565E+000  1.7439067E+003 
 5.1572666E+000  1.5326874E+003 
 5.1741772E+000  1.4569292E+003 
 5.1910877E+000  1.4774785E+003 
 5.2079978E+000  1.2757552E+003 
 5.2249084E+000  1.4483716E+003 
 5.2418189E+000  1.4643712E+003 
 5.2587290E+000  1.3927769E+003 
 5.2756395E+000  1.4484906E+003 
 5.2925496E+000  1.5610181E+003 
 5.3094602E+000  1.6447828E+003 
 5.3263707E+000  1.7261848E+003 
 5.3432808E+000  1.5221737E+003 
 5.3601913E+000  1.3501284E+003 
 5.3771019E+000  1.5277437E+003 
 5.3940120E+000  1.7410104E+003 
 5.4109225E+000  2.0281221E+003 
 5.4278326E+000  2.2071602E+003 
 5.4447432E+000  2.5542339E+003 
 5.4616537E+000  3.1318362E+003 
 5.4785638E+000  3.8249734E+003 
 5.4954743E+000  4.7941733E+003 
 5.5123849E+000  6.3396890E+003 
 5.5292950E+000  8.2376641E+003 
 5.5462055E+000  1.0459320E+004 
 5.5631161E+000  1.3797459E+004 
 5.5800261E+000  1.7225908E+004 
 5.5969367E+000  2.1679152E+004 
 5.6138468E+000  2.5216621E+004 
 5.6307573E+000  2.7992867E+004 
 5.6476679E+000  2.9037311E+004 
 5.6645780E+000  2.7749342E+004 
 5.6814885E+000  2.4374957E+004 
 5.6983991E+000  1.9670424E+004 
 5.7153091E+000  1.5827676E+004 
 5.7322197E+000  1.1384009E+004 
 5.7491298E+000  8.7846094E+003 
 5.7660403E+000  6.3215063E+003 
 5.7829509E+000  4.7322480E+003 
 5.7998610E+000  3.7014536E+003 
 5.8167715E+000  3.1228606E+003 
 5.8336821E+000  3.0204766E+003 
 5.8505921E+000  3.3229519E+003 
 5.8675027E+000  4.0284636E+003 
 5.8844128E+000  5.3751079E+003 
 5.9013233E+000  7.3822080E+003 
 5.9182339E+000  9.5821855E+003 
 5.9351439E+000  1.3213315E+004 
 5.9520545E+000  1.6839912E+004 
 5.9689651E+000  2.1131418E+004 
 5.9858751E+000  2.4883518E+004 
 6.0027857E+000  2.6751705E+004 
 6.0196958E+000  2.7019676E+004 
 6.0366063E+000  2.5331172E+004 
 6.0535169E+000  2.1629191E+004 
 6.0704269E+000  1.7685494E+004 
 6.0873375E+000  1.4190039E+004 
 6.1042480E+000  1.1268751E+004 
 6.1211581E+000  9.3245674E+003 
 6.1380687E+000  7.9274380E+003 
 6.1549788E+000  6.6385112E+003 
 6.1718893E+000  5.8940269E+003 
 6.1887999E+000  5.2851255E+003 
 6.2057099E+000  4.7521880E+003 
 6.2226205E+000  4.2316221E+003 
 6.2395310E+000  3.6561938E+003 
 6.2564411E+000  3.2465605E+003 
 6.2733517E+000  2.9585847E+003 
 6.2902617E+000  2.6880854E+003 
 6.3071723E+000  2.2978040E+003 
 6.3240829E+000  2.1271885E+003 
 6.3409929E+000  2.0907546E+003 
 6.3579035E+000  2.1038806E+003 
 6.3748140E+000  2.2079602E+003 
 6.3917241E+000  2.4748540E+003 
 6.4086347E+000  2.9934009E+003 
 6.4255447E+000  3.9448975E+003 
 6.4424553E+000  5.6651509E+003 
 6.4593658E+000  8.3675303E+003 
 6.4762759E+000  1.1948273E+004 
 6.4931865E+000  1.8103904E+004 
 6.5100970E+000  2.6106264E+004 
 6.5270071E+000  3.3848285E+004 
 6.5439177E+000  4.3154395E+004 
 6.5608277E+000  4.8967852E+004 
 6.5777383E+000  5.0199957E+004 
 6.5946488E+000  4.7048371E+004 
 6.6115589E+000  3.9485680E+004 
 6.6284695E+000  2.9619086E+004 
 6.6453800E+000  2.0339844E+004 
 6.6622901E+000  1.4185022E+004 
 6.6792006E+000  1.0278281E+004 
 6.6961112E+000  7.3334609E+003 
 6.7130213E+000  5.7155371E+003 
 6.7299318E+000  4.7381777E+003 
 6.7468419E+000  4.2165298E+003 
 6.7637525E+000  3.9523293E+003 
 6.7806630E+000  3.8497180E+003 
 6.7975731E+000  3.8590505E+003 
 6.8144836E+000  3.9535161E+003 
 6.8313942E+000  4.3752412E+003 
 6.8483043E+000  5.0501958E+003 
 6.8652148E+000  5.7866714E+003 
 6.8821249E+000  6.6405317E+003 
 6.8990355E+000  7.5392852E+003 
 6.9159460E+000  8.1780532E+003 
 6.9328561E+000  8.5329063E+003 
 6.9497666E+000  8.4659307E+003 
 6.9666772E+000  7.8816016E+003 
 6.9835873E+000  6.9050083E+003 
 7.0004978E+000  5.7127832E+003 
 7.0174079E+000  4.4184907E+003 
 7.0343184E+000  3.3422915E+003 
 7.0512290E+000  2.5655342E+003 
 7.0681391E+000  2.0145516E+003 
 7.0850496E+000  1.6408527E+003 
 7.1019602E+000  1.4227631E+003 
 7.1188703E+000  1.3440714E+003 
 7.1357808E+000  1.3685739E+003 
 7.1526909E+000  1.4165538E+003 
 7.1696014E+000  1.4444659E+003 
 7.1865120E+000  1.4523739E+003 
 7.2034221E+000  1.4232629E+003 
 7.2203326E+000  1.4322765E+003 
 7.2372432E+000  1.3484464E+003 
 7.2541533E+000  1.3818278E+003 
 7.2710638E+000  1.3812523E+003 
 7.2879739E+000  1.3624517E+003 
 7.3048844E+000  1.3151537E+003 
 7.3217950E+000  1.2879503E+003 
 7.3387051E+000  1.2412837E+003 
 7.3556156E+000  1.1855839E+003 
 7.3725262E+000  1.1691510E+003 
 7.3894362E+000  1.0881139E+003 
 7.4063468E+000  1.0833693E+003 
 7.4232569E+000  1.0576794E+003 
 7.4401674E+000  1.0836760E+003 
 7.4570780E+000  1.1529487E+003 
 7.4739881E+000  1.2487118E+003 
 7.4908986E+000  1.3007808E+003 
 7.5078092E+000  1.4267795E+003 
 7.5247192E+000  1.5549994E+003 
 7.5416298E+000  1.5559525E+003 
 7.5585399E+000  1.5620653E+003 
 7.5754504E+000  1.6653615E+003 
 7.5923610E+000  1.6532816E+003 
 7.6092710E+000  1.5825977E+003 
 7.6261816E+000  1.6768564E+003 
 7.6430922E+000  1.8022150E+003 
 7.6600022E+000  1.9391530E+003 
 7.6769128E+000  2.1622246E+003 
 7.6938233E+000  2.4110767E+003 
 7.7107334E+000  2.6907817E+003 
 7.7276440E+000  3.0769956E+003 
 7.7445540E+000  3.5829429E+003 
 7.7614646E+000  4.1632700E+003 
 7.7783751E+000  4.8807075E+003 
 7.7952852E+000  6.2834912E+003 
 7.8121958E+000  8.3741904E+003 
 7.8291063E+000  1.1389235E+004 
 7.8460164E+000  1.6275810E+004 
 7.8629270E+000  2.3021742E+004 
 7.8798370E+000  3.2840980E+004 
 7.8967476E+000  4.6021508E+004 
 7.9136581E+000  6.0822211E+004 
 7.9305682E+000  7.2740781E+004 
 7.9474788E+000  7.6433766E+004 
 7.9643893E+000  7.2077945E+004 
 7.9812994E+000  6.0265336E+004 
 7.9982100E+000  4.6795793E+004 
 8.0151205E+000  3.5720523E+004 
 8.0320311E+000  2.6209355E+004 
 8.0489407E+000  1.8952318E+004 
 8.0658512E+000  1.3810430E+004 
 8.0827618E+000  1.0437957E+004 
 8.0996723E+000  8.4315254E+003 
 8.1165829E+000  7.2169951E+003 
 8.1334925E+000  6.7593530E+003 
 8.1504030E+000  7.0604678E+003 
 8.1673136E+000  7.9401372E+003 
 8.1842241E+000  9.5795762E+003 
 8.2011347E+000  1.1721301E+004 
 8.2180443E+000  1.4559209E+004 
 8.2349548E+000  1.7478607E+004 
 8.2518654E+000  2.0216906E+004 
 8.2687759E+000  2.2227129E+004 
 8.2856865E+000  2.2645729E+004 
 8.3025970E+000  2.1099119E+004 
 8.3195066E+000  1.7959701E+004 
 8.3364172E+000  1.4120592E+004 
 8.3533278E+000  1.0806864E+004 
 8.3702383E+000  8.1607920E+003 
 8.3871489E+000  6.3626934E+003 
 8.4040585E+000  5.2981436E+003 
 8.4209690E+000  4.7672446E+003 
 8.4378796E+000  4.5261597E+003 
 8.4547901E+000  4.4688198E+003 
 8.4717007E+000  4.5897192E+003 
 8.4886103E+000  4.8637305E+003 
 8.5055208E+000  5.3566973E+003 
 8.5224314E+000  6.3234731E+003 
 8.5393419E+000  7.8631108E+003 
 8.5562525E+000  1.0146220E+004 
 8.5731630E+000  1.3762421E+004 
 8.5900726E+000  1.8817873E+004 
 8.6069832E+000  2.6782779E+004 
 8.6238937E+000  3.6958629E+004 
 8.6408043E+000  4.8197676E+004 
 8.6577148E+000  5.8033266E+004 
 8.6746244E+000  6.2581094E+004 
 8.6915350E+000  6.0669512E+004 
 8.7084455E+000  5.3788289E+004 
 8.7253561E+000  4.2290777E+004 
 8.7422667E+000  3.0811018E+004 
 8.7591772E+000  2.1279219E+004 
 8.7760868E+000  1.4584853E+004 
 8.7929974E+000  1.0254107E+004 
 8.8099079E+000  7.4548384E+003 
 8.8268185E+000  5.5984102E+003 
 8.8437290E+000  4.3548613E+003 
 8.8606386E+000  3.5311814E+003 
 8.8775492E+000  2.9739343E+003 
 8.8944597E+000  2.5085105E+003 
 8.9113703E+000  2.1707285E+003 
 8.9282808E+000  1.8994475E+003 
 8.9451904E+000  1.6639984E+003 
 8.9621010E+000  1.5107892E+003 
 8.9790115E+000  1.3618728E+003 
 8.9959221E+000  1.2126168E+003 
 9.0128326E+000  1.1167981E+003 
 9.0297432E+000  1.0303625E+003 
 9.0466528E+000  9.4116260E+002 
 9.0635633E+000  9.3428961E+002 
 9.0804739E+000  8.9368970E+002 
 9.0973845E+000  8.4618127E+002 
 9.1142950E+000  8.5438159E+002 
 9.1312046E+000  8.4602942E+002 
 9.1481152E+000  8.5964484E+002 
 9.1650257E+000  8.9269904E+002 
 9.1819363E+000  9.2388806E+002 
 9.1988468E+000  9.3721588E+002 
 9.2157564E+000  9.4703705E+002 
 9.2326670E+000  9.4479327E+002 
 9.2495775E+000  9.3798273E+002 
 9.2664881E+000  1.0015765E+003 
 9.2833986E+000  1.0273695E+003 
 9.3003092E+000  1.0492023E+003 
 9.3172188E+000  1.0929800E+003 
 9.3341293E+000  1.1950555E+003 
 9.3510399E+000  1.2871963E+003 
 9.3679504E+000  1.3941288E+003 
 9.3848610E+000  1.5267596E+003 
 9.4017706E+000  1.6539945E+003 
 9.4186811E+000  1.8227640E+003 
 9.4355917E+000  2.1473386E+003 
 9.4525023E+000  2.6207009E+003 
 9.4694128E+000  3.2636121E+003 
 9.4863224E+000  4.2482612E+003 
 9.5032330E+000  5.6006367E+003 
 9.5201435E+000  7.2010449E+003 
 9.5370541E+000  8.9023818E+003 
 9.5539646E+000  1.0469521E+004 
 9.5708752E+000  1.1666089E+004 
 9.5877848E+000  1.2247638E+004 
 9.6046953E+000  1.2025254E+004 
 9.6216059E+000  1.1018516E+004 
 9.6385164E+000  9.6071768E+003 
 9.6554270E+000  8.4067012E+003 
 9.6723366E+000  7.6168745E+003 
 9.6892471E+000  7.4417334E+003 
 9.7061577E+000  7.6795537E+003 
 9.7230682E+000  8.1935215E+003 
 9.7399788E+000  8.8549033E+003 
 9.7568893E+000  9.3937432E+003 
 9.7737989E+000  9.5701025E+003 
 9.7907095E+000  9.3196074E+003 
 9.8076200E+000  8.5998145E+003 
 9.8245306E+000  7.3941475E+003 
 9.8414412E+000  5.9813784E+003 
 9.8583508E+000  4.6766450E+003 
 9.8752613E+000  3.6608987E+003 
 9.8921719E+000  2.9812275E+003 
 9.9090824E+000  2.4907673E+003 
 9.9259930E+000  2.1694773E+003 
 9.9429026E+000  1.9752675E+003 
 9.9598131E+000  1.8651372E+003 
 9.9767237E+000  1.8371255E+003 
 9.9936342E+000  1.8398539E+003 
 1.0010545E+001  1.8120411E+003 
 1.0027455E+001  1.7668518E+003 
 1.0044365E+001  1.7506750E+003 
 1.0061275E+001  1.7873276E+003 
 1.0078186E+001  1.8295320E+003 
 1.0095097E+001  1.8702424E+003 
 1.0112007E+001  1.8912747E+003 
 1.0128917E+001  1.9423452E+003 
 1.0145827E+001  2.0335547E+003 
 1.0162738E+001  2.1245947E+003 
 1.0179648E+001  2.2565454E+003 
 1.0196559E+001  2.4563179E+003 
 1.0213469E+001  2.7090234E+003 
 1.0230379E+001  3.0797017E+003 
 1.0247290E+001  3.6154814E+003 
 1.0264200E+001  4.5137969E+003 
 1.0281111E+001  5.9233120E+003 
 1.0298021E+001  8.0927720E+003 
 1.0314931E+001  1.1337208E+004 
 1.0331841E+001  1.5949978E+004 
 1.0348752E+001  2.2081119E+004 
 1.0365663E+001  2.9640174E+004 
 1.0382573E+001  3.7008000E+004 
 1.0399483E+001  4.0562793E+004 
 1.0416393E+001  3.8657938E+004 
 1.0433304E+001  3.2557385E+004 
 1.0450214E+001  2.5316971E+004 
 1.0467125E+001  1.8489762E+004 
 1.0484035E+001  1.3144553E+004 
 1.0500945E+001  9.4501807E+003 
 1.0517856E+001  6.8601807E+003 
 1.0534766E+001  5.0004175E+003 
 1.0551677E+001  3.8300005E+003 
 1.0568587E+001  3.1445625E+003 
 1.0585497E+001  2.7399314E+003 
 1.0602407E+001  2.4966543E+003 
 1.0619318E+001  2.3215076E+003 
 1.0636229E+001  2.2147222E+003 
 1.0653139E+001  2.1449453E+003 
 1.0670049E+001  2.1183472E+003 
 1.0686959E+001  2.1089775E+003 
 1.0703870E+001  2.0910457E+003 
 1.0720780E+001  2.0796782E+003 
 1.0737691E+001  2.0874524E+003 
 1.0754601E+001  2.1234963E+003 
 1.0771511E+001  2.2083093E+003 
 1.0788422E+001  2.3032126E+003 
 1.0805332E+001  2.3914197E+003 
 1.0822243E+001  2.4884063E+003 
 1.0839153E+001  2.5703103E+003 
 1.0856063E+001  2.6508186E+003 
 1.0872973E+001  2.7134851E+003 
 1.0889884E+001  2.7319602E+003 
 1.0906795E+001  2.7298245E+003 
 1.0923705E+001  2.7459658E+003 
 1.0940615E+001  2.7719453E+003 
 1.0957525E+001  2.7994958E+003 
 1.0974436E+001  2.8559067E+003 
 1.0991346E+001  2.9846177E+003 
 1.1008257E+001  3.2794072E+003 
 1.1025167E+001  3.8320923E+003 
 1.1042077E+001  4.7034385E+003 
 1.1058988E+001  5.9719731E+003 
 1.1075898E+001  7.7356250E+003 
 1.1092809E+001  1.0025592E+004 
 1.1109719E+001  1.2816302E+004 
 1.1126629E+001  1.5691926E+004 
 1.1143539E+001  1.7774260E+004 
 1.1160450E+001  1.8544568E+004 
 1.1177361E+001  1.7820311E+004 
 1.1194271E+001  1.6032251E+004 
 1.1211181E+001  1.3571805E+004 
 1.1228091E+001  1.1108280E+004 
 1.1245002E+001  9.1299053E+003 
 1.1261912E+001  7.6470464E+003 
 1.1278823E+001  6.5849043E+003 
 1.1295733E+001  5.9164683E+003 
 1.1312643E+001  5.4314312E+003 
 1.1329554E+001  5.0335083E+003 
 1.1346464E+001  4.6605552E+003 
 1.1363375E+001  4.2488394E+003 
 1.1380285E+001  3.9032502E+003 
 1.1397195E+001  3.6558982E+003 
 1.1414105E+001  3.5390779E+003 
 1.1431016E+001  3.6091697E+003 
 1.1447927E+001  3.9188989E+003 
 1.1464837E+001  4.4731938E+003 
 1.1481747E+001  5.2124546E+003 
 1.1498657E+001  6.0960859E+003 
 1.1515568E+001  6.9775835E+003 
 1.1532478E+001  7.5446396E+003 
 1.1549389E+001  7.7242109E+003 
 1.1566299E+001  7.4700049E+003 
 1.1583209E+001  6.7585195E+003 
 1.1600120E+001  5.7054526E+003 
 1.1617030E+001  4.5693237E+003 
 1.1633941E+001  3.5852454E+003 
 1.1650851E+001  2.8129907E+003 
 1.1667761E+001  2.2614707E+003 
 1.1684671E+001  1.9489802E+003 
 1.1701582E+001  1.8307607E+003 
 1.1718493E+001  1.9508915E+003 
 1.1735403E+001  2.3334629E+003 
 1.1752314E+001  3.0162043E+003 
 1.1769223E+001  3.9978625E+003 
 1.1786134E+001  5.2304902E+003 
 1.1803044E+001  6.7362290E+003 
 1.1819955E+001  8.3676133E+003 
 1.1836865E+001  9.8584561E+003 
 1.1853775E+001  1.0903845E+004 
 1.1870686E+001  1.1390256E+004 
 1.1887596E+001  1.1791177E+004 
 1.1904507E+001  1.2617864E+004 
 1.1921417E+001  1.4154296E+004 
 1.1938327E+001  1.6576445E+004 
 1.1955237E+001  2.0173760E+004 
 1.1972148E+001  2.5414725E+004 
 1.1989058E+001  3.1994332E+004 
 1.2005969E+001  3.8222117E+004 
 1.2022880E+001  4.1172379E+004 
 1.2039789E+001  3.8963973E+004 
 1.2056700E+001  3.2731541E+004 
 1.2073610E+001  2.5227172E+004 
 1.2090521E+001  1.8512660E+004 
 1.2107431E+001  1.3082451E+004 
 1.2124341E+001  9.1100342E+003 
 1.2141252E+001  6.4251201E+003 
 1.2158162E+001  4.6081250E+003 
 1.2175073E+001  3.4354744E+003 
 1.2191983E+001  2.7246685E+003 
 1.2208893E+001  2.2648796E+003 
 1.2225803E+001  1.9527803E+003 
 1.2242714E+001  1.7384003E+003 
 1.2259624E+001  1.5908278E+003 
 1.2276535E+001  1.5075049E+003 
 1.2293446E+001  1.4732432E+003 
 1.2310355E+001  1.4715652E+003 
 1.2327266E+001  1.4819540E+003 
 1.2344176E+001  1.5256738E+003 
 1.2361087E+001  1.6654519E+003 
 1.2377997E+001  1.9448944E+003 
 1.2394907E+001  2.4090518E+003 
 1.2411818E+001  3.1401536E+003 
 1.2428728E+001  4.1959341E+003 
 1.2445639E+001  5.6249878E+003 
 1.2462549E+001  7.4383423E+003 
 1.2479459E+001  9.4014922E+003 
 1.2496369E+001  1.1082526E+004 
 1.2513280E+001  1.2051338E+004 
 1.2530190E+001  1.1977886E+004 
 1.2547101E+001  1.0811171E+004 
 1.2564012E+001  8.9715684E+003 
 1.2580921E+001  7.0755518E+003 
 1.2597832E+001  5.5156880E+003 
 1.2614742E+001  4.3188179E+003 
 1.2631653E+001  3.4025037E+003 
 1.2648563E+001  2.7766287E+003 
 1.2665473E+001  2.3631628E+003 
 1.2682384E+001  2.0910105E+003 
 1.2699294E+001  1.9025782E+003 
 1.2716205E+001  1.7348029E+003 
 1.2733115E+001  1.5670396E+003 
 1.2750025E+001  1.3990149E+003 
 1.2766935E+001  1.2478862E+003 
 1.2783846E+001  1.1331663E+003 
 1.2800756E+001  1.0453508E+003 
 1.2817667E+001  9.8391602E+002 
 1.2834578E+001  9.5304620E+002 
 1.2851487E+001  9.4807874E+002 
 1.2868398E+001  9.6823370E+002 
 1.2885308E+001  9.9380273E+002 
 1.2902219E+001  1.0187717E+003 
 1.2919129E+001  1.0430364E+003 
 1.2936039E+001  1.0741163E+003 
 1.2952950E+001  1.1205250E+003 
 1.2969860E+001  1.1997659E+003 
 1.2986771E+001  1.3316333E+003 
 1.3003681E+001  1.5115234E+003 
 1.3020592E+001  1.7681429E+003 
 1.3037501E+001  2.1420454E+003 
 1.3054412E+001  2.6686584E+003 
 1.3071322E+001  3.3936008E+003 
 1.3088233E+001  4.2957754E+003 
 1.3105144E+001  5.3179248E+003 
 1.3122053E+001  6.3332866E+003 
 1.3138964E+001  7.1466953E+003 
 1.3155874E+001  7.6299609E+003 
 1.3172785E+001  7.7210493E+003 
 1.3189695E+001  7.4280229E+003 
 1.3206605E+001  6.9261421E+003 
 1.3223516E+001  6.3667676E+003 
 1.3240426E+001  5.8234668E+003 
 1.3257337E+001  5.3521548E+003 
 1.3274247E+001  4.9606680E+003 
 1.3291158E+001  4.6393364E+003 
 1.3308067E+001  4.3481812E+003 
 1.3324978E+001  4.0416699E+003 
 1.3341888E+001  3.6626980E+003 
 1.3358799E+001  3.1968635E+003 
 1.3375710E+001  2.7046653E+003 
 1.3392619E+001  2.2476418E+003 
 1.3409530E+001  1.8732655E+003 
 1.3426440E+001  1.5809303E+003 
 1.3443351E+001  1.3688280E+003 
 1.3460261E+001  1.2431907E+003 
 1.3477171E+001  1.1655027E+003 
 1.3494081E+001  1.1085706E+003 
 1.3510992E+001  1.0717950E+003 
 1.3527903E+001  1.0417021E+003 
 1.3544813E+001  1.0116027E+003 
 1.3561724E+001  9.9183667E+002 
 1.3578633E+001  9.7413031E+002 
 1.3595544E+001  9.5142554E+002 
 1.3612454E+001  9.2986420E+002 
 1.3629365E+001  9.1333398E+002 
 1.3646276E+001  9.0347748E+002 
 1.3663185E+001  8.9636273E+002 
 1.3680096E+001  8.9476202E+002 
 1.3697006E+001  9.0599756E+002 
 1.3713917E+001  9.1657904E+002 
 1.3730827E+001  9.3010175E+002 
 1.3747737E+001  9.6230981E+002 
 1.3764647E+001  1.0047216E+003 
 1.3781558E+001  1.0572087E+003 
 1.3798469E+001  1.1133185E+003 
 1.3815379E+001  1.1705728E+003 
 1.3832290E+001  1.2341073E+003 
 1.3849199E+001  1.2860438E+003 
 1.3866110E+001  1.3084911E+003 
 1.3883020E+001  1.3049917E+003 
 1.3899931E+001  1.2793046E+003 
 1.3916842E+001  1.2361875E+003 
 1.3933751E+001  1.1834374E+003 
 1.3950662E+001  1.1282168E+003 
 1.3967572E+001  1.0806049E+003 
 1.3984483E+001  1.0420509E+003 
 1.4001393E+001  1.0150282E+003 
 1.4018304E+001  1.0032322E+003 
 1.4035213E+001  1.0026396E+003 
 1.4052124E+001  1.0021077E+003 
 1.4069035E+001  9.9325977E+002 
 1.4085945E+001  9.8587769E+002 
 1.4102856E+001  9.8313513E+002 
 1.4119765E+001  9.8737585E+002 
 1.4136676E+001  1.0030801E+003 
 1.4153586E+001  1.0233629E+003 
 1.4170497E+001  1.0376263E+003 
 1.4187407E+001  1.0512390E+003 
 1.4204317E+001  1.0752762E+003 
 1.4221228E+001  1.1227748E+003 
 1.4238138E+001  1.2069109E+003 
 1.4255049E+001  1.3237870E+003 
 1.4271959E+001  1.4625826E+003 
 1.4288870E+001  1.6089667E+003 
 1.4305779E+001  1.7435100E+003 
 1.4322690E+001  1.8541919E+003 
 1.4339601E+001  1.9173717E+003 
 1.4356511E+001  1.9105503E+003 
 1.4373422E+001  1.8297294E+003 
 1.4390331E+001  1.7014291E+003 
 1.4407242E+001  1.5628684E+003 
 1.4424152E+001  1.4210544E+003 
 1.4441063E+001  1.2864298E+003 
 1.4457973E+001  1.1774902E+003 
 1.4474883E+001  1.1015138E+003 
 1.4491794E+001  1.0526199E+003 
 1.4508704E+001  1.0188365E+003 
 1.4525615E+001  9.9958691E+002 
 1.4542525E+001  9.9526251E+002 
 1.4559436E+001  9.9762366E+002 
 1.4576345E+001  9.9892865E+002 
 1.4593256E+001  9.9865790E+002 
 1.4610167E+001  1.0004404E+003 
 1.4627077E+001  1.0036279E+003 
 1.4643988E+001  1.0076545E+003 
 1.4660897E+001  1.0172827E+003 
 1.4677808E+001  1.0253318E+003 
 1.4694718E+001  1.0321311E+003 
 1.4711629E+001  1.0439548E+003 
 1.4728539E+001  1.0642067E+003 
 1.4745449E+001  1.0999639E+003 
 1.4762360E+001  1.1468802E+003 
 1.4779270E+001  1.1976377E+003 
 1.4796181E+001  1.2493586E+003 
 1.4813091E+001  1.2967561E+003 
 1.4830002E+001  1.3394143E+003 
 1.4846911E+001  1.3778821E+003 
 1.4863822E+001  1.4040974E+003 
 1.4880733E+001  1.4038745E+003 
 1.4897643E+001  1.3805702E+003 
 1.4914554E+001  1.3462723E+003 
 1.4931463E+001  1.2960431E+003 
 1.4948374E+001  1.2342555E+003 
 1.4965284E+001  1.1838632E+003 
 1.4982195E+001  1.1577882E+003 
 1.4999105E+001  1.1496702E+003 
 1.5016016E+001  1.1528298E+003 
 1.5032926E+001  1.1765568E+003 
 1.5049836E+001  1.2351421E+003 
 1.5066747E+001  1.3533208E+003 
 1.5083657E+001  1.5433179E+003 
 1.5100568E+001  1.7863270E+003 
 1.5117477E+001  2.0725237E+003 
 1.5134388E+001  2.3949746E+003 
 1.5151299E+001  2.7219287E+003 
 1.5168209E+001  3.0160217E+003 
 1.5185120E+001  3.2353425E+003 
 1.5202029E+001  3.3071448E+003 
 1.5218940E+001  3.1785608E+003 
 1.5235850E+001  2.8684604E+003 
 1.5252761E+001  2.4795876E+003 
 1.5269671E+001  2.1316948E+003 
 1.5286582E+001  1.8695503E+003 
 1.5303492E+001  1.6996992E+003 
 1.5320402E+001  1.6113807E+003 
 1.5337313E+001  1.5850385E+003 
 1.5354223E+001  1.6120964E+003 
 1.5371134E+001  1.6640869E+003 
 1.5388043E+001  1.7057062E+003 
 1.5404954E+001  1.7246471E+003 
 1.5421865E+001  1.7248341E+003 
 1.5438775E+001  1.7174694E+003 
 1.5455686E+001  1.7143962E+003 
 1.5472595E+001  1.7307690E+003 
 1.5489506E+001  1.7809407E+003 
 1.5506416E+001  1.8617236E+003 
 1.5523327E+001  1.9531897E+003 
 1.5540237E+001  2.0358345E+003 
 1.5557148E+001  2.0903350E+003 
 1.5574058E+001  2.0955127E+003 
 1.5590968E+001  2.0470176E+003 
 1.5607879E+001  1.9434318E+003 
 1.5624789E+001  1.7985322E+003 
 1.5641700E+001  1.6453354E+003 
 1.5658609E+001  1.5020861E+003 
 1.5675520E+001  1.3811718E+003 
 1.5692430E+001  1.2926366E+003 
 1.5709341E+001  1.2347310E+003 
 1.5726252E+001  1.1993779E+003 
 1.5743161E+001  1.1764147E+003 
 1.5760072E+001  1.1641544E+003 
 1.5776982E+001  1.1706620E+003 
 1.5793893E+001  1.1975027E+003 
 1.5810803E+001  1.2509233E+003 
 1.5827714E+001  1.3301740E+003 
 1.5844624E+001  1.4401936E+003 
 1.5861534E+001  1.5827441E+003 
 1.5878445E+001  1.7475078E+003 
 1.5895355E+001  1.9249288E+003 
 1.5912266E+001  2.0969126E+003 
 1.5929175E+001  2.2312842E+003 
 1.5946086E+001  2.3011501E+003 
 1.5962996E+001  2.3068992E+003 
 1.5979907E+001  2.2737788E+003 
 1.5996818E+001  2.2265852E+003 
 1.6013727E+001  2.1812180E+003 
 1.6030638E+001  2.1549480E+003 
 1.6047548E+001  2.1624470E+003 
 1.6064459E+001  2.2067910E+003 
 1.6081369E+001  2.2826067E+003 
 1.6098280E+001  2.3723750E+003 
 1.6115191E+001  2.4328110E+003 
 1.6132101E+001  2.4279099E+003 
 1.6149012E+001  2.3475635E+003 
 1.6165920E+001  2.1985400E+003 
 1.6182831E+001  2.0106323E+003 
 1.6199741E+001  1.8024480E+003 
 1.6216652E+001  1.6094895E+003 
 1.6233562E+001  1.4541194E+003 
 1.6250473E+001  1.3285232E+003 
 1.6267384E+001  1.2277844E+003 
 1.6284294E+001  1.1540652E+003 
 1.6301205E+001  1.1066244E+003 
 1.6318115E+001  1.0755369E+003 
 1.6335024E+001  1.0543799E+003 
 1.6351934E+001  1.0444967E+003 
 1.6368845E+001  1.0359276E+003 
 1.6385756E+001  1.0233170E+003 
 1.6402666E+001  1.0189255E+003 
 1.6419577E+001  1.0233193E+003 
 1.6436487E+001  1.0348052E+003 
 1.6453398E+001  1.0590475E+003 
 1.6470308E+001  1.0977206E+003 
 1.6487219E+001  1.1477213E+003 
 1.6504129E+001  1.2146284E+003 
 1.6521038E+001  1.3030134E+003 
 1.6537949E+001  1.3863765E+003 
 1.6554859E+001  1.4512123E+003 
 1.6571770E+001  1.4848778E+003 
 1.6588680E+001  1.4909899E+003 
 1.6605591E+001  1.4802754E+003 
 1.6622501E+001  1.4538507E+003 
 1.6639412E+001  1.4096948E+003 
 1.6656322E+001  1.3582035E+003 
 1.6673233E+001  1.3200887E+003 
 1.6690144E+001  1.3097188E+003 
 1.6707052E+001  1.3327209E+003 
 1.6723963E+001  1.3684305E+003 
 1.6740873E+001  1.4041255E+003 
 1.6757784E+001  1.4154775E+003 
 1.6774694E+001  1.3877122E+003 
 1.6791605E+001  1.3263848E+003 
 1.6808516E+001  1.2443513E+003 
 1.6825426E+001  1.1569790E+003 
 1.6842337E+001  1.0801748E+003 
 1.6859247E+001  1.0335618E+003 
 1.6876158E+001  1.0327284E+003 
 1.6893066E+001  1.0760414E+003 
 1.6909977E+001  1.1511277E+003 
 1.6926888E+001  1.2449335E+003 
 1.6943798E+001  1.3395603E+003 
 1.6960709E+001  1.4138196E+003 
 1.6977619E+001  1.4601018E+003 
 1.6994530E+001  1.4881847E+003 
 1.7011440E+001  1.5084698E+003 
 1.7028351E+001  1.5316782E+003 
 1.7045261E+001  1.5702480E+003 
 1.7062170E+001  1.6310492E+003 
 1.7079081E+001  1.7093243E+003 
 1.7095991E+001  1.7898531E+003 
 1.7112902E+001  1.8506733E+003 
 1.7129812E+001  1.8497819E+003 
 1.7146723E+001  1.7703698E+003 
 1.7163633E+001  1.6311591E+003 
 1.7180544E+001  1.4589175E+003 
 1.7197454E+001  1.2807509E+003 
 1.7214365E+001  1.1208427E+003 
 1.7231276E+001  9.9702991E+002 
 1.7248184E+001  9.1656213E+002 
 1.7265095E+001  8.8224188E+002 
 1.7282005E+001  9.0533893E+002 
 1.7298916E+001  9.7919458E+002 
 1.7315826E+001  1.1005082E+003 
 1.7332737E+001  1.2696851E+003 
 1.7349648E+001  1.4625923E+003 
 1.7366558E+001  1.6557416E+003 
 1.7383469E+001  1.8236047E+003 
 1.7400379E+001  1.9312124E+003 
 1.7417290E+001  1.9621633E+003 
 1.7434198E+001  1.9117180E+003 
 1.7451109E+001  1.7696044E+003 
 1.7468019E+001  1.5700249E+003 
 1.7484930E+001  1.3700881E+003 
 1.7501841E+001  1.1849172E+003 
 1.7518751E+001  1.0335936E+003 
 1.7535662E+001  9.2795856E+002 
 1.7552572E+001  8.6411597E+002 
 1.7569483E+001  8.3186536E+002 
 1.7586393E+001  8.2453479E+002 
 1.7603302E+001  8.3940814E+002 
 1.7620213E+001  8.7853003E+002 
 1.7637123E+001  9.4599213E+002 
 1.7654034E+001  1.0250240E+003 
 1.7670944E+001  1.1015308E+003 
 1.7687855E+001  1.1613771E+003 
 1.7704765E+001  1.1997787E+003 
 1.7721676E+001  1.2081466E+003 
 1.7738586E+001  1.1782157E+003 
 1.7755497E+001  1.1130763E+003 
 1.7772408E+001  1.0282313E+003 
 1.7789316E+001  9.4222302E+002 
 1.7806227E+001  8.6632623E+002 
 1.7823137E+001  8.1548157E+002 
 1.7840048E+001  7.9538922E+002 
 1.7856958E+001  7.9307294E+002 
 1.7873869E+001  8.0443689E+002 
 1.7890779E+001  8.2059198E+002 
 1.7907690E+001  8.3302496E+002 
 1.7924601E+001  8.4098114E+002 
 1.7941511E+001  8.4533447E+002 
 1.7958422E+001  8.4744482E+002 
 1.7975330E+001  8.6327997E+002 
 1.7992241E+001  9.0126367E+002 
 1.8009151E+001  9.4824298E+002 
 1.8026062E+001  1.0092540E+003 
 1.8042973E+001  1.0782078E+003 
 1.8059883E+001  1.1376300E+003 
 1.8076794E+001  1.1743665E+003 
 1.8093704E+001  1.1849341E+003 
 1.8110615E+001  1.1650282E+003 
 1.8127525E+001  1.1147466E+003 
 1.8144436E+001  1.0448010E+003 
 1.8161345E+001  9.6936963E+002 
 1.8178255E+001  8.9903601E+002 
 1.8195166E+001  8.4134106E+002 
 1.8212076E+001  8.0330994E+002 
 1.8228987E+001  7.8200281E+002 
 1.8245897E+001  7.7105225E+002 
 1.8262808E+001  7.7055237E+002 
 1.8279718E+001  7.7846429E+002 
 1.8296629E+001  7.9294836E+002 
 1.8313540E+001  8.1599988E+002 
 1.8330448E+001  8.5807037E+002 
 1.8347359E+001  9.2984277E+002 
 1.8364269E+001  1.0356565E+003 
 1.8381180E+001  1.1813518E+003 
 1.8398090E+001  1.3599943E+003 
 1.8415001E+001  1.5404784E+003 
 1.8431911E+001  1.6878467E+003 
 1.8448822E+001  1.7839985E+003 
 1.8465733E+001  1.8116237E+003 
 1.8482643E+001  1.7648463E+003 
 1.8499554E+001  1.6478442E+003 
 1.8516462E+001  1.4758842E+003 
 1.8533373E+001  1.2866512E+003 
 1.8550283E+001  1.1189575E+003 
 1.8567194E+001  9.7641382E+002 
 1.8584105E+001  8.5996106E+002 
 1.8601015E+001  7.8354517E+002 
 1.8617926E+001  7.3662506E+002 
 1.8634836E+001  7.0787775E+002 
 1.8651747E+001  6.8801984E+002 
 1.8668657E+001  6.8037164E+002 
 1.8685568E+001  6.8418060E+002 
 1.8702477E+001  6.9375598E+002 
 1.8719387E+001  7.1685541E+002 
 1.8736298E+001  7.5895233E+002 
 1.8753208E+001  8.1584436E+002 
 1.8770119E+001  8.8946375E+002 
 1.8787029E+001  9.8154211E+002 
 1.8803940E+001  1.0814481E+003 
 1.8820850E+001  1.1681298E+003 
 1.8837761E+001  1.2301768E+003 
 1.8854671E+001  1.2613824E+003 
 1.8871580E+001  1.2554532E+003 
 1.8888491E+001  1.2132448E+003 
 1.8905401E+001  1.1410334E+003 
 1.8922312E+001  1.0449954E+003 
 1.8939222E+001  9.4316541E+002 
 1.8956133E+001  8.5592297E+002 
 1.8973043E+001  7.8988464E+002 
 1.8989954E+001  7.4875104E+002 
 1.9006865E+001  7.2858813E+002 
 1.9023775E+001  7.1778009E+002 
 1.9040686E+001  7.0875513E+002 
 1.9057594E+001  7.0289948E+002 
 1.9074505E+001  6.9616827E+002 
 1.9091415E+001  6.8502289E+002 
 1.9108326E+001  6.7679138E+002 
 1.9125237E+001  6.6816589E+002 
 1.9142147E+001  6.5382446E+002 
 1.9159058E+001  6.4218542E+002 
 1.9175968E+001  6.3719012E+002 
 1.9192879E+001  6.3477942E+002 
 1.9209789E+001  6.3431189E+002 
 1.9226700E+001  6.3705298E+002 
 1.9243608E+001  6.4159467E+002 
 1.9260519E+001  6.4298047E+002 
 1.9277430E+001  6.4290259E+002 
 1.9294340E+001  6.4572003E+002 
 1.9311251E+001  6.4706281E+002 
 1.9328161E+001  6.4908008E+002 
 1.9345072E+001  6.5975757E+002 
 1.9361982E+001  6.7528412E+002 
 1.9378893E+001  6.8928265E+002 
 1.9395803E+001  7.0947992E+002 
 1.9412714E+001  7.4028333E+002 
 1.9429623E+001  7.7797571E+002 
 1.9446533E+001  8.2647070E+002 
 1.9463444E+001  8.9899469E+002 
 1.9480354E+001  9.9541431E+002 
 1.9497265E+001  1.1133711E+003 
 1.9514175E+001  1.2547761E+003 
 1.9531086E+001  1.4118176E+003 
 1.9547997E+001  1.5715364E+003 
 1.9564907E+001  1.7120457E+003 
 1.9581818E+001  1.8141974E+003 
 1.9598726E+001  1.8546467E+003 
 1.9615637E+001  1.8305494E+003 
 1.9632547E+001  1.7577703E+003 
 1.9649458E+001  1.6558116E+003 
 1.9666368E+001  1.5472638E+003 
 1.9683279E+001  1.4653824E+003 
 1.9700190E+001  1.4232000E+003 
 1.9717100E+001  1.4064396E+003 
 1.9734011E+001  1.4108706E+003 
 1.9750921E+001  1.4245145E+003 
 1.9767832E+001  1.4331615E+003 
 1.9784740E+001  1.4152170E+003 
 1.9801651E+001  1.3595211E+003 
 1.9818562E+001  1.2670807E+003 
 1.9835472E+001  1.1520842E+003 
 1.9852383E+001  1.0402150E+003 
 1.9869293E+001  9.5136426E+002 
 1.9886204E+001  8.8822327E+002 
 1.9903114E+001  8.4707483E+002 
 1.9920025E+001  8.3084711E+002 
 1.9936935E+001  8.3469165E+002 
 1.9953846E+001  8.5170831E+002 
 1.9970755E+001  8.7708405E+002 
 1.9987665E+001  9.1125592E+002 
 2.0004576E+001  9.4991888E+002 
 2.0021486E+001  9.8869562E+002 
 2.0038397E+001  1.0275682E+003 
 2.0055307E+001  1.0665900E+003 
 2.0072218E+001  1.0951143E+003 
 2.0089128E+001  1.1032526E+003 
 2.0106039E+001  1.0964797E+003 
 2.0122950E+001  1.0767028E+003 
 2.0139860E+001  1.0547634E+003 
 2.0156769E+001  1.0425033E+003 
 2.0173679E+001  1.0456086E+003 
 2.0190590E+001  1.0654047E+003 
 2.0207500E+001  1.1026821E+003 
 2.0224411E+001  1.1578051E+003 
 2.0241322E+001  1.2151183E+003 
 2.0258232E+001  1.2549923E+003 
 2.0275143E+001  1.2757657E+003 
 2.0292053E+001  1.2697570E+003 
 2.0308964E+001  1.2350905E+003 
 2.0325872E+001  1.1932386E+003 
 2.0342783E+001  1.1580978E+003 
 2.0359694E+001  1.1247432E+003 
 2.0376604E+001  1.0917102E+003 
 2.0393515E+001  1.0716927E+003 
 2.0410425E+001  1.0569750E+003 
 2.0427336E+001  1.0282432E+003 
 2.0444246E+001  9.9067920E+002 
 2.0461157E+001  9.4888446E+002 
 2.0478067E+001  8.9990466E+002 
 2.0494978E+001  8.4962653E+002 
 2.0511887E+001  8.0894586E+002 
 2.0528797E+001  7.7997339E+002 
 2.0545708E+001  7.5940820E+002 
 2.0562618E+001  7.4569763E+002 
 2.0579529E+001  7.3804083E+002 
 2.0596439E+001  7.3523584E+002 
 2.0613350E+001  7.3012988E+002 
 2.0630260E+001  7.2577228E+002 
 2.0647171E+001  7.2500922E+002 
 2.0664082E+001  7.1857928E+002 
 2.0680992E+001  7.1147131E+002 
 2.0697901E+001  7.0908008E+002 
 2.0714811E+001  7.0732825E+002 
 2.0731722E+001  7.0371716E+002 
 2.0748632E+001  7.0944208E+002 
 2.0765543E+001  7.2367828E+002 
 2.0782454E+001  7.4025537E+002 
 2.0799364E+001  7.6617401E+002 
 2.0816275E+001  8.0920746E+002 
 2.0833185E+001  8.6856366E+002 
 2.0850096E+001  9.4161395E+002 
 2.0867004E+001  1.0376857E+003 
 2.0883915E+001  1.1550577E+003 
 2.0900826E+001  1.2797965E+003 
 2.0917736E+001  1.4026268E+003 
 2.0934647E+001  1.5201168E+003 
 2.0951557E+001  1.6127568E+003 
 2.0968468E+001  1.6545531E+003 
 2.0985378E+001  1.6410588E+003 
 2.1002289E+001  1.5754578E+003 
 2.1019199E+001  1.4592395E+003 
 2.1036110E+001  1.3158733E+003 
 2.1053019E+001  1.1749473E+003 
 2.1069929E+001  1.0479609E+003 
 2.1086840E+001  9.4315173E+002 
 2.1103750E+001  8.6566125E+002 
 2.1120661E+001  8.1179187E+002 
 2.1137571E+001  7.7308026E+002 
 2.1154482E+001  7.4839594E+002 
 2.1171392E+001  7.4093805E+002 
 2.1188303E+001  7.4168628E+002 
 2.1205214E+001  7.4119891E+002 
 2.1222124E+001  7.4579071E+002 
 2.1239033E+001  7.5601337E+002 
 2.1255943E+001  7.6228986E+002 
 2.1272854E+001  7.6351349E+002 
 2.1289764E+001  7.6345422E+002 
 2.1306675E+001  7.6267407E+002 
 2.1323586E+001  7.5774927E+002 
 2.1340496E+001  7.5326233E+002 
 2.1357407E+001  7.4956799E+002 
 2.1374317E+001  7.4324591E+002 
 2.1391228E+001  7.3836774E+002 
 2.1408138E+001  7.4040863E+002 
 2.1425047E+001  7.4985284E+002 
 2.1441957E+001  7.6192908E+002 
 2.1458868E+001  7.8051160E+002 
 2.1475779E+001  8.1283191E+002 
 2.1492689E+001  8.6286395E+002 
 2.1509600E+001  9.2971478E+002 
 2.1526510E+001  1.0077744E+003 
 2.1543421E+001  1.0887472E+003 
 2.1560331E+001  1.1565818E+003 
 2.1577242E+001  1.2032876E+003 
 2.1594151E+001  1.2310853E+003 
 2.1611061E+001  1.2368430E+003 
 2.1627972E+001  1.2132013E+003 
 2.1644882E+001  1.1635759E+003 
 2.1661793E+001  1.1066011E+003 
 2.1678703E+001  1.0473386E+003 
 2.1695614E+001  9.9492584E+002 
 2.1712524E+001  9.6298035E+002 
 2.1729435E+001  9.4583557E+002 
 2.1746346E+001  9.3941821E+002 
 2.1763256E+001  9.4027240E+002 
 2.1780165E+001  9.5112817E+002 
 2.1797075E+001  9.7175781E+002 
 2.1813986E+001  9.9339606E+002 
 2.1830896E+001  1.0160577E+003 
 2.1847807E+001  1.0408021E+003 
 2.1864717E+001  1.0673022E+003 
 2.1881628E+001  1.0892015E+003 
 2.1898539E+001  1.1065985E+003 
 2.1915449E+001  1.1253208E+003 
 2.1932360E+001  1.1451753E+003 
 2.1949270E+001  1.1731307E+003 
 2.1966179E+001  1.2205665E+003 
 2.1983089E+001  1.2900309E+003 
 2.2000000E+001  0.0000000E+000
