# Supplementary material for: Application of singular value decomposition analysis to time-dependent powder diffraction data of an in-situ photodimerization reaction
Source: J Synchrotron Radiat. 2014 Apr 2;21(Pt 3):554–60. doi: 10.1107/S1600577514004366 (PMC4333817; doi:10.1107/S1600577514004366)
Supplement: Supplementary file 1 [file s-21-00554-sup1.zip › 1cha/1chai_25.chi]

 3.5000501E+000  0.0000000E+000 
 3.5169604E+000  3.7308271E+003 
 3.5338709E+000  3.3870745E+003 
 3.5507813E+000  2.1736108E+003 
 3.5676916E+000  2.5690413E+003 
 3.5846019E+000  3.1954695E+003 
 3.6015124E+000  3.0826187E+003 
 3.6184227E+000  3.1127524E+003 
 3.6353331E+000  3.1111716E+003 
 3.6522434E+000  2.9774695E+003 
 3.6691539E+000  3.4478335E+003 
 3.6860642E+000  4.1469883E+003 
 3.7029746E+000  4.1960732E+003 
 3.7198849E+000  4.5893110E+003 
 3.7367954E+000  4.7952275E+003 
 3.7537057E+000  5.1462910E+003 
 3.7706161E+000  5.4056567E+003 
 3.7875264E+000  5.1630303E+003 
 3.8044369E+000  5.3285039E+003 
 3.8213472E+000  5.9262349E+003 
 3.8382576E+000  5.4507827E+003 
 3.8551679E+000  6.3806836E+003 
 3.8720784E+000  6.2944902E+003 
 3.8889887E+000  7.7203931E+003 
 3.9058990E+000  9.8835645E+003 
 3.9228094E+000  1.2783621E+004 
 3.9397199E+000  1.6484131E+004 
 3.9566302E+000  2.0953805E+004 
 3.9735405E+000  2.4912648E+004 
 3.9904509E+000  2.8309502E+004 
 4.0073614E+000  3.1168057E+004 
 4.0242715E+000  3.1562588E+004 
 4.0411820E+000  3.1094945E+004 
 4.0580926E+000  3.1132070E+004 
 4.0750027E+000  2.7580709E+004 
 4.0919132E+000  2.5025018E+004 
 4.1088238E+000  2.1211877E+004 
 4.1257339E+000  1.7584078E+004 
 4.1426444E+000  1.4362175E+004 
 4.1595545E+000  1.1527065E+004 
 4.1764650E+000  9.3816240E+003 
 4.1933756E+000  8.0120786E+003 
 4.2102857E+000  6.8494150E+003 
 4.2271962E+000  5.2853013E+003 
 4.2441068E+000  4.5526836E+003 
 4.2610168E+000  4.0606506E+003 
 4.2779274E+000  3.6395210E+003 
 4.2948375E+000  3.3075686E+003 
 4.3117480E+000  3.1880432E+003 
 4.3286586E+000  3.2446619E+003 
 4.3455687E+000  3.1034812E+003 
 4.3624792E+000  2.9200659E+003 
 4.3793898E+000  2.8851819E+003 
 4.3962998E+000  2.5655059E+003 
 4.4132104E+000  2.5195388E+003 
 4.4301205E+000  2.4521611E+003 
 4.4470310E+000  2.1840359E+003 
 4.4639416E+000  2.3005769E+003 
 4.4808517E+000  2.3814924E+003 
 4.4977622E+000  2.2135432E+003 
 4.5146728E+000  2.4447334E+003 
 4.5315828E+000  2.4995457E+003 
 4.5484934E+000  2.2867939E+003 
 4.5654039E+000  2.3449519E+003 
 4.5823140E+000  2.2612490E+003 
 4.5992246E+000  2.1083425E+003 
 4.6161346E+000  2.3347097E+003 
 4.6330452E+000  2.2361836E+003 
 4.6499557E+000  2.4324998E+003 
 4.6668658E+000  2.4899395E+003 
 4.6837764E+000  2.2112805E+003 
 4.7006869E+000  2.2639248E+003 
 4.7175970E+000  2.4609673E+003 
 4.7345076E+000  2.5312039E+003 
 4.7514176E+000  2.5582288E+003 
 4.7683282E+000  2.3782698E+003 
 4.7852387E+000  2.0932866E+003 
 4.8021488E+000  2.3295708E+003 
 4.8190594E+000  2.4678501E+003 
 4.8359699E+000  2.3817957E+003 
 4.8528800E+000  2.2697129E+003 
 4.8697906E+000  2.3281831E+003 
 4.8867006E+000  2.3067017E+003 
 4.9036112E+000  2.1043459E+003 
 4.9205217E+000  2.0561140E+003 
 4.9374318E+000  2.3012451E+003 
 4.9543424E+000  2.3703237E+003 
 4.9712529E+000  2.2975005E+003 
 4.9881630E+000  2.4394924E+003 
 5.0050735E+000  2.2204868E+003 
 5.0219836E+000  2.1860583E+003 
 5.0388942E+000  2.2473215E+003 
 5.0558047E+000  2.0792083E+003 
 5.0727148E+000  1.8995044E+003 
 5.0896254E+000  1.9382438E+003 
 5.1065359E+000  1.9759087E+003 
 5.1234460E+000  1.9673101E+003 
 5.1403565E+000  2.1696140E+003 
 5.1572666E+000  1.9461605E+003 
 5.1741772E+000  1.7096616E+003 
 5.1910877E+000  1.8347777E+003 
 5.2079978E+000  1.6133462E+003 
 5.2249084E+000  1.6226588E+003 
 5.2418189E+000  1.5272899E+003 
 5.2587290E+000  1.4887889E+003 
 5.2756395E+000  1.5764397E+003 
 5.2925496E+000  1.5210557E+003 
 5.3094602E+000  1.3940878E+003 
 5.3263707E+000  1.6096774E+003 
 5.3432808E+000  1.6933187E+003 
 5.3601913E+000  1.6072708E+003 
 5.3771019E+000  1.8103687E+003 
 5.3940120E+000  1.8934646E+003 
 5.4109225E+000  2.0301403E+003 
 5.4278326E+000  2.2115793E+003 
 5.4447432E+000  2.6226602E+003 
 5.4616537E+000  3.2301960E+003 
 5.4785638E+000  3.8695801E+003 
 5.4954743E+000  4.6541323E+003 
 5.5123849E+000  5.8623584E+003 
 5.5292950E+000  7.3763706E+003 
 5.5462055E+000  9.4354434E+003 
 5.5631161E+000  1.2359055E+004 
 5.5800261E+000  1.5468450E+004 
 5.5969367E+000  1.9373689E+004 
 5.6138468E+000  2.2581285E+004 
 5.6307573E+000  2.4858236E+004 
 5.6476679E+000  2.5805049E+004 
 5.6645780E+000  2.4855725E+004 
 5.6814885E+000  2.1922166E+004 
 5.6983991E+000  1.7900797E+004 
 5.7153091E+000  1.4289970E+004 
 5.7322197E+000  1.0509068E+004 
 5.7491298E+000  8.1634600E+003 
 5.7660403E+000  6.1998042E+003 
 5.7829509E+000  4.6744614E+003 
 5.7998610E+000  3.6855632E+003 
 5.8167715E+000  3.0509849E+003 
 5.8336821E+000  2.8249114E+003 
 5.8505921E+000  3.1726799E+003 
 5.8675027E+000  4.0664312E+003 
 5.8844128E+000  5.4907891E+003 
 5.9013233E+000  7.5869331E+003 
 5.9182339E+000  9.8185605E+003 
 5.9351439E+000  1.3667255E+004 
 5.9520545E+000  1.7355336E+004 
 5.9689651E+000  2.1597637E+004 
 5.9858751E+000  2.5255375E+004 
 6.0027857E+000  2.6800652E+004 
 6.0196958E+000  2.6521770E+004 
 6.0366063E+000  2.4638303E+004 
 6.0535169E+000  2.1043535E+004 
 6.0704269E+000  1.6951506E+004 
 6.0873375E+000  1.3802269E+004 
 6.1042480E+000  1.0626980E+004 
 6.1211581E+000  8.5467383E+003 
 6.1380687E+000  6.9770723E+003 
 6.1549788E+000  5.6818940E+003 
 6.1718893E+000  5.0800942E+003 
 6.1887999E+000  4.5238906E+003 
 6.2057099E+000  3.9588958E+003 
 6.2226205E+000  3.5069465E+003 
 6.2395310E+000  3.1065479E+003 
 6.2564411E+000  2.7844282E+003 
 6.2733517E+000  2.4871243E+003 
 6.2902617E+000  2.2558372E+003 
 6.3071723E+000  2.0906755E+003 
 6.3240829E+000  1.9470885E+003 
 6.3409929E+000  1.9775563E+003 
 6.3579035E+000  2.0222125E+003 
 6.3748140E+000  2.2120771E+003 
 6.3917241E+000  2.4876106E+003 
 6.4086347E+000  3.0609587E+003 
 6.4255447E+000  4.2026025E+003 
 6.4424553E+000  6.0515317E+003 
 6.4593658E+000  8.9655781E+003 
 6.4762759E+000  1.2635692E+004 
 6.4931865E+000  1.8844975E+004 
 6.5100970E+000  2.7206422E+004 
 6.5270071E+000  3.5175207E+004 
 6.5439177E+000  4.4960926E+004 
 6.5608277E+000  5.1040957E+004 
 6.5777383E+000  5.2078973E+004 
 6.5946488E+000  4.8736523E+004 
 6.6115589E+000  4.1017488E+004 
 6.6284695E+000  3.0667748E+004 
 6.6453800E+000  2.1090582E+004 
 6.6622901E+000  1.4206218E+004 
 6.6792006E+000  1.0357258E+004 
 6.6961112E+000  7.3123682E+003 
 6.7130213E+000  5.7286636E+003 
 6.7299318E+000  4.7139131E+003 
 6.7468419E+000  4.1208818E+003 
 6.7637525E+000  3.8051365E+003 
 6.7806630E+000  3.6580872E+003 
 6.7975731E+000  3.6355459E+003 
 6.8144836E+000  3.7398591E+003 
 6.8313942E+000  4.1874019E+003 
 6.8483043E+000  4.9159746E+003 
 6.8652148E+000  5.7373174E+003 
 6.8821249E+000  6.5724097E+003 
 6.8990355E+000  7.2931816E+003 
 6.9159460E+000  7.9187305E+003 
 6.9328561E+000  8.2859551E+003 
 6.9497666E+000  8.2351143E+003 
 6.9666772E+000  7.7498540E+003 
 6.9835873E+000  6.8773296E+003 
 7.0004978E+000  5.7164082E+003 
 7.0174079E+000  4.5164048E+003 
 7.0343184E+000  3.4793831E+003 
 7.0512290E+000  2.7744639E+003 
 7.0681391E+000  2.1311084E+003 
 7.0850496E+000  1.7376964E+003 
 7.1019602E+000  1.5348409E+003 
 7.1188703E+000  1.4571831E+003 
 7.1357808E+000  1.3996818E+003 
 7.1526909E+000  1.3998055E+003 
 7.1696014E+000  1.4703469E+003 
 7.1865120E+000  1.4991975E+003 
 7.2034221E+000  1.5033657E+003 
 7.2203326E+000  1.4899027E+003 
 7.2372432E+000  1.4603364E+003 
 7.2541533E+000  1.4508137E+003 
 7.2710638E+000  1.4695306E+003 
 7.2879739E+000  1.5029031E+003 
 7.3048844E+000  1.4874847E+003 
 7.3217950E+000  1.4777716E+003 
 7.3387051E+000  1.4135397E+003 
 7.3556156E+000  1.3337817E+003 
 7.3725262E+000  1.3596720E+003 
 7.3894362E+000  1.2928085E+003 
 7.4063468E+000  1.1968365E+003 
 7.4232569E+000  1.1866530E+003 
 7.4401674E+000  1.2114764E+003 
 7.4570780E+000  1.3078429E+003 
 7.4739881E+000  1.3924888E+003 
 7.4908986E+000  1.4014122E+003 
 7.5078092E+000  1.4490597E+003 
 7.5247192E+000  1.5686100E+003 
 7.5416298E+000  1.6016218E+003 
 7.5585399E+000  1.5519073E+003 
 7.5754504E+000  1.6585801E+003 
 7.5923610E+000  1.7220251E+003 
 7.6092710E+000  1.7827203E+003 
 7.6261816E+000  1.9009557E+003 
 7.6430922E+000  2.0924756E+003 
 7.6600022E+000  2.2404985E+003 
 7.6769128E+000  2.4118743E+003 
 7.6938233E+000  2.6381123E+003 
 7.7107334E+000  2.9038303E+003 
 7.7276440E+000  3.2590261E+003 
 7.7445540E+000  3.7708477E+003 
 7.7614646E+000  4.3978750E+003 
 7.7783751E+000  5.2002207E+003 
 7.7952852E+000  6.5524800E+003 
 7.8121958E+000  8.7718184E+003 
 7.8291063E+000  1.1923337E+004 
 7.8460164E+000  1.7107217E+004 
 7.8629270E+000  2.4210072E+004 
 7.8798370E+000  3.4385023E+004 
 7.8967476E+000  4.8037660E+004 
 7.9136581E+000  6.3319680E+004 
 7.9305682E+000  7.5634242E+004 
 7.9474788E+000  7.9923922E+004 
 7.9643893E+000  7.5720336E+004 
 7.9812994E+000  6.2998523E+004 
 7.9982100E+000  4.8988914E+004 
 8.0151205E+000  3.7593113E+004 
 8.0320311E+000  2.7705801E+004 
 8.0489407E+000  2.0207898E+004 
 8.0658512E+000  1.4813332E+004 
 8.0827618E+000  1.1147635E+004 
 8.0996723E+000  8.9448135E+003 
 8.1165829E+000  7.6506367E+003 
 8.1334925E+000  7.1817354E+003 
 8.1504030E+000  7.4776172E+003 
 8.1673136E+000  8.4533564E+003 
 8.1842241E+000  1.0046647E+004 
 8.2011347E+000  1.2241857E+004 
 8.2180443E+000  1.5205069E+004 
 8.2349548E+000  1.8197922E+004 
 8.2518654E+000  2.0917252E+004 
 8.2687759E+000  2.2847771E+004 
 8.2856865E+000  2.3221545E+004 
 8.3025970E+000  2.1677871E+004 
 8.3195066E+000  1.8475006E+004 
 8.3364172E+000  1.4621421E+004 
 8.3533278E+000  1.1381607E+004 
 8.3702383E+000  8.6835098E+003 
 8.3871489E+000  6.7921104E+003 
 8.4040585E+000  5.6795864E+003 
 8.4209690E+000  5.1086724E+003 
 8.4378796E+000  4.8191465E+003 
 8.4547901E+000  4.7550361E+003 
 8.4717007E+000  4.8994126E+003 
 8.4886103E+000  5.1498052E+003 
 8.5055208E+000  5.6108745E+003 
 8.5224314E+000  6.5969907E+003 
 8.5393419E+000  8.1202598E+003 
 8.5562525E+000  1.0559979E+004 
 8.5731630E+000  1.4406622E+004 
 8.5900726E+000  1.9714578E+004 
 8.6069832E+000  2.8023473E+004 
 8.6238937E+000  3.8675438E+004 
 8.6408043E+000  5.0376395E+004 
 8.6577148E+000  6.0468879E+004 
 8.6746244E+000  6.5183898E+004 
 8.6915350E+000  6.3397207E+004 
 8.7084455E+000  5.6090520E+004 
 8.7253561E+000  4.4016957E+004 
 8.7422667E+000  3.2030332E+004 
 8.7591772E+000  2.2071197E+004 
 8.7760868E+000  1.5139302E+004 
 8.7929974E+000  1.0649769E+004 
 8.8099079E+000  7.6860000E+003 
 8.8268185E+000  5.7634243E+003 
 8.8437290E+000  4.5484307E+003 
 8.8606386E+000  3.7092051E+003 
 8.8775492E+000  3.1217903E+003 
 8.8944597E+000  2.6589741E+003 
 8.9113703E+000  2.3527581E+003 
 8.9282808E+000  2.1063313E+003 
 8.9451904E+000  1.8914369E+003 
 8.9621010E+000  1.7439994E+003 
 8.9790115E+000  1.5757565E+003 
 8.9959221E+000  1.4069077E+003 
 9.0128326E+000  1.3053021E+003 
 9.0297432E+000  1.2200542E+003 
 9.0466528E+000  1.1373611E+003 
 9.0635633E+000  1.1477439E+003 
 9.0804739E+000  1.1233636E+003 
 9.0973845E+000  1.0620317E+003 
 9.1142950E+000  1.0438174E+003 
 9.1312046E+000  1.0395382E+003 
 9.1481152E+000  1.0096043E+003 
 9.1650257E+000  1.0258792E+003 
 9.1819363E+000  1.0550066E+003 
 9.1988468E+000  1.0670054E+003 
 9.2157564E+000  1.0921162E+003 
 9.2326670E+000  1.1136523E+003 
 9.2495775E+000  1.1173723E+003 
 9.2664881E+000  1.1707922E+003 
 9.2833986E+000  1.1656056E+003 
 9.3003092E+000  1.1811201E+003 
 9.3172188E+000  1.2348019E+003 
 9.3341293E+000  1.2841138E+003 
 9.3510399E+000  1.3569265E+003 
 9.3679504E+000  1.4525443E+003 
 9.3848610E+000  1.5774269E+003 
 9.4017706E+000  1.7498185E+003 
 9.4186811E+000  1.9538842E+003 
 9.4355917E+000  2.2181323E+003 
 9.4525023E+000  2.6708000E+003 
 9.4694128E+000  3.3645251E+003 
 9.4863224E+000  4.3556196E+003 
 9.5032330E+000  5.6646479E+003 
 9.5201435E+000  7.2290273E+003 
 9.5370541E+000  8.9695537E+003 
 9.5539646E+000  1.0588698E+004 
 9.5708752E+000  1.1839811E+004 
 9.5877848E+000  1.2448050E+004 
 9.6046953E+000  1.2250038E+004 
 9.6216059E+000  1.1346771E+004 
 9.6385164E+000  9.9902822E+003 
 9.6554270E+000  8.8451875E+003 
 9.6723366E+000  8.0943857E+003 
 9.6892471E+000  7.8866260E+003 
 9.7061577E+000  8.1491494E+003 
 9.7230682E+000  8.6829785E+003 
 9.7399788E+000  9.3347979E+003 
 9.7568893E+000  9.8324775E+003 
 9.7737989E+000  9.9792900E+003 
 9.7907095E+000  9.6868428E+003 
 9.8076200E+000  8.8875488E+003 
 9.8245306E+000  7.6842412E+003 
 9.8414412E+000  6.2473530E+003 
 9.8583508E+000  4.9507866E+003 
 9.8752613E+000  3.9279824E+003 
 9.8921719E+000  3.1861086E+003 
 9.9090824E+000  2.6158174E+003 
 9.9259930E+000  2.2215608E+003 
 9.9429026E+000  1.9779951E+003 
 9.9598131E+000  1.8580154E+003 
 9.9767237E+000  1.8380281E+003 
 9.9936342E+000  1.8493408E+003 
 1.0010545E+001  1.8573162E+003 
 1.0027455E+001  1.8429209E+003 
 1.0044365E+001  1.8353237E+003 
 1.0061275E+001  1.8289910E+003 
 1.0078186E+001  1.8606437E+003 
 1.0095097E+001  1.9072526E+003 
 1.0112007E+001  1.9474967E+003 
 1.0128917E+001  2.0320725E+003 
 1.0145827E+001  2.1428740E+003 
 1.0162738E+001  2.2370842E+003 
 1.0179648E+001  2.3808342E+003 
 1.0196559E+001  2.5975654E+003 
 1.0213469E+001  2.8723682E+003 
 1.0230379E+001  3.2422776E+003 
 1.0247290E+001  3.8060818E+003 
 1.0264200E+001  4.7099619E+003 
 1.0281111E+001  6.2033638E+003 
 1.0298021E+001  8.5259961E+003 
 1.0314931E+001  1.1930105E+004 
 1.0331841E+001  1.6777027E+004 
 1.0348752E+001  2.3271496E+004 
 1.0365663E+001  3.1068412E+004 
 1.0382573E+001  3.8617469E+004 
 1.0399483E+001  4.2708340E+004 
 1.0416393E+001  4.0988684E+004 
 1.0433304E+001  3.4651758E+004 
 1.0450214E+001  2.6943980E+004 
 1.0467125E+001  1.9637633E+004 
 1.0484035E+001  1.3980152E+004 
 1.0500945E+001  1.0099768E+004 
 1.0517856E+001  7.3374688E+003 
 1.0534766E+001  5.3497368E+003 
 1.0551677E+001  4.1058501E+003 
 1.0568587E+001  3.3279216E+003 
 1.0585497E+001  2.8780547E+003 
 1.0602407E+001  2.5898389E+003 
 1.0619318E+001  2.4016089E+003 
 1.0636229E+001  2.2729304E+003 
 1.0653139E+001  2.1820105E+003 
 1.0670049E+001  2.1316956E+003 
 1.0686959E+001  2.0994263E+003 
 1.0703870E+001  2.0660469E+003 
 1.0720780E+001  2.0505374E+003 
 1.0737691E+001  2.0774888E+003 
 1.0754601E+001  2.1210696E+003 
 1.0771511E+001  2.1635247E+003 
 1.0788422E+001  2.2406089E+003 
 1.0805332E+001  2.2977039E+003 
 1.0822243E+001  2.3411787E+003 
 1.0839153E+001  2.4106011E+003 
 1.0856063E+001  2.4941172E+003 
 1.0872973E+001  2.5556824E+003 
 1.0889884E+001  2.5721931E+003 
 1.0906795E+001  2.5617808E+003 
 1.0923705E+001  2.5649873E+003 
 1.0940615E+001  2.5858325E+003 
 1.0957525E+001  2.6192314E+003 
 1.0974436E+001  2.6988938E+003 
 1.0991346E+001  2.8843733E+003 
 1.1008257E+001  3.2624751E+003 
 1.1025167E+001  3.8832507E+003 
 1.1042077E+001  4.8144028E+003 
 1.1058988E+001  6.1660859E+003 
 1.1075898E+001  8.0232168E+003 
 1.1092809E+001  1.0434322E+004 
 1.1109719E+001  1.3371242E+004 
 1.1126629E+001  1.6347192E+004 
 1.1143539E+001  1.8505117E+004 
 1.1160450E+001  1.9351281E+004 
 1.1177361E+001  1.8623307E+004 
 1.1194271E+001  1.6601342E+004 
 1.1211181E+001  1.3974073E+004 
 1.1228091E+001  1.1369644E+004 
 1.1245002E+001  9.2424121E+003 
 1.1261912E+001  7.6086880E+003 
 1.1278823E+001  6.4307603E+003 
 1.1295733E+001  5.7045171E+003 
 1.1312643E+001  5.1743135E+003 
 1.1329554E+001  4.7884873E+003 
 1.1346464E+001  4.4553916E+003 
 1.1363375E+001  4.0891641E+003 
 1.1380285E+001  3.7591462E+003 
 1.1397195E+001  3.5344124E+003 
 1.1414105E+001  3.4633311E+003 
 1.1431016E+001  3.5991323E+003 
 1.1447927E+001  3.9845840E+003 
 1.1464837E+001  4.6174839E+003 
 1.1481747E+001  5.4295757E+003 
 1.1498657E+001  6.3569287E+003 
 1.1515568E+001  7.2780215E+003 
 1.1532478E+001  7.9013110E+003 
 1.1549389E+001  8.0670845E+003 
 1.1566299E+001  7.7379312E+003 
 1.1583209E+001  6.9504746E+003 
 1.1600120E+001  5.8462935E+003 
 1.1617030E+001  4.6648867E+003 
 1.1633941E+001  3.6723267E+003 
 1.1650851E+001  2.9343806E+003 
 1.1667761E+001  2.4113696E+003 
 1.1684671E+001  2.1140454E+003 
 1.1701582E+001  2.0161184E+003 
 1.1718493E+001  2.1613020E+003 
 1.1735403E+001  2.5449001E+003 
 1.1752314E+001  3.2570930E+003 
 1.1769223E+001  4.2785977E+003 
 1.1786134E+001  5.5415859E+003 
 1.1803044E+001  7.0657607E+003 
 1.1819955E+001  8.7624121E+003 
 1.1836865E+001  1.0372990E+004 
 1.1853775E+001  1.1554139E+004 
 1.1870686E+001  1.2191494E+004 
 1.1887596E+001  1.2726947E+004 
 1.1904507E+001  1.3669116E+004 
 1.1921417E+001  1.5301998E+004 
 1.1938327E+001  1.7817455E+004 
 1.1955237E+001  2.1520471E+004 
 1.1972148E+001  2.6879377E+004 
 1.1989058E+001  3.3663922E+004 
 1.2005969E+001  4.0256473E+004 
 1.2022880E+001  4.3501137E+004 
 1.2039789E+001  4.1282852E+004 
 1.2056700E+001  3.4736301E+004 
 1.2073610E+001  2.6766527E+004 
 1.2090521E+001  1.9715627E+004 
 1.2107431E+001  1.3987434E+004 
 1.2124341E+001  9.7896836E+003 
 1.2141252E+001  6.9467173E+003 
 1.2158162E+001  5.0034287E+003 
 1.2175073E+001  3.7211873E+003 
 1.2191983E+001  2.9421765E+003 
 1.2208893E+001  2.4575535E+003 
 1.2225803E+001  2.1154746E+003 
 1.2242714E+001  1.8790708E+003 
 1.2259624E+001  1.7399038E+003 
 1.2276535E+001  1.6452537E+003 
 1.2293446E+001  1.5905062E+003 
 1.2310355E+001  1.5691411E+003 
 1.2327266E+001  1.5815051E+003 
 1.2344176E+001  1.6430077E+003 
 1.2361087E+001  1.7976942E+003 
 1.2377997E+001  2.1046973E+003 
 1.2394907E+001  2.5979600E+003 
 1.2411818E+001  3.3549998E+003 
 1.2428728E+001  4.4645864E+003 
 1.2445639E+001  5.9514409E+003 
 1.2462549E+001  7.8229595E+003 
 1.2479459E+001  9.8638135E+003 
 1.2496369E+001  1.1642254E+004 
 1.2513280E+001  1.2701769E+004 
 1.2530190E+001  1.2658854E+004 
 1.2547101E+001  1.1456537E+004 
 1.2564012E+001  9.5440723E+003 
 1.2580921E+001  7.5815391E+003 
 1.2597832E+001  5.9637837E+003 
 1.2614742E+001  4.6848716E+003 
 1.2631653E+001  3.6877002E+003 
 1.2648563E+001  3.0049507E+003 
 1.2665473E+001  2.5546663E+003 
 1.2682384E+001  2.2648191E+003 
 1.2699294E+001  2.0632693E+003 
 1.2716205E+001  1.8875566E+003 
 1.2733115E+001  1.7025068E+003 
 1.2750025E+001  1.5111400E+003 
 1.2766935E+001  1.3436603E+003 
 1.2783846E+001  1.2144213E+003 
 1.2800756E+001  1.1187072E+003 
 1.2817667E+001  1.0602623E+003 
 1.2834578E+001  1.0296788E+003 
 1.2851487E+001  1.0223480E+003 
 1.2868398E+001  1.0382170E+003 
 1.2885308E+001  1.0657842E+003 
 1.2902219E+001  1.0989603E+003 
 1.2919129E+001  1.1246177E+003 
 1.2936039E+001  1.1592419E+003 
 1.2952950E+001  1.2052451E+003 
 1.2969860E+001  1.2733051E+003 
 1.2986771E+001  1.4079966E+003 
 1.3003681E+001  1.6140665E+003 
 1.3020592E+001  1.9131792E+003 
 1.3037501E+001  2.3225789E+003 
 1.3054412E+001  2.8691570E+003 
 1.3071322E+001  3.6103103E+003 
 1.3088233E+001  4.5124771E+003 
 1.3105144E+001  5.5326899E+003 
 1.3122053E+001  6.5761362E+003 
 1.3138964E+001  7.4180356E+003 
 1.3155874E+001  7.9049863E+003 
 1.3172785E+001  8.0245562E+003 
 1.3189695E+001  7.7850151E+003 
 1.3206605E+001  7.2993374E+003 
 1.3223516E+001  6.7126563E+003 
 1.3240426E+001  6.1355708E+003 
 1.3257337E+001  5.6369976E+003 
 1.3274247E+001  5.2170684E+003 
 1.3291158E+001  4.8608438E+003 
 1.3308067E+001  4.5383638E+003 
 1.3324978E+001  4.2151982E+003 
 1.3341888E+001  3.8229460E+003 
 1.3358799E+001  3.3400847E+003 
 1.3375710E+001  2.8348860E+003 
 1.3392619E+001  2.3609871E+003 
 1.3409530E+001  1.9568159E+003 
 1.3426440E+001  1.6381761E+003 
 1.3443351E+001  1.4057578E+003 
 1.3460261E+001  1.2541249E+003 
 1.3477171E+001  1.1627485E+003 
 1.3494081E+001  1.1034331E+003 
 1.3510992E+001  1.0669772E+003 
 1.3527903E+001  1.0415967E+003 
 1.3544813E+001  1.0113862E+003 
 1.3561724E+001  9.8840149E+002 
 1.3578633E+001  9.7309821E+002 
 1.3595544E+001  9.5498456E+002 
 1.3612454E+001  9.3794330E+002 
 1.3629365E+001  9.2421289E+002 
 1.3646276E+001  9.1206415E+002 
 1.3663185E+001  9.0227533E+002 
 1.3680096E+001  9.0676758E+002 
 1.3697006E+001  9.2077197E+002 
 1.3713917E+001  9.3165845E+002 
 1.3730827E+001  9.4874866E+002 
 1.3747737E+001  9.7946545E+002 
 1.3764647E+001  1.0201503E+003 
 1.3781558E+001  1.0731473E+003 
 1.3798469E+001  1.1332174E+003 
 1.3815379E+001  1.1948287E+003 
 1.3832290E+001  1.2535625E+003 
 1.3849199E+001  1.2937161E+003 
 1.3866110E+001  1.3123945E+003 
 1.3883020E+001  1.3162604E+003 
 1.3899931E+001  1.3026449E+003 
 1.3916842E+001  1.2676238E+003 
 1.3933751E+001  1.2136694E+003 
 1.3950662E+001  1.1550972E+003 
 1.3967572E+001  1.1013772E+003 
 1.3984483E+001  1.0565895E+003 
 1.4001393E+001  1.0305142E+003 
 1.4018304E+001  1.0231600E+003 
 1.4035213E+001  1.0243497E+003 
 1.4052124E+001  1.0210746E+003 
 1.4069035E+001  1.0173669E+003 
 1.4085945E+001  1.0226503E+003 
 1.4102856E+001  1.0212709E+003 
 1.4119765E+001  1.0172459E+003 
 1.4136676E+001  1.0265421E+003 
 1.4153586E+001  1.0366129E+003 
 1.4170497E+001  1.0426469E+003 
 1.4187407E+001  1.0603040E+003 
 1.4204317E+001  1.0912513E+003 
 1.4221228E+001  1.1403004E+003 
 1.4238138E+001  1.2225980E+003 
 1.4255049E+001  1.3395337E+003 
 1.4271959E+001  1.4807122E+003 
 1.4288870E+001  1.6310787E+003 
 1.4305779E+001  1.7633779E+003 
 1.4322690E+001  1.8647894E+003 
 1.4339601E+001  1.9268027E+003 
 1.4356511E+001  1.9301019E+003 
 1.4373422E+001  1.8665391E+003 
 1.4390331E+001  1.7508097E+003 
 1.4407242E+001  1.6059709E+003 
 1.4424152E+001  1.4489252E+003 
 1.4441063E+001  1.3044479E+003 
 1.4457973E+001  1.1873315E+003 
 1.4474883E+001  1.1037039E+003 
 1.4491794E+001  1.0535062E+003 
 1.4508704E+001  1.0233272E+003 
 1.4525615E+001  1.0065949E+003 
 1.4542525E+001  9.9858380E+002 
 1.4559436E+001  9.9489362E+002 
 1.4576345E+001  9.9114624E+002 
 1.4593256E+001  9.8848474E+002 
 1.4610167E+001  9.9341345E+002 
 1.4627077E+001  9.9616974E+002 
 1.4643988E+001  9.9713556E+002 
 1.4660897E+001  1.0096351E+003 
 1.4677808E+001  1.0228303E+003 
 1.4694718E+001  1.0344906E+003 
 1.4711629E+001  1.0518085E+003 
 1.4728539E+001  1.0663719E+003 
 1.4745449E+001  1.0853643E+003 
 1.4762360E+001  1.1216564E+003 
 1.4779270E+001  1.1726761E+003 
 1.4796181E+001  1.2349233E+003 
 1.4813091E+001  1.3011868E+003 
 1.4830002E+001  1.3558225E+003 
 1.4846911E+001  1.3944662E+003 
 1.4863822E+001  1.4200464E+003 
 1.4880733E+001  1.4225844E+003 
 1.4897643E+001  1.3980377E+003 
 1.4914554E+001  1.3576202E+003 
 1.4931463E+001  1.3056442E+003 
 1.4948374E+001  1.2482041E+003 
 1.4965284E+001  1.1991812E+003 
 1.4982195E+001  1.1664861E+003 
 1.4999105E+001  1.1537043E+003 
 1.5016016E+001  1.1625732E+003 
 1.5032926E+001  1.1970958E+003 
 1.5049836E+001  1.2623995E+003 
 1.5066747E+001  1.3812317E+003 
 1.5083657E+001  1.5719539E+003 
 1.5100568E+001  1.8322489E+003 
 1.5117477E+001  2.1510847E+003 
 1.5134388E+001  2.5025637E+003 
 1.5151299E+001  2.8455706E+003 
 1.5168209E+001  3.1349678E+003 
 1.5185120E+001  3.3268589E+003 
 1.5202029E+001  3.3779302E+003 
 1.5218940E+001  3.2579338E+003 
 1.5235850E+001  2.9589600E+003 
 1.5252761E+001  2.5627737E+003 
 1.5269671E+001  2.2046677E+003 
 1.5286582E+001  1.9359597E+003 
 1.5303492E+001  1.7508708E+003 
 1.5320402E+001  1.6468737E+003 
 1.5337313E+001  1.6136144E+003 
 1.5354223E+001  1.6314303E+003 
 1.5371134E+001  1.6782585E+003 
 1.5388043E+001  1.7257611E+003 
 1.5404954E+001  1.7484091E+003 
 1.5421865E+001  1.7493214E+003 
 1.5438775E+001  1.7428191E+003 
 1.5455686E+001  1.7430930E+003 
 1.5472595E+001  1.7692087E+003 
 1.5489506E+001  1.8296133E+003 
 1.5506416E+001  1.9151003E+003 
 1.5523327E+001  2.0059901E+003 
 1.5540237E+001  2.0864941E+003 
 1.5557148E+001  2.1419841E+003 
 1.5574058E+001  2.1487507E+003 
 1.5590968E+001  2.0994871E+003 
 1.5607879E+001  1.9958605E+003 
 1.5624789E+001  1.8478464E+003 
 1.5641700E+001  1.6879431E+003 
 1.5658609E+001  1.5415497E+003 
 1.5675520E+001  1.4152910E+003 
 1.5692430E+001  1.3157648E+003 
 1.5709341E+001  1.2509723E+003 
 1.5726252E+001  1.2188929E+003 
 1.5743161E+001  1.2063359E+003 
 1.5760072E+001  1.2036412E+003 
 1.5776982E+001  1.2113696E+003 
 1.5793893E+001  1.2300858E+003 
 1.5810803E+001  1.2778387E+003 
 1.5827714E+001  1.3605531E+003 
 1.5844624E+001  1.4728417E+003 
 1.5861534E+001  1.6180011E+003 
 1.5878445E+001  1.7916237E+003 
 1.5895355E+001  1.9763126E+003 
 1.5912266E+001  2.1518955E+003 
 1.5929175E+001  2.2946577E+003 
 1.5946086E+001  2.3697878E+003 
 1.5962996E+001  2.3660288E+003 
 1.5979907E+001  2.3224233E+003 
 1.5996818E+001  2.2712795E+003 
 1.6013727E+001  2.2233191E+003 
 1.6030638E+001  2.1972673E+003 
 1.6047548E+001  2.2059553E+003 
 1.6064459E+001  2.2470005E+003 
 1.6081369E+001  2.3164001E+003 
 1.6098280E+001  2.4038408E+003 
 1.6115191E+001  2.4680718E+003 
 1.6132101E+001  2.4672661E+003 
 1.6149012E+001  2.3889536E+003 
 1.6165920E+001  2.2394519E+003 
 1.6182831E+001  2.0508608E+003 
 1.6199741E+001  1.8401649E+003 
 1.6216652E+001  1.6364364E+003 
 1.6233562E+001  1.4674883E+003 
 1.6250473E+001  1.3299360E+003 
 1.6267384E+001  1.2195228E+003 
 1.6284294E+001  1.1420326E+003 
 1.6301205E+001  1.0935872E+003 
 1.6318115E+001  1.0627943E+003 
 1.6335024E+001  1.0447755E+003 
 1.6351934E+001  1.0353069E+003 
 1.6368845E+001  1.0308752E+003 
 1.6385756E+001  1.0257900E+003 
 1.6402666E+001  1.0256929E+003 
 1.6419577E+001  1.0306003E+003 
 1.6436487E+001  1.0400908E+003 
 1.6453398E+001  1.0663687E+003 
 1.6470308E+001  1.1125481E+003 
 1.6487219E+001  1.1684155E+003 
 1.6504129E+001  1.2328840E+003 
 1.6521038E+001  1.3082848E+003 
 1.6537949E+001  1.3863816E+003 
 1.6554859E+001  1.4520392E+003 
 1.6571770E+001  1.4972606E+003 
 1.6588680E+001  1.5139535E+003 
 1.6605591E+001  1.4971267E+003 
 1.6622501E+001  1.4587916E+003 
 1.6639412E+001  1.4107579E+003 
 1.6656322E+001  1.3639131E+003 
 1.6673233E+001  1.3343186E+003 
 1.6690144E+001  1.3340604E+003 
 1.6707052E+001  1.3677150E+003 
 1.6723963E+001  1.4083674E+003 
 1.6740873E+001  1.4422852E+003 
 1.6757784E+001  1.4525098E+003 
 1.6774694E+001  1.4255353E+003 
 1.6791605E+001  1.3629392E+003 
 1.6808516E+001  1.2760051E+003 
 1.6825426E+001  1.1871233E+003 
 1.6842337E+001  1.1129746E+003 
 1.6859247E+001  1.0649342E+003 
 1.6876158E+001  1.0597412E+003 
 1.6893066E+001  1.1012152E+003 
 1.6909977E+001  1.1833092E+003 
 1.6926888E+001  1.2838154E+003 
 1.6943798E+001  1.3851289E+003 
 1.6960709E+001  1.4628110E+003 
 1.6977619E+001  1.5075270E+003 
 1.6994530E+001  1.5338573E+003 
 1.7011440E+001  1.5556906E+003 
 1.7028351E+001  1.5821261E+003 
 1.7045261E+001  1.6240887E+003 
 1.7062170E+001  1.6862185E+003 
 1.7079081E+001  1.7582008E+003 
 1.7095991E+001  1.8366532E+003 
 1.7112902E+001  1.9012257E+003 
 1.7129812E+001  1.9019838E+003 
 1.7146723E+001  1.8213848E+003 
 1.7163633E+001  1.6794320E+003 
 1.7180544E+001  1.5027019E+003 
 1.7197454E+001  1.3205339E+003 
 1.7214365E+001  1.1605583E+003 
 1.7231276E+001  1.0371332E+003 
 1.7248184E+001  9.5275208E+002 
 1.7265095E+001  9.1509857E+002 
 1.7282005E+001  9.3806317E+002 
 1.7298916E+001  1.0148780E+003 
 1.7315826E+001  1.1442891E+003 
 1.7332737E+001  1.3249579E+003 
 1.7349648E+001  1.5264523E+003 
 1.7366558E+001  1.7221561E+003 
 1.7383469E+001  1.8919414E+003 
 1.7400379E+001  2.0046826E+003 
 1.7417290E+001  2.0373154E+003 
 1.7434198E+001  1.9813690E+003 
 1.7451109E+001  1.8355585E+003 
 1.7468019E+001  1.6335082E+003 
 1.7484930E+001  1.4246283E+003 
 1.7501841E+001  1.2338623E+003 
 1.7518751E+001  1.0799729E+003 
 1.7535662E+001  9.7105566E+002 
 1.7552572E+001  9.0002789E+002 
 1.7569483E+001  8.5860901E+002 
 1.7586393E+001  8.4540094E+002 
 1.7603302E+001  8.5914807E+002 
 1.7620213E+001  8.9866644E+002 
 1.7637123E+001  9.6431000E+002 
 1.7654034E+001  1.0436488E+003 
 1.7670944E+001  1.1219763E+003 
 1.7687855E+001  1.1888231E+003 
 1.7704765E+001  1.2346681E+003 
 1.7721676E+001  1.2465703E+003 
 1.7738586E+001  1.2176653E+003 
 1.7755497E+001  1.1546461E+003 
 1.7772408E+001  1.0706602E+003 
 1.7789316E+001  9.7943555E+002 
 1.7806227E+001  9.0212744E+002 
 1.7823137E+001  8.5411255E+002 
 1.7840048E+001  8.2764093E+002 
 1.7856958E+001  8.1581891E+002 
 1.7873869E+001  8.1821576E+002 
 1.7890779E+001  8.2909851E+002 
 1.7907690E+001  8.3852997E+002 
 1.7924601E+001  8.4794257E+002 
 1.7941511E+001  8.5629163E+002 
 1.7958422E+001  8.5952600E+002 
 1.7975330E+001  8.7462671E+002 
 1.7992241E+001  9.0900281E+002 
 1.8009151E+001  9.5304779E+002 
 1.8026062E+001  1.0195798E+003 
 1.8042973E+001  1.0958097E+003 
 1.8059883E+001  1.1605485E+003 
 1.8076794E+001  1.2055859E+003 
 1.8093704E+001  1.2201353E+003 
 1.8110615E+001  1.1976471E+003 
 1.8127525E+001  1.1430922E+003 
 1.8144436E+001  1.0682212E+003 
 1.8161345E+001  9.8704633E+002 
 1.8178255E+001  9.1122614E+002 
 1.8195166E+001  8.5098456E+002 
 1.8212076E+001  8.1196625E+002 
 1.8228987E+001  7.8883563E+002 
 1.8245897E+001  7.7749249E+002 
 1.8262808E+001  7.7547284E+002 
 1.8279718E+001  7.8352332E+002 
 1.8296629E+001  7.9946155E+002 
 1.8313540E+001  8.2436414E+002 
 1.8330448E+001  8.7069965E+002 
 1.8347359E+001  9.4975745E+002 
 1.8364269E+001  1.0634427E+003 
 1.8381180E+001  1.2154976E+003 
 1.8398090E+001  1.3976628E+003 
 1.8415001E+001  1.5797728E+003 
 1.8431911E+001  1.7352340E+003 
 1.8448822E+001  1.8376868E+003 
 1.8465733E+001  1.8624801E+003 
 1.8482643E+001  1.8109099E+003 
 1.8499554E+001  1.6928123E+003 
 1.8516462E+001  1.5185355E+003 
 1.8533373E+001  1.3217875E+003 
 1.8550283E+001  1.1438831E+003 
 1.8567194E+001  9.9541803E+002 
 1.8584105E+001  8.7899225E+002 
 1.8601015E+001  7.9907709E+002 
 1.8617926E+001  7.4480243E+002 
 1.8634836E+001  7.1142938E+002 
 1.8651747E+001  6.9424182E+002 
 1.8668657E+001  6.9027948E+002 
 1.8685568E+001  6.9437354E+002 
 1.8702477E+001  7.0446057E+002 
 1.8719387E+001  7.2937238E+002 
 1.8736298E+001  7.7575604E+002 
 1.8753208E+001  8.4118030E+002 
 1.8770119E+001  9.2148602E+002 
 1.8787029E+001  1.0166561E+003 
 1.8803940E+001  1.1158444E+003 
 1.8820850E+001  1.1989028E+003 
 1.8837761E+001  1.2599773E+003 
 1.8854671E+001  1.2904340E+003 
 1.8871580E+001  1.2854838E+003 
 1.8888491E+001  1.2452180E+003 
 1.8905401E+001  1.1680823E+003 
 1.8922312E+001  1.0649525E+003 
 1.8939222E+001  9.6146082E+002 
 1.8956133E+001  8.7554633E+002 
 1.8973043E+001  8.0717108E+002 
 1.8989954E+001  7.5749976E+002 
 1.9006865E+001  7.3201117E+002 
 1.9023775E+001  7.2431281E+002 
 1.9040686E+001  7.1908020E+002 
 1.9057594E+001  7.1566949E+002 
 1.9074505E+001  7.1242706E+002 
 1.9091415E+001  6.9800336E+002 
 1.9108326E+001  6.7953070E+002 
 1.9125237E+001  6.6543829E+002 
 1.9142147E+001  6.5276685E+002 
 1.9159058E+001  6.4576611E+002 
 1.9175968E+001  6.4537646E+002 
 1.9192879E+001  6.4718073E+002 
 1.9209789E+001  6.4662347E+002 
 1.9226700E+001  6.4725659E+002 
 1.9243608E+001  6.5065686E+002 
 1.9260519E+001  6.5248584E+002 
 1.9277430E+001  6.5406580E+002 
 1.9294340E+001  6.5687408E+002 
 1.9311251E+001  6.5805310E+002 
 1.9328161E+001  6.5896924E+002 
 1.9345072E+001  6.6697327E+002 
 1.9361982E+001  6.8333942E+002 
 1.9378893E+001  6.9934003E+002 
 1.9395803E+001  7.2127002E+002 
 1.9412714E+001  7.5494818E+002 
 1.9429623E+001  8.0075812E+002 
 1.9446533E+001  8.5613104E+002 
 1.9463444E+001  9.2725323E+002 
 1.9480354E+001  1.0226680E+003 
 1.9497265E+001  1.1463877E+003 
 1.9514175E+001  1.2982645E+003 
 1.9531086E+001  1.4658020E+003 
 1.9547997E+001  1.6321024E+003 
 1.9564907E+001  1.7762180E+003 
 1.9581818E+001  1.8818594E+003 
 1.9598726E+001  1.9240435E+003 
 1.9615637E+001  1.8990441E+003 
 1.9632547E+001  1.8211481E+003 
 1.9649458E+001  1.7167880E+003 
 1.9666368E+001  1.6098734E+003 
 1.9683279E+001  1.5284760E+003 
 1.9700190E+001  1.4838445E+003 
 1.9717100E+001  1.4584586E+003 
 1.9734011E+001  1.4576261E+003 
 1.9750921E+001  1.4671503E+003 
 1.9767832E+001  1.4738420E+003 
 1.9784740E+001  1.4552255E+003 
 1.9801651E+001  1.3941394E+003 
 1.9818562E+001  1.2955223E+003 
 1.9835472E+001  1.1803177E+003 
 1.9852383E+001  1.0674249E+003 
 1.9869293E+001  9.7344434E+002 
 1.9886204E+001  9.0724762E+002 
 1.9903114E+001  8.6534375E+002 
 1.9920025E+001  8.4890625E+002 
 1.9936935E+001  8.5273163E+002 
 1.9953846E+001  8.6823615E+002 
 1.9970755E+001  8.9235309E+002 
 1.9987665E+001  9.2834076E+002 
 2.0004576E+001  9.7325635E+002 
 2.0021486E+001  1.0183039E+003 
 2.0038397E+001  1.0645917E+003 
 2.0055307E+001  1.1113168E+003 
 2.0072218E+001  1.1412251E+003 
 2.0089128E+001  1.1468599E+003 
 2.0106039E+001  1.1371371E+003 
 2.0122950E+001  1.1153232E+003 
 2.0139860E+001  1.0889636E+003 
 2.0156769E+001  1.0751727E+003 
 2.0173679E+001  1.0792477E+003 
 2.0190590E+001  1.0992084E+003 
 2.0207500E+001  1.1385125E+003 
 2.0224411E+001  1.1970902E+003 
 2.0241322E+001  1.2571327E+003 
 2.0258232E+001  1.2960732E+003 
 2.0275143E+001  1.3118784E+003 
 2.0292053E+001  1.3071681E+003 
 2.0308964E+001  1.2792054E+003 
 2.0325872E+001  1.2394447E+003 
 2.0342783E+001  1.2031309E+003 
 2.0359694E+001  1.1676605E+003 
 2.0376604E+001  1.1332643E+003 
 2.0393515E+001  1.1080059E+003 
 2.0410425E+001  1.0862653E+003 
 2.0427336E+001  1.0571472E+003 
 2.0444246E+001  1.0212123E+003 
 2.0461157E+001  9.7891870E+002 
 2.0478067E+001  9.2657983E+002 
 2.0494978E+001  8.7229767E+002 
 2.0511887E+001  8.2832434E+002 
 2.0528797E+001  7.9746332E+002 
 2.0545708E+001  7.7323340E+002 
 2.0562618E+001  7.5514008E+002 
 2.0579529E+001  7.4871954E+002 
 2.0596439E+001  7.4863043E+002 
 2.0613350E+001  7.4264050E+002 
 2.0630260E+001  7.3931201E+002 
 2.0647171E+001  7.4016376E+002 
 2.0664082E+001  7.3277728E+002 
 2.0680992E+001  7.2486646E+002 
 2.0697901E+001  7.2179413E+002 
 2.0714811E+001  7.1922284E+002 
 2.0731722E+001  7.1639703E+002 
 2.0748632E+001  7.2345630E+002 
 2.0765543E+001  7.3871857E+002 
 2.0782454E+001  7.5744666E+002 
 2.0799364E+001  7.8632892E+002 
 2.0816275E+001  8.3122156E+002 
 2.0833185E+001  8.9072626E+002 
 2.0850096E+001  9.6441235E+002 
 2.0867004E+001  1.0637898E+003 
 2.0883915E+001  1.1867656E+003 
 2.0900826E+001  1.3175284E+003 
 2.0917736E+001  1.4456783E+003 
 2.0934647E+001  1.5639806E+003 
 2.0951557E+001  1.6536112E+003 
 2.0968468E+001  1.6977427E+003 
 2.0985378E+001  1.6924775E+003 
 2.1002289E+001  1.6309160E+003 
 2.1019199E+001  1.5119641E+003 
 2.1036110E+001  1.3632878E+003 
 2.1053019E+001  1.2176447E+003 
 2.1069929E+001  1.0856443E+003 
 2.1086840E+001  9.7157208E+002 
 2.1103750E+001  8.8417267E+002 
 2.1120661E+001  8.2719788E+002 
 2.1137571E+001  7.8979047E+002 
 2.1154482E+001  7.6650171E+002 
 2.1171392E+001  7.5858319E+002 
 2.1188303E+001  7.5884125E+002 
 2.1205214E+001  7.5767664E+002 
 2.1222124E+001  7.5809210E+002 
 2.1239033E+001  7.6546918E+002 
 2.1255943E+001  7.7081049E+002 
 2.1272854E+001  7.7120990E+002 
 2.1289764E+001  7.7352100E+002 
 2.1306675E+001  7.7739252E+002 
 2.1323586E+001  7.7419067E+002 
 2.1340496E+001  7.6449927E+002 
 2.1357407E+001  7.5817279E+002 
 2.1374317E+001  7.5514435E+002 
 2.1391228E+001  7.5070013E+002 
 2.1408138E+001  7.5064777E+002 
 2.1425047E+001  7.5745233E+002 
 2.1441957E+001  7.6970349E+002 
 2.1458868E+001  7.9142871E+002 
 2.1475779E+001  8.2707294E+002 
 2.1492689E+001  8.8210425E+002 
 2.1509600E+001  9.5259747E+002 
 2.1526510E+001  1.0306466E+003 
 2.1543421E+001  1.1148663E+003 
 2.1560331E+001  1.1873511E+003 
 2.1577242E+001  1.2349004E+003 
 2.1594151E+001  1.2619404E+003 
 2.1611061E+001  1.2652598E+003 
 2.1627972E+001  1.2377784E+003 
 2.1644882E+001  1.1880599E+003 
 2.1661793E+001  1.1362567E+003 
 2.1678703E+001  1.0818693E+003 
 2.1695614E+001  1.0262616E+003 
 2.1712524E+001  9.8339941E+002 
 2.1729435E+001  9.6105084E+002 
 2.1746346E+001  9.5628394E+002 
 2.1763256E+001  9.5720154E+002 
 2.1780165E+001  9.6773242E+002 
 2.1797075E+001  9.8982495E+002 
 2.1813986E+001  1.0132728E+003 
 2.1830896E+001  1.0370885E+003 
 2.1847807E+001  1.0641603E+003 
 2.1864717E+001  1.0920376E+003 
 2.1881628E+001  1.1126484E+003 
 2.1898539E+001  1.1258761E+003 
 2.1915449E+001  1.1442354E+003 
 2.1932360E+001  1.1709385E+003 
 2.1949270E+001  1.2065994E+003 
 2.1966179E+001  1.2580195E+003 
 2.1983089E+001  1.3258986E+003 
 2.2000000E+001  0.0000000E+000
