# Supplementary material for: Application of singular value decomposition analysis to time-dependent powder diffraction data of an in-situ photodimerization reaction
Source: J Synchrotron Radiat. 2014 Apr 2;21(Pt 3):554–60. doi: 10.1107/S1600577514004366 (PMC4333817; doi:10.1107/S1600577514004366)
Supplement: Supplementary file 1 [file s-21-00554-sup1.zip › 1cha/1chai_41.chi]

 3.5000501E+000  0.0000000E+000 
 3.5169604E+000  3.6077100E+003 
 3.5338709E+000  3.5215400E+003 
 3.5507813E+000  2.2546594E+003 
 3.5676916E+000  2.2697764E+003 
 3.5846019E+000  2.5141072E+003 
 3.6015124E+000  2.4559458E+003 
 3.6184227E+000  2.9758376E+003 
 3.6353331E+000  3.3886465E+003 
 3.6522434E+000  3.4148445E+003 
 3.6691539E+000  4.4840830E+003 
 3.6860642E+000  4.6946553E+003 
 3.7029746E+000  4.6420322E+003 
 3.7198849E+000  4.8442046E+003 
 3.7367954E+000  4.8257739E+003 
 3.7537057E+000  4.8304155E+003 
 3.7706161E+000  5.0184663E+003 
 3.7875264E+000  4.7824839E+003 
 3.8044369E+000  4.8061997E+003 
 3.8213472E+000  5.6386709E+003 
 3.8382576E+000  5.8645488E+003 
 3.8551679E+000  5.9459180E+003 
 3.8720784E+000  6.0559170E+003 
 3.8889887E+000  7.3420830E+003 
 3.9058990E+000  9.8660947E+003 
 3.9228094E+000  1.3070076E+004 
 3.9397199E+000  1.7042740E+004 
 3.9566302E+000  2.2413049E+004 
 3.9735405E+000  2.6972182E+004 
 3.9904509E+000  3.0187736E+004 
 4.0073614E+000  3.2860117E+004 
 4.0242715E+000  3.3286152E+004 
 4.0411820E+000  3.2862234E+004 
 4.0580926E+000  3.1898049E+004 
 4.0750027E+000  2.9707088E+004 
 4.0919132E+000  2.7230988E+004 
 4.1088238E+000  2.3537078E+004 
 4.1257339E+000  1.9942330E+004 
 4.1426444E+000  1.6481270E+004 
 4.1595545E+000  1.3287378E+004 
 4.1764650E+000  1.0656403E+004 
 4.1933756E+000  8.8078721E+003 
 4.2102857E+000  7.4961191E+003 
 4.2271962E+000  5.2223203E+003 
 4.2441068E+000  4.6495298E+003 
 4.2610168E+000  3.7772527E+003 
 4.2779274E+000  3.5073616E+003 
 4.2948375E+000  3.1588450E+003 
 4.3117480E+000  2.7671465E+003 
 4.3286586E+000  2.7169573E+003 
 4.3455687E+000  2.7096216E+003 
 4.3624792E+000  2.6161743E+003 
 4.3793898E+000  2.5680735E+003 
 4.3962998E+000  2.3689810E+003 
 4.4132104E+000  2.4097891E+003 
 4.4301205E+000  2.6020869E+003 
 4.4470310E+000  1.8841094E+003 
 4.4639416E+000  2.3000698E+003 
 4.4808517E+000  2.3427915E+003 
 4.4977622E+000  1.8628789E+003 
 4.5146728E+000  1.9733940E+003 
 4.5315828E+000  2.0411077E+003 
 4.5484934E+000  1.7842855E+003 
 4.5654039E+000  1.8014296E+003 
 4.5823140E+000  1.7596337E+003 
 4.5992246E+000  1.6979318E+003 
 4.6161346E+000  1.9787489E+003 
 4.6330452E+000  1.9604709E+003 
 4.6499557E+000  1.9481696E+003 
 4.6668658E+000  2.0915898E+003 
 4.6837764E+000  1.9913270E+003 
 4.7006869E+000  1.9739956E+003 
 4.7175970E+000  2.0774927E+003 
 4.7345076E+000  2.0411937E+003 
 4.7514176E+000  2.0290228E+003 
 4.7683282E+000  2.2751653E+003 
 4.7852387E+000  2.0055337E+003 
 4.8021488E+000  2.4079482E+003 
 4.8190594E+000  2.2536738E+003 
 4.8359699E+000  2.2501931E+003 
 4.8528800E+000  2.3795244E+003 
 4.8697906E+000  2.4186821E+003 
 4.8867006E+000  2.5291689E+003 
 4.9036112E+000  2.4008438E+003 
 4.9205217E+000  2.1472646E+003 
 4.9374318E+000  2.2322483E+003 
 4.9543424E+000  2.2905183E+003 
 4.9712529E+000  1.9062798E+003 
 4.9881630E+000  2.1321985E+003 
 5.0050735E+000  1.9250444E+003 
 5.0219836E+000  1.8596799E+003 
 5.0388942E+000  1.8266302E+003 
 5.0558047E+000  1.8405533E+003 
 5.0727148E+000  1.7695188E+003 
 5.0896254E+000  1.7884969E+003 
 5.1065359E+000  1.8239650E+003 
 5.1234460E+000  1.7775332E+003 
 5.1403565E+000  1.8853291E+003 
 5.1572666E+000  1.8142148E+003 
 5.1741772E+000  1.6502815E+003 
 5.1910877E+000  1.6671083E+003 
 5.2079978E+000  1.4481757E+003 
 5.2249084E+000  1.5231411E+003 
 5.2418189E+000  1.3958402E+003 
 5.2587290E+000  1.2992122E+003 
 5.2756395E+000  1.3413889E+003 
 5.2925496E+000  1.3702435E+003 
 5.3094602E+000  1.3287856E+003 
 5.3263707E+000  1.3155248E+003 
 5.3432808E+000  1.3674791E+003 
 5.3601913E+000  1.5642837E+003 
 5.3771019E+000  1.6707665E+003 
 5.3940120E+000  1.8934696E+003 
 5.4109225E+000  2.0279709E+003 
 5.4278326E+000  2.2150745E+003 
 5.4447432E+000  2.5496855E+003 
 5.4616537E+000  3.0071965E+003 
 5.4785638E+000  3.7097805E+003 
 5.4954743E+000  4.7690010E+003 
 5.5123849E+000  6.1522349E+003 
 5.5292950E+000  8.0871548E+003 
 5.5462055E+000  1.0589743E+004 
 5.5631161E+000  1.3697054E+004 
 5.5800261E+000  1.7247443E+004 
 5.5969367E+000  2.1826756E+004 
 5.6138468E+000  2.5544723E+004 
 5.6307573E+000  2.8162301E+004 
 5.6476679E+000  2.9167639E+004 
 5.6645780E+000  2.7775699E+004 
 5.6814885E+000  2.4192625E+004 
 5.6983991E+000  1.9836672E+004 
 5.7153091E+000  1.5758675E+004 
 5.7322197E+000  1.1426271E+004 
 5.7491298E+000  8.6555400E+003 
 5.7660403E+000  6.3994180E+003 
 5.7829509E+000  4.9078936E+003 
 5.7998610E+000  3.9328191E+003 
 5.8167715E+000  3.3074109E+003 
 5.8336821E+000  3.1144001E+003 
 5.8505921E+000  3.3320205E+003 
 5.8675027E+000  3.9354526E+003 
 5.8844128E+000  5.2121709E+003 
 5.9013233E+000  7.2512031E+003 
 5.9182339E+000  9.4683691E+003 
 5.9351439E+000  1.3338531E+004 
 5.9520545E+000  1.7007285E+004 
 5.9689651E+000  2.1431189E+004 
 5.9858751E+000  2.5288195E+004 
 6.0027857E+000  2.7111156E+004 
 6.0196958E+000  2.7056137E+004 
 6.0366063E+000  2.5214201E+004 
 6.0535169E+000  2.1679869E+004 
 6.0704269E+000  1.7753486E+004 
 6.0873375E+000  1.4435074E+004 
 6.1042480E+000  1.1289102E+004 
 6.1211581E+000  9.2608066E+003 
 6.1380687E+000  7.7422046E+003 
 6.1549788E+000  6.4617827E+003 
 6.1718893E+000  5.8099224E+003 
 6.1887999E+000  5.3478408E+003 
 6.2057099E+000  4.8325688E+003 
 6.2226205E+000  4.2938955E+003 
 6.2395310E+000  3.7927759E+003 
 6.2564411E+000  3.3502705E+003 
 6.2733517E+000  2.8899392E+003 
 6.2902617E+000  2.4752920E+003 
 6.3071723E+000  2.1983330E+003 
 6.3240829E+000  1.9918101E+003 
 6.3409929E+000  1.9095514E+003 
 6.3579035E+000  1.9213330E+003 
 6.3748140E+000  1.9491293E+003 
 6.3917241E+000  2.1921680E+003 
 6.4086347E+000  2.8329414E+003 
 6.4255447E+000  3.8960186E+003 
 6.4424553E+000  5.6042788E+003 
 6.4593658E+000  8.3622861E+003 
 6.4762759E+000  1.2066271E+004 
 6.4931865E+000  1.8101844E+004 
 6.5100970E+000  2.5840502E+004 
 6.5270071E+000  3.3815770E+004 
 6.5439177E+000  4.3322930E+004 
 6.5608277E+000  4.9264438E+004 
 6.5777383E+000  5.0456055E+004 
 6.5946488E+000  4.7020836E+004 
 6.6115589E+000  3.9152879E+004 
 6.6284695E+000  2.9150377E+004 
 6.6453800E+000  1.9716854E+004 
 6.6622901E+000  1.3607186E+004 
 6.6792006E+000  9.8144023E+003 
 6.6961112E+000  6.9477095E+003 
 6.7130213E+000  5.4183721E+003 
 6.7299318E+000  4.5562017E+003 
 6.7468419E+000  4.1565488E+003 
 6.7637525E+000  3.9434607E+003 
 6.7806630E+000  3.8541396E+003 
 6.7975731E+000  3.8993076E+003 
 6.8144836E+000  4.0267698E+003 
 6.8313942E+000  4.5034224E+003 
 6.8483043E+000  5.2402764E+003 
 6.8652148E+000  5.9418657E+003 
 6.8821249E+000  6.8233320E+003 
 6.8990355E+000  7.7000542E+003 
 6.9159460E+000  8.2829072E+003 
 6.9328561E+000  8.5937373E+003 
 6.9497666E+000  8.5157041E+003 
 6.9666772E+000  7.8845190E+003 
 6.9835873E+000  6.7904121E+003 
 7.0004978E+000  5.5615972E+003 
 7.0174079E+000  4.3886489E+003 
 7.0343184E+000  3.2621125E+003 
 7.0512290E+000  2.5337214E+003 
 7.0681391E+000  1.9584768E+003 
 7.0850496E+000  1.5565675E+003 
 7.1019602E+000  1.3531624E+003 
 7.1188703E+000  1.2729338E+003 
 7.1357808E+000  1.2513583E+003 
 7.1526909E+000  1.2985791E+003 
 7.1696014E+000  1.3760798E+003 
 7.1865120E+000  1.3720319E+003 
 7.2034221E+000  1.3121663E+003 
 7.2203326E+000  1.3411885E+003 
 7.2372432E+000  1.3677601E+003 
 7.2541533E+000  1.3635002E+003 
 7.2710638E+000  1.3696058E+003 
 7.2879739E+000  1.3028798E+003 
 7.3048844E+000  1.2606190E+003 
 7.3217950E+000  1.2332881E+003 
 7.3387051E+000  1.1761392E+003 
 7.3556156E+000  1.1493632E+003 
 7.3725262E+000  1.1724049E+003 
 7.3894362E+000  1.1182377E+003 
 7.4063468E+000  1.0850814E+003 
 7.4232569E+000  1.1071041E+003 
 7.4401674E+000  1.1527972E+003 
 7.4570780E+000  1.2207887E+003 
 7.4739881E+000  1.2663478E+003 
 7.4908986E+000  1.2668824E+003 
 7.5078092E+000  1.3378790E+003 
 7.5247192E+000  1.4949226E+003 
 7.5416298E+000  1.6029069E+003 
 7.5585399E+000  1.6045519E+003 
 7.5754504E+000  1.5943433E+003 
 7.5923610E+000  1.5785851E+003 
 7.6092710E+000  1.5985168E+003 
 7.6261816E+000  1.7147029E+003 
 7.6430922E+000  1.7573478E+003 
 7.6600022E+000  1.8768025E+003 
 7.6769128E+000  2.0666787E+003 
 7.6938233E+000  2.3203582E+003 
 7.7107334E+000  2.6573423E+003 
 7.7276440E+000  3.0299917E+003 
 7.7445540E+000  3.4531946E+003 
 7.7614646E+000  4.0404976E+003 
 7.7783751E+000  4.7417725E+003 
 7.7952852E+000  6.1319619E+003 
 7.8121958E+000  8.2722695E+003 
 7.8291063E+000  1.1425102E+004 
 7.8460164E+000  1.6410236E+004 
 7.8629270E+000  2.3220418E+004 
 7.8798370E+000  3.3088941E+004 
 7.8967476E+000  4.6405922E+004 
 7.9136581E+000  6.1167137E+004 
 7.9305682E+000  7.2697281E+004 
 7.9474788E+000  7.6189172E+004 
 7.9643893E+000  7.1515828E+004 
 7.9812994E+000  5.9229441E+004 
 7.9982100E+000  4.5865613E+004 
 8.0151205E+000  3.5237152E+004 
 8.0320311E+000  2.6005115E+004 
 8.0489407E+000  1.8883773E+004 
 8.0658512E+000  1.3908772E+004 
 8.0827618E+000  1.0572667E+004 
 8.0996723E+000  8.4557598E+003 
 8.1165829E+000  7.2123594E+003 
 8.1334925E+000  6.7285264E+003 
 8.1504030E+000  7.0511816E+003 
 8.1673136E+000  7.9313921E+003 
 8.1842241E+000  9.5225557E+003 
 8.2011347E+000  1.1717891E+004 
 8.2180443E+000  1.4551448E+004 
 8.2349548E+000  1.7424584E+004 
 8.2518654E+000  2.0151252E+004 
 8.2687759E+000  2.2176174E+004 
 8.2856865E+000  2.2538250E+004 
 8.3025970E+000  2.0815354E+004 
 8.3195066E+000  1.7546270E+004 
 8.3364172E+000  1.3855976E+004 
 8.3533278E+000  1.0718471E+004 
 8.3702383E+000  8.0290239E+003 
 8.3871489E+000  6.3191738E+003 
 8.4040585E+000  5.2816074E+003 
 8.4209690E+000  4.7515400E+003 
 8.4378796E+000  4.5105674E+003 
 8.4547901E+000  4.4725181E+003 
 8.4717007E+000  4.6151680E+003 
 8.4886103E+000  4.8715713E+003 
 8.5055208E+000  5.3306470E+003 
 8.5224314E+000  6.2416973E+003 
 8.5393419E+000  7.7025991E+003 
 8.5562525E+000  1.0031253E+004 
 8.5731630E+000  1.3782863E+004 
 8.5900726E+000  1.8877912E+004 
 8.6069832E+000  2.6931393E+004 
 8.6238937E+000  3.7232590E+004 
 8.6408043E+000  4.8498004E+004 
 8.6577148E+000  5.8254797E+004 
 8.6746244E+000  6.2752035E+004 
 8.6915350E+000  6.0675785E+004 
 8.7084455E+000  5.3274344E+004 
 8.7253561E+000  4.1667781E+004 
 8.7422667E+000  3.0430375E+004 
 8.7591772E+000  2.0877906E+004 
 8.7760868E+000  1.4259404E+004 
 8.7929974E+000  1.0011873E+004 
 8.8099079E+000  7.2447583E+003 
 8.8268185E+000  5.4400107E+003 
 8.8437290E+000  4.2401753E+003 
 8.8606386E+000  3.3945354E+003 
 8.8775492E+000  2.8198853E+003 
 8.8944597E+000  2.3342180E+003 
 8.9113703E+000  2.0196013E+003 
 8.9282808E+000  1.7736028E+003 
 8.9451904E+000  1.5859728E+003 
 8.9621010E+000  1.4778877E+003 
 8.9790115E+000  1.3527240E+003 
 8.9959221E+000  1.2403468E+003 
 9.0128326E+000  1.1687878E+003 
 9.0297432E+000  1.0803879E+003 
 9.0466528E+000  9.6910114E+002 
 9.0635633E+000  8.9784259E+002 
 9.0804739E+000  8.2737286E+002 
 9.0973845E+000  7.9801550E+002 
 9.1142950E+000  8.1178107E+002 
 9.1312046E+000  7.6851776E+002 
 9.1481152E+000  7.6879706E+002 
 9.1650257E+000  7.9125287E+002 
 9.1819363E+000  7.8997003E+002 
 9.1988468E+000  7.9676788E+002 
 9.2157564E+000  8.4025031E+002 
 9.2326670E+000  8.7630530E+002 
 9.2495775E+000  9.0670056E+002 
 9.2664881E+000  9.9349988E+002 
 9.2833986E+000  1.0430945E+003 
 9.3003092E+000  1.0528060E+003 
 9.3172188E+000  1.1099213E+003 
 9.3341293E+000  1.1814166E+003 
 9.3510399E+000  1.2511770E+003 
 9.3679504E+000  1.3397371E+003 
 9.3848610E+000  1.4703436E+003 
 9.4017706E+000  1.6332911E+003 
 9.4186811E+000  1.8128020E+003 
 9.4355917E+000  2.0729998E+003 
 9.4525023E+000  2.5264192E+003 
 9.4694128E+000  3.2477896E+003 
 9.4863224E+000  4.3092515E+003 
 9.5032330E+000  5.6692358E+003 
 9.5201435E+000  7.2734648E+003 
 9.5370541E+000  9.0110498E+003 
 9.5539646E+000  1.0591797E+004 
 9.5708752E+000  1.1767459E+004 
 9.5877848E+000  1.2268421E+004 
 9.6046953E+000  1.1982190E+004 
 9.6216059E+000  1.1038540E+004 
 9.6385164E+000  9.6255957E+003 
 9.6554270E+000  8.3838574E+003 
 9.6723366E+000  7.5683022E+003 
 9.6892471E+000  7.3308687E+003 
 9.7061577E+000  7.5916929E+003 
 9.7230682E+000  8.1391089E+003 
 9.7399788E+000  8.8307051E+003 
 9.7568893E+000  9.3945820E+003 
 9.7737989E+000  9.5736348E+003 
 9.7907095E+000  9.3051904E+003 
 9.8076200E+000  8.5816914E+003 
 9.8245306E+000  7.3721616E+003 
 9.8414412E+000  5.9214487E+003 
 9.8583508E+000  4.6692217E+003 
 9.8752613E+000  3.6171880E+003 
 9.8921719E+000  2.9017881E+003 
 9.9090824E+000  2.3996157E+003 
 9.9259930E+000  2.0826758E+003 
 9.9429026E+000  1.9166169E+003 
 9.9598131E+000  1.8463981E+003 
 9.9767237E+000  1.8506001E+003 
 9.9936342E+000  1.8630261E+003 
 1.0010545E+001  1.8115416E+003 
 1.0027455E+001  1.7707957E+003 
 1.0044365E+001  1.7527301E+003 
 1.0061275E+001  1.7481429E+003 
 1.0078186E+001  1.7394879E+003 
 1.0095097E+001  1.7526246E+003 
 1.0112007E+001  1.7961621E+003 
 1.0128917E+001  1.8872861E+003 
 1.0145827E+001  1.9988031E+003 
 1.0162738E+001  2.0999253E+003 
 1.0179648E+001  2.2343508E+003 
 1.0196559E+001  2.4225435E+003 
 1.0213469E+001  2.6825420E+003 
 1.0230379E+001  3.0738093E+003 
 1.0247290E+001  3.6512825E+003 
 1.0264200E+001  4.5693608E+003 
 1.0281111E+001  6.0152993E+003 
 1.0298021E+001  8.2424570E+003 
 1.0314931E+001  1.1592923E+004 
 1.0331841E+001  1.6384426E+004 
 1.0348752E+001  2.2693631E+004 
 1.0365663E+001  3.0295195E+004 
 1.0382573E+001  3.7353555E+004 
 1.0399483E+001  4.0334441E+004 
 1.0416393E+001  3.8197652E+004 
 1.0433304E+001  3.1954730E+004 
 1.0450214E+001  2.4792859E+004 
 1.0467125E+001  1.8097627E+004 
 1.0484035E+001  1.2882847E+004 
 1.0500945E+001  9.2476768E+003 
 1.0517856E+001  6.6547852E+003 
 1.0534766E+001  4.8450942E+003 
 1.0551677E+001  3.7317659E+003 
 1.0568587E+001  3.0451001E+003 
 1.0585497E+001  2.6973247E+003 
 1.0602407E+001  2.4693425E+003 
 1.0619318E+001  2.3265110E+003 
 1.0636229E+001  2.2246907E+003 
 1.0653139E+001  2.1398613E+003 
 1.0670049E+001  2.0954302E+003 
 1.0686959E+001  2.0888154E+003 
 1.0703870E+001  2.0886367E+003 
 1.0720780E+001  2.0981960E+003 
 1.0737691E+001  2.1256702E+003 
 1.0754601E+001  2.1485696E+003 
 1.0771511E+001  2.2037385E+003 
 1.0788422E+001  2.2949678E+003 
 1.0805332E+001  2.3802744E+003 
 1.0822243E+001  2.4620359E+003 
 1.0839153E+001  2.5216067E+003 
 1.0856063E+001  2.5864246E+003 
 1.0872973E+001  2.6430237E+003 
 1.0889884E+001  2.6768994E+003 
 1.0906795E+001  2.7053684E+003 
 1.0923705E+001  2.7460818E+003 
 1.0940615E+001  2.7717588E+003 
 1.0957525E+001  2.7599800E+003 
 1.0974436E+001  2.8118691E+003 
 1.0991346E+001  2.9687395E+003 
 1.1008257E+001  3.2881016E+003 
 1.1025167E+001  3.8619080E+003 
 1.1042077E+001  4.7680098E+003 
 1.1058988E+001  6.1046660E+003 
 1.1075898E+001  7.9396958E+003 
 1.1092809E+001  1.0281860E+004 
 1.1109719E+001  1.3103767E+004 
 1.1126629E+001  1.5909809E+004 
 1.1143539E+001  1.7828385E+004 
 1.1160450E+001  1.8520906E+004 
 1.1177361E+001  1.7746434E+004 
 1.1194271E+001  1.5819362E+004 
 1.1211181E+001  1.3339975E+004 
 1.1228091E+001  1.0910461E+004 
 1.1245002E+001  8.9539658E+003 
 1.1261912E+001  7.4958750E+003 
 1.1278823E+001  6.4742563E+003 
 1.1295733E+001  5.8494780E+003 
 1.1312643E+001  5.3978286E+003 
 1.1329554E+001  5.0310298E+003 
 1.1346464E+001  4.6610176E+003 
 1.1363375E+001  4.2372974E+003 
 1.1380285E+001  3.8690247E+003 
 1.1397195E+001  3.5820449E+003 
 1.1414105E+001  3.4483992E+003 
 1.1431016E+001  3.5385325E+003 
 1.1447927E+001  3.8666909E+003 
 1.1464837E+001  4.4331938E+003 
 1.1481747E+001  5.1965796E+003 
 1.1498657E+001  6.0946831E+003 
 1.1515568E+001  7.0067119E+003 
 1.1532478E+001  7.6042886E+003 
 1.1549389E+001  7.7397026E+003 
 1.1566299E+001  7.4257715E+003 
 1.1583209E+001  6.6832939E+003 
 1.1600120E+001  5.6053672E+003 
 1.1617030E+001  4.4582280E+003 
 1.1633941E+001  3.4863088E+003 
 1.1650851E+001  2.7328374E+003 
 1.1667761E+001  2.2076670E+003 
 1.1684671E+001  1.9319813E+003 
 1.1701582E+001  1.8484535E+003 
 1.1718493E+001  1.9999565E+003 
 1.1735403E+001  2.3940784E+003 
 1.1752314E+001  3.0827041E+003 
 1.1769223E+001  4.0714912E+003 
 1.1786134E+001  5.2903335E+003 
 1.1803044E+001  6.7796943E+003 
 1.1819955E+001  8.4057021E+003 
 1.1836865E+001  9.8669697E+003 
 1.1853775E+001  1.0864744E+004 
 1.1870686E+001  1.1333615E+004 
 1.1887596E+001  1.1726346E+004 
 1.1904507E+001  1.2549462E+004 
 1.1921417E+001  1.4101957E+004 
 1.1938327E+001  1.6556672E+004 
 1.1955237E+001  2.0241639E+004 
 1.1972148E+001  2.5597891E+004 
 1.1989058E+001  3.2185160E+004 
 1.2005969E+001  3.8232609E+004 
 1.2022880E+001  4.0882805E+004 
 1.2039789E+001  3.8449996E+004 
 1.2056700E+001  3.2139895E+004 
 1.2073610E+001  2.4715615E+004 
 1.2090521E+001  1.8183600E+004 
 1.2107431E+001  1.2806624E+004 
 1.2124341E+001  8.9068408E+003 
 1.2141252E+001  6.2709727E+003 
 1.2158162E+001  4.4910498E+003 
 1.2175073E+001  3.3335500E+003 
 1.2191983E+001  2.6332441E+003 
 1.2208893E+001  2.1859248E+003 
 1.2225803E+001  1.8594689E+003 
 1.2242714E+001  1.6472114E+003 
 1.2259624E+001  1.5361359E+003 
 1.2276535E+001  1.4592450E+003 
 1.2293446E+001  1.4189589E+003 
 1.2310355E+001  1.4282535E+003 
 1.2327266E+001  1.4570226E+003 
 1.2344176E+001  1.5249946E+003 
 1.2361087E+001  1.6853947E+003 
 1.2377997E+001  1.9825298E+003 
 1.2394907E+001  2.4666238E+003 
 1.2411818E+001  3.2126116E+003 
 1.2428728E+001  4.2916240E+003 
 1.2445639E+001  5.7402012E+003 
 1.2462549E+001  7.5575381E+003 
 1.2479459E+001  9.5374951E+003 
 1.2496369E+001  1.1196368E+004 
 1.2513280E+001  1.2101565E+004 
 1.2530190E+001  1.1950262E+004 
 1.2547101E+001  1.0690367E+004 
 1.2564012E+001  8.7772822E+003 
 1.2580921E+001  6.8925415E+003 
 1.2597832E+001  5.3749121E+003 
 1.2614742E+001  4.1844800E+003 
 1.2631653E+001  3.2959421E+003 
 1.2648563E+001  2.7099778E+003 
 1.2665473E+001  2.3286838E+003 
 1.2682384E+001  2.0865217E+003 
 1.2699294E+001  1.9060480E+003 
 1.2716205E+001  1.7436924E+003 
 1.2733115E+001  1.5811472E+003 
 1.2750025E+001  1.4071440E+003 
 1.2766935E+001  1.2467228E+003 
 1.2783846E+001  1.1196830E+003 
 1.2800756E+001  1.0214668E+003 
 1.2817667E+001  9.7166461E+002 
 1.2834578E+001  9.5994067E+002 
 1.2851487E+001  9.6054553E+002 
 1.2868398E+001  9.7663214E+002 
 1.2885308E+001  1.0094341E+003 
 1.2902219E+001  1.0436571E+003 
 1.2919129E+001  1.0635276E+003 
 1.2936039E+001  1.0853843E+003 
 1.2952950E+001  1.1176949E+003 
 1.2969860E+001  1.1800597E+003 
 1.2986771E+001  1.3119077E+003 
 1.3003681E+001  1.5135259E+003 
 1.3020592E+001  1.8007338E+003 
 1.3037501E+001  2.1929446E+003 
 1.3054412E+001  2.7299307E+003 
 1.3071322E+001  3.4674084E+003 
 1.3088233E+001  4.3669810E+003 
 1.3105144E+001  5.3608330E+003 
 1.3122053E+001  6.3503232E+003 
 1.3138964E+001  7.1485566E+003 
 1.3155874E+001  7.6073325E+003 
 1.3172785E+001  7.6779600E+003 
 1.3189695E+001  7.3793394E+003 
 1.3206605E+001  6.8692456E+003 
 1.3223516E+001  6.3056245E+003 
 1.3240426E+001  5.7633687E+003 
 1.3257337E+001  5.2850088E+003 
 1.3274247E+001  4.8879424E+003 
 1.3291158E+001  4.5708613E+003 
 1.3308067E+001  4.2895132E+003 
 1.3324978E+001  3.9886584E+003 
 1.3341888E+001  3.6090708E+003 
 1.3358799E+001  3.1329912E+003 
 1.3375710E+001  2.6400415E+003 
 1.3392619E+001  2.1953467E+003 
 1.3409530E+001  1.8219502E+003 
 1.3426440E+001  1.5369077E+003 
 1.3443351E+001  1.3357706E+003 
 1.3460261E+001  1.2094124E+003 
 1.3477171E+001  1.1312399E+003 
 1.3494081E+001  1.0791559E+003 
 1.3510992E+001  1.0407378E+003 
 1.3527903E+001  1.0092698E+003 
 1.3544813E+001  9.8671948E+002 
 1.3561724E+001  9.7173322E+002 
 1.3578633E+001  9.5674017E+002 
 1.3595544E+001  9.3969427E+002 
 1.3612454E+001  9.2582410E+002 
 1.3629365E+001  9.1826050E+002 
 1.3646276E+001  9.0996173E+002 
 1.3663185E+001  8.9517426E+002 
 1.3680096E+001  8.8226477E+002 
 1.3697006E+001  8.8007129E+002 
 1.3713917E+001  8.8278345E+002 
 1.3730827E+001  8.9897668E+002 
 1.3747737E+001  9.3679645E+002 
 1.3764647E+001  9.8081390E+002 
 1.3781558E+001  1.0311221E+003 
 1.3798469E+001  1.0958984E+003 
 1.3815379E+001  1.1657236E+003 
 1.3832290E+001  1.2268306E+003 
 1.3849199E+001  1.2721462E+003 
 1.3866110E+001  1.2941902E+003 
 1.3883020E+001  1.2926478E+003 
 1.3899931E+001  1.2677872E+003 
 1.3916842E+001  1.2171616E+003 
 1.3933751E+001  1.1585350E+003 
 1.3950662E+001  1.1063956E+003 
 1.3967572E+001  1.0572867E+003 
 1.3984483E+001  1.0181154E+003 
 1.4001393E+001  9.9580182E+002 
 1.4018304E+001  9.8841870E+002 
 1.4035213E+001  9.9091547E+002 
 1.4052124E+001  9.9338654E+002 
 1.4069035E+001  9.9253986E+002 
 1.4085945E+001  9.9820313E+002 
 1.4102856E+001  1.0019581E+003 
 1.4119765E+001  1.0025214E+003 
 1.4136676E+001  1.0129852E+003 
 1.4153586E+001  1.0267659E+003 
 1.4170497E+001  1.0358644E+003 
 1.4187407E+001  1.0506211E+003 
 1.4204317E+001  1.0776766E+003 
 1.4221228E+001  1.1264115E+003 
 1.4238138E+001  1.2067601E+003 
 1.4255049E+001  1.3162255E+003 
 1.4271959E+001  1.4535770E+003 
 1.4288870E+001  1.6029624E+003 
 1.4305779E+001  1.7298693E+003 
 1.4322690E+001  1.8307328E+003 
 1.4339601E+001  1.8902473E+003 
 1.4356511E+001  1.8813036E+003 
 1.4373422E+001  1.8061376E+003 
 1.4390331E+001  1.6838440E+003 
 1.4407242E+001  1.5410978E+003 
 1.4424152E+001  1.3952706E+003 
 1.4441063E+001  1.2604895E+003 
 1.4457973E+001  1.1465823E+003 
 1.4474883E+001  1.0661450E+003 
 1.4491794E+001  1.0246573E+003 
 1.4508704E+001  1.0072030E+003 
 1.4525615E+001  9.9929303E+002 
 1.4542525E+001  9.9539893E+002 
 1.4559436E+001  9.9138379E+002 
 1.4576345E+001  9.8558429E+002 
 1.4593256E+001  9.8247430E+002 
 1.4610167E+001  9.8332745E+002 
 1.4627077E+001  9.8305658E+002 
 1.4643988E+001  9.8743622E+002 
 1.4660897E+001  1.0028931E+003 
 1.4677808E+001  1.0136218E+003 
 1.4694718E+001  1.0254214E+003 
 1.4711629E+001  1.0486136E+003 
 1.4728539E+001  1.0727825E+003 
 1.4745449E+001  1.1024443E+003 
 1.4762360E+001  1.1464070E+003 
 1.4779270E+001  1.1965822E+003 
 1.4796181E+001  1.2443883E+003 
 1.4813091E+001  1.2960822E+003 
 1.4830002E+001  1.3495924E+003 
 1.4846911E+001  1.3936053E+003 
 1.4863822E+001  1.4129679E+003 
 1.4880733E+001  1.3958708E+003 
 1.4897643E+001  1.3615131E+003 
 1.4914554E+001  1.3212135E+003 
 1.4931463E+001  1.2698036E+003 
 1.4948374E+001  1.2181993E+003 
 1.4965284E+001  1.1786724E+003 
 1.4982195E+001  1.1541758E+003 
 1.4999105E+001  1.1442681E+003 
 1.5016016E+001  1.1456833E+003 
 1.5032926E+001  1.1681213E+003 
 1.5049836E+001  1.2281713E+003 
 1.5066747E+001  1.3430533E+003 
 1.5083657E+001  1.5273561E+003 
 1.5100568E+001  1.7831565E+003 
 1.5117477E+001  2.0955630E+003 
 1.5134388E+001  2.4348159E+003 
 1.5151299E+001  2.7646116E+003 
 1.5168209E+001  3.0513098E+003 
 1.5185120E+001  3.2492754E+003 
 1.5202029E+001  3.2913364E+003 
 1.5218940E+001  3.1517388E+003 
 1.5235850E+001  2.8447891E+003 
 1.5252761E+001  2.4556167E+003 
 1.5269671E+001  2.1055557E+003 
 1.5286582E+001  1.8440299E+003 
 1.5303492E+001  1.6751405E+003 
 1.5320402E+001  1.5886345E+003 
 1.5337313E+001  1.5646750E+003 
 1.5354223E+001  1.5853864E+003 
 1.5371134E+001  1.6276772E+003 
 1.5388043E+001  1.6696249E+003 
 1.5404954E+001  1.6900281E+003 
 1.5421865E+001  1.6825278E+003 
 1.5438775E+001  1.6737643E+003 
 1.5455686E+001  1.6824530E+003 
 1.5472595E+001  1.7140195E+003 
 1.5489506E+001  1.7811823E+003 
 1.5506416E+001  1.8720135E+003 
 1.5523327E+001  1.9573960E+003 
 1.5540237E+001  2.0302694E+003 
 1.5557148E+001  2.0857686E+003 
 1.5574058E+001  2.0996011E+003 
 1.5590968E+001  2.0545112E+003 
 1.5607879E+001  1.9487130E+003 
 1.5624789E+001  1.8008472E+003 
 1.5641700E+001  1.6410427E+003 
 1.5658609E+001  1.4921736E+003 
 1.5675520E+001  1.3717468E+003 
 1.5692430E+001  1.2858351E+003 
 1.5709341E+001  1.2280558E+003 
 1.5726252E+001  1.1913492E+003 
 1.5743161E+001  1.1722958E+003 
 1.5760072E+001  1.1681023E+003 
 1.5776982E+001  1.1762225E+003 
 1.5793893E+001  1.2055490E+003 
 1.5810803E+001  1.2653441E+003 
 1.5827714E+001  1.3467252E+003 
 1.5844624E+001  1.4535444E+003 
 1.5861534E+001  1.5919725E+003 
 1.5878445E+001  1.7567485E+003 
 1.5895355E+001  1.9363533E+003 
 1.5912266E+001  2.1055200E+003 
 1.5929175E+001  2.2375544E+003 
 1.5946086E+001  2.3113589E+003 
 1.5962996E+001  2.3095227E+003 
 1.5979907E+001  2.2605120E+003 
 1.5996818E+001  2.2033889E+003 
 1.6013727E+001  2.1544199E+003 
 1.6030638E+001  2.1283579E+003 
 1.6047548E+001  2.1376023E+003 
 1.6064459E+001  2.1855435E+003 
 1.6081369E+001  2.2658232E+003 
 1.6098280E+001  2.3595823E+003 
 1.6115191E+001  2.4218828E+003 
 1.6132101E+001  2.4117805E+003 
 1.6149012E+001  2.3261145E+003 
 1.6165920E+001  2.1760796E+003 
 1.6182831E+001  1.9884552E+003 
 1.6199741E+001  1.7796489E+003 
 1.6216652E+001  1.5866887E+003 
 1.6233562E+001  1.4327681E+003 
 1.6250473E+001  1.3094003E+003 
 1.6267384E+001  1.2133110E+003 
 1.6284294E+001  1.1457129E+003 
 1.6301205E+001  1.1019341E+003 
 1.6318115E+001  1.0736016E+003 
 1.6335024E+001  1.0512555E+003 
 1.6351934E+001  1.0318313E+003 
 1.6368845E+001  1.0186762E+003 
 1.6385756E+001  1.0122554E+003 
 1.6402666E+001  1.0154937E+003 
 1.6419577E+001  1.0225599E+003 
 1.6436487E+001  1.0341487E+003 
 1.6453398E+001  1.0607773E+003 
 1.6470308E+001  1.1025134E+003 
 1.6487219E+001  1.1560060E+003 
 1.6504129E+001  1.2266372E+003 
 1.6521038E+001  1.3099576E+003 
 1.6537949E+001  1.3864563E+003 
 1.6554859E+001  1.4467445E+003 
 1.6571770E+001  1.4848210E+003 
 1.6588680E+001  1.4954250E+003 
 1.6605591E+001  1.4777665E+003 
 1.6622501E+001  1.4357568E+003 
 1.6639412E+001  1.3836663E+003 
 1.6656322E+001  1.3403499E+003 
 1.6673233E+001  1.3130184E+003 
 1.6690144E+001  1.3096993E+003 
 1.6707052E+001  1.3388425E+003 
 1.6723963E+001  1.3766244E+003 
 1.6740873E+001  1.4055050E+003 
 1.6757784E+001  1.4078766E+003 
 1.6774694E+001  1.3707169E+003 
 1.6791605E+001  1.3029172E+003 
 1.6808516E+001  1.2214927E+003 
 1.6825426E+001  1.1385005E+003 
 1.6842337E+001  1.0647319E+003 
 1.6859247E+001  1.0216823E+003 
 1.6876158E+001  1.0265570E+003 
 1.6893066E+001  1.0735514E+003 
 1.6909977E+001  1.1540660E+003 
 1.6926888E+001  1.2516942E+003 
 1.6943798E+001  1.3473630E+003 
 1.6960709E+001  1.4200873E+003 
 1.6977619E+001  1.4644312E+003 
 1.6994530E+001  1.4893016E+003 
 1.7011440E+001  1.5058682E+003 
 1.7028351E+001  1.5299923E+003 
 1.7045261E+001  1.5744359E+003 
 1.7062170E+001  1.6382627E+003 
 1.7079081E+001  1.7113688E+003 
 1.7095991E+001  1.7828035E+003 
 1.7112902E+001  1.8277463E+003 
 1.7129812E+001  1.8118796E+003 
 1.7146723E+001  1.7207717E+003 
 1.7163633E+001  1.5771824E+003 
 1.7180544E+001  1.4103990E+003 
 1.7197454E+001  1.2423816E+003 
 1.7214365E+001  1.0903792E+003 
 1.7231276E+001  9.7161835E+002 
 1.7248184E+001  8.9725238E+002 
 1.7265095E+001  8.6672852E+002 
 1.7282005E+001  8.9394800E+002 
 1.7298916E+001  9.7562537E+002 
 1.7315826E+001  1.1046461E+003 
 1.7332737E+001  1.2789415E+003 
 1.7349648E+001  1.4769689E+003 
 1.7366558E+001  1.6674442E+003 
 1.7383469E+001  1.8282753E+003 
 1.7400379E+001  1.9356104E+003 
 1.7417290E+001  1.9607776E+003 
 1.7434198E+001  1.8977693E+003 
 1.7451109E+001  1.7525499E+003 
 1.7468019E+001  1.5482511E+003 
 1.7484930E+001  1.3432260E+003 
 1.7501841E+001  1.1628036E+003 
 1.7518751E+001  1.0185046E+003 
 1.7535662E+001  9.1978259E+002 
 1.7552572E+001  8.6408704E+002 
 1.7569483E+001  8.3809924E+002 
 1.7586393E+001  8.3254004E+002 
 1.7603302E+001  8.4726184E+002 
 1.7620213E+001  8.8411957E+002 
 1.7637123E+001  9.4536487E+002 
 1.7654034E+001  1.0193835E+003 
 1.7670944E+001  1.0923013E+003 
 1.7687855E+001  1.1524954E+003 
 1.7704765E+001  1.1876185E+003 
 1.7721676E+001  1.1892251E+003 
 1.7738586E+001  1.1526857E+003 
 1.7755497E+001  1.0854991E+003 
 1.7772408E+001  1.0051437E+003 
 1.7789316E+001  9.2293011E+002 
 1.7806227E+001  8.5175623E+002 
 1.7823137E+001  8.0693567E+002 
 1.7840048E+001  7.8493909E+002 
 1.7856958E+001  7.8119897E+002 
 1.7873869E+001  7.9471069E+002 
 1.7890779E+001  8.1482452E+002 
 1.7907690E+001  8.2541565E+002 
 1.7924601E+001  8.3213580E+002 
 1.7941511E+001  8.4052777E+002 
 1.7958422E+001  8.4312305E+002 
 1.7975330E+001  8.5074847E+002 
 1.7992241E+001  8.8151727E+002 
 1.8009151E+001  9.3083948E+002 
 1.8026062E+001  9.9296338E+002 
 1.8042973E+001  1.0604834E+003 
 1.8059883E+001  1.1195616E+003 
 1.8076794E+001  1.1588440E+003 
 1.8093704E+001  1.1692249E+003 
 1.8110615E+001  1.1444496E+003 
 1.8127525E+001  1.0902996E+003 
 1.8144436E+001  1.0204503E+003 
 1.8161345E+001  9.4580402E+002 
 1.8178255E+001  8.7584509E+002 
 1.8195166E+001  8.1974799E+002 
 1.8212076E+001  7.8251044E+002 
 1.8228987E+001  7.6382782E+002 
 1.8245897E+001  7.5874658E+002 
 1.8262808E+001  7.6097534E+002 
 1.8279718E+001  7.6911578E+002 
 1.8296629E+001  7.8280066E+002 
 1.8313540E+001  8.0780426E+002 
 1.8330448E+001  8.5519946E+002 
 1.8347359E+001  9.2966821E+002 
 1.8364269E+001  1.0385646E+003 
 1.8381180E+001  1.1909775E+003 
 1.8398090E+001  1.3691962E+003 
 1.8415001E+001  1.5412476E+003 
 1.8431911E+001  1.6820505E+003 
 1.8448822E+001  1.7710598E+003 
 1.8465733E+001  1.7910055E+003 
 1.8482643E+001  1.7400234E+003 
 1.8499554E+001  1.6243319E+003 
 1.8516462E+001  1.4530496E+003 
 1.8533373E+001  1.2586573E+003 
 1.8550283E+001  1.0886021E+003 
 1.8567194E+001  9.5212408E+002 
 1.8584105E+001  8.4300983E+002 
 1.8601015E+001  7.7334082E+002 
 1.8617926E+001  7.3361340E+002 
 1.8634836E+001  7.0715900E+002 
 1.8651747E+001  6.8850726E+002 
 1.8668657E+001  6.8073529E+002 
 1.8685568E+001  6.8329633E+002 
 1.8702477E+001  6.8999658E+002 
 1.8719387E+001  7.0767255E+002 
 1.8736298E+001  7.4881122E+002 
 1.8753208E+001  8.1013696E+002 
 1.8770119E+001  8.9079437E+002 
 1.8787029E+001  9.9235925E+002 
 1.8803940E+001  1.0950529E+003 
 1.8820850E+001  1.1739569E+003 
 1.8837761E+001  1.2308729E+003 
 1.8854671E+001  1.2600941E+003 
 1.8871580E+001  1.2491711E+003 
 1.8888491E+001  1.2013967E+003 
 1.8905401E+001  1.1269158E+003 
 1.8922312E+001  1.0303772E+003 
 1.8939222E+001  9.2646411E+002 
 1.8956133E+001  8.4131964E+002 
 1.8973043E+001  7.8267517E+002 
 1.8989954E+001  7.4353204E+002 
 1.9006865E+001  7.2177466E+002 
 1.9023775E+001  7.1118567E+002 
 1.9040686E+001  7.0488373E+002 
 1.9057594E+001  7.0200073E+002 
 1.9074505E+001  6.9824084E+002 
 1.9091415E+001  6.8718243E+002 
 1.9108326E+001  6.7345691E+002 
 1.9125237E+001  6.6149109E+002 
 1.9142147E+001  6.4940796E+002 
 1.9159058E+001  6.4090912E+002 
 1.9175968E+001  6.3738965E+002 
 1.9192879E+001  6.3371429E+002 
 1.9209789E+001  6.3134662E+002 
 1.9226700E+001  6.3577686E+002 
 1.9243608E+001  6.4295721E+002 
 1.9260519E+001  6.4685876E+002 
 1.9277430E+001  6.4947687E+002 
 1.9294340E+001  6.4978400E+002 
 1.9311251E+001  6.4635638E+002 
 1.9328161E+001  6.4571271E+002 
 1.9345072E+001  6.5477545E+002 
 1.9361982E+001  6.7155676E+002 
 1.9378893E+001  6.8960394E+002 
 1.9395803E+001  7.1271716E+002 
 1.9412714E+001  7.4220166E+002 
 1.9429623E+001  7.7880731E+002 
 1.9446533E+001  8.2692065E+002 
 1.9463444E+001  8.9741461E+002 
 1.9480354E+001  9.9442596E+002 
 1.9497265E+001  1.1126112E+003 
 1.9514175E+001  1.2524407E+003 
 1.9531086E+001  1.4136470E+003 
 1.9547997E+001  1.5797085E+003 
 1.9564907E+001  1.7182251E+003 
 1.9581818E+001  1.8122427E+003 
 1.9598726E+001  1.8490972E+003 
 1.9615637E+001  1.8235985E+003 
 1.9632547E+001  1.7456670E+003 
 1.9649458E+001  1.6395172E+003 
 1.9666368E+001  1.5295267E+003 
 1.9683279E+001  1.4508514E+003 
 1.9700190E+001  1.4152289E+003 
 1.9717100E+001  1.4004283E+003 
 1.9734011E+001  1.4056417E+003 
 1.9750921E+001  1.4202957E+003 
 1.9767832E+001  1.4285070E+003 
 1.9784740E+001  1.4067699E+003 
 1.9801651E+001  1.3437993E+003 
 1.9818562E+001  1.2479589E+003 
 1.9835472E+001  1.1362488E+003 
 1.9852383E+001  1.0271774E+003 
 1.9869293E+001  9.3941998E+002 
 1.9886204E+001  8.7925311E+002 
 1.9903114E+001  8.4080066E+002 
 1.9920025E+001  8.2450885E+002 
 1.9936935E+001  8.2736938E+002 
 1.9953846E+001  8.4130847E+002 
 1.9970755E+001  8.6461407E+002 
 1.9987665E+001  9.0221185E+002 
 2.0004576E+001  9.4773816E+002 
 2.0021486E+001  9.8963928E+002 
 2.0038397E+001  1.0273699E+003 
 2.0055307E+001  1.0654470E+003 
 2.0072218E+001  1.0928438E+003 
 2.0089128E+001  1.1010444E+003 
 2.0106039E+001  1.0955653E+003 
 2.0122950E+001  1.0734987E+003 
 2.0139860E+001  1.0455773E+003 
 2.0156769E+001  1.0297114E+003 
 2.0173679E+001  1.0347938E+003 
 2.0190590E+001  1.0561440E+003 
 2.0207500E+001  1.0943236E+003 
 2.0224411E+001  1.1527250E+003 
 2.0241322E+001  1.2141051E+003 
 2.0258232E+001  1.2545796E+003 
 2.0275143E+001  1.2666268E+003 
 2.0292053E+001  1.2530529E+003 
 2.0308964E+001  1.2173149E+003 
 2.0325872E+001  1.1752588E+003 
 2.0342783E+001  1.1430031E+003 
 2.0359694E+001  1.1148905E+003 
 2.0376604E+001  1.0822134E+003 
 2.0393515E+001  1.0567452E+003 
 2.0410425E+001  1.0390243E+003 
 2.0427336E+001  1.0108221E+003 
 2.0444246E+001  9.7214856E+002 
 2.0461157E+001  9.3032935E+002 
 2.0478067E+001  8.8430664E+002 
 2.0494978E+001  8.3615405E+002 
 2.0511887E+001  7.9615002E+002 
 2.0528797E+001  7.6966101E+002 
 2.0545708E+001  7.5106458E+002 
 2.0562618E+001  7.3815131E+002 
 2.0579529E+001  7.3265106E+002 
 2.0596439E+001  7.3198242E+002 
 2.0613350E+001  7.2618433E+002 
 2.0630260E+001  7.2201044E+002 
 2.0647171E+001  7.2464484E+002 
 2.0664082E+001  7.2004150E+002 
 2.0680992E+001  7.1247223E+002 
 2.0697901E+001  7.0794910E+002 
 2.0714811E+001  7.0354645E+002 
 2.0731722E+001  6.9881976E+002 
 2.0748632E+001  7.0537476E+002 
 2.0765543E+001  7.2220062E+002 
 2.0782454E+001  7.3889771E+002 
 2.0799364E+001  7.6434546E+002 
 2.0816275E+001  8.0845319E+002 
 2.0833185E+001  8.6898669E+002 
 2.0850096E+001  9.4407568E+002 
 2.0867004E+001  1.0407021E+003 
 2.0883915E+001  1.1597239E+003 
 2.0900826E+001  1.2877880E+003 
 2.0917736E+001  1.4135903E+003 
 2.0934647E+001  1.5279347E+003 
 2.0951557E+001  1.6144280E+003 
 2.0968468E+001  1.6506134E+003 
 2.0985378E+001  1.6307716E+003 
 2.1002289E+001  1.5608632E+003 
 2.1019199E+001  1.4407195E+003 
 2.1036110E+001  1.2937567E+003 
 2.1053019E+001  1.1520995E+003 
 2.1069929E+001  1.0271344E+003 
 2.1086840E+001  9.2454938E+002 
 2.1103750E+001  8.4977826E+002 
 2.1120661E+001  8.0188971E+002 
 2.1137571E+001  7.6996362E+002 
 2.1154482E+001  7.4857794E+002 
 2.1171392E+001  7.4170190E+002 
 2.1188303E+001  7.4120825E+002 
 2.1205214E+001  7.3834985E+002 
 2.1222124E+001  7.4135516E+002 
 2.1239033E+001  7.5158649E+002 
 2.1255943E+001  7.5900970E+002 
 2.1272854E+001  7.6176978E+002 
 2.1289764E+001  7.6372290E+002 
 2.1306675E+001  7.6531781E+002 
 2.1323586E+001  7.5907495E+002 
 2.1340496E+001  7.5038116E+002 
 2.1357407E+001  7.4631427E+002 
 2.1374317E+001  7.4452631E+002 
 2.1391228E+001  7.4142065E+002 
 2.1408138E+001  7.3866388E+002 
 2.1425047E+001  7.4490790E+002 
 2.1441957E+001  7.5899121E+002 
 2.1458868E+001  7.8066479E+002 
 2.1475779E+001  8.1532733E+002 
 2.1492689E+001  8.6577118E+002 
 2.1509600E+001  9.3056677E+002 
 2.1526510E+001  1.0059011E+003 
 2.1543421E+001  1.0901300E+003 
 2.1560331E+001  1.1641895E+003 
 2.1577242E+001  1.2101936E+003 
 2.1594151E+001  1.2317982E+003 
 2.1611061E+001  1.2297275E+003 
 2.1627972E+001  1.1992192E+003 
 2.1644882E+001  1.1455255E+003 
 2.1661793E+001  1.0887489E+003 
 2.1678703E+001  1.0357786E+003 
 2.1695614E+001  9.9055811E+002 
 2.1712524E+001  9.5768506E+002 
 2.1729435E+001  9.3869702E+002 
 2.1746346E+001  9.3574915E+002 
 2.1763256E+001  9.3867969E+002 
 2.1780165E+001  9.4669672E+002 
 2.1797075E+001  9.6424109E+002 
 2.1813986E+001  9.8697083E+002 
 2.1830896E+001  1.0127213E+003 
 2.1847807E+001  1.0399441E+003 
 2.1864717E+001  1.0651454E+003 
 2.1881628E+001  1.0842380E+003 
 2.1898539E+001  1.0992058E+003 
 2.1915449E+001  1.1159259E+003 
 2.1932360E+001  1.1387450E+003 
 2.1949270E+001  1.1737998E+003 
 2.1966179E+001  1.2255225E+003 
 2.1983089E+001  1.2927207E+003 
 2.2000000E+001  0.0000000E+000
