# Supplementary material for: Application of singular value decomposition analysis to time-dependent powder diffraction data of an in-situ photodimerization reaction
Source: J Synchrotron Radiat. 2014 Apr 2;21(Pt 3):554–60. doi: 10.1107/S1600577514004366 (PMC4333817; doi:10.1107/S1600577514004366)
Supplement: Supplementary file 1 [file s-21-00554-sup1.zip › 1cha/1chai_21.chi]

 3.5000501E+000  0.0000000E+000 
 3.5169604E+000  4.0498086E+003 
 3.5338709E+000  3.4088899E+003 
 3.5507813E+000  2.3478645E+003 
 3.5676916E+000  2.6570547E+003 
 3.5846019E+000  2.9947036E+003 
 3.6015124E+000  2.8081926E+003 
 3.6184227E+000  3.1421575E+003 
 3.6353331E+000  3.4539019E+003 
 3.6522434E+000  3.3066785E+003 
 3.6691539E+000  4.2434653E+003 
 3.6860642E+000  4.6492422E+003 
 3.7029746E+000  4.7430845E+003 
 3.7198849E+000  5.2442520E+003 
 3.7367954E+000  5.3742671E+003 
 3.7537057E+000  5.5029365E+003 
 3.7706161E+000  5.4309106E+003 
 3.7875264E+000  5.0930977E+003 
 3.8044369E+000  5.1100405E+003 
 3.8213472E+000  5.3676611E+003 
 3.8382576E+000  5.1693530E+003 
 3.8551679E+000  5.8993931E+003 
 3.8720784E+000  6.1086343E+003 
 3.8889887E+000  7.6278999E+003 
 3.9058990E+000  9.4302031E+003 
 3.9228094E+000  1.2822436E+004 
 3.9397199E+000  1.6333810E+004 
 3.9566302E+000  2.0713713E+004 
 3.9735405E+000  2.4686592E+004 
 3.9904509E+000  2.7915434E+004 
 4.0073614E+000  3.0615381E+004 
 4.0242715E+000  3.0759652E+004 
 4.0411820E+000  3.0240652E+004 
 4.0580926E+000  3.0059156E+004 
 4.0750027E+000  2.6603984E+004 
 4.0919132E+000  2.3834234E+004 
 4.1088238E+000  2.0154820E+004 
 4.1257339E+000  1.6637484E+004 
 4.1426444E+000  1.3520752E+004 
 4.1595545E+000  1.0881755E+004 
 4.1764650E+000  8.7684639E+003 
 4.1933756E+000  7.3853784E+003 
 4.2102857E+000  6.7323481E+003 
 4.2271962E+000  5.2400605E+003 
 4.2441068E+000  4.5583613E+003 
 4.2610168E+000  3.7002502E+003 
 4.2779274E+000  3.8193533E+003 
 4.2948375E+000  3.3910398E+003 
 4.3117480E+000  3.1911458E+003 
 4.3286586E+000  3.0639231E+003 
 4.3455687E+000  2.9137573E+003 
 4.3624792E+000  2.8843760E+003 
 4.3793898E+000  2.8166667E+003 
 4.3962998E+000  2.4954124E+003 
 4.4132104E+000  2.5247231E+003 
 4.4301205E+000  2.6089636E+003 
 4.4470310E+000  1.9898751E+003 
 4.4639416E+000  2.4978008E+003 
 4.4808517E+000  2.5564377E+003 
 4.4977622E+000  2.2033589E+003 
 4.5146728E+000  2.2783289E+003 
 4.5315828E+000  2.4532578E+003 
 4.5484934E+000  2.3999412E+003 
 4.5654039E+000  2.3638909E+003 
 4.5823140E+000  2.2462913E+003 
 4.5992246E+000  2.0179503E+003 
 4.6161346E+000  2.2913977E+003 
 4.6330452E+000  2.4225505E+003 
 4.6499557E+000  2.5054143E+003 
 4.6668658E+000  2.4962556E+003 
 4.6837764E+000  2.2673806E+003 
 4.7006869E+000  2.1576592E+003 
 4.7175970E+000  2.2419414E+003 
 4.7345076E+000  2.3714302E+003 
 4.7514176E+000  2.4914922E+003 
 4.7683282E+000  2.5134429E+003 
 4.7852387E+000  2.2373618E+003 
 4.8021488E+000  2.6196541E+003 
 4.8190594E+000  2.4279248E+003 
 4.8359699E+000  2.2828384E+003 
 4.8528800E+000  2.2385884E+003 
 4.8697906E+000  2.3825181E+003 
 4.8867006E+000  2.4589714E+003 
 4.9036112E+000  2.4489866E+003 
 4.9205217E+000  2.4421272E+003 
 4.9374318E+000  2.4456443E+003 
 4.9543424E+000  2.2948647E+003 
 4.9712529E+000  1.8729233E+003 
 4.9881630E+000  2.1585049E+003 
 5.0050735E+000  1.9405325E+003 
 5.0219836E+000  2.1106775E+003 
 5.0388942E+000  2.1840457E+003 
 5.0558047E+000  2.0935576E+003 
 5.0727148E+000  1.9342405E+003 
 5.0896254E+000  1.7970314E+003 
 5.1065359E+000  1.6873497E+003 
 5.1234460E+000  1.6851970E+003 
 5.1403565E+000  1.8260465E+003 
 5.1572666E+000  1.6755408E+003 
 5.1741772E+000  1.4782084E+003 
 5.1910877E+000  1.7275769E+003 
 5.2079978E+000  1.6467056E+003 
 5.2249084E+000  1.6184775E+003 
 5.2418189E+000  1.6129746E+003 
 5.2587290E+000  1.5299568E+003 
 5.2756395E+000  1.5777792E+003 
 5.2925496E+000  1.5940751E+003 
 5.3094602E+000  1.4606656E+003 
 5.3263707E+000  1.5828552E+003 
 5.3432808E+000  1.7100261E+003 
 5.3601913E+000  1.7772391E+003 
 5.3771019E+000  1.7664844E+003 
 5.3940120E+000  1.7881218E+003 
 5.4109225E+000  1.9180397E+003 
 5.4278326E+000  2.1027319E+003 
 5.4447432E+000  2.4516096E+003 
 5.4616537E+000  2.9722305E+003 
 5.4785638E+000  3.6465581E+003 
 5.4954743E+000  4.6031523E+003 
 5.5123849E+000  5.8887559E+003 
 5.5292950E+000  7.2641372E+003 
 5.5462055E+000  9.3018154E+003 
 5.5631161E+000  1.2077830E+004 
 5.5800261E+000  1.5029655E+004 
 5.5969367E+000  1.8485371E+004 
 5.6138468E+000  2.1665141E+004 
 5.6307573E+000  2.3781309E+004 
 5.6476679E+000  2.4466006E+004 
 5.6645780E+000  2.3483145E+004 
 5.6814885E+000  2.0828707E+004 
 5.6983991E+000  1.7287748E+004 
 5.7153091E+000  1.3920455E+004 
 5.7322197E+000  1.0141952E+004 
 5.7491298E+000  7.9552866E+003 
 5.7660403E+000  5.8987617E+003 
 5.7829509E+000  4.4403823E+003 
 5.7998610E+000  3.5628796E+003 
 5.8167715E+000  3.0915864E+003 
 5.8336821E+000  2.9664124E+003 
 5.8505921E+000  3.2407642E+003 
 5.8675027E+000  3.9803171E+003 
 5.8844128E+000  5.3564043E+003 
 5.9013233E+000  7.5347002E+003 
 5.9182339E+000  9.9406064E+003 
 5.9351439E+000  1.3743607E+004 
 5.9520545E+000  1.7171723E+004 
 5.9689651E+000  2.1484156E+004 
 5.9858751E+000  2.5062525E+004 
 6.0027857E+000  2.6678357E+004 
 6.0196958E+000  2.6580539E+004 
 6.0366063E+000  2.4737725E+004 
 6.0535169E+000  2.1063281E+004 
 6.0704269E+000  1.6848221E+004 
 6.0873375E+000  1.3429245E+004 
 6.1042480E+000  1.0282376E+004 
 6.1211581E+000  8.1205767E+003 
 6.1380687E+000  6.5508706E+003 
 6.1549788E+000  5.2861260E+003 
 6.1718893E+000  4.6565103E+003 
 6.1887999E+000  4.1670317E+003 
 6.2057099E+000  3.6784587E+003 
 6.2226205E+000  3.2887280E+003 
 6.2395310E+000  2.9428816E+003 
 6.2564411E+000  2.6044131E+003 
 6.2733517E+000  2.3828193E+003 
 6.2902617E+000  2.1348591E+003 
 6.3071723E+000  1.8679998E+003 
 6.3240829E+000  1.8882886E+003 
 6.3409929E+000  1.9370035E+003 
 6.3579035E+000  2.0601978E+003 
 6.3748140E+000  2.2131270E+003 
 6.3917241E+000  2.5335237E+003 
 6.4086347E+000  3.2224893E+003 
 6.4255447E+000  4.3886426E+003 
 6.4424553E+000  6.2512788E+003 
 6.4593658E+000  9.1138438E+003 
 6.4762759E+000  1.2882379E+004 
 6.4931865E+000  1.9423650E+004 
 6.5100970E+000  2.7539934E+004 
 6.5270071E+000  3.5905176E+004 
 6.5439177E+000  4.5820715E+004 
 6.5608277E+000  5.1620848E+004 
 6.5777383E+000  5.2663656E+004 
 6.5946488E+000  4.9396438E+004 
 6.6115589E+000  4.1643336E+004 
 6.6284695E+000  3.1515363E+004 
 6.6453800E+000  2.1643670E+004 
 6.6622901E+000  1.4651492E+004 
 6.6792006E+000  1.0567980E+004 
 6.6961112E+000  7.5500029E+003 
 6.7130213E+000  5.9427432E+003 
 6.7299318E+000  4.9342534E+003 
 6.7468419E+000  4.2414199E+003 
 6.7637525E+000  3.8767229E+003 
 6.7806630E+000  3.7457175E+003 
 6.7975731E+000  3.7039412E+003 
 6.8144836E+000  3.8017048E+003 
 6.8313942E+000  4.1839746E+003 
 6.8483043E+000  4.7769683E+003 
 6.8652148E+000  5.5361699E+003 
 6.8821249E+000  6.3959395E+003 
 6.8990355E+000  7.2601846E+003 
 6.9159460E+000  7.9539561E+003 
 6.9328561E+000  8.4331387E+003 
 6.9497666E+000  8.5016953E+003 
 6.9666772E+000  7.9745239E+003 
 6.9835873E+000  7.0081636E+003 
 7.0004978E+000  5.8690605E+003 
 7.0174079E+000  4.5688911E+003 
 7.0343184E+000  3.4989895E+003 
 7.0512290E+000  2.7010464E+003 
 7.0681391E+000  2.1181433E+003 
 7.0850496E+000  1.7971873E+003 
 7.1019602E+000  1.5574473E+003 
 7.1188703E+000  1.4471266E+003 
 7.1357808E+000  1.4247374E+003 
 7.1526909E+000  1.4224869E+003 
 7.1696014E+000  1.4726035E+003 
 7.1865120E+000  1.5406069E+003 
 7.2034221E+000  1.4876385E+003 
 7.2203326E+000  1.5340366E+003 
 7.2372432E+000  1.5206927E+003 
 7.2541533E+000  1.4567123E+003 
 7.2710638E+000  1.4602528E+003 
 7.2879739E+000  1.4473586E+003 
 7.3048844E+000  1.4322135E+003 
 7.3217950E+000  1.4201307E+003 
 7.3387051E+000  1.3441552E+003 
 7.3556156E+000  1.2706853E+003 
 7.3725262E+000  1.2935791E+003 
 7.3894362E+000  1.2506335E+003 
 7.4063468E+000  1.2241074E+003 
 7.4232569E+000  1.2445042E+003 
 7.4401674E+000  1.2616678E+003 
 7.4570780E+000  1.2603701E+003 
 7.4739881E+000  1.2860598E+003 
 7.4908986E+000  1.2893724E+003 
 7.5078092E+000  1.3733652E+003 
 7.5247192E+000  1.5304545E+003 
 7.5416298E+000  1.6348420E+003 
 7.5585399E+000  1.6834858E+003 
 7.5754504E+000  1.7564017E+003 
 7.5923610E+000  1.8046350E+003 
 7.6092710E+000  1.8524779E+003 
 7.6261816E+000  2.0204987E+003 
 7.6430922E+000  2.1659163E+003 
 7.6600022E+000  2.3395505E+003 
 7.6769128E+000  2.5038777E+003 
 7.6938233E+000  2.7217224E+003 
 7.7107334E+000  3.0019441E+003 
 7.7276440E+000  3.3332827E+003 
 7.7445540E+000  3.8227251E+003 
 7.7614646E+000  4.5139688E+003 
 7.7783751E+000  5.3484658E+003 
 7.7952852E+000  6.8290522E+003 
 7.8121958E+000  9.0453623E+003 
 7.8291063E+000  1.2329169E+004 
 7.8460164E+000  1.7572184E+004 
 7.8629270E+000  2.4749117E+004 
 7.8798370E+000  3.4988348E+004 
 7.8967476E+000  4.8719523E+004 
 7.9136581E+000  6.4128523E+004 
 7.9305682E+000  7.6671555E+004 
 7.9474788E+000  8.1191508E+004 
 7.9643893E+000  7.6777164E+004 
 7.9812994E+000  6.4210504E+004 
 7.9982100E+000  4.9737816E+004 
 8.0151205E+000  3.8233359E+004 
 8.0320311E+000  2.8197771E+004 
 8.0489407E+000  2.0575051E+004 
 8.0658512E+000  1.5134518E+004 
 8.0827618E+000  1.1420770E+004 
 8.0996723E+000  9.1579873E+003 
 8.1165829E+000  7.8523877E+003 
 8.1334925E+000  7.4325781E+003 
 8.1504030E+000  7.8403198E+003 
 8.1673136E+000  8.7265186E+003 
 8.1842241E+000  1.0295140E+004 
 8.2011347E+000  1.2492680E+004 
 8.2180443E+000  1.5446718E+004 
 8.2349548E+000  1.8474080E+004 
 8.2518654E+000  2.1285313E+004 
 8.2687759E+000  2.3282857E+004 
 8.2856865E+000  2.3616471E+004 
 8.3025970E+000  2.1966000E+004 
 8.3195066E+000  1.8674627E+004 
 8.3364172E+000  1.4712459E+004 
 8.3533278E+000  1.1396513E+004 
 8.3702383E+000  8.7117021E+003 
 8.3871489E+000  6.8952749E+003 
 8.4040585E+000  5.7947900E+003 
 8.4209690E+000  5.1937603E+003 
 8.4378796E+000  4.8899883E+003 
 8.4547901E+000  4.7954497E+003 
 8.4717007E+000  4.8870229E+003 
 8.4886103E+000  5.1502017E+003 
 8.5055208E+000  5.6563906E+003 
 8.5224314E+000  6.6224189E+003 
 8.5393419E+000  8.2877949E+003 
 8.5562525E+000  1.0858477E+004 
 8.5731630E+000  1.4766453E+004 
 8.5900726E+000  2.0054254E+004 
 8.6069832E+000  2.8608064E+004 
 8.6238937E+000  3.9424766E+004 
 8.6408043E+000  5.1173258E+004 
 8.6577148E+000  6.1484066E+004 
 8.6746244E+000  6.6384836E+004 
 8.6915350E+000  6.4451824E+004 
 8.7084455E+000  5.6861590E+004 
 8.7253561E+000  4.4273813E+004 
 8.7422667E+000  3.2491475E+004 
 8.7591772E+000  2.2426945E+004 
 8.7760868E+000  1.5360301E+004 
 8.7929974E+000  1.0749662E+004 
 8.8099079E+000  7.7756372E+003 
 8.8268185E+000  5.8293682E+003 
 8.8437290E+000  4.5396904E+003 
 8.8606386E+000  3.7243667E+003 
 8.8775492E+000  3.1882322E+003 
 8.8944597E+000  2.7250200E+003 
 8.9113703E+000  2.3872068E+003 
 8.9282808E+000  2.1282178E+003 
 8.9451904E+000  1.9146768E+003 
 8.9621010E+000  1.7834910E+003 
 8.9790115E+000  1.6581030E+003 
 8.9959221E+000  1.5436294E+003 
 9.0128326E+000  1.4669963E+003 
 9.0297432E+000  1.3672072E+003 
 9.0466528E+000  1.2509938E+003 
 9.0635633E+000  1.2299944E+003 
 9.0804739E+000  1.1984076E+003 
 9.0973845E+000  1.1257693E+003 
 9.1142950E+000  1.1149503E+003 
 9.1312046E+000  1.0899294E+003 
 9.1481152E+000  1.0680366E+003 
 9.1650257E+000  1.0536128E+003 
 9.1819363E+000  1.0620391E+003 
 9.1988468E+000  1.0805126E+003 
 9.2157564E+000  1.1114562E+003 
 9.2326670E+000  1.1293843E+003 
 9.2495775E+000  1.1280391E+003 
 9.2664881E+000  1.2061521E+003 
 9.2833986E+000  1.2235426E+003 
 9.3003092E+000  1.2297218E+003 
 9.3172188E+000  1.2610563E+003 
 9.3341293E+000  1.3134432E+003 
 9.3510399E+000  1.3713677E+003 
 9.3679504E+000  1.4643088E+003 
 9.3848610E+000  1.5969323E+003 
 9.4017706E+000  1.7608413E+003 
 9.4186811E+000  1.9422142E+003 
 9.4355917E+000  2.1915105E+003 
 9.4525023E+000  2.6476790E+003 
 9.4694128E+000  3.3299626E+003 
 9.4863224E+000  4.3561313E+003 
 9.5032330E+000  5.7110386E+003 
 9.5201435E+000  7.2847368E+003 
 9.5370541E+000  9.0235078E+003 
 9.5539646E+000  1.0670392E+004 
 9.5708752E+000  1.1960984E+004 
 9.5877848E+000  1.2603391E+004 
 9.6046953E+000  1.2439845E+004 
 9.6216059E+000  1.1549776E+004 
 9.6385164E+000  1.0180948E+004 
 9.6554270E+000  9.0115400E+003 
 9.6723366E+000  8.2312119E+003 
 9.6892471E+000  8.0496411E+003 
 9.7061577E+000  8.3028750E+003 
 9.7230682E+000  8.8135928E+003 
 9.7399788E+000  9.4355625E+003 
 9.7568893E+000  9.9547080E+003 
 9.7737989E+000  1.0151133E+004 
 9.7907095E+000  9.8637988E+003 
 9.8076200E+000  9.0652529E+003 
 9.8245306E+000  7.8730615E+003 
 9.8414412E+000  6.4047852E+003 
 9.8583508E+000  5.0418872E+003 
 9.8752613E+000  3.9906128E+003 
 9.8921719E+000  3.2304832E+003 
 9.9090824E+000  2.6697363E+003 
 9.9259930E+000  2.3017100E+003 
 9.9429026E+000  2.0939036E+003 
 9.9598131E+000  1.9679056E+003 
 9.9767237E+000  1.9059288E+003 
 9.9936342E+000  1.8987850E+003 
 1.0010545E+001  1.8571046E+003 
 1.0027455E+001  1.8201483E+003 
 1.0044365E+001  1.8331246E+003 
 1.0061275E+001  1.8510944E+003 
 1.0078186E+001  1.8906532E+003 
 1.0095097E+001  1.9340447E+003 
 1.0112007E+001  1.9726465E+003 
 1.0128917E+001  2.0546848E+003 
 1.0145827E+001  2.1922793E+003 
 1.0162738E+001  2.3196379E+003 
 1.0179648E+001  2.4430696E+003 
 1.0196559E+001  2.6279690E+003 
 1.0213469E+001  2.8566963E+003 
 1.0230379E+001  3.2252795E+003 
 1.0247290E+001  3.8232935E+003 
 1.0264200E+001  4.7698115E+003 
 1.0281111E+001  6.2740552E+003 
 1.0298021E+001  8.6067617E+003 
 1.0314931E+001  1.2045936E+004 
 1.0331841E+001  1.6954654E+004 
 1.0348752E+001  2.3546764E+004 
 1.0365663E+001  3.1567703E+004 
 1.0382573E+001  3.9432691E+004 
 1.0399483E+001  4.3634453E+004 
 1.0416393E+001  4.1879461E+004 
 1.0433304E+001  3.5423777E+004 
 1.0450214E+001  2.7587912E+004 
 1.0467125E+001  2.0111039E+004 
 1.0484035E+001  1.4319837E+004 
 1.0500945E+001  1.0323379E+004 
 1.0517856E+001  7.4509980E+003 
 1.0534766E+001  5.4224287E+003 
 1.0551677E+001  4.1865918E+003 
 1.0568587E+001  3.3882834E+003 
 1.0585497E+001  2.9118784E+003 
 1.0602407E+001  2.6289229E+003 
 1.0619318E+001  2.4166802E+003 
 1.0636229E+001  2.2633474E+003 
 1.0653139E+001  2.1557666E+003 
 1.0670049E+001  2.0978335E+003 
 1.0686959E+001  2.0735078E+003 
 1.0703870E+001  2.0603198E+003 
 1.0720780E+001  2.0524958E+003 
 1.0737691E+001  2.0508784E+003 
 1.0754601E+001  2.0555974E+003 
 1.0771511E+001  2.0850391E+003 
 1.0788422E+001  2.1388376E+003 
 1.0805332E+001  2.1881694E+003 
 1.0822243E+001  2.2630222E+003 
 1.0839153E+001  2.3246719E+003 
 1.0856063E+001  2.3994880E+003 
 1.0872973E+001  2.4824961E+003 
 1.0889884E+001  2.5307322E+003 
 1.0906795E+001  2.5375459E+003 
 1.0923705E+001  2.5375649E+003 
 1.0940615E+001  2.5627993E+003 
 1.0957525E+001  2.6263730E+003 
 1.0974436E+001  2.7147375E+003 
 1.0991346E+001  2.8764150E+003 
 1.1008257E+001  3.2345479E+003 
 1.1025167E+001  3.8581323E+003 
 1.1042077E+001  4.8275190E+003 
 1.1058988E+001  6.2388247E+003 
 1.1075898E+001  8.1248477E+003 
 1.1092809E+001  1.0532807E+004 
 1.1109719E+001  1.3510511E+004 
 1.1126629E+001  1.6542256E+004 
 1.1143539E+001  1.8714068E+004 
 1.1160450E+001  1.9604623E+004 
 1.1177361E+001  1.8928512E+004 
 1.1194271E+001  1.6928512E+004 
 1.1211181E+001  1.4167705E+004 
 1.1228091E+001  1.1434388E+004 
 1.1245002E+001  9.2622930E+003 
 1.1261912E+001  7.6009683E+003 
 1.1278823E+001  6.3874546E+003 
 1.1295733E+001  5.6398413E+003 
 1.1312643E+001  5.1115552E+003 
 1.1329554E+001  4.7218599E+003 
 1.1346464E+001  4.3353237E+003 
 1.1363375E+001  3.9617749E+003 
 1.1380285E+001  3.6571921E+003 
 1.1397195E+001  3.4716472E+003 
 1.1414105E+001  3.4514578E+003 
 1.1431016E+001  3.6203716E+003 
 1.1447927E+001  4.0395508E+003 
 1.1464837E+001  4.7023247E+003 
 1.1481747E+001  5.5141343E+003 
 1.1498657E+001  6.4609951E+003 
 1.1515568E+001  7.4034336E+003 
 1.1532478E+001  8.0262231E+003 
 1.1549389E+001  8.2124043E+003 
 1.1566299E+001  7.9152764E+003 
 1.1583209E+001  7.1329897E+003 
 1.1600120E+001  6.0004082E+003 
 1.1617030E+001  4.8225640E+003 
 1.1633941E+001  3.8378174E+003 
 1.1650851E+001  3.0739771E+003 
 1.1667761E+001  2.5252380E+003 
 1.1684671E+001  2.2046829E+003 
 1.1701582E+001  2.0865088E+003 
 1.1718493E+001  2.2250959E+003 
 1.1735403E+001  2.6275354E+003 
 1.1752314E+001  3.3453503E+003 
 1.1769223E+001  4.3835796E+003 
 1.1786134E+001  5.6618633E+003 
 1.1803044E+001  7.2156147E+003 
 1.1819955E+001  8.9552676E+003 
 1.1836865E+001  1.0601795E+004 
 1.1853775E+001  1.1820057E+004 
 1.1870686E+001  1.2505104E+004 
 1.1887596E+001  1.3057511E+004 
 1.1904507E+001  1.3990063E+004 
 1.1921417E+001  1.5628559E+004 
 1.1938327E+001  1.8139393E+004 
 1.1955237E+001  2.1911555E+004 
 1.1972148E+001  2.7386510E+004 
 1.1989058E+001  3.4262828E+004 
 1.2005969E+001  4.0951207E+004 
 1.2022880E+001  4.4252461E+004 
 1.2039789E+001  4.1969191E+004 
 1.2056700E+001  3.5305375E+004 
 1.2073610E+001  2.7223930E+004 
 1.2090521E+001  2.0043588E+004 
 1.2107431E+001  1.4178292E+004 
 1.2124341E+001  9.9195352E+003 
 1.2141252E+001  7.0445479E+003 
 1.2158162E+001  5.0842266E+003 
 1.2175073E+001  3.7898401E+003 
 1.2191983E+001  3.0016621E+003 
 1.2208893E+001  2.4990891E+003 
 1.2225803E+001  2.1528999E+003 
 1.2242714E+001  1.9348833E+003 
 1.2259624E+001  1.7999713E+003 
 1.2276535E+001  1.7114159E+003 
 1.2293446E+001  1.6465247E+003 
 1.2310355E+001  1.6195499E+003 
 1.2327266E+001  1.6354116E+003 
 1.2344176E+001  1.7036760E+003 
 1.2361087E+001  1.8553575E+003 
 1.2377997E+001  2.1400461E+003 
 1.2394907E+001  2.6246677E+003 
 1.2411818E+001  3.3908892E+003 
 1.2428728E+001  4.5026802E+003 
 1.2445639E+001  6.0324692E+003 
 1.2462549E+001  7.9551958E+003 
 1.2479459E+001  1.0018927E+004 
 1.2496369E+001  1.1851326E+004 
 1.2513280E+001  1.2957094E+004 
 1.2530190E+001  1.2929670E+004 
 1.2547101E+001  1.1726104E+004 
 1.2564012E+001  9.7964346E+003 
 1.2580921E+001  7.7801792E+003 
 1.2597832E+001  6.0913013E+003 
 1.2614742E+001  4.7765908E+003 
 1.2631653E+001  3.7709727E+003 
 1.2648563E+001  3.0730740E+003 
 1.2665473E+001  2.6132781E+003 
 1.2682384E+001  2.3252107E+003 
 1.2699294E+001  2.1246697E+003 
 1.2716205E+001  1.9444468E+003 
 1.2733115E+001  1.7558859E+003 
 1.2750025E+001  1.5645197E+003 
 1.2766935E+001  1.3925684E+003 
 1.2783846E+001  1.2535392E+003 
 1.2800756E+001  1.1552498E+003 
 1.2817667E+001  1.1047372E+003 
 1.2834578E+001  1.0757117E+003 
 1.2851487E+001  1.0598652E+003 
 1.2868398E+001  1.0748329E+003 
 1.2885308E+001  1.1056115E+003 
 1.2902219E+001  1.1370508E+003 
 1.2919129E+001  1.1563336E+003 
 1.2936039E+001  1.1828912E+003 
 1.2952950E+001  1.2304976E+003 
 1.2969860E+001  1.2986044E+003 
 1.2986771E+001  1.4211674E+003 
 1.3003681E+001  1.6143392E+003 
 1.3020592E+001  1.8914742E+003 
 1.3037501E+001  2.2857683E+003 
 1.3054412E+001  2.8453264E+003 
 1.3071322E+001  3.6124912E+003 
 1.3088233E+001  4.5440918E+003 
 1.3105144E+001  5.6062485E+003 
 1.3122053E+001  6.6970400E+003 
 1.3138964E+001  7.5889634E+003 
 1.3155874E+001  8.0989146E+003 
 1.3172785E+001  8.1981631E+003 
 1.3189695E+001  7.9234990E+003 
 1.3206605E+001  7.4157290E+003 
 1.3223516E+001  6.8292339E+003 
 1.3240426E+001  6.2409907E+003 
 1.3257337E+001  5.7216182E+003 
 1.3274247E+001  5.2843599E+003 
 1.3291158E+001  4.9250703E+003 
 1.3308067E+001  4.6009995E+003 
 1.3324978E+001  4.2615518E+003 
 1.3341888E+001  3.8642690E+003 
 1.3358799E+001  3.3791545E+003 
 1.3375710E+001  2.8616816E+003 
 1.3392619E+001  2.3901467E+003 
 1.3409530E+001  1.9870923E+003 
 1.3426440E+001  1.6629519E+003 
 1.3443351E+001  1.4319204E+003 
 1.3460261E+001  1.2938665E+003 
 1.3477171E+001  1.2095098E+003 
 1.3494081E+001  1.1502250E+003 
 1.3510992E+001  1.1002932E+003 
 1.3527903E+001  1.0511882E+003 
 1.3544813E+001  1.0128475E+003 
 1.3561724E+001  9.9110132E+002 
 1.3578633E+001  9.7050476E+002 
 1.3595544E+001  9.4462897E+002 
 1.3612454E+001  9.3088940E+002 
 1.3629365E+001  9.2999268E+002 
 1.3646276E+001  9.2715680E+002 
 1.3663185E+001  9.1770630E+002 
 1.3680096E+001  9.0636353E+002 
 1.3697006E+001  9.0400690E+002 
 1.3713917E+001  9.1469025E+002 
 1.3730827E+001  9.4126642E+002 
 1.3747737E+001  9.7981104E+002 
 1.3764647E+001  1.0192973E+003 
 1.3781558E+001  1.0678267E+003 
 1.3798469E+001  1.1278745E+003 
 1.3815379E+001  1.1943422E+003 
 1.3832290E+001  1.2621432E+003 
 1.3849199E+001  1.3149976E+003 
 1.3866110E+001  1.3413961E+003 
 1.3883020E+001  1.3402362E+003 
 1.3899931E+001  1.3158472E+003 
 1.3916842E+001  1.2760154E+003 
 1.3933751E+001  1.2249380E+003 
 1.3950662E+001  1.1662031E+003 
 1.3967572E+001  1.1168137E+003 
 1.3984483E+001  1.0845555E+003 
 1.4001393E+001  1.0653583E+003 
 1.4018304E+001  1.0558464E+003 
 1.4035213E+001  1.0442058E+003 
 1.4052124E+001  1.0312266E+003 
 1.4069035E+001  1.0298871E+003 
 1.4085945E+001  1.0352787E+003 
 1.4102856E+001  1.0322014E+003 
 1.4119765E+001  1.0283677E+003 
 1.4136676E+001  1.0297712E+003 
 1.4153586E+001  1.0347025E+003 
 1.4170497E+001  1.0377933E+003 
 1.4187407E+001  1.0495516E+003 
 1.4204317E+001  1.0773632E+003 
 1.4221228E+001  1.1241216E+003 
 1.4238138E+001  1.2060575E+003 
 1.4255049E+001  1.3205590E+003 
 1.4271959E+001  1.4614922E+003 
 1.4288870E+001  1.6169614E+003 
 1.4305779E+001  1.7623329E+003 
 1.4322690E+001  1.8873840E+003 
 1.4339601E+001  1.9628820E+003 
 1.4356511E+001  1.9632087E+003 
 1.4373422E+001  1.8952185E+003 
 1.4390331E+001  1.7785170E+003 
 1.4407242E+001  1.6337549E+003 
 1.4424152E+001  1.4759565E+003 
 1.4441063E+001  1.3264126E+003 
 1.4457973E+001  1.2014055E+003 
 1.4474883E+001  1.1106906E+003 
 1.4491794E+001  1.0535753E+003 
 1.4508704E+001  1.0245179E+003 
 1.4525615E+001  1.0120022E+003 
 1.4542525E+001  1.0019005E+003 
 1.4559436E+001  9.9403979E+002 
 1.4576345E+001  9.8792371E+002 
 1.4593256E+001  9.8344250E+002 
 1.4610167E+001  9.8504895E+002 
 1.4627077E+001  9.9028046E+002 
 1.4643988E+001  9.9553571E+002 
 1.4660897E+001  1.0061332E+003 
 1.4677808E+001  1.0208593E+003 
 1.4694718E+001  1.0306553E+003 
 1.4711629E+001  1.0431599E+003 
 1.4728539E+001  1.0670918E+003 
 1.4745449E+001  1.1000437E+003 
 1.4762360E+001  1.1397028E+003 
 1.4779270E+001  1.1867408E+003 
 1.4796181E+001  1.2402334E+003 
 1.4813091E+001  1.2943494E+003 
 1.4830002E+001  1.3516603E+003 
 1.4846911E+001  1.4044750E+003 
 1.4863822E+001  1.4347335E+003 
 1.4880733E+001  1.4348524E+003 
 1.4897643E+001  1.4130852E+003 
 1.4914554E+001  1.3739429E+003 
 1.4931463E+001  1.3156418E+003 
 1.4948374E+001  1.2527140E+003 
 1.4965284E+001  1.2032401E+003 
 1.4982195E+001  1.1728705E+003 
 1.4999105E+001  1.1615883E+003 
 1.5016016E+001  1.1684701E+003 
 1.5032926E+001  1.1998115E+003 
 1.5049836E+001  1.2665280E+003 
 1.5066747E+001  1.3913964E+003 
 1.5083657E+001  1.5912993E+003 
 1.5100568E+001  1.8584034E+003 
 1.5117477E+001  2.1769666E+003 
 1.5134388E+001  2.5265442E+003 
 1.5151299E+001  2.8703110E+003 
 1.5168209E+001  3.1675042E+003 
 1.5185120E+001  3.3777529E+003 
 1.5202029E+001  3.4372983E+003 
 1.5218940E+001  3.3060972E+003 
 1.5235850E+001  2.9973828E+003 
 1.5252761E+001  2.5948665E+003 
 1.5269671E+001  2.2218032E+003 
 1.5286582E+001  1.9405500E+003 
 1.5303492E+001  1.7568450E+003 
 1.5320402E+001  1.6578541E+003 
 1.5337313E+001  1.6258014E+003 
 1.5354223E+001  1.6474666E+003 
 1.5371134E+001  1.6991860E+003 
 1.5388043E+001  1.7469152E+003 
 1.5404954E+001  1.7685333E+003 
 1.5421865E+001  1.7656448E+003 
 1.5438775E+001  1.7539896E+003 
 1.5455686E+001  1.7542559E+003 
 1.5472595E+001  1.7842559E+003 
 1.5489506E+001  1.8477291E+003 
 1.5506416E+001  1.9304556E+003 
 1.5523327E+001  2.0160719E+003 
 1.5540237E+001  2.0991321E+003 
 1.5557148E+001  2.1629587E+003 
 1.5574058E+001  2.1713340E+003 
 1.5590968E+001  2.1183232E+003 
 1.5607879E+001  2.0185193E+003 
 1.5624789E+001  1.8707521E+003 
 1.5641700E+001  1.7071814E+003 
 1.5658609E+001  1.5524442E+003 
 1.5675520E+001  1.4171777E+003 
 1.5692430E+001  1.3171519E+003 
 1.5709341E+001  1.2529176E+003 
 1.5726252E+001  1.2171555E+003 
 1.5743161E+001  1.2021948E+003 
 1.5760072E+001  1.2012950E+003 
 1.5776982E+001  1.2121342E+003 
 1.5793893E+001  1.2406042E+003 
 1.5810803E+001  1.2987916E+003 
 1.5827714E+001  1.3793663E+003 
 1.5844624E+001  1.4912394E+003 
 1.5861534E+001  1.6431395E+003 
 1.5878445E+001  1.8168480E+003 
 1.5895355E+001  1.9959484E+003 
 1.5912266E+001  2.1689089E+003 
 1.5929175E+001  2.3102158E+003 
 1.5946086E+001  2.3894771E+003 
 1.5962996E+001  2.3985688E+003 
 1.5979907E+001  2.3619282E+003 
 1.5996818E+001  2.3129070E+003 
 1.6013727E+001  2.2619983E+003 
 1.6030638E+001  2.2227124E+003 
 1.6047548E+001  2.2190310E+003 
 1.6064459E+001  2.2598303E+003 
 1.6081369E+001  2.3348496E+003 
 1.6098280E+001  2.4208113E+003 
 1.6115191E+001  2.4744722E+003 
 1.6132101E+001  2.4610205E+003 
 1.6149012E+001  2.3799316E+003 
 1.6165920E+001  2.2433530E+003 
 1.6182831E+001  2.0660635E+003 
 1.6199741E+001  1.8553308E+003 
 1.6216652E+001  1.6462511E+003 
 1.6233562E+001  1.4696797E+003 
 1.6250473E+001  1.3294565E+003 
 1.6267384E+001  1.2234412E+003 
 1.6284294E+001  1.1495334E+003 
 1.6301205E+001  1.1026173E+003 
 1.6318115E+001  1.0700328E+003 
 1.6335024E+001  1.0447213E+003 
 1.6351934E+001  1.0296146E+003 
 1.6368845E+001  1.0250923E+003 
 1.6385756E+001  1.0217164E+003 
 1.6402666E+001  1.0208110E+003 
 1.6419577E+001  1.0262356E+003 
 1.6436487E+001  1.0369581E+003 
 1.6453398E+001  1.0596761E+003 
 1.6470308E+001  1.1013364E+003 
 1.6487219E+001  1.1571732E+003 
 1.6504129E+001  1.2278510E+003 
 1.6521038E+001  1.3128196E+003 
 1.6537949E+001  1.3924673E+003 
 1.6554859E+001  1.4601256E+003 
 1.6571770E+001  1.5053811E+003 
 1.6588680E+001  1.5216847E+003 
 1.6605591E+001  1.5143627E+003 
 1.6622501E+001  1.4866293E+003 
 1.6639412E+001  1.4407637E+003 
 1.6656322E+001  1.3927659E+003 
 1.6673233E+001  1.3588483E+003 
 1.6690144E+001  1.3454805E+003 
 1.6707052E+001  1.3666599E+003 
 1.6723963E+001  1.4079604E+003 
 1.6740873E+001  1.4469568E+003 
 1.6757784E+001  1.4578621E+003 
 1.6774694E+001  1.4296289E+003 
 1.6791605E+001  1.3681815E+003 
 1.6808516E+001  1.2845117E+003 
 1.6825426E+001  1.1967620E+003 
 1.6842337E+001  1.1214301E+003 
 1.6859247E+001  1.0735356E+003 
 1.6876158E+001  1.0693685E+003 
 1.6893066E+001  1.1078582E+003 
 1.6909977E+001  1.1841471E+003 
 1.6926888E+001  1.2845275E+003 
 1.6943798E+001  1.3827739E+003 
 1.6960709E+001  1.4596650E+003 
 1.6977619E+001  1.5117788E+003 
 1.6994530E+001  1.5461774E+003 
 1.7011440E+001  1.5727262E+003 
 1.7028351E+001  1.6013221E+003 
 1.7045261E+001  1.6429885E+003 
 1.7062170E+001  1.7062614E+003 
 1.7079081E+001  1.7841160E+003 
 1.7095991E+001  1.8652443E+003 
 1.7112902E+001  1.9218685E+003 
 1.7129812E+001  1.9163500E+003 
 1.7146723E+001  1.8383870E+003 
 1.7163633E+001  1.6993627E+003 
 1.7180544E+001  1.5230994E+003 
 1.7197454E+001  1.3386648E+003 
 1.7214365E+001  1.1714944E+003 
 1.7231276E+001  1.0406992E+003 
 1.7248184E+001  9.5303149E+002 
 1.7265095E+001  9.1609619E+002 
 1.7282005E+001  9.4353320E+002 
 1.7298916E+001  1.0246549E+003 
 1.7315826E+001  1.1548195E+003 
 1.7332737E+001  1.3364146E+003 
 1.7349648E+001  1.5437717E+003 
 1.7366558E+001  1.7503018E+003 
 1.7383469E+001  1.9294396E+003 
 1.7400379E+001  2.0449828E+003 
 1.7417290E+001  2.0717668E+003 
 1.7434198E+001  2.0042786E+003 
 1.7451109E+001  1.8500079E+003 
 1.7468019E+001  1.6423438E+003 
 1.7484930E+001  1.4352412E+003 
 1.7501841E+001  1.2458900E+003 
 1.7518751E+001  1.0846525E+003 
 1.7535662E+001  9.6784851E+002 
 1.7552572E+001  8.9503973E+002 
 1.7569483E+001  8.5398047E+002 
 1.7586393E+001  8.4280255E+002 
 1.7603302E+001  8.6192340E+002 
 1.7620213E+001  9.0625232E+002 
 1.7637123E+001  9.7264484E+002 
 1.7654034E+001  1.0476807E+003 
 1.7670944E+001  1.1255895E+003 
 1.7687855E+001  1.1929685E+003 
 1.7704765E+001  1.2368658E+003 
 1.7721676E+001  1.2471412E+003 
 1.7738586E+001  1.2165588E+003 
 1.7755497E+001  1.1533169E+003 
 1.7772408E+001  1.0741937E+003 
 1.7789316E+001  9.8706079E+002 
 1.7806227E+001  9.0696851E+002 
 1.7823137E+001  8.5443787E+002 
 1.7840048E+001  8.2597449E+002 
 1.7856958E+001  8.1824860E+002 
 1.7873869E+001  8.2811505E+002 
 1.7890779E+001  8.4577063E+002 
 1.7907690E+001  8.5937372E+002 
 1.7924601E+001  8.6649353E+002 
 1.7941511E+001  8.7030701E+002 
 1.7958422E+001  8.6929987E+002 
 1.7975330E+001  8.7642487E+002 
 1.7992241E+001  9.0745441E+002 
 1.8009151E+001  9.5581384E+002 
 1.8026062E+001  1.0271765E+003 
 1.8042973E+001  1.1095364E+003 
 1.8059883E+001  1.1761659E+003 
 1.8076794E+001  1.2173500E+003 
 1.8093704E+001  1.2296587E+003 
 1.8110615E+001  1.2053618E+003 
 1.8127525E+001  1.1500574E+003 
 1.8144436E+001  1.0776357E+003 
 1.8161345E+001  9.9940631E+002 
 1.8178255E+001  9.2779901E+002 
 1.8195166E+001  8.6659003E+002 
 1.8212076E+001  8.1975427E+002 
 1.8228987E+001  7.9023047E+002 
 1.8245897E+001  7.7366589E+002 
 1.8262808E+001  7.7058783E+002 
 1.8279718E+001  7.8055579E+002 
 1.8296629E+001  8.0015082E+002 
 1.8313540E+001  8.2827863E+002 
 1.8330448E+001  8.7772064E+002 
 1.8347359E+001  9.6054437E+002 
 1.8364269E+001  1.0750081E+003 
 1.8381180E+001  1.2253997E+003 
 1.8398090E+001  1.4077288E+003 
 1.8415001E+001  1.5944611E+003 
 1.8431911E+001  1.7504673E+003 
 1.8448822E+001  1.8508582E+003 
 1.8465733E+001  1.8784376E+003 
 1.8482643E+001  1.8314518E+003 
 1.8499554E+001  1.7146626E+003 
 1.8516462E+001  1.5369500E+003 
 1.8533373E+001  1.3327528E+003 
 1.8550283E+001  1.1520511E+003 
 1.8567194E+001  1.0086728E+003 
 1.8584105E+001  8.9301483E+002 
 1.8601015E+001  8.0715759E+002 
 1.8617926E+001  7.4705475E+002 
 1.8634836E+001  7.0797833E+002 
 1.8651747E+001  6.8640552E+002 
 1.8668657E+001  6.8221747E+002 
 1.8685568E+001  6.8918488E+002 
 1.8702477E+001  7.0135254E+002 
 1.8719387E+001  7.2703534E+002 
 1.8736298E+001  7.7307501E+002 
 1.8753208E+001  8.3700507E+002 
 1.8770119E+001  9.1928296E+002 
 1.8787029E+001  1.0219818E+003 
 1.8803940E+001  1.1295217E+003 
 1.8820850E+001  1.2160782E+003 
 1.8837761E+001  1.2788660E+003 
 1.8854671E+001  1.3085883E+003 
 1.8871580E+001  1.2980120E+003 
 1.8888491E+001  1.2509688E+003 
 1.8905401E+001  1.1731713E+003 
 1.8922312E+001  1.0758718E+003 
 1.8939222E+001  9.7488751E+002 
 1.8956133E+001  8.8479437E+002 
 1.8973043E+001  8.1479260E+002 
 1.8989954E+001  7.6851508E+002 
 1.9006865E+001  7.4338757E+002 
 1.9023775E+001  7.3206366E+002 
 1.9040686E+001  7.2330090E+002 
 1.9057594E+001  7.1772595E+002 
 1.9074505E+001  7.1264880E+002 
 1.9091415E+001  7.0155090E+002 
 1.9108326E+001  6.8713647E+002 
 1.9125237E+001  6.7260577E+002 
 1.9142147E+001  6.6055835E+002 
 1.9159058E+001  6.5019934E+002 
 1.9175968E+001  6.4602832E+002 
 1.9192879E+001  6.4553186E+002 
 1.9209789E+001  6.4669965E+002 
 1.9226700E+001  6.4977094E+002 
 1.9243608E+001  6.5134277E+002 
 1.9260519E+001  6.4891986E+002 
 1.9277430E+001  6.4800543E+002 
 1.9294340E+001  6.5114117E+002 
 1.9311251E+001  6.5104187E+002 
 1.9328161E+001  6.5234760E+002 
 1.9345072E+001  6.6712561E+002 
 1.9361982E+001  6.8835028E+002 
 1.9378893E+001  7.0759363E+002 
 1.9395803E+001  7.3082239E+002 
 1.9412714E+001  7.6248578E+002 
 1.9429623E+001  8.0253796E+002 
 1.9446533E+001  8.5624115E+002 
 1.9463444E+001  9.3333282E+002 
 1.9480354E+001  1.0360355E+003 
 1.9497265E+001  1.1622097E+003 
 1.9514175E+001  1.3141542E+003 
 1.9531086E+001  1.4881888E+003 
 1.9547997E+001  1.6631401E+003 
 1.9564907E+001  1.8117545E+003 
 1.9581818E+001  1.9153618E+003 
 1.9598726E+001  1.9558203E+003 
 1.9615637E+001  1.9257998E+003 
 1.9632547E+001  1.8431383E+003 
 1.9649458E+001  1.7385604E+003 
 1.9666368E+001  1.6302012E+003 
 1.9683279E+001  1.5478333E+003 
 1.9700190E+001  1.5044215E+003 
 1.9717100E+001  1.4830480E+003 
 1.9734011E+001  1.4877542E+003 
 1.9750921E+001  1.5033837E+003 
 1.9767832E+001  1.5065308E+003 
 1.9784740E+001  1.4775137E+003 
 1.9801651E+001  1.4097070E+003 
 1.9818562E+001  1.3055829E+003 
 1.9835472E+001  1.1850126E+003 
 1.9852383E+001  1.0711676E+003 
 1.9869293E+001  9.7548529E+002 
 1.9886204E+001  9.0646838E+002 
 1.9903114E+001  8.6263025E+002 
 1.9920025E+001  8.4499884E+002 
 1.9936935E+001  8.5104230E+002 
 1.9953846E+001  8.7229468E+002 
 1.9970755E+001  9.0117926E+002 
 1.9987665E+001  9.3858893E+002 
 2.0004576E+001  9.8289978E+002 
 2.0021486E+001  1.0295642E+003 
 2.0038397E+001  1.0724690E+003 
 2.0055307E+001  1.1112440E+003 
 2.0072218E+001  1.1377168E+003 
 2.0089128E+001  1.1435820E+003 
 2.0106039E+001  1.1383016E+003 
 2.0122950E+001  1.1215435E+003 
 2.0139860E+001  1.1016997E+003 
 2.0156769E+001  1.0883367E+003 
 2.0173679E+001  1.0888469E+003 
 2.0190590E+001  1.1047931E+003 
 2.0207500E+001  1.1354736E+003 
 2.0224411E+001  1.1879916E+003 
 2.0241322E+001  1.2518809E+003 
 2.0258232E+001  1.2982358E+003 
 2.0275143E+001  1.3199409E+003 
 2.0292053E+001  1.3190519E+003 
 2.0308964E+001  1.2917711E+003 
 2.0325872E+001  1.2501061E+003 
 2.0342783E+001  1.2149270E+003 
 2.0359694E+001  1.1846046E+003 
 2.0376604E+001  1.1495438E+003 
 2.0393515E+001  1.1205056E+003 
 2.0410425E+001  1.0961104E+003 
 2.0427336E+001  1.0619065E+003 
 2.0444246E+001  1.0221332E+003 
 2.0461157E+001  9.8033051E+002 
 2.0478067E+001  9.3326697E+002 
 2.0494978E+001  8.8244440E+002 
 2.0511887E+001  8.3574414E+002 
 2.0528797E+001  7.9654303E+002 
 2.0545708E+001  7.6811176E+002 
 2.0562618E+001  7.5470050E+002 
 2.0579529E+001  7.5473956E+002 
 2.0596439E+001  7.5773273E+002 
 2.0613350E+001  7.5138800E+002 
 2.0630260E+001  7.4567010E+002 
 2.0647171E+001  7.4544830E+002 
 2.0664082E+001  7.3828741E+002 
 2.0680992E+001  7.2855481E+002 
 2.0697901E+001  7.2264508E+002 
 2.0714811E+001  7.1966479E+002 
 2.0731722E+001  7.1781500E+002 
 2.0748632E+001  7.2409241E+002 
 2.0765543E+001  7.3764655E+002 
 2.0782454E+001  7.5296649E+002 
 2.0799364E+001  7.7864087E+002 
 2.0816275E+001  8.2581042E+002 
 2.0833185E+001  8.9284320E+002 
 2.0850096E+001  9.7489294E+002 
 2.0867004E+001  1.0775492E+003 
 2.0883915E+001  1.2009719E+003 
 2.0900826E+001  1.3330048E+003 
 2.0917736E+001  1.4611093E+003 
 2.0934647E+001  1.5827939E+003 
 2.0951557E+001  1.6819459E+003 
 2.0968468E+001  1.7285465E+003 
 2.0985378E+001  1.7143690E+003 
 2.1002289E+001  1.6444786E+003 
 2.1019199E+001  1.5249705E+003 
 2.1036110E+001  1.3794836E+003 
 2.1053019E+001  1.2329984E+003 
 2.1069929E+001  1.0951169E+003 
 2.1086840E+001  9.7618066E+002 
 2.1103750E+001  8.8868921E+002 
 2.1120661E+001  8.3395813E+002 
 2.1137571E+001  7.9736237E+002 
 2.1154482E+001  7.7081293E+002 
 2.1171392E+001  7.5860565E+002 
 2.1188303E+001  7.5566394E+002 
 2.1205214E+001  7.5419916E+002 
 2.1222124E+001  7.5875842E+002 
 2.1239033E+001  7.6844940E+002 
 2.1255943E+001  7.7420837E+002 
 2.1272854E+001  7.7581134E+002 
 2.1289764E+001  7.7685968E+002 
 2.1306675E+001  7.7903876E+002 
 2.1323586E+001  7.7718585E+002 
 2.1340496E+001  7.7186053E+002 
 2.1357407E+001  7.6441608E+002 
 2.1374317E+001  7.5678149E+002 
 2.1391228E+001  7.4979645E+002 
 2.1408138E+001  7.4753613E+002 
 2.1425047E+001  7.5684534E+002 
 2.1441957E+001  7.7226324E+002 
 2.1458868E+001  7.9481427E+002 
 2.1475779E+001  8.3039087E+002 
 2.1492689E+001  8.8295282E+002 
 2.1509600E+001  9.5369977E+002 
 2.1526510E+001  1.0339425E+003 
 2.1543421E+001  1.1177614E+003 
 2.1560331E+001  1.1962301E+003 
 2.1577242E+001  1.2492943E+003 
 2.1594151E+001  1.2757562E+003 
 2.1611061E+001  1.2796045E+003 
 2.1627972E+001  1.2528652E+003 
 2.1644882E+001  1.2008280E+003 
 2.1661793E+001  1.1425496E+003 
 2.1678703E+001  1.0825823E+003 
 2.1695614E+001  1.0265089E+003 
 2.1712524E+001  9.8486230E+002 
 2.1729435E+001  9.6111127E+002 
 2.1746346E+001  9.5428705E+002 
 2.1763256E+001  9.5874030E+002 
 2.1780165E+001  9.7302551E+002 
 2.1797075E+001  9.9222333E+002 
 2.1813986E+001  1.0132469E+003 
 2.1830896E+001  1.0388530E+003 
 2.1847807E+001  1.0669261E+003 
 2.1864717E+001  1.0948656E+003 
 2.1881628E+001  1.1139054E+003 
 2.1898539E+001  1.1252069E+003 
 2.1915449E+001  1.1451016E+003 
 2.1932360E+001  1.1735006E+003 
 2.1949270E+001  1.2107163E+003 
 2.1966179E+001  1.2648616E+003 
 2.1983089E+001  1.3357644E+003 
 2.2000000E+001  0.0000000E+000
