# Supplementary material for: Application of singular value decomposition analysis to time-dependent powder diffraction data of an in-situ photodimerization reaction
Source: J Synchrotron Radiat. 2014 Apr 2;21(Pt 3):554–60. doi: 10.1107/S1600577514004366 (PMC4333817; doi:10.1107/S1600577514004366)
Supplement: Supplementary file 1 [file s-21-00554-sup1.zip › 1cha/1chai_10.chi]

 3.5000501E+000  0.0000000E+000 
 3.5169604E+000  3.7539463E+003 
 3.5338709E+000  3.0821926E+003 
 3.5507813E+000  2.0232576E+003 
 3.5676916E+000  2.3646550E+003 
 3.5846019E+000  2.7785137E+003 
 3.6015124E+000  2.6970042E+003 
 3.6184227E+000  3.0882917E+003 
 3.6353331E+000  3.3620388E+003 
 3.6522434E+000  3.0315015E+003 
 3.6691539E+000  3.7797136E+003 
 3.6860642E+000  4.0963389E+003 
 3.7029746E+000  4.2454385E+003 
 3.7198849E+000  4.4923823E+003 
 3.7367954E+000  4.8396455E+003 
 3.7537057E+000  5.0353267E+003 
 3.7706161E+000  5.1330342E+003 
 3.7875264E+000  4.6025840E+003 
 3.8044369E+000  4.3573516E+003 
 3.8213472E+000  4.8339810E+003 
 3.8382576E+000  4.5573018E+003 
 3.8551679E+000  5.2307207E+003 
 3.8720784E+000  5.6038857E+003 
 3.8889887E+000  6.7752983E+003 
 3.9058990E+000  8.7321025E+003 
 3.9228094E+000  1.1589553E+004 
 3.9397199E+000  1.4917589E+004 
 3.9566302E+000  1.8785055E+004 
 3.9735405E+000  2.2469609E+004 
 3.9904509E+000  2.5488693E+004 
 4.0073614E+000  2.7515535E+004 
 4.0242715E+000  2.7632900E+004 
 4.0411820E+000  2.6365527E+004 
 4.0580926E+000  2.5789160E+004 
 4.0750027E+000  2.2241373E+004 
 4.0919132E+000  1.9292590E+004 
 4.1088238E+000  1.6048829E+004 
 4.1257339E+000  1.2673237E+004 
 4.1426444E+000  1.0156174E+004 
 4.1595545E+000  8.2954414E+003 
 4.1764650E+000  6.8761953E+003 
 4.1933756E+000  5.9950811E+003 
 4.2102857E+000  5.1523960E+003 
 4.2271962E+000  4.2715337E+003 
 4.2441068E+000  3.8109417E+003 
 4.2610168E+000  3.2502439E+003 
 4.2779274E+000  2.9563918E+003 
 4.2948375E+000  2.8835352E+003 
 4.3117480E+000  2.7656272E+003 
 4.3286586E+000  2.5497710E+003 
 4.3455687E+000  2.3749004E+003 
 4.3624792E+000  2.3482183E+003 
 4.3793898E+000  2.3136343E+003 
 4.3962998E+000  2.1268303E+003 
 4.4132104E+000  2.2685884E+003 
 4.4301205E+000  2.6116572E+003 
 4.4470310E+000  2.0264478E+003 
 4.4639416E+000  2.4864541E+003 
 4.4808517E+000  2.5719895E+003 
 4.4977622E+000  2.1573025E+003 
 4.5146728E+000  2.1706626E+003 
 4.5315828E+000  2.1277349E+003 
 4.5484934E+000  1.8676926E+003 
 4.5654039E+000  2.0002504E+003 
 4.5823140E+000  2.2178555E+003 
 4.5992246E+000  1.9140947E+003 
 4.6161346E+000  2.2829636E+003 
 4.6330452E+000  2.1238850E+003 
 4.6499557E+000  2.1681238E+003 
 4.6668658E+000  2.4386570E+003 
 4.6837764E+000  2.3097661E+003 
 4.7006869E+000  2.2919250E+003 
 4.7175970E+000  2.4170476E+003 
 4.7345076E+000  2.4194619E+003 
 4.7514176E+000  2.3577969E+003 
 4.7683282E+000  2.2698994E+003 
 4.7852387E+000  1.8466243E+003 
 4.8021488E+000  1.9844192E+003 
 4.8190594E+000  1.9850607E+003 
 4.8359699E+000  2.2109734E+003 
 4.8528800E+000  2.2058269E+003 
 4.8697906E+000  2.2406501E+003 
 4.8867006E+000  2.4154417E+003 
 4.9036112E+000  2.3306653E+003 
 4.9205217E+000  2.2321816E+003 
 4.9374318E+000  2.4414360E+003 
 4.9543424E+000  2.3434131E+003 
 4.9712529E+000  2.0376946E+003 
 4.9881630E+000  2.3184448E+003 
 5.0050735E+000  1.9598096E+003 
 5.0219836E+000  1.9686033E+003 
 5.0388942E+000  2.0462317E+003 
 5.0558047E+000  2.0085480E+003 
 5.0727148E+000  1.9384679E+003 
 5.0896254E+000  1.8515447E+003 
 5.1065359E+000  1.7083912E+003 
 5.1234460E+000  1.6548228E+003 
 5.1403565E+000  1.7967413E+003 
 5.1572666E+000  1.7200441E+003 
 5.1741772E+000  1.6073501E+003 
 5.1910877E+000  1.6111448E+003 
 5.2079978E+000  1.4195150E+003 
 5.2249084E+000  1.4356448E+003 
 5.2418189E+000  1.4499762E+003 
 5.2587290E+000  1.4200288E+003 
 5.2756395E+000  1.4095564E+003 
 5.2925496E+000  1.3486958E+003 
 5.3094602E+000  1.3111913E+003 
 5.3263707E+000  1.4761862E+003 
 5.3432808E+000  1.4681798E+003 
 5.3601913E+000  1.4109253E+003 
 5.3771019E+000  1.3644775E+003 
 5.3940120E+000  1.3949688E+003 
 5.4109225E+000  1.5772811E+003 
 5.4278326E+000  1.7915947E+003 
 5.4447432E+000  2.1061694E+003 
 5.4616537E+000  2.4783899E+003 
 5.4785638E+000  2.9100220E+003 
 5.4954743E+000  3.5358730E+003 
 5.5123849E+000  4.4910493E+003 
 5.5292950E+000  5.8126035E+003 
 5.5462055E+000  7.4115684E+003 
 5.5631161E+000  9.7088408E+003 
 5.5800261E+000  1.1946088E+004 
 5.5969367E+000  1.4892702E+004 
 5.6138468E+000  1.7348418E+004 
 5.6307573E+000  1.9168797E+004 
 5.6476679E+000  1.9854943E+004 
 5.6645780E+000  1.9153797E+004 
 5.6814885E+000  1.7208209E+004 
 5.6983991E+000  1.4434348E+004 
 5.7153091E+000  1.1803116E+004 
 5.7322197E+000  8.7424121E+003 
 5.7491298E+000  6.7753662E+003 
 5.7660403E+000  4.9500737E+003 
 5.7829509E+000  3.7531130E+003 
 5.7998610E+000  3.0143037E+003 
 5.8167715E+000  2.5346282E+003 
 5.8336821E+000  2.4560100E+003 
 5.8505921E+000  2.8416321E+003 
 5.8675027E+000  3.6096348E+003 
 5.8844128E+000  4.9593784E+003 
 5.9013233E+000  7.1279619E+003 
 5.9182339E+000  9.4607920E+003 
 5.9351439E+000  1.3177124E+004 
 5.9520545E+000  1.6572201E+004 
 5.9689651E+000  2.0629852E+004 
 5.9858751E+000  2.4116543E+004 
 6.0027857E+000  2.5567613E+004 
 6.0196958E+000  2.5092227E+004 
 6.0366063E+000  2.2910734E+004 
 6.0535169E+000  1.9113004E+004 
 6.0704269E+000  1.4803634E+004 
 6.0873375E+000  1.1321941E+004 
 6.1042480E+000  8.2631025E+003 
 6.1211581E+000  6.4932896E+003 
 6.1380687E+000  4.9862832E+003 
 6.1549788E+000  3.8209187E+003 
 6.1718893E+000  3.2968289E+003 
 6.1887999E+000  2.9113472E+003 
 6.2057099E+000  2.5291177E+003 
 6.2226205E+000  2.1773462E+003 
 6.2395310E+000  1.8249796E+003 
 6.2564411E+000  1.5910491E+003 
 6.2733517E+000  1.5855825E+003 
 6.2902617E+000  1.5442195E+003 
 6.3071723E+000  1.4668584E+003 
 6.3240829E+000  1.5284781E+003 
 6.3409929E+000  1.6549481E+003 
 6.3579035E+000  1.7897341E+003 
 6.3748140E+000  2.0362844E+003 
 6.3917241E+000  2.4083848E+003 
 6.4086347E+000  3.0762324E+003 
 6.4255447E+000  4.2055449E+003 
 6.4424553E+000  6.0005864E+003 
 6.4593658E+000  8.9093242E+003 
 6.4762759E+000  1.2793602E+004 
 6.4931865E+000  1.9302781E+004 
 6.5100970E+000  2.7531441E+004 
 6.5270071E+000  3.5596918E+004 
 6.5439177E+000  4.5699160E+004 
 6.5608277E+000  5.1979359E+004 
 6.5777383E+000  5.3579699E+004 
 6.5946488E+000  5.0525840E+004 
 6.6115589E+000  4.2553824E+004 
 6.6284695E+000  3.2107457E+004 
 6.6453800E+000  2.1999855E+004 
 6.6622901E+000  1.4754306E+004 
 6.6792006E+000  1.0423479E+004 
 6.6961112E+000  7.2966362E+003 
 6.7130213E+000  5.5335732E+003 
 6.7299318E+000  4.3083232E+003 
 6.7468419E+000  3.5024353E+003 
 6.7637525E+000  3.0555132E+003 
 6.7806630E+000  2.8636040E+003 
 6.7975731E+000  2.8196138E+003 
 6.8144836E+000  2.9237458E+003 
 6.8313942E+000  3.3800161E+003 
 6.8483043E+000  4.1219688E+003 
 6.8652148E+000  4.9890557E+003 
 6.8821249E+000  5.8466392E+003 
 6.8990355E+000  6.7149004E+003 
 6.9159460E+000  7.4099492E+003 
 6.9328561E+000  7.8512661E+003 
 6.9497666E+000  7.8562148E+003 
 6.9666772E+000  7.4050210E+003 
 6.9835873E+000  6.6107520E+003 
 7.0004978E+000  5.5415029E+003 
 7.0174079E+000  4.3765225E+003 
 7.0343184E+000  3.4384583E+003 
 7.0512290E+000  2.6955725E+003 
 7.0681391E+000  2.0258829E+003 
 7.0850496E+000  1.5686617E+003 
 7.1019602E+000  1.3168593E+003 
 7.1188703E+000  1.1999331E+003 
 7.1357808E+000  1.1443909E+003 
 7.1526909E+000  1.1506643E+003 
 7.1696014E+000  1.2377874E+003 
 7.1865120E+000  1.3325146E+003 
 7.2034221E+000  1.3455444E+003 
 7.2203326E+000  1.3612852E+003 
 7.2372432E+000  1.2970481E+003 
 7.2541533E+000  1.2769125E+003 
 7.2710638E+000  1.2841061E+003 
 7.2879739E+000  1.2563068E+003 
 7.3048844E+000  1.2474949E+003 
 7.3217950E+000  1.2277823E+003 
 7.3387051E+000  1.1667948E+003 
 7.3556156E+000  1.1600380E+003 
 7.3725262E+000  1.2085237E+003 
 7.3894362E+000  1.1161173E+003 
 7.4063468E+000  1.0769672E+003 
 7.4232569E+000  1.1505181E+003 
 7.4401674E+000  1.1412782E+003 
 7.4570780E+000  1.1319508E+003 
 7.4739881E+000  1.1707280E+003 
 7.4908986E+000  1.2507986E+003 
 7.5078092E+000  1.3543693E+003 
 7.5247192E+000  1.4208213E+003 
 7.5416298E+000  1.4361462E+003 
 7.5585399E+000  1.4683260E+003 
 7.5754504E+000  1.5418472E+003 
 7.5923610E+000  1.6297067E+003 
 7.6092710E+000  1.7236890E+003 
 7.6261816E+000  1.8522817E+003 
 7.6430922E+000  2.0057168E+003 
 7.6600022E+000  2.2207766E+003 
 7.6769128E+000  2.4531204E+003 
 7.6938233E+000  2.6887810E+003 
 7.7107334E+000  2.9711321E+003 
 7.7276440E+000  3.3238496E+003 
 7.7445540E+000  3.7628882E+003 
 7.7614646E+000  4.3389297E+003 
 7.7783751E+000  5.1743628E+003 
 7.7952852E+000  6.7695156E+003 
 7.8121958E+000  9.0319297E+003 
 7.8291063E+000  1.2396182E+004 
 7.8460164E+000  1.7737313E+004 
 7.8629270E+000  2.4857334E+004 
 7.8798370E+000  3.5395734E+004 
 7.8967476E+000  4.9460398E+004 
 7.9136581E+000  6.5185102E+004 
 7.9305682E+000  7.8489695E+004 
 7.9474788E+000  8.3645547E+004 
 7.9643893E+000  7.9483969E+004 
 7.9812994E+000  6.6551406E+004 
 7.9982100E+000  5.1653777E+004 
 8.0151205E+000  3.9737176E+004 
 8.0320311E+000  2.9237686E+004 
 8.0489407E+000  2.1172695E+004 
 8.0658512E+000  1.5515707E+004 
 8.0827618E+000  1.1739992E+004 
 8.0996723E+000  9.3347813E+003 
 8.1165829E+000  7.8814248E+003 
 8.1334925E+000  7.4371846E+003 
 8.1504030E+000  7.7752314E+003 
 8.1673136E+000  8.7047002E+003 
 8.1842241E+000  1.0304012E+004 
 8.2011347E+000  1.2576508E+004 
 8.2180443E+000  1.5586508E+004 
 8.2349548E+000  1.8585990E+004 
 8.2518654E+000  2.1374957E+004 
 8.2687759E+000  2.3357383E+004 
 8.2856865E+000  2.3688568E+004 
 8.3025970E+000  2.2136529E+004 
 8.3195066E+000  1.8958490E+004 
 8.3364172E+000  1.4903873E+004 
 8.3533278E+000  1.1489897E+004 
 8.3702383E+000  8.7049980E+003 
 8.3871489E+000  6.8106313E+003 
 8.4040585E+000  5.6778838E+003 
 8.4209690E+000  5.0882856E+003 
 8.4378796E+000  4.7905171E+003 
 8.4547901E+000  4.6956885E+003 
 8.4717007E+000  4.7759961E+003 
 8.4886103E+000  5.0123218E+003 
 8.5055208E+000  5.5407710E+003 
 8.5224314E+000  6.5709316E+003 
 8.5393419E+000  8.2339092E+003 
 8.5562525E+000  1.0769050E+004 
 8.5731630E+000  1.4870068E+004 
 8.5900726E+000  2.0264461E+004 
 8.6069832E+000  2.8774088E+004 
 8.6238937E+000  3.9757930E+004 
 8.6408043E+000  5.1844070E+004 
 8.6577148E+000  6.2382660E+004 
 8.6746244E+000  6.7291930E+004 
 8.6915350E+000  6.5236938E+004 
 8.7084455E+000  5.7872246E+004 
 8.7253561E+000  4.5303660E+004 
 8.7422667E+000  3.3171426E+004 
 8.7591772E+000  2.2924613E+004 
 8.7760868E+000  1.5683758E+004 
 8.7929974E+000  1.0868937E+004 
 8.8099079E+000  7.7215635E+003 
 8.8268185E+000  5.7112300E+003 
 8.8437290E+000  4.4280303E+003 
 8.8606386E+000  3.5961978E+003 
 8.8775492E+000  3.0427456E+003 
 8.8944597E+000  2.5947771E+003 
 8.9113703E+000  2.3140017E+003 
 8.9282808E+000  2.1008794E+003 
 8.9451904E+000  1.8789724E+003 
 8.9621010E+000  1.7185656E+003 
 8.9790115E+000  1.5342172E+003 
 8.9959221E+000  1.4071006E+003 
 9.0128326E+000  1.3532814E+003 
 9.0297432E+000  1.2862439E+003 
 9.0466528E+000  1.1979202E+003 
 9.0635633E+000  1.1437661E+003 
 9.0804739E+000  1.0821001E+003 
 9.0973845E+000  1.0208459E+003 
 9.1142950E+000  1.0313964E+003 
 9.1312046E+000  9.7555304E+002 
 9.1481152E+000  9.2931555E+002 
 9.1650257E+000  9.2377667E+002 
 9.1819363E+000  9.3586353E+002 
 9.1988468E+000  9.4610730E+002 
 9.2157564E+000  9.5984204E+002 
 9.2326670E+000  9.5528351E+002 
 9.2495775E+000  9.3446466E+002 
 9.2664881E+000  9.5550281E+002 
 9.2833986E+000  9.4927789E+002 
 9.3003092E+000  1.0051128E+003 
 9.3172188E+000  1.0579882E+003 
 9.3341293E+000  1.1342594E+003 
 9.3510399E+000  1.1821226E+003 
 9.3679504E+000  1.2448821E+003 
 9.3848610E+000  1.3446309E+003 
 9.4017706E+000  1.4752219E+003 
 9.4186811E+000  1.6487426E+003 
 9.4355917E+000  1.9130546E+003 
 9.4525023E+000  2.3633594E+003 
 9.4694128E+000  3.0748027E+003 
 9.4863224E+000  4.0905684E+003 
 9.5032330E+000  5.4223320E+003 
 9.5201435E+000  6.9754136E+003 
 9.5370541E+000  8.6749775E+003 
 9.5539646E+000  1.0233705E+004 
 9.5708752E+000  1.1487432E+004 
 9.5877848E+000  1.2173126E+004 
 9.6046953E+000  1.2052501E+004 
 9.6216059E+000  1.1241552E+004 
 9.6385164E+000  1.0033463E+004 
 9.6554270E+000  8.9806797E+003 
 9.6723366E+000  8.2888027E+003 
 9.6892471E+000  8.1211616E+003 
 9.7061577E+000  8.3378008E+003 
 9.7230682E+000  8.8635293E+003 
 9.7399788E+000  9.5403291E+003 
 9.7568893E+000  1.0103925E+004 
 9.7737989E+000  1.0310897E+004 
 9.7907095E+000  1.0037614E+004 
 9.8076200E+000  9.2462988E+003 
 9.8245306E+000  7.9784604E+003 
 9.8414412E+000  6.4971318E+003 
 9.8583508E+000  5.1213296E+003 
 9.8752613E+000  3.9578398E+003 
 9.8921719E+000  3.1537124E+003 
 9.9090824E+000  2.5724221E+003 
 9.9259930E+000  2.1576323E+003 
 9.9429026E+000  1.9031165E+003 
 9.9598131E+000  1.7889147E+003 
 9.9767237E+000  1.7509524E+003 
 9.9936342E+000  1.7239983E+003 
 1.0010545E+001  1.7134226E+003 
 1.0027455E+001  1.7144222E+003 
 1.0044365E+001  1.7247708E+003 
 1.0061275E+001  1.7344907E+003 
 1.0078186E+001  1.7754834E+003 
 1.0095097E+001  1.8368234E+003 
 1.0112007E+001  1.9073752E+003 
 1.0128917E+001  2.0142317E+003 
 1.0145827E+001  2.1499551E+003 
 1.0162738E+001  2.2665620E+003 
 1.0179648E+001  2.3877322E+003 
 1.0196559E+001  2.5745454E+003 
 1.0213469E+001  2.8222034E+003 
 1.0230379E+001  3.1878193E+003 
 1.0247290E+001  3.7934421E+003 
 1.0264200E+001  4.7235864E+003 
 1.0281111E+001  6.1906582E+003 
 1.0298021E+001  8.5315654E+003 
 1.0314931E+001  1.2054627E+004 
 1.0331841E+001  1.7018023E+004 
 1.0348752E+001  2.3579094E+004 
 1.0365663E+001  3.1640611E+004 
 1.0382573E+001  3.9835840E+004 
 1.0399483E+001  4.4723500E+004 
 1.0416393E+001  4.3589168E+004 
 1.0433304E+001  3.7265609E+004 
 1.0450214E+001  2.9194754E+004 
 1.0467125E+001  2.1322928E+004 
 1.0484035E+001  1.5136349E+004 
 1.0500945E+001  1.0859613E+004 
 1.0517856E+001  7.7989282E+003 
 1.0534766E+001  5.6174829E+003 
 1.0551677E+001  4.2595205E+003 
 1.0568587E+001  3.3712241E+003 
 1.0585497E+001  2.8913240E+003 
 1.0602407E+001  2.5687605E+003 
 1.0619318E+001  2.3194531E+003 
 1.0636229E+001  2.1460298E+003 
 1.0653139E+001  2.0147574E+003 
 1.0670049E+001  1.9148948E+003 
 1.0686959E+001  1.8578846E+003 
 1.0703870E+001  1.8163267E+003 
 1.0720780E+001  1.7665934E+003 
 1.0737691E+001  1.7192837E+003 
 1.0754601E+001  1.6826084E+003 
 1.0771511E+001  1.6936384E+003 
 1.0788422E+001  1.7424564E+003 
 1.0805332E+001  1.7932361E+003 
 1.0822243E+001  1.8351125E+003 
 1.0839153E+001  1.8852583E+003 
 1.0856063E+001  1.9325327E+003 
 1.0872973E+001  1.9733632E+003 
 1.0889884E+001  1.9942424E+003 
 1.0906795E+001  1.9946622E+003 
 1.0923705E+001  2.0237882E+003 
 1.0940615E+001  2.0961814E+003 
 1.0957525E+001  2.1766304E+003 
 1.0974436E+001  2.2942017E+003 
 1.0991346E+001  2.5021694E+003 
 1.1008257E+001  2.8865435E+003 
 1.1025167E+001  3.5134382E+003 
 1.1042077E+001  4.4651216E+003 
 1.1058988E+001  5.8569546E+003 
 1.1075898E+001  7.7596602E+003 
 1.1092809E+001  1.0228194E+004 
 1.1109719E+001  1.3278782E+004 
 1.1126629E+001  1.6424873E+004 
 1.1143539E+001  1.8744861E+004 
 1.1160450E+001  1.9695689E+004 
 1.1177361E+001  1.9012854E+004 
 1.1194271E+001  1.6922426E+004 
 1.1211181E+001  1.4041127E+004 
 1.1228091E+001  1.1215374E+004 
 1.1245002E+001  8.9415576E+003 
 1.1261912E+001  7.1979575E+003 
 1.1278823E+001  5.9419858E+003 
 1.1295733E+001  5.1301279E+003 
 1.1312643E+001  4.5316011E+003 
 1.1329554E+001  4.1223481E+003 
 1.1346464E+001  3.7974451E+003 
 1.1363375E+001  3.5012236E+003 
 1.1380285E+001  3.2922952E+003 
 1.1397195E+001  3.1768933E+003 
 1.1414105E+001  3.2016448E+003 
 1.1431016E+001  3.4200166E+003 
 1.1447927E+001  3.8760894E+003 
 1.1464837E+001  4.5754741E+003 
 1.1481747E+001  5.4361646E+003 
 1.1498657E+001  6.4000791E+003 
 1.1515568E+001  7.3930449E+003 
 1.1532478E+001  8.0793945E+003 
 1.1549389E+001  8.2471592E+003 
 1.1566299E+001  7.9146260E+003 
 1.1583209E+001  7.1021226E+003 
 1.1600120E+001  5.9696123E+003 
 1.1617030E+001  4.7806973E+003 
 1.1633941E+001  3.7681504E+003 
 1.1650851E+001  2.9923699E+003 
 1.1667761E+001  2.4463933E+003 
 1.1684671E+001  2.1545154E+003 
 1.1701582E+001  2.0739368E+003 
 1.1718493E+001  2.2161367E+003 
 1.1735403E+001  2.6367041E+003 
 1.1752314E+001  3.3763938E+003 
 1.1769223E+001  4.4157012E+003 
 1.1786134E+001  5.7110044E+003 
 1.1803044E+001  7.2819590E+003 
 1.1819955E+001  9.0486592E+003 
 1.1836865E+001  1.0791280E+004 
 1.1853775E+001  1.2152798E+004 
 1.1870686E+001  1.2970263E+004 
 1.1887596E+001  1.3646107E+004 
 1.1904507E+001  1.4668116E+004 
 1.1921417E+001  1.6396254E+004 
 1.1938327E+001  1.8972988E+004 
 1.1955237E+001  2.2649182E+004 
 1.1972148E+001  2.8012441E+004 
 1.1989058E+001  3.4994691E+004 
 1.2005969E+001  4.2039730E+004 
 1.2022880E+001  4.5791957E+004 
 1.2039789E+001  4.3817020E+004 
 1.2056700E+001  3.7115770E+004 
 1.2073610E+001  2.8700131E+004 
 1.2090521E+001  2.1121783E+004 
 1.2107431E+001  1.4936877E+004 
 1.2124341E+001  1.0423116E+004 
 1.2141252E+001  7.3708652E+003 
 1.2158162E+001  5.2793569E+003 
 1.2175073E+001  3.9112161E+003 
 1.2191983E+001  3.0851758E+003 
 1.2208893E+001  2.5495403E+003 
 1.2225803E+001  2.1791990E+003 
 1.2242714E+001  1.9451522E+003 
 1.2259624E+001  1.8036249E+003 
 1.2276535E+001  1.7107086E+003 
 1.2293446E+001  1.6410238E+003 
 1.2310355E+001  1.6107236E+003 
 1.2327266E+001  1.6146119E+003 
 1.2344176E+001  1.6792826E+003 
 1.2361087E+001  1.8452384E+003 
 1.2377997E+001  2.1440420E+003 
 1.2394907E+001  2.6225352E+003 
 1.2411818E+001  3.3813474E+003 
 1.2428728E+001  4.5154497E+003 
 1.2445639E+001  6.0784033E+003 
 1.2462549E+001  8.0354790E+003 
 1.2479459E+001  1.0162529E+004 
 1.2496369E+001  1.2071356E+004 
 1.2513280E+001  1.3256133E+004 
 1.2530190E+001  1.3320481E+004 
 1.2547101E+001  1.2178577E+004 
 1.2564012E+001  1.0238782E+004 
 1.2580921E+001  8.1764995E+003 
 1.2597832E+001  6.4329683E+003 
 1.2614742E+001  5.0285854E+003 
 1.2631653E+001  3.9346487E+003 
 1.2648563E+001  3.1906843E+003 
 1.2665473E+001  2.6823979E+003 
 1.2682384E+001  2.3350281E+003 
 1.2699294E+001  2.1048528E+003 
 1.2716205E+001  1.9193433E+003 
 1.2733115E+001  1.7384120E+003 
 1.2750025E+001  1.5485808E+003 
 1.2766935E+001  1.3687733E+003 
 1.2783846E+001  1.2279139E+003 
 1.2800756E+001  1.1294937E+003 
 1.2817667E+001  1.0756321E+003 
 1.2834578E+001  1.0537046E+003 
 1.2851487E+001  1.0412120E+003 
 1.2868398E+001  1.0400496E+003 
 1.2885308E+001  1.0536470E+003 
 1.2902219E+001  1.0750024E+003 
 1.2919129E+001  1.0971549E+003 
 1.2936039E+001  1.1356862E+003 
 1.2952950E+001  1.1938282E+003 
 1.2969860E+001  1.2712454E+003 
 1.2986771E+001  1.3988060E+003 
 1.3003681E+001  1.5939071E+003 
 1.3020592E+001  1.8784965E+003 
 1.3037501E+001  2.2822334E+003 
 1.3054412E+001  2.8458062E+003 
 1.3071322E+001  3.6067458E+003 
 1.3088233E+001  4.5384004E+003 
 1.3105144E+001  5.6160981E+003 
 1.3122053E+001  6.7318521E+003 
 1.3138964E+001  7.6497188E+003 
 1.3155874E+001  8.2105186E+003 
 1.3172785E+001  8.3430869E+003 
 1.3189695E+001  8.0526196E+003 
 1.3206605E+001  7.5546030E+003 
 1.3223516E+001  6.9981548E+003 
 1.3240426E+001  6.4145503E+003 
 1.3257337E+001  5.8690283E+003 
 1.3274247E+001  5.3989038E+003 
 1.3291158E+001  5.0066221E+003 
 1.3308067E+001  4.6705610E+003 
 1.3324978E+001  4.3439375E+003 
 1.3341888E+001  3.9475876E+003 
 1.3358799E+001  3.4605251E+003 
 1.3375710E+001  2.9372925E+003 
 1.3392619E+001  2.4308857E+003 
 1.3409530E+001  1.9914266E+003 
 1.3426440E+001  1.6382498E+003 
 1.3443351E+001  1.3805128E+003 
 1.3460261E+001  1.2133793E+003 
 1.3477171E+001  1.1071982E+003 
 1.3494081E+001  1.0425697E+003 
 1.3510992E+001  1.0012649E+003 
 1.3527903E+001  9.7169672E+002 
 1.3544813E+001  9.4799286E+002 
 1.3561724E+001  9.3333832E+002 
 1.3578633E+001  9.2737994E+002 
 1.3595544E+001  9.1324457E+002 
 1.3612454E+001  8.9501929E+002 
 1.3629365E+001  8.8065796E+002 
 1.3646276E+001  8.7309149E+002 
 1.3663185E+001  8.7240051E+002 
 1.3680096E+001  8.7651575E+002 
 1.3697006E+001  8.7975098E+002 
 1.3713917E+001  8.8655811E+002 
 1.3730827E+001  9.1049445E+002 
 1.3747737E+001  9.4905670E+002 
 1.3764647E+001  9.9590131E+002 
 1.3781558E+001  1.0515225E+003 
 1.3798469E+001  1.1100201E+003 
 1.3815379E+001  1.1736537E+003 
 1.3832290E+001  1.2392827E+003 
 1.3849199E+001  1.2856249E+003 
 1.3866110E+001  1.3058247E+003 
 1.3883020E+001  1.3089141E+003 
 1.3899931E+001  1.2923766E+003 
 1.3916842E+001  1.2460391E+003 
 1.3933751E+001  1.1810667E+003 
 1.3950662E+001  1.1181675E+003 
 1.3967572E+001  1.0667496E+003 
 1.3984483E+001  1.0299006E+003 
 1.4001393E+001  1.0103564E+003 
 1.4018304E+001  1.0005475E+003 
 1.4035213E+001  9.9009393E+002 
 1.4052124E+001  9.8498743E+002 
 1.4069035E+001  9.8313098E+002 
 1.4085945E+001  9.8248108E+002 
 1.4102856E+001  9.8103412E+002 
 1.4119765E+001  9.7877856E+002 
 1.4136676E+001  9.8379205E+002 
 1.4153586E+001  9.9393250E+002 
 1.4170497E+001  1.0055412E+003 
 1.4187407E+001  1.0283606E+003 
 1.4204317E+001  1.0632068E+003 
 1.4221228E+001  1.1153124E+003 
 1.4238138E+001  1.1977191E+003 
 1.4255049E+001  1.3132338E+003 
 1.4271959E+001  1.4573677E+003 
 1.4288870E+001  1.6056403E+003 
 1.4305779E+001  1.7303934E+003 
 1.4322690E+001  1.8420736E+003 
 1.4339601E+001  1.9238163E+003 
 1.4356511E+001  1.9343579E+003 
 1.4373422E+001  1.8670454E+003 
 1.4390331E+001  1.7456395E+003 
 1.4407242E+001  1.5997977E+003 
 1.4424152E+001  1.4455348E+003 
 1.4441063E+001  1.3007528E+003 
 1.4457973E+001  1.1727316E+003 
 1.4474883E+001  1.0724806E+003 
 1.4491794E+001  1.0122946E+003 
 1.4508704E+001  9.8031378E+002 
 1.4525615E+001  9.6446588E+002 
 1.4542525E+001  9.5682019E+002 
 1.4559436E+001  9.5180243E+002 
 1.4576345E+001  9.4810938E+002 
 1.4593256E+001  9.4559583E+002 
 1.4610167E+001  9.4766467E+002 
 1.4627077E+001  9.5287415E+002 
 1.4643988E+001  9.5501898E+002 
 1.4660897E+001  9.5754974E+002 
 1.4677808E+001  9.6149805E+002 
 1.4694718E+001  9.6732654E+002 
 1.4711629E+001  9.7740442E+002 
 1.4728539E+001  9.9499536E+002 
 1.4745449E+001  1.0271254E+003 
 1.4762360E+001  1.0726456E+003 
 1.4779270E+001  1.1268021E+003 
 1.4796181E+001  1.1859421E+003 
 1.4813091E+001  1.2445419E+003 
 1.4830002E+001  1.3018347E+003 
 1.4846911E+001  1.3512045E+003 
 1.4863822E+001  1.3761852E+003 
 1.4880733E+001  1.3730828E+003 
 1.4897643E+001  1.3496544E+003 
 1.4914554E+001  1.3162842E+003 
 1.4931463E+001  1.2711482E+003 
 1.4948374E+001  1.2170021E+003 
 1.4965284E+001  1.1687332E+003 
 1.4982195E+001  1.1368812E+003 
 1.4999105E+001  1.1262303E+003 
 1.5016016E+001  1.1298864E+003 
 1.5032926E+001  1.1627021E+003 
 1.5049836E+001  1.2366969E+003 
 1.5066747E+001  1.3695496E+003 
 1.5083657E+001  1.5711597E+003 
 1.5100568E+001  1.8287538E+003 
 1.5117477E+001  2.1402463E+003 
 1.5134388E+001  2.4945332E+003 
 1.5151299E+001  2.8550603E+003 
 1.5168209E+001  3.1670579E+003 
 1.5185120E+001  3.3714387E+003 
 1.5202029E+001  3.4256504E+003 
 1.5218940E+001  3.2997583E+003 
 1.5235850E+001  2.9881970E+003 
 1.5252761E+001  2.5863928E+003 
 1.5269671E+001  2.2208054E+003 
 1.5286582E+001  1.9379463E+003 
 1.5303492E+001  1.7490950E+003 
 1.5320402E+001  1.6485521E+003 
 1.5337313E+001  1.6178857E+003 
 1.5354223E+001  1.6380215E+003 
 1.5371134E+001  1.6769825E+003 
 1.5388043E+001  1.7161198E+003 
 1.5404954E+001  1.7388961E+003 
 1.5421865E+001  1.7406473E+003 
 1.5438775E+001  1.7342456E+003 
 1.5455686E+001  1.7326888E+003 
 1.5472595E+001  1.7578835E+003 
 1.5489506E+001  1.8229049E+003 
 1.5506416E+001  1.9164226E+003 
 1.5523327E+001  2.0171633E+003 
 1.5540237E+001  2.1055537E+003 
 1.5557148E+001  2.1622083E+003 
 1.5574058E+001  2.1711978E+003 
 1.5590968E+001  2.1289766E+003 
 1.5607879E+001  2.0348386E+003 
 1.5624789E+001  1.8850221E+003 
 1.5641700E+001  1.7134438E+003 
 1.5658609E+001  1.5518936E+003 
 1.5675520E+001  1.4122782E+003 
 1.5692430E+001  1.3074412E+003 
 1.5709341E+001  1.2373798E+003 
 1.5726252E+001  1.1939347E+003 
 1.5743161E+001  1.1723596E+003 
 1.5760072E+001  1.1653257E+003 
 1.5776982E+001  1.1716217E+003 
 1.5793893E+001  1.1994998E+003 
 1.5810803E+001  1.2599143E+003 
 1.5827714E+001  1.3507222E+003 
 1.5844624E+001  1.4712263E+003 
 1.5861534E+001  1.6259938E+003 
 1.5878445E+001  1.8033044E+003 
 1.5895355E+001  1.9875513E+003 
 1.5912266E+001  2.1678242E+003 
 1.5929175E+001  2.3194492E+003 
 1.5946086E+001  2.4084751E+003 
 1.5962996E+001  2.4181833E+003 
 1.5979907E+001  2.3737534E+003 
 1.5996818E+001  2.3162231E+003 
 1.6013727E+001  2.2619072E+003 
 1.6030638E+001  2.2244446E+003 
 1.6047548E+001  2.2195393E+003 
 1.6064459E+001  2.2524915E+003 
 1.6081369E+001  2.3194634E+003 
 1.6098280E+001  2.4044387E+003 
 1.6115191E+001  2.4633237E+003 
 1.6132101E+001  2.4594221E+003 
 1.6149012E+001  2.3893677E+003 
 1.6165920E+001  2.2460251E+003 
 1.6182831E+001  2.0555237E+003 
 1.6199741E+001  1.8364550E+003 
 1.6216652E+001  1.6205302E+003 
 1.6233562E+001  1.4409933E+003 
 1.6250473E+001  1.3002075E+003 
 1.6267384E+001  1.1947427E+003 
 1.6284294E+001  1.1209023E+003 
 1.6301205E+001  1.0695615E+003 
 1.6318115E+001  1.0369130E+003 
 1.6335024E+001  1.0197010E+003 
 1.6351934E+001  1.0058749E+003 
 1.6368845E+001  9.8982440E+002 
 1.6385756E+001  9.7712256E+002 
 1.6402666E+001  9.7668787E+002 
 1.6419577E+001  9.8479132E+002 
 1.6436487E+001  9.9828809E+002 
 1.6453398E+001  1.0265168E+003 
 1.6470308E+001  1.0737433E+003 
 1.6487219E+001  1.1290833E+003 
 1.6504129E+001  1.1903215E+003 
 1.6521038E+001  1.2698988E+003 
 1.6537949E+001  1.3565682E+003 
 1.6554859E+001  1.4270928E+003 
 1.6571770E+001  1.4705323E+003 
 1.6588680E+001  1.4875927E+003 
 1.6605591E+001  1.4785927E+003 
 1.6622501E+001  1.4499701E+003 
 1.6639412E+001  1.4079832E+003 
 1.6656322E+001  1.3631923E+003 
 1.6673233E+001  1.3321327E+003 
 1.6690144E+001  1.3270007E+003 
 1.6707052E+001  1.3543953E+003 
 1.6723963E+001  1.3907191E+003 
 1.6740873E+001  1.4308195E+003 
 1.6757784E+001  1.4526372E+003 
 1.6774694E+001  1.4322815E+003 
 1.6791605E+001  1.3702739E+003 
 1.6808516E+001  1.2816785E+003 
 1.6825426E+001  1.1850916E+003 
 1.6842337E+001  1.1003921E+003 
 1.6859247E+001  1.0515513E+003 
 1.6876158E+001  1.0501387E+003 
 1.6893066E+001  1.0911990E+003 
 1.6909977E+001  1.1673018E+003 
 1.6926888E+001  1.2628494E+003 
 1.6943798E+001  1.3606648E+003 
 1.6960709E+001  1.4399923E+003 
 1.6977619E+001  1.4921990E+003 
 1.6994530E+001  1.5276528E+003 
 1.7011440E+001  1.5579700E+003 
 1.7028351E+001  1.5897198E+003 
 1.7045261E+001  1.6355621E+003 
 1.7062170E+001  1.7053567E+003 
 1.7079081E+001  1.7852577E+003 
 1.7095991E+001  1.8696934E+003 
 1.7112902E+001  1.9385374E+003 
 1.7129812E+001  1.9455935E+003 
 1.7146723E+001  1.8722302E+003 
 1.7163633E+001  1.7306332E+003 
 1.7180544E+001  1.5479113E+003 
 1.7197454E+001  1.3576235E+003 
 1.7214365E+001  1.1848208E+003 
 1.7231276E+001  1.0452866E+003 
 1.7248184E+001  9.5036890E+002 
 1.7265095E+001  9.0624872E+002 
 1.7282005E+001  9.2437524E+002 
 1.7298916E+001  1.0066792E+003 
 1.7315826E+001  1.1488724E+003 
 1.7332737E+001  1.3393928E+003 
 1.7349648E+001  1.5493192E+003 
 1.7366558E+001  1.7522872E+003 
 1.7383469E+001  1.9277450E+003 
 1.7400379E+001  2.0489985E+003 
 1.7417290E+001  2.0873499E+003 
 1.7434198E+001  2.0312327E+003 
 1.7451109E+001  1.8827438E+003 
 1.7468019E+001  1.6649192E+003 
 1.7484930E+001  1.4378339E+003 
 1.7501841E+001  1.2324064E+003 
 1.7518751E+001  1.0659894E+003 
 1.7535662E+001  9.4742401E+002 
 1.7552572E+001  8.7205176E+002 
 1.7569483E+001  8.2766962E+002 
 1.7586393E+001  8.1008466E+002 
 1.7603302E+001  8.2168311E+002 
 1.7620213E+001  8.6228790E+002 
 1.7637123E+001  9.3416193E+002 
 1.7654034E+001  1.0234073E+003 
 1.7670944E+001  1.1112982E+003 
 1.7687855E+001  1.1823762E+003 
 1.7704765E+001  1.2295631E+003 
 1.7721676E+001  1.2448771E+003 
 1.7738586E+001  1.2200197E+003 
 1.7755497E+001  1.1592729E+003 
 1.7772408E+001  1.0825864E+003 
 1.7789316E+001  9.9989880E+002 
 1.7806227E+001  9.1634753E+002 
 1.7823137E+001  8.5599310E+002 
 1.7840048E+001  8.2332526E+002 
 1.7856958E+001  8.1136072E+002 
 1.7873869E+001  8.1443848E+002 
 1.7890779E+001  8.2511218E+002 
 1.7907690E+001  8.3499579E+002 
 1.7924601E+001  8.4428802E+002 
 1.7941511E+001  8.5028821E+002 
 1.7958422E+001  8.5308429E+002 
 1.7975330E+001  8.7065582E+002 
 1.7992241E+001  9.0967175E+002 
 1.8009151E+001  9.6127704E+002 
 1.8026062E+001  1.0292864E+003 
 1.8042973E+001  1.1038729E+003 
 1.8059883E+001  1.1669868E+003 
 1.8076794E+001  1.2076372E+003 
 1.8093704E+001  1.2159495E+003 
 1.8110615E+001  1.1898116E+003 
 1.8127525E+001  1.1375444E+003 
 1.8144436E+001  1.0646947E+003 
 1.8161345E+001  9.7949652E+002 
 1.8178255E+001  8.9975372E+002 
 1.8195166E+001  8.3699249E+002 
 1.8212076E+001  7.9512830E+002 
 1.8228987E+001  7.6980585E+002 
 1.8245897E+001  7.5702698E+002 
 1.8262808E+001  7.5510608E+002 
 1.8279718E+001  7.6468451E+002 
 1.8296629E+001  7.8212866E+002 
 1.8313540E+001  8.0625635E+002 
 1.8330448E+001  8.4996619E+002 
 1.8347359E+001  9.2878815E+002 
 1.8364269E+001  1.0431049E+003 
 1.8381180E+001  1.1957220E+003 
 1.8398090E+001  1.3869851E+003 
 1.8415001E+001  1.5802852E+003 
 1.8431911E+001  1.7411177E+003 
 1.8448822E+001  1.8501011E+003 
 1.8465733E+001  1.8830569E+003 
 1.8482643E+001  1.8387433E+003 
 1.8499554E+001  1.7237178E+003 
 1.8516462E+001  1.5482744E+003 
 1.8533373E+001  1.3474762E+003 
 1.8550283E+001  1.1627963E+003 
 1.8567194E+001  1.0043182E+003 
 1.8584105E+001  8.7512994E+002 
 1.8601015E+001  7.8834076E+002 
 1.8617926E+001  7.2735156E+002 
 1.8634836E+001  6.8468579E+002 
 1.8651747E+001  6.6319788E+002 
 1.8668657E+001  6.6014673E+002 
 1.8685568E+001  6.6551428E+002 
 1.8702477E+001  6.7486035E+002 
 1.8719387E+001  7.0033624E+002 
 1.8736298E+001  7.5062335E+002 
 1.8753208E+001  8.1768628E+002 
 1.8770119E+001  8.9925250E+002 
 1.8787029E+001  1.0004662E+003 
 1.8803940E+001  1.1089338E+003 
 1.8820850E+001  1.1999242E+003 
 1.8837761E+001  1.2658685E+003 
 1.8854671E+001  1.2971635E+003 
 1.8871580E+001  1.2863350E+003 
 1.8888491E+001  1.2401843E+003 
 1.8905401E+001  1.1639121E+003 
 1.8922312E+001  1.0619609E+003 
 1.8939222E+001  9.5590491E+002 
 1.8956133E+001  8.6827429E+002 
 1.8973043E+001  8.0166541E+002 
 1.8989954E+001  7.5237848E+002 
 1.9006865E+001  7.2409839E+002 
 1.9023775E+001  7.0950281E+002 
 1.9040686E+001  7.0098865E+002 
 1.9057594E+001  6.9763770E+002 
 1.9074505E+001  6.9128131E+002 
 1.9091415E+001  6.7475153E+002 
 1.9108326E+001  6.5718976E+002 
 1.9125237E+001  6.4591467E+002 
 1.9142147E+001  6.3581354E+002 
 1.9159058E+001  6.2771136E+002 
 1.9175968E+001  6.2727405E+002 
 1.9192879E+001  6.2818768E+002 
 1.9209789E+001  6.2924847E+002 
 1.9226700E+001  6.3317029E+002 
 1.9243608E+001  6.3690784E+002 
 1.9260519E+001  6.3740900E+002 
 1.9277430E+001  6.4245654E+002 
 1.9294340E+001  6.4876581E+002 
 1.9311251E+001  6.4787109E+002 
 1.9328161E+001  6.4767725E+002 
 1.9345072E+001  6.5114087E+002 
 1.9361982E+001  6.6164087E+002 
 1.9378893E+001  6.7665991E+002 
 1.9395803E+001  6.9817419E+002 
 1.9412714E+001  7.3082056E+002 
 1.9429623E+001  7.7252814E+002 
 1.9446533E+001  8.2681177E+002 
 1.9463444E+001  9.0937524E+002 
 1.9480354E+001  1.0207560E+003 
 1.9497265E+001  1.1538505E+003 
 1.9514175E+001  1.3111976E+003 
 1.9531086E+001  1.4869053E+003 
 1.9547997E+001  1.6618859E+003 
 1.9564907E+001  1.8124000E+003 
 1.9581818E+001  1.9233308E+003 
 1.9598726E+001  1.9733052E+003 
 1.9615637E+001  1.9549825E+003 
 1.9632547E+001  1.8775411E+003 
 1.9649458E+001  1.7643057E+003 
 1.9666368E+001  1.6458116E+003 
 1.9683279E+001  1.5590137E+003 
 1.9700190E+001  1.5130302E+003 
 1.9717100E+001  1.4920236E+003 
 1.9734011E+001  1.4961047E+003 
 1.9750921E+001  1.5057493E+003 
 1.9767832E+001  1.5101896E+003 
 1.9784740E+001  1.4910052E+003 
 1.9801651E+001  1.4303463E+003 
 1.9818562E+001  1.3271584E+003 
 1.9835472E+001  1.2029730E+003 
 1.9852383E+001  1.0824740E+003 
 1.9869293E+001  9.8224268E+002 
 1.9886204E+001  9.1152032E+002 
 1.9903114E+001  8.6544855E+002 
 1.9920025E+001  8.4422931E+002 
 1.9936935E+001  8.4846747E+002 
 1.9953846E+001  8.7033484E+002 
 1.9970755E+001  9.0069727E+002 
 1.9987665E+001  9.4161261E+002 
 2.0004576E+001  9.8789398E+002 
 2.0021486E+001  1.0325787E+003 
 2.0038397E+001  1.0760087E+003 
 2.0055307E+001  1.1171246E+003 
 2.0072218E+001  1.1437017E+003 
 2.0089128E+001  1.1478823E+003 
 2.0106039E+001  1.1431111E+003 
 2.0122950E+001  1.1288213E+003 
 2.0139860E+001  1.1073748E+003 
 2.0156769E+001  1.0935110E+003 
 2.0173679E+001  1.0953621E+003 
 2.0190590E+001  1.1084148E+003 
 2.0207500E+001  1.1381635E+003 
 2.0224411E+001  1.1939594E+003 
 2.0241322E+001  1.2596194E+003 
 2.0258232E+001  1.3074590E+003 
 2.0275143E+001  1.3297437E+003 
 2.0292053E+001  1.3280840E+003 
 2.0308964E+001  1.3025494E+003 
 2.0325872E+001  1.2682314E+003 
 2.0342783E+001  1.2360420E+003 
 2.0359694E+001  1.1994426E+003 
 2.0376604E+001  1.1566957E+003 
 2.0393515E+001  1.1242823E+003 
 2.0410425E+001  1.0977983E+003 
 2.0427336E+001  1.0614651E+003 
 2.0444246E+001  1.0209899E+003 
 2.0461157E+001  9.7844537E+002 
 2.0478067E+001  9.3022980E+002 
 2.0494978E+001  8.7828546E+002 
 2.0511887E+001  8.3163080E+002 
 2.0528797E+001  7.9477203E+002 
 2.0545708E+001  7.6765887E+002 
 2.0562618E+001  7.5122668E+002 
 2.0579529E+001  7.4621069E+002 
 2.0596439E+001  7.4700549E+002 
 2.0613350E+001  7.4348230E+002 
 2.0630260E+001  7.3770648E+002 
 2.0647171E+001  7.3350415E+002 
 2.0664082E+001  7.2629626E+002 
 2.0680992E+001  7.1874133E+002 
 2.0697901E+001  7.1367859E+002 
 2.0714811E+001  7.0816180E+002 
 2.0731722E+001  7.0249194E+002 
 2.0748632E+001  7.0650635E+002 
 2.0765543E+001  7.2004126E+002 
 2.0782454E+001  7.3778644E+002 
 2.0799364E+001  7.6789697E+002 
 2.0816275E+001  8.1658307E+002 
 2.0833185E+001  8.8177002E+002 
 2.0850096E+001  9.6383038E+002 
 2.0867004E+001  1.0683002E+003 
 2.0883915E+001  1.1931588E+003 
 2.0900826E+001  1.3277894E+003 
 2.0917736E+001  1.4630076E+003 
 2.0934647E+001  1.5893591E+003 
 2.0951557E+001  1.6886565E+003 
 2.0968468E+001  1.7405647E+003 
 2.0985378E+001  1.7386797E+003 
 2.1002289E+001  1.6787710E+003 
 2.1019199E+001  1.5598334E+003 
 2.1036110E+001  1.4061190E+003 
 2.1053019E+001  1.2512921E+003 
 2.1069929E+001  1.1108197E+003 
 2.1086840E+001  9.8790021E+002 
 2.1103750E+001  8.9291504E+002 
 2.1120661E+001  8.3012561E+002 
 2.1137571E+001  7.8778284E+002 
 2.1154482E+001  7.5867078E+002 
 2.1171392E+001  7.4659406E+002 
 2.1188303E+001  7.4504089E+002 
 2.1205214E+001  7.4307587E+002 
 2.1222124E+001  7.4595044E+002 
 2.1239033E+001  7.5476874E+002 
 2.1255943E+001  7.6131915E+002 
 2.1272854E+001  7.6434894E+002 
 2.1289764E+001  7.6575159E+002 
 2.1306675E+001  7.6762732E+002 
 2.1323586E+001  7.6316559E+002 
 2.1340496E+001  7.5308777E+002 
 2.1357407E+001  7.4721112E+002 
 2.1374317E+001  7.4223621E+002 
 2.1391228E+001  7.3410626E+002 
 2.1408138E+001  7.3183789E+002 
 2.1425047E+001  7.4129639E+002 
 2.1441957E+001  7.5823645E+002 
 2.1458868E+001  7.8357336E+002 
 2.1475779E+001  8.2148999E+002 
 2.1492689E+001  8.7509741E+002 
 2.1509600E+001  9.4201379E+002 
 2.1526510E+001  1.0238245E+003 
 2.1543421E+001  1.1159014E+003 
 2.1560331E+001  1.1927148E+003 
 2.1577242E+001  1.2419725E+003 
 2.1594151E+001  1.2694006E+003 
 2.1611061E+001  1.2731401E+003 
 2.1627972E+001  1.2458412E+003 
 2.1644882E+001  1.1939142E+003 
 2.1661793E+001  1.1361343E+003 
 2.1678703E+001  1.0775704E+003 
 2.1695614E+001  1.0223516E+003 
 2.1712524E+001  9.8551459E+002 
 2.1729435E+001  9.6544128E+002 
 2.1746346E+001  9.5429706E+002 
 2.1763256E+001  9.5185999E+002 
 2.1780165E+001  9.6234576E+002 
 2.1797075E+001  9.8342957E+002 
 2.1813986E+001  1.0057559E+003 
 2.1830896E+001  1.0285802E+003 
 2.1847807E+001  1.0551362E+003 
 2.1864717E+001  1.0861765E+003 
 2.1881628E+001  1.1117279E+003 
 2.1898539E+001  1.1289039E+003 
 2.1915449E+001  1.1529995E+003 
 2.1932360E+001  1.1829968E+003 
 2.1949270E+001  1.2160392E+003 
 2.1966179E+001  1.2667722E+003 
 2.1983089E+001  1.3382904E+003 
 2.2000000E+001  0.0000000E+000
