# Supplementary material for: Application of singular value decomposition analysis to time-dependent powder diffraction data of an in-situ photodimerization reaction
Source: J Synchrotron Radiat. 2014 Apr 2;21(Pt 3):554–60. doi: 10.1107/S1600577514004366 (PMC4333817; doi:10.1107/S1600577514004366)
Supplement: Supplementary file 1 [file s-21-00554-sup1.zip › 1cha/1chai_24.chi]

 3.5000501E+000  0.0000000E+000 
 3.5169604E+000  3.5945798E+003 
 3.5338709E+000  3.1482334E+003 
 3.5507813E+000  1.9957628E+003 
 3.5676916E+000  2.4178594E+003 
 3.5846019E+000  2.6766292E+003 
 3.6015124E+000  2.3776401E+003 
 3.6184227E+000  2.7135664E+003 
 3.6353331E+000  2.9673582E+003 
 3.6522434E+000  2.8723882E+003 
 3.6691539E+000  3.7717329E+003 
 3.6860642E+000  4.4584521E+003 
 3.7029746E+000  4.1364487E+003 
 3.7198849E+000  4.9099404E+003 
 3.7367954E+000  5.1085347E+003 
 3.7537057E+000  4.9529980E+003 
 3.7706161E+000  4.6126685E+003 
 3.7875264E+000  4.3344019E+003 
 3.8044369E+000  4.6047993E+003 
 3.8213472E+000  5.0141948E+003 
 3.8382576E+000  4.9424087E+003 
 3.8551679E+000  5.9831367E+003 
 3.8720784E+000  6.0997534E+003 
 3.8889887E+000  7.4313799E+003 
 3.9058990E+000  9.2670869E+003 
 3.9228094E+000  1.1942975E+004 
 3.9397199E+000  1.5527187E+004 
 3.9566302E+000  1.9928725E+004 
 3.9735405E+000  2.4083408E+004 
 3.9904509E+000  2.7479568E+004 
 4.0073614E+000  3.0009877E+004 
 4.0242715E+000  3.0714154E+004 
 4.0411820E+000  2.9956811E+004 
 4.0580926E+000  2.9826678E+004 
 4.0750027E+000  2.6644547E+004 
 4.0919132E+000  2.4554057E+004 
 4.1088238E+000  2.1081797E+004 
 4.1257339E+000  1.7362334E+004 
 4.1426444E+000  1.4143745E+004 
 4.1595545E+000  1.1243881E+004 
 4.1764650E+000  8.9813643E+003 
 4.1933756E+000  7.7266191E+003 
 4.2102857E+000  6.5946870E+003 
 4.2271962E+000  5.2065791E+003 
 4.2441068E+000  4.7381182E+003 
 4.2610168E+000  3.5834443E+003 
 4.2779274E+000  3.0882231E+003 
 4.2948375E+000  3.0192759E+003 
 4.3117480E+000  3.0841716E+003 
 4.3286586E+000  3.0881577E+003 
 4.3455687E+000  3.0574890E+003 
 4.3624792E+000  2.9011753E+003 
 4.3793898E+000  2.5618740E+003 
 4.3962998E+000  2.3670901E+003 
 4.4132104E+000  2.4865361E+003 
 4.4301205E+000  2.6109751E+003 
 4.4470310E+000  1.9979332E+003 
 4.4639416E+000  2.1288066E+003 
 4.4808517E+000  2.1653994E+003 
 4.4977622E+000  1.7490135E+003 
 4.5146728E+000  1.9651976E+003 
 4.5315828E+000  2.0925159E+003 
 4.5484934E+000  1.9363738E+003 
 4.5654039E+000  2.0871523E+003 
 4.5823140E+000  1.9448760E+003 
 4.5992246E+000  1.9408420E+003 
 4.6161346E+000  2.0399539E+003 
 4.6330452E+000  1.9650272E+003 
 4.6499557E+000  1.9423025E+003 
 4.6668658E+000  1.9417461E+003 
 4.6837764E+000  1.7467145E+003 
 4.7006869E+000  1.6954333E+003 
 4.7175970E+000  1.8446821E+003 
 4.7345076E+000  1.8881422E+003 
 4.7514176E+000  1.7754427E+003 
 4.7683282E+000  1.7919528E+003 
 4.7852387E+000  1.7982469E+003 
 4.8021488E+000  2.0025869E+003 
 4.8190594E+000  2.0497285E+003 
 4.8359699E+000  1.9527151E+003 
 4.8528800E+000  2.0259869E+003 
 4.8697906E+000  2.0762351E+003 
 4.8867006E+000  2.1973999E+003 
 4.9036112E+000  2.2243906E+003 
 4.9205217E+000  2.2397244E+003 
 4.9374318E+000  2.3323640E+003 
 4.9543424E+000  2.0902954E+003 
 4.9712529E+000  1.7965654E+003 
 4.9881630E+000  1.9441531E+003 
 5.0050735E+000  1.8959672E+003 
 5.0219836E+000  1.7838141E+003 
 5.0388942E+000  1.8479436E+003 
 5.0558047E+000  1.7113495E+003 
 5.0727148E+000  1.6843492E+003 
 5.0896254E+000  1.7751538E+003 
 5.1065359E+000  1.7516580E+003 
 5.1234460E+000  1.6434358E+003 
 5.1403565E+000  1.6057504E+003 
 5.1572666E+000  1.4545154E+003 
 5.1741772E+000  1.3381949E+003 
 5.1910877E+000  1.3735978E+003 
 5.2079978E+000  1.2319083E+003 
 5.2249084E+000  1.3352255E+003 
 5.2418189E+000  1.2606655E+003 
 5.2587290E+000  1.2142023E+003 
 5.2756395E+000  1.3167931E+003 
 5.2925496E+000  1.2848673E+003 
 5.3094602E+000  1.1282947E+003 
 5.3263707E+000  1.2513101E+003 
 5.3432808E+000  1.2809811E+003 
 5.3601913E+000  1.1876561E+003 
 5.3771019E+000  1.4634657E+003 
 5.3940120E+000  1.5794413E+003 
 5.4109225E+000  1.7442960E+003 
 5.4278326E+000  1.9454440E+003 
 5.4447432E+000  2.3412200E+003 
 5.4616537E+000  2.9122468E+003 
 5.4785638E+000  3.6003779E+003 
 5.4954743E+000  4.4870630E+003 
 5.5123849E+000  5.7323979E+003 
 5.5292950E+000  7.3927959E+003 
 5.5462055E+000  9.2513359E+003 
 5.5631161E+000  1.2054369E+004 
 5.5800261E+000  1.5237019E+004 
 5.5969367E+000  1.8852891E+004 
 5.6138468E+000  2.2263111E+004 
 5.6307573E+000  2.4569783E+004 
 5.6476679E+000  2.5167492E+004 
 5.6645780E+000  2.4025680E+004 
 5.6814885E+000  2.1326617E+004 
 5.6983991E+000  1.7589711E+004 
 5.7153091E+000  1.4016043E+004 
 5.7322197E+000  1.0158486E+004 
 5.7491298E+000  7.8218149E+003 
 5.7660403E+000  5.8076973E+003 
 5.7829509E+000  4.4167153E+003 
 5.7998610E+000  3.4754451E+003 
 5.8167715E+000  2.9320105E+003 
 5.8336821E+000  2.7510552E+003 
 5.8505921E+000  3.0671824E+003 
 5.8675027E+000  3.9014148E+003 
 5.8844128E+000  5.1516470E+003 
 5.9013233E+000  7.1237788E+003 
 5.9182339E+000  9.5899746E+003 
 5.9351439E+000  1.3386871E+004 
 5.9520545E+000  1.6928670E+004 
 5.9689651E+000  2.1079609E+004 
 5.9858751E+000  2.4707428E+004 
 6.0027857E+000  2.6611508E+004 
 6.0196958E+000  2.6659621E+004 
 6.0366063E+000  2.4713477E+004 
 6.0535169E+000  2.0945977E+004 
 6.0704269E+000  1.6723418E+004 
 6.0873375E+000  1.3224256E+004 
 6.1042480E+000  1.0332515E+004 
 6.1211581E+000  8.2581826E+003 
 6.1380687E+000  6.6264126E+003 
 6.1549788E+000  5.3877412E+003 
 6.1718893E+000  4.7539390E+003 
 6.1887999E+000  4.2590547E+003 
 6.2057099E+000  3.7313630E+003 
 6.2226205E+000  3.2808975E+003 
 6.2395310E+000  2.8776096E+003 
 6.2564411E+000  2.4451418E+003 
 6.2733517E+000  2.1618547E+003 
 6.2902617E+000  1.9615236E+003 
 6.3071723E+000  1.7214508E+003 
 6.3240829E+000  1.5846200E+003 
 6.3409929E+000  1.6343522E+003 
 6.3579035E+000  1.7284636E+003 
 6.3748140E+000  1.9473551E+003 
 6.3917241E+000  2.2628301E+003 
 6.4086347E+000  2.8649141E+003 
 6.4255447E+000  4.0216931E+003 
 6.4424553E+000  5.8632148E+003 
 6.4593658E+000  8.6131211E+003 
 6.4762759E+000  1.2352465E+004 
 6.4931865E+000  1.8578854E+004 
 6.5100970E+000  2.6786771E+004 
 6.5270071E+000  3.4709586E+004 
 6.5439177E+000  4.4311660E+004 
 6.5608277E+000  5.0329238E+004 
 6.5777383E+000  5.1555309E+004 
 6.5946488E+000  4.8359848E+004 
 6.6115589E+000  4.0722855E+004 
 6.6284695E+000  3.0625328E+004 
 6.6453800E+000  2.1078496E+004 
 6.6622901E+000  1.4137662E+004 
 6.6792006E+000  1.0232491E+004 
 6.6961112E+000  7.2677236E+003 
 6.7130213E+000  5.6377324E+003 
 6.7299318E+000  4.5425835E+003 
 6.7468419E+000  3.9308455E+003 
 6.7637525E+000  3.6237974E+003 
 6.7806630E+000  3.4779902E+003 
 6.7975731E+000  3.4743369E+003 
 6.8144836E+000  3.6047468E+003 
 6.8313942E+000  4.0009094E+003 
 6.8483043E+000  4.6109292E+003 
 6.8652148E+000  5.3770933E+003 
 6.8821249E+000  6.2410557E+003 
 6.8990355E+000  7.1313022E+003 
 6.9159460E+000  7.8233379E+003 
 6.9328561E+000  8.2133525E+003 
 6.9497666E+000  8.1990508E+003 
 6.9666772E+000  7.6873389E+003 
 6.9835873E+000  6.7402617E+003 
 7.0004978E+000  5.5372393E+003 
 7.0174079E+000  4.2643433E+003 
 7.0343184E+000  3.2913955E+003 
 7.0512290E+000  2.5230979E+003 
 7.0681391E+000  1.9910409E+003 
 7.0850496E+000  1.6654600E+003 
 7.1019602E+000  1.4841790E+003 
 7.1188703E+000  1.3925618E+003 
 7.1357808E+000  1.3501521E+003 
 7.1526909E+000  1.3385452E+003 
 7.1696014E+000  1.3801350E+003 
 7.1865120E+000  1.4105172E+003 
 7.2034221E+000  1.2941772E+003 
 7.2203326E+000  1.2859209E+003 
 7.2372432E+000  1.3072036E+003 
 7.2541533E+000  1.3133083E+003 
 7.2710638E+000  1.3258789E+003 
 7.2879739E+000  1.2851329E+003 
 7.3048844E+000  1.2383818E+003 
 7.3217950E+000  1.1731527E+003 
 7.3387051E+000  1.0600593E+003 
 7.3556156E+000  1.0023941E+003 
 7.3725262E+000  1.0591906E+003 
 7.3894362E+000  1.0535900E+003 
 7.4063468E+000  1.0643734E+003 
 7.4232569E+000  1.1078621E+003 
 7.4401674E+000  1.1131671E+003 
 7.4570780E+000  1.1390786E+003 
 7.4739881E+000  1.1834307E+003 
 7.4908986E+000  1.2233871E+003 
 7.5078092E+000  1.2998995E+003 
 7.5247192E+000  1.3880057E+003 
 7.5416298E+000  1.3905640E+003 
 7.5585399E+000  1.3773396E+003 
 7.5754504E+000  1.5272990E+003 
 7.5923610E+000  1.6240690E+003 
 7.6092710E+000  1.7111354E+003 
 7.6261816E+000  1.8178807E+003 
 7.6430922E+000  1.9046470E+003 
 7.6600022E+000  2.0524121E+003 
 7.6769128E+000  2.2368726E+003 
 7.6938233E+000  2.4927449E+003 
 7.7107334E+000  2.8358914E+003 
 7.7276440E+000  3.2342615E+003 
 7.7445540E+000  3.6983176E+003 
 7.7614646E+000  4.2739795E+003 
 7.7783751E+000  5.0488018E+003 
 7.7952852E+000  6.4499390E+003 
 7.8121958E+000  8.5680361E+003 
 7.8291063E+000  1.1811928E+004 
 7.8460164E+000  1.6924406E+004 
 7.8629270E+000  2.3995238E+004 
 7.8798370E+000  3.4195801E+004 
 7.8967476E+000  4.7865578E+004 
 7.9136581E+000  6.3232500E+004 
 7.9305682E+000  7.5636711E+004 
 7.9474788E+000  7.9730445E+004 
 7.9643893E+000  7.5326070E+004 
 7.9812994E+000  6.2751645E+004 
 7.9982100E+000  4.8535867E+004 
 8.0151205E+000  3.7121832E+004 
 8.0320311E+000  2.7358389E+004 
 8.0489407E+000  1.9867314E+004 
 8.0658512E+000  1.4526238E+004 
 8.0827618E+000  1.0977859E+004 
 8.0996723E+000  8.8207129E+003 
 8.1165829E+000  7.4921245E+003 
 8.1334925E+000  6.9634478E+003 
 8.1504030E+000  7.3149370E+003 
 8.1673136E+000  8.2782490E+003 
 8.1842241E+000  9.9134443E+003 
 8.2011347E+000  1.2157449E+004 
 8.2180443E+000  1.5066373E+004 
 8.2349548E+000  1.8024691E+004 
 8.2518654E+000  2.0810348E+004 
 8.2687759E+000  2.2809908E+004 
 8.2856865E+000  2.3158479E+004 
 8.3025970E+000  2.1575184E+004 
 8.3195066E+000  1.8414643E+004 
 8.3364172E+000  1.4558223E+004 
 8.3533278E+000  1.1204333E+004 
 8.3702383E+000  8.5038271E+003 
 8.3871489E+000  6.6581626E+003 
 8.4040585E+000  5.5222676E+003 
 8.4209690E+000  4.8687314E+003 
 8.4378796E+000  4.5642983E+003 
 8.4547901E+000  4.5235967E+003 
 8.4717007E+000  4.6573809E+003 
 8.4886103E+000  4.9280659E+003 
 8.5055208E+000  5.4185469E+003 
 8.5224314E+000  6.3344609E+003 
 8.5393419E+000  7.9251353E+003 
 8.5562525E+000  1.0386828E+004 
 8.5731630E+000  1.4246116E+004 
 8.5900726E+000  1.9449512E+004 
 8.6069832E+000  2.7686887E+004 
 8.6238937E+000  3.8345836E+004 
 8.6408043E+000  5.0103293E+004 
 8.6577148E+000  6.0214340E+004 
 8.6746244E+000  6.4862660E+004 
 8.6915350E+000  6.3109496E+004 
 8.7084455E+000  5.5955977E+004 
 8.7253561E+000  4.3750723E+004 
 8.7422667E+000  3.1778896E+004 
 8.7591772E+000  2.1842951E+004 
 8.7760868E+000  1.4880125E+004 
 8.7929974E+000  1.0379669E+004 
 8.8099079E+000  7.4464019E+003 
 8.8268185E+000  5.5381738E+003 
 8.8437290E+000  4.3003032E+003 
 8.8606386E+000  3.4768618E+003 
 8.8775492E+000  2.9512578E+003 
 8.8944597E+000  2.4757063E+003 
 8.9113703E+000  2.1647505E+003 
 8.9282808E+000  1.9066246E+003 
 8.9451904E+000  1.7052955E+003 
 8.9621010E+000  1.5819097E+003 
 8.9790115E+000  1.4460549E+003 
 8.9959221E+000  1.3080203E+003 
 9.0128326E+000  1.2226335E+003 
 9.0297432E+000  1.1541829E+003 
 9.0466528E+000  1.0921458E+003 
 9.0635633E+000  1.0859403E+003 
 9.0804739E+000  1.0277174E+003 
 9.0973845E+000  9.7850977E+002 
 9.1142950E+000  9.7840302E+002 
 9.1312046E+000  9.4831427E+002 
 9.1481152E+000  9.4937091E+002 
 9.1650257E+000  9.3404004E+002 
 9.1819363E+000  9.2313928E+002 
 9.1988468E+000  9.2978174E+002 
 9.2157564E+000  9.3884161E+002 
 9.2326670E+000  9.3928497E+002 
 9.2495775E+000  9.4455164E+002 
 9.2664881E+000  9.7959882E+002 
 9.2833986E+000  9.8720135E+002 
 9.3003092E+000  1.0015666E+003 
 9.3172188E+000  1.0672076E+003 
 9.3341293E+000  1.1451594E+003 
 9.3510399E+000  1.2262543E+003 
 9.3679504E+000  1.3141774E+003 
 9.3848610E+000  1.4284283E+003 
 9.4017706E+000  1.5762606E+003 
 9.4186811E+000  1.7457056E+003 
 9.4355917E+000  2.0118192E+003 
 9.4525023E+000  2.5042944E+003 
 9.4694128E+000  3.2233262E+003 
 9.4863224E+000  4.2609512E+003 
 9.5032330E+000  5.6076748E+003 
 9.5201435E+000  7.1547466E+003 
 9.5370541E+000  8.8349727E+003 
 9.5539646E+000  1.0405063E+004 
 9.5708752E+000  1.1648415E+004 
 9.5877848E+000  1.2280402E+004 
 9.6046953E+000  1.2086945E+004 
 9.6216059E+000  1.1184556E+004 
 9.6385164E+000  9.8586094E+003 
 9.6554270E+000  8.6359707E+003 
 9.6723366E+000  7.9025708E+003 
 9.6892471E+000  7.7343457E+003 
 9.7061577E+000  8.0298301E+003 
 9.7230682E+000  8.5801074E+003 
 9.7399788E+000  9.2624404E+003 
 9.7568893E+000  9.7623926E+003 
 9.7737989E+000  9.8619482E+003 
 9.7907095E+000  9.5893535E+003 
 9.8076200E+000  8.8808535E+003 
 9.8245306E+000  7.6498569E+003 
 9.8414412E+000  6.1660703E+003 
 9.8583508E+000  4.8333418E+003 
 9.8752613E+000  3.7820715E+003 
 9.8921719E+000  3.0396294E+003 
 9.9090824E+000  2.5122813E+003 
 9.9259930E+000  2.1620701E+003 
 9.9429026E+000  1.9398361E+003 
 9.9598131E+000  1.8008654E+003 
 9.9767237E+000  1.7494985E+003 
 9.9936342E+000  1.7622551E+003 
 1.0010545E+001  1.7494943E+003 
 1.0027455E+001  1.7104061E+003 
 1.0044365E+001  1.7129845E+003 
 1.0061275E+001  1.7330558E+003 
 1.0078186E+001  1.7737719E+003 
 1.0095097E+001  1.8136484E+003 
 1.0112007E+001  1.8480378E+003 
 1.0128917E+001  1.9215010E+003 
 1.0145827E+001  2.0239459E+003 
 1.0162738E+001  2.1295999E+003 
 1.0179648E+001  2.2921636E+003 
 1.0196559E+001  2.5002249E+003 
 1.0213469E+001  2.7463911E+003 
 1.0230379E+001  3.1479978E+003 
 1.0247290E+001  3.7296611E+003 
 1.0264200E+001  4.6349092E+003 
 1.0281111E+001  6.0927085E+003 
 1.0298021E+001  8.3594961E+003 
 1.0314931E+001  1.1728476E+004 
 1.0331841E+001  1.6570941E+004 
 1.0348752E+001  2.3013881E+004 
 1.0365663E+001  3.0786723E+004 
 1.0382573E+001  3.8465797E+004 
 1.0399483E+001  4.2536227E+004 
 1.0416393E+001  4.0737473E+004 
 1.0433304E+001  3.4409723E+004 
 1.0450214E+001  2.6707096E+004 
 1.0467125E+001  1.9416209E+004 
 1.0484035E+001  1.3800456E+004 
 1.0500945E+001  9.9312803E+003 
 1.0517856E+001  7.1663101E+003 
 1.0534766E+001  5.2199263E+003 
 1.0551677E+001  4.0223611E+003 
 1.0568587E+001  3.2508091E+003 
 1.0585497E+001  2.8010249E+003 
 1.0602407E+001  2.5373804E+003 
 1.0619318E+001  2.3353809E+003 
 1.0636229E+001  2.2048735E+003 
 1.0653139E+001  2.1025828E+003 
 1.0670049E+001  2.0154287E+003 
 1.0686959E+001  1.9549440E+003 
 1.0703870E+001  1.9258970E+003 
 1.0720780E+001  1.9334717E+003 
 1.0737691E+001  1.9826321E+003 
 1.0754601E+001  2.0433505E+003 
 1.0771511E+001  2.1020190E+003 
 1.0788422E+001  2.1684473E+003 
 1.0805332E+001  2.2082871E+003 
 1.0822243E+001  2.2579526E+003 
 1.0839153E+001  2.3026807E+003 
 1.0856063E+001  2.3610552E+003 
 1.0872973E+001  2.4191975E+003 
 1.0889884E+001  2.4470957E+003 
 1.0906795E+001  2.4621477E+003 
 1.0923705E+001  2.4959204E+003 
 1.0940615E+001  2.5247827E+003 
 1.0957525E+001  2.5360574E+003 
 1.0974436E+001  2.5980471E+003 
 1.0991346E+001  2.7806436E+003 
 1.1008257E+001  3.1316379E+003 
 1.1025167E+001  3.7378958E+003 
 1.1042077E+001  4.6708213E+003 
 1.1058988E+001  6.0087959E+003 
 1.1075898E+001  7.8552290E+003 
 1.1092809E+001  1.0259269E+004 
 1.1109719E+001  1.3183824E+004 
 1.1126629E+001  1.6165740E+004 
 1.1143539E+001  1.8309684E+004 
 1.1160450E+001  1.9139893E+004 
 1.1177361E+001  1.8385379E+004 
 1.1194271E+001  1.6353912E+004 
 1.1211181E+001  1.3699354E+004 
 1.1228091E+001  1.1098230E+004 
 1.1245002E+001  9.0091943E+003 
 1.1261912E+001  7.4305332E+003 
 1.1278823E+001  6.3017803E+003 
 1.1295733E+001  5.5830313E+003 
 1.1312643E+001  5.0483633E+003 
 1.1329554E+001  4.6649692E+003 
 1.1346464E+001  4.2982480E+003 
 1.1363375E+001  3.9148811E+003 
 1.1380285E+001  3.5973386E+003 
 1.1397195E+001  3.3807893E+003 
 1.1414105E+001  3.3185662E+003 
 1.1431016E+001  3.4667881E+003 
 1.1447927E+001  3.8400950E+003 
 1.1464837E+001  4.4466948E+003 
 1.1481747E+001  5.2493911E+003 
 1.1498657E+001  6.1747046E+003 
 1.1515568E+001  7.0921299E+003 
 1.1532478E+001  7.7067046E+003 
 1.1549389E+001  7.9031050E+003 
 1.1566299E+001  7.6224043E+003 
 1.1583209E+001  6.8474351E+003 
 1.1600120E+001  5.7321987E+003 
 1.1617030E+001  4.5653433E+003 
 1.1633941E+001  3.6000085E+003 
 1.1650851E+001  2.8762600E+003 
 1.1667761E+001  2.3510820E+003 
 1.1684671E+001  2.0381426E+003 
 1.1701582E+001  1.9294626E+003 
 1.1718493E+001  2.0676482E+003 
 1.1735403E+001  2.4591897E+003 
 1.1752314E+001  3.1550898E+003 
 1.1769223E+001  4.1559326E+003 
 1.1786134E+001  5.3912129E+003 
 1.1803044E+001  6.9164390E+003 
 1.1819955E+001  8.6510859E+003 
 1.1836865E+001  1.0312128E+004 
 1.1853775E+001  1.1528727E+004 
 1.1870686E+001  1.2126364E+004 
 1.1887596E+001  1.2572026E+004 
 1.1904507E+001  1.3476139E+004 
 1.1921417E+001  1.5086555E+004 
 1.1938327E+001  1.7542252E+004 
 1.1955237E+001  2.1177170E+004 
 1.1972148E+001  2.6514691E+004 
 1.1989058E+001  3.3316516E+004 
 1.2005969E+001  3.9938746E+004 
 1.2022880E+001  4.3234852E+004 
 1.2039789E+001  4.1034875E+004 
 1.2056700E+001  3.4498219E+004 
 1.2073610E+001  2.6594609E+004 
 1.2090521E+001  1.9563061E+004 
 1.2107431E+001  1.3843274E+004 
 1.2124341E+001  9.6311250E+003 
 1.2141252E+001  6.7978872E+003 
 1.2158162E+001  4.8687852E+003 
 1.2175073E+001  3.6012107E+003 
 1.2191983E+001  2.8443750E+003 
 1.2208893E+001  2.3600098E+003 
 1.2225803E+001  2.0189806E+003 
 1.2242714E+001  1.8022542E+003 
 1.2259624E+001  1.6650441E+003 
 1.2276535E+001  1.5792980E+003 
 1.2293446E+001  1.5221947E+003 
 1.2310355E+001  1.4979554E+003 
 1.2327266E+001  1.5069054E+003 
 1.2344176E+001  1.5714230E+003 
 1.2361087E+001  1.7204930E+003 
 1.2377997E+001  2.0061171E+003 
 1.2394907E+001  2.4917512E+003 
 1.2411818E+001  3.2585300E+003 
 1.2428728E+001  4.3760430E+003 
 1.2445639E+001  5.8618652E+003 
 1.2462549E+001  7.6952510E+003 
 1.2479459E+001  9.7048301E+003 
 1.2496369E+001  1.1499554E+004 
 1.2513280E+001  1.2582250E+004 
 1.2530190E+001  1.2565465E+004 
 1.2547101E+001  1.1389573E+004 
 1.2564012E+001  9.4657139E+003 
 1.2580921E+001  7.4593315E+003 
 1.2597832E+001  5.8282656E+003 
 1.2614742E+001  4.5661182E+003 
 1.2631653E+001  3.5912629E+003 
 1.2648563E+001  2.9368984E+003 
 1.2665473E+001  2.4990459E+003 
 1.2682384E+001  2.2168936E+003 
 1.2699294E+001  2.0158560E+003 
 1.2716205E+001  1.8336324E+003 
 1.2733115E+001  1.6475536E+003 
 1.2750025E+001  1.4566025E+003 
 1.2766935E+001  1.2789009E+003 
 1.2783846E+001  1.1432125E+003 
 1.2800756E+001  1.0582667E+003 
 1.2817667E+001  1.0147844E+003 
 1.2834578E+001  9.8927490E+002 
 1.2851487E+001  9.7422522E+002 
 1.2868398E+001  9.8092023E+002 
 1.2885308E+001  1.0030242E+003 
 1.2902219E+001  1.0392706E+003 
 1.2919129E+001  1.0769012E+003 
 1.2936039E+001  1.1183235E+003 
 1.2952950E+001  1.1666377E+003 
 1.2969860E+001  1.2369412E+003 
 1.2986771E+001  1.3703215E+003 
 1.3003681E+001  1.5678496E+003 
 1.3020592E+001  1.8369934E+003 
 1.3037501E+001  2.2241902E+003 
 1.3054412E+001  2.7782437E+003 
 1.3071322E+001  3.5299636E+003 
 1.3088233E+001  4.4413633E+003 
 1.3105144E+001  5.4750366E+003 
 1.3122053E+001  6.5359077E+003 
 1.3138964E+001  7.3898774E+003 
 1.3155874E+001  7.8983975E+003 
 1.3172785E+001  8.0233276E+003 
 1.3189695E+001  7.7504692E+003 
 1.3206605E+001  7.2398330E+003 
 1.3223516E+001  6.6413848E+003 
 1.3240426E+001  6.0632905E+003 
 1.3257337E+001  5.5664180E+003 
 1.3274247E+001  5.1464448E+003 
 1.3291158E+001  4.7928906E+003 
 1.3308067E+001  4.4656519E+003 
 1.3324978E+001  4.1282495E+003 
 1.3341888E+001  3.7438611E+003 
 1.3358799E+001  3.2861182E+003 
 1.3375710E+001  2.7861082E+003 
 1.3392619E+001  2.3089094E+003 
 1.3409530E+001  1.9064900E+003 
 1.3426440E+001  1.5854092E+003 
 1.3443351E+001  1.3524917E+003 
 1.3460261E+001  1.2072539E+003 
 1.3477171E+001  1.1220480E+003 
 1.3494081E+001  1.0715544E+003 
 1.3510992E+001  1.0352261E+003 
 1.3527903E+001  9.9617188E+002 
 1.3544813E+001  9.5849542E+002 
 1.3561724E+001  9.3266284E+002 
 1.3578633E+001  9.1625458E+002 
 1.3595544E+001  9.0163892E+002 
 1.3612454E+001  8.8801001E+002 
 1.3629365E+001  8.8407336E+002 
 1.3646276E+001  8.8797205E+002 
 1.3663185E+001  8.8384021E+002 
 1.3680096E+001  8.7486066E+002 
 1.3697006E+001  8.8099084E+002 
 1.3713917E+001  8.9609845E+002 
 1.3730827E+001  9.1369281E+002 
 1.3747737E+001  9.4656427E+002 
 1.3764647E+001  9.9236157E+002 
 1.3781558E+001  1.0452878E+003 
 1.3798469E+001  1.1000896E+003 
 1.3815379E+001  1.1601953E+003 
 1.3832290E+001  1.2246661E+003 
 1.3849199E+001  1.2718574E+003 
 1.3866110E+001  1.2963766E+003 
 1.3883020E+001  1.3035975E+003 
 1.3899931E+001  1.2828749E+003 
 1.3916842E+001  1.2342904E+003 
 1.3933751E+001  1.1737281E+003 
 1.3950662E+001  1.1137029E+003 
 1.3967572E+001  1.0650635E+003 
 1.3984483E+001  1.0310138E+003 
 1.4001393E+001  1.0089620E+003 
 1.4018304E+001  9.9599384E+002 
 1.4035213E+001  9.8995819E+002 
 1.4052124E+001  9.8660986E+002 
 1.4069035E+001  9.8128967E+002 
 1.4085945E+001  9.7570996E+002 
 1.4102856E+001  9.7512909E+002 
 1.4119765E+001  9.8290460E+002 
 1.4136676E+001  9.9246912E+002 
 1.4153586E+001  9.9890717E+002 
 1.4170497E+001  1.0032366E+003 
 1.4187407E+001  1.0185928E+003 
 1.4204317E+001  1.0505463E+003 
 1.4221228E+001  1.1036100E+003 
 1.4238138E+001  1.1884771E+003 
 1.4255049E+001  1.3029751E+003 
 1.4271959E+001  1.4438322E+003 
 1.4288870E+001  1.5972761E+003 
 1.4305779E+001  1.7328583E+003 
 1.4322690E+001  1.8448059E+003 
 1.4339601E+001  1.9131499E+003 
 1.4356511E+001  1.9099922E+003 
 1.4373422E+001  1.8344047E+003 
 1.4390331E+001  1.7112148E+003 
 1.4407242E+001  1.5712090E+003 
 1.4424152E+001  1.4181779E+003 
 1.4441063E+001  1.2689656E+003 
 1.4457973E+001  1.1476156E+003 
 1.4474883E+001  1.0603639E+003 
 1.4491794E+001  1.0085229E+003 
 1.4508704E+001  9.8189703E+002 
 1.4525615E+001  9.6959644E+002 
 1.4542525E+001  9.6450238E+002 
 1.4559436E+001  9.6108618E+002 
 1.4576345E+001  9.6239703E+002 
 1.4593256E+001  9.6726715E+002 
 1.4610167E+001  9.7080267E+002 
 1.4627077E+001  9.7353534E+002 
 1.4643988E+001  9.7437708E+002 
 1.4660897E+001  9.7889771E+002 
 1.4677808E+001  9.8219336E+002 
 1.4694718E+001  9.8761987E+002 
 1.4711629E+001  1.0064444E+003 
 1.4728539E+001  1.0336818E+003 
 1.4745449E+001  1.0658505E+003 
 1.4762360E+001  1.1052611E+003 
 1.4779270E+001  1.1554851E+003 
 1.4796181E+001  1.2138607E+003 
 1.4813091E+001  1.2714325E+003 
 1.4830002E+001  1.3211909E+003 
 1.4846911E+001  1.3596814E+003 
 1.4863822E+001  1.3769510E+003 
 1.4880733E+001  1.3751976E+003 
 1.4897643E+001  1.3607928E+003 
 1.4914554E+001  1.3308290E+003 
 1.4931463E+001  1.2830927E+003 
 1.4948374E+001  1.2282085E+003 
 1.4965284E+001  1.1815476E+003 
 1.4982195E+001  1.1477256E+003 
 1.4999105E+001  1.1298875E+003 
 1.5016016E+001  1.1284786E+003 
 1.5032926E+001  1.1533534E+003 
 1.5049836E+001  1.2221025E+003 
 1.5066747E+001  1.3482207E+003 
 1.5083657E+001  1.5425139E+003 
 1.5100568E+001  1.8019045E+003 
 1.5117477E+001  2.1097678E+003 
 1.5134388E+001  2.4507488E+003 
 1.5151299E+001  2.7948882E+003 
 1.5168209E+001  3.0906096E+003 
 1.5185120E+001  3.2905850E+003 
 1.5202029E+001  3.3514631E+003 
 1.5218940E+001  3.2297600E+003 
 1.5235850E+001  2.9166445E+003 
 1.5252761E+001  2.5182810E+003 
 1.5269671E+001  2.1604629E+003 
 1.5286582E+001  1.8868174E+003 
 1.5303492E+001  1.7051470E+003 
 1.5320402E+001  1.6086217E+003 
 1.5337313E+001  1.5815980E+003 
 1.5354223E+001  1.6064727E+003 
 1.5371134E+001  1.6520802E+003 
 1.5388043E+001  1.6887883E+003 
 1.5404954E+001  1.7075471E+003 
 1.5421865E+001  1.7043966E+003 
 1.5438775E+001  1.6961245E+003 
 1.5455686E+001  1.6995229E+003 
 1.5472595E+001  1.7292800E+003 
 1.5489506E+001  1.7996765E+003 
 1.5506416E+001  1.8920815E+003 
 1.5523327E+001  1.9755413E+003 
 1.5540237E+001  2.0449554E+003 
 1.5557148E+001  2.0981704E+003 
 1.5574058E+001  2.1075005E+003 
 1.5590968E+001  2.0585811E+003 
 1.5607879E+001  1.9595002E+003 
 1.5624789E+001  1.8216021E+003 
 1.5641700E+001  1.6635437E+003 
 1.5658609E+001  1.5095435E+003 
 1.5675520E+001  1.3780046E+003 
 1.5692430E+001  1.2786964E+003 
 1.5709341E+001  1.2130952E+003 
 1.5726252E+001  1.1775515E+003 
 1.5743161E+001  1.1644110E+003 
 1.5760072E+001  1.1643740E+003 
 1.5776982E+001  1.1777971E+003 
 1.5793893E+001  1.2037297E+003 
 1.5810803E+001  1.2549017E+003 
 1.5827714E+001  1.3399506E+003 
 1.5844624E+001  1.4524672E+003 
 1.5861534E+001  1.5917875E+003 
 1.5878445E+001  1.7585123E+003 
 1.5895355E+001  1.9440016E+003 
 1.5912266E+001  2.1309648E+003 
 1.5929175E+001  2.2840242E+003 
 1.5946086E+001  2.3542988E+003 
 1.5962996E+001  2.3410459E+003 
 1.5979907E+001  2.2942129E+003 
 1.5996818E+001  2.2467515E+003 
 1.6013727E+001  2.2062876E+003 
 1.6030638E+001  2.1805769E+003 
 1.6047548E+001  2.1818542E+003 
 1.6064459E+001  2.2185432E+003 
 1.6081369E+001  2.2836797E+003 
 1.6098280E+001  2.3621887E+003 
 1.6115191E+001  2.4196570E+003 
 1.6132101E+001  2.4131243E+003 
 1.6149012E+001  2.3384907E+003 
 1.6165920E+001  2.1988149E+003 
 1.6182831E+001  2.0095033E+003 
 1.6199741E+001  1.7920227E+003 
 1.6216652E+001  1.5863297E+003 
 1.6233562E+001  1.4207924E+003 
 1.6250473E+001  1.2909761E+003 
 1.6267384E+001  1.1917899E+003 
 1.6284294E+001  1.1259513E+003 
 1.6301205E+001  1.0863792E+003 
 1.6318115E+001  1.0566161E+003 
 1.6335024E+001  1.0316570E+003 
 1.6351934E+001  1.0155024E+003 
 1.6368845E+001  1.0077065E+003 
 1.6385756E+001  1.0054579E+003 
 1.6402666E+001  1.0085192E+003 
 1.6419577E+001  1.0143490E+003 
 1.6436487E+001  1.0228873E+003 
 1.6453398E+001  1.0411964E+003 
 1.6470308E+001  1.0759745E+003 
 1.6487219E+001  1.1291157E+003 
 1.6504129E+001  1.2045660E+003 
 1.6521038E+001  1.2955333E+003 
 1.6537949E+001  1.3761331E+003 
 1.6554859E+001  1.4382585E+003 
 1.6571770E+001  1.4768900E+003 
 1.6588680E+001  1.4879854E+003 
 1.6605591E+001  1.4746884E+003 
 1.6622501E+001  1.4429196E+003 
 1.6639412E+001  1.3969447E+003 
 1.6656322E+001  1.3492948E+003 
 1.6673233E+001  1.3172612E+003 
 1.6690144E+001  1.3103263E+003 
 1.6707052E+001  1.3346096E+003 
 1.6723963E+001  1.3694043E+003 
 1.6740873E+001  1.4007616E+003 
 1.6757784E+001  1.4127257E+003 
 1.6774694E+001  1.3916113E+003 
 1.6791605E+001  1.3350807E+003 
 1.6808516E+001  1.2517428E+003 
 1.6825426E+001  1.1606638E+003 
 1.6842337E+001  1.0834169E+003 
 1.6859247E+001  1.0381343E+003 
 1.6876158E+001  1.0360581E+003 
 1.6893066E+001  1.0780406E+003 
 1.6909977E+001  1.1518809E+003 
 1.6926888E+001  1.2429469E+003 
 1.6943798E+001  1.3396520E+003 
 1.6960709E+001  1.4182698E+003 
 1.6977619E+001  1.4683064E+003 
 1.6994530E+001  1.4994421E+003 
 1.7011440E+001  1.5251971E+003 
 1.7028351E+001  1.5547870E+003 
 1.7045261E+001  1.5971683E+003 
 1.7062170E+001  1.6623383E+003 
 1.7079081E+001  1.7395601E+003 
 1.7095991E+001  1.8178223E+003 
 1.7112902E+001  1.8762954E+003 
 1.7129812E+001  1.8688677E+003 
 1.7146723E+001  1.7835494E+003 
 1.7163633E+001  1.6445286E+003 
 1.7180544E+001  1.4740206E+003 
 1.7197454E+001  1.2985573E+003 
 1.7214365E+001  1.1439194E+003 
 1.7231276E+001  1.0188334E+003 
 1.7248184E+001  9.2686646E+002 
 1.7265095E+001  8.8068097E+002 
 1.7282005E+001  9.0003839E+002 
 1.7298916E+001  9.7946942E+002 
 1.7315826E+001  1.1137250E+003 
 1.7332737E+001  1.2971682E+003 
 1.7349648E+001  1.5049211E+003 
 1.7366558E+001  1.7087814E+003 
 1.7383469E+001  1.8822322E+003 
 1.7400379E+001  1.9933483E+003 
 1.7417290E+001  2.0179326E+003 
 1.7434198E+001  1.9503346E+003 
 1.7451109E+001  1.7970754E+003 
 1.7468019E+001  1.5940262E+003 
 1.7484930E+001  1.3846951E+003 
 1.7501841E+001  1.1889807E+003 
 1.7518751E+001  1.0324568E+003 
 1.7535662E+001  9.2320636E+002 
 1.7552572E+001  8.5560370E+002 
 1.7569483E+001  8.2200909E+002 
 1.7586393E+001  8.1778003E+002 
 1.7603302E+001  8.3826202E+002 
 1.7620213E+001  8.7607941E+002 
 1.7637123E+001  9.3426709E+002 
 1.7654034E+001  1.0086729E+003 
 1.7670944E+001  1.0885709E+003 
 1.7687855E+001  1.1573009E+003 
 1.7704765E+001  1.1995863E+003 
 1.7721676E+001  1.2084034E+003 
 1.7738586E+001  1.1833558E+003 
 1.7755497E+001  1.1264490E+003 
 1.7772408E+001  1.0486359E+003 
 1.7789316E+001  9.6469586E+002 
 1.7806227E+001  8.8598364E+002 
 1.7823137E+001  8.2966840E+002 
 1.7840048E+001  7.9980438E+002 
 1.7856958E+001  7.8949127E+002 
 1.7873869E+001  7.9723138E+002 
 1.7890779E+001  8.1424713E+002 
 1.7907690E+001  8.2569861E+002 
 1.7924601E+001  8.3171637E+002 
 1.7941511E+001  8.3491296E+002 
 1.7958422E+001  8.3419104E+002 
 1.7975330E+001  8.4644281E+002 
 1.7992241E+001  8.8516870E+002 
 1.8009151E+001  9.4082758E+002 
 1.8026062E+001  1.0096087E+003 
 1.8042973E+001  1.0791731E+003 
 1.8059883E+001  1.1373090E+003 
 1.8076794E+001  1.1760842E+003 
 1.8093704E+001  1.1879308E+003 
 1.8110615E+001  1.1658501E+003 
 1.8127525E+001  1.1132482E+003 
 1.8144436E+001  1.0414200E+003 
 1.8161345E+001  9.6307867E+002 
 1.8178255E+001  8.8743713E+002 
 1.8195166E+001  8.2436414E+002 
 1.8212076E+001  7.8464276E+002 
 1.8228987E+001  7.6322821E+002 
 1.8245897E+001  7.5699548E+002 
 1.8262808E+001  7.5762073E+002 
 1.8279718E+001  7.6507635E+002 
 1.8296629E+001  7.8109515E+002 
 1.8313540E+001  8.0502228E+002 
 1.8330448E+001  8.4818048E+002 
 1.8347359E+001  9.2290387E+002 
 1.8364269E+001  1.0304645E+003 
 1.8381180E+001  1.1787731E+003 
 1.8398090E+001  1.3626022E+003 
 1.8415001E+001  1.5487220E+003 
 1.8431911E+001  1.7059967E+003 
 1.8448822E+001  1.8095734E+003 
 1.8465733E+001  1.8377762E+003 
 1.8482643E+001  1.7930701E+003 
 1.8499554E+001  1.6787170E+003 
 1.8516462E+001  1.5004460E+003 
 1.8533373E+001  1.2961061E+003 
 1.8550283E+001  1.1128837E+003 
 1.8567194E+001  9.6707098E+002 
 1.8584105E+001  8.5657239E+002 
 1.8601015E+001  7.8000848E+002 
 1.8617926E+001  7.2803802E+002 
 1.8634836E+001  6.9343146E+002 
 1.8651747E+001  6.7280157E+002 
 1.8668657E+001  6.6683862E+002 
 1.8685568E+001  6.7244324E+002 
 1.8702477E+001  6.8586694E+002 
 1.8719387E+001  7.1286859E+002 
 1.8736298E+001  7.5734302E+002 
 1.8753208E+001  8.1938263E+002 
 1.8770119E+001  8.9792035E+002 
 1.8787029E+001  9.9100311E+002 
 1.8803940E+001  1.0920928E+003 
 1.8820850E+001  1.1751277E+003 
 1.8837761E+001  1.2318995E+003 
 1.8854671E+001  1.2587976E+003 
 1.8871580E+001  1.2507242E+003 
 1.8888491E+001  1.2098960E+003 
 1.8905401E+001  1.1392427E+003 
 1.8922312E+001  1.0418962E+003 
 1.8939222E+001  9.3897888E+002 
 1.8956133E+001  8.5350067E+002 
 1.8973043E+001  7.8798090E+002 
 1.8989954E+001  7.4266772E+002 
 1.9006865E+001  7.1790887E+002 
 1.9023775E+001  7.0718756E+002 
 1.9040686E+001  6.9888177E+002 
 1.9057594E+001  6.9188983E+002 
 1.9074505E+001  6.8478577E+002 
 1.9091415E+001  6.7394733E+002 
 1.9108326E+001  6.6161377E+002 
 1.9125237E+001  6.4820044E+002 
 1.9142147E+001  6.3868060E+002 
 1.9159058E+001  6.3510986E+002 
 1.9175968E+001  6.3580255E+002 
 1.9192879E+001  6.3746173E+002 
 1.9209789E+001  6.3740002E+002 
 1.9226700E+001  6.3800922E+002 
 1.9243608E+001  6.3969397E+002 
 1.9260519E+001  6.3805206E+002 
 1.9277430E+001  6.3604669E+002 
 1.9294340E+001  6.3696448E+002 
 1.9311251E+001  6.3599841E+002 
 1.9328161E+001  6.3422266E+002 
 1.9345072E+001  6.3927209E+002 
 1.9361982E+001  6.5344348E+002 
 1.9378893E+001  6.7123199E+002 
 1.9395803E+001  6.9577240E+002 
 1.9412714E+001  7.2905878E+002 
 1.9429623E+001  7.7287390E+002 
 1.9446533E+001  8.2909845E+002 
 1.9463444E+001  9.0666742E+002 
 1.9480354E+001  1.0055236E+003 
 1.9497265E+001  1.1246639E+003 
 1.9514175E+001  1.2755542E+003 
 1.9531086E+001  1.4467941E+003 
 1.9547997E+001  1.6194169E+003 
 1.9564907E+001  1.7683180E+003 
 1.9581818E+001  1.8701713E+003 
 1.9598726E+001  1.9095154E+003 
 1.9615637E+001  1.8859729E+003 
 1.9632547E+001  1.8054805E+003 
 1.9649458E+001  1.6948599E+003 
 1.9666368E+001  1.5842003E+003 
 1.9683279E+001  1.5024668E+003 
 1.9700190E+001  1.4598229E+003 
 1.9717100E+001  1.4364197E+003 
 1.9734011E+001  1.4394006E+003 
 1.9750921E+001  1.4547970E+003 
 1.9767832E+001  1.4593313E+003 
 1.9784740E+001  1.4327261E+003 
 1.9801651E+001  1.3701990E+003 
 1.9818562E+001  1.2738384E+003 
 1.9835472E+001  1.1539072E+003 
 1.9852383E+001  1.0346082E+003 
 1.9869293E+001  9.3963702E+002 
 1.9886204E+001  8.7890417E+002 
 1.9903114E+001  8.4505255E+002 
 1.9920025E+001  8.3012415E+002 
 1.9936935E+001  8.3138300E+002 
 1.9953846E+001  8.4517584E+002 
 1.9970755E+001  8.6917358E+002 
 1.9987665E+001  9.0840546E+002 
 2.0004576E+001  9.5478259E+002 
 2.0021486E+001  9.9974011E+002 
 2.0038397E+001  1.0438878E+003 
 2.0055307E+001  1.0848866E+003 
 2.0072218E+001  1.1093164E+003 
 2.0089128E+001  1.1106572E+003 
 2.0106039E+001  1.1016895E+003 
 2.0122950E+001  1.0814148E+003 
 2.0139860E+001  1.0591790E+003 
 2.0156769E+001  1.0486868E+003 
 2.0173679E+001  1.0541238E+003 
 2.0190590E+001  1.0721343E+003 
 2.0207500E+001  1.1057179E+003 
 2.0224411E+001  1.1640421E+003 
 2.0241322E+001  1.2327446E+003 
 2.0258232E+001  1.2794620E+003 
 2.0275143E+001  1.2978828E+003 
 2.0292053E+001  1.2925721E+003 
 2.0308964E+001  1.2618359E+003 
 2.0325872E+001  1.2197118E+003 
 2.0342783E+001  1.1813451E+003 
 2.0359694E+001  1.1436476E+003 
 2.0376604E+001  1.1038840E+003 
 2.0393515E+001  1.0730688E+003 
 2.0410425E+001  1.0520817E+003 
 2.0427336E+001  1.0250287E+003 
 2.0444246E+001  9.8937848E+002 
 2.0461157E+001  9.4792371E+002 
 2.0478067E+001  8.9706152E+002 
 2.0494978E+001  8.4606433E+002 
 2.0511887E+001  8.0611432E+002 
 2.0528797E+001  7.7745282E+002 
 2.0545708E+001  7.5594629E+002 
 2.0562618E+001  7.4373120E+002 
 2.0579529E+001  7.3874701E+002 
 2.0596439E+001  7.3571503E+002 
 2.0613350E+001  7.2833478E+002 
 2.0630260E+001  7.2171582E+002 
 2.0647171E+001  7.1982416E+002 
 2.0664082E+001  7.1240289E+002 
 2.0680992E+001  7.0503522E+002 
 2.0697901E+001  7.0149176E+002 
 2.0714811E+001  6.9812781E+002 
 2.0731722E+001  6.9657916E+002 
 2.0748632E+001  7.0519122E+002 
 2.0765543E+001  7.2017279E+002 
 2.0782454E+001  7.3540594E+002 
 2.0799364E+001  7.6190839E+002 
 2.0816275E+001  8.0972504E+002 
 2.0833185E+001  8.7125385E+002 
 2.0850096E+001  9.4404449E+002 
 2.0867004E+001  1.0423508E+003 
 2.0883915E+001  1.1668801E+003 
 2.0900826E+001  1.3007538E+003 
 2.0917736E+001  1.4292272E+003 
 2.0934647E+001  1.5462273E+003 
 2.0951557E+001  1.6381052E+003 
 2.0968468E+001  1.6837231E+003 
 2.0985378E+001  1.6779503E+003 
 2.1002289E+001  1.6155548E+003 
 2.1019199E+001  1.4940836E+003 
 2.1036110E+001  1.3440885E+003 
 2.1053019E+001  1.1981981E+003 
 2.1069929E+001  1.0676381E+003 
 2.1086840E+001  9.5675934E+002 
 2.1103750E+001  8.7160480E+002 
 2.1120661E+001  8.1464752E+002 
 2.1137571E+001  7.7622833E+002 
 2.1154482E+001  7.5112592E+002 
 2.1171392E+001  7.4356451E+002 
 2.1188303E+001  7.4354102E+002 
 2.1205214E+001  7.4105414E+002 
 2.1222124E+001  7.4212067E+002 
 2.1239033E+001  7.4868549E+002 
 2.1255943E+001  7.5340997E+002 
 2.1272854E+001  7.5538257E+002 
 2.1289764E+001  7.6013666E+002 
 2.1306675E+001  7.6477747E+002 
 2.1323586E+001  7.6078857E+002 
 2.1340496E+001  7.5109906E+002 
 2.1357407E+001  7.4411774E+002 
 2.1374317E+001  7.3928632E+002 
 2.1391228E+001  7.3483344E+002 
 2.1408138E+001  7.3544855E+002 
 2.1425047E+001  7.4337805E+002 
 2.1441957E+001  7.5652179E+002 
 2.1458868E+001  7.7681580E+002 
 2.1475779E+001  8.1130371E+002 
 2.1492689E+001  8.6486194E+002 
 2.1509600E+001  9.3268219E+002 
 2.1526510E+001  1.0099870E+003 
 2.1543421E+001  1.0964370E+003 
 2.1560331E+001  1.1716287E+003 
 2.1577242E+001  1.2176398E+003 
 2.1594151E+001  1.2416776E+003 
 2.1611061E+001  1.2444675E+003 
 2.1627972E+001  1.2167246E+003 
 2.1644882E+001  1.1662858E+003 
 2.1661793E+001  1.1138702E+003 
 2.1678703E+001  1.0594552E+003 
 2.1695614E+001  1.0048592E+003 
 2.1712524E+001  9.6674268E+002 
 2.1729435E+001  9.4808069E+002 
 2.1746346E+001  9.4067664E+002 
 2.1763256E+001  9.4131915E+002 
 2.1780165E+001  9.5365680E+002 
 2.1797075E+001  9.7368329E+002 
 2.1813986E+001  9.9650922E+002 
 2.1830896E+001  1.0226767E+003 
 2.1847807E+001  1.0481781E+003 
 2.1864717E+001  1.0703710E+003 
 2.1881628E+001  1.0869930E+003 
 2.1898539E+001  1.1010560E+003 
 2.1915449E+001  1.1228706E+003 
 2.1932360E+001  1.1531969E+003 
 2.1949270E+001  1.1897661E+003 
 2.1966179E+001  1.2405219E+003 
 2.1983089E+001  1.3106035E+003 
 2.2000000E+001  0.0000000E+000
