# Supplementary material for: Application of singular value decomposition analysis to time-dependent powder diffraction data of an in-situ photodimerization reaction
Source: J Synchrotron Radiat. 2014 Apr 2;21(Pt 3):554–60. doi: 10.1107/S1600577514004366 (PMC4333817; doi:10.1107/S1600577514004366)
Supplement: Supplementary file 1 [file s-21-00554-sup1.zip › 1cha/1chai_19.chi]

 3.5000501E+000  0.0000000E+000 
 3.5169604E+000  3.4166060E+003 
 3.5338709E+000  3.3166370E+003 
 3.5507813E+000  2.1070757E+003 
 3.5676916E+000  2.2114463E+003 
 3.5846019E+000  2.1253259E+003 
 3.6015124E+000  1.7945833E+003 
 3.6184227E+000  2.3810220E+003 
 3.6353331E+000  2.8412705E+003 
 3.6522434E+000  2.8655276E+003 
 3.6691539E+000  3.7882925E+003 
 3.6860642E+000  4.2558833E+003 
 3.7029746E+000  4.3941875E+003 
 3.7198849E+000  4.7878247E+003 
 3.7367954E+000  4.5746958E+003 
 3.7537057E+000  4.5550518E+003 
 3.7706161E+000  4.7151772E+003 
 3.7875264E+000  4.3046626E+003 
 3.8044369E+000  4.1746958E+003 
 3.8213472E+000  4.7915200E+003 
 3.8382576E+000  4.6585669E+003 
 3.8551679E+000  5.4984668E+003 
 3.8720784E+000  5.6677744E+003 
 3.8889887E+000  7.0176963E+003 
 3.9058990E+000  9.0507666E+003 
 3.9228094E+000  1.1916748E+004 
 3.9397199E+000  1.5133049E+004 
 3.9566302E+000  1.9179912E+004 
 3.9735405E+000  2.3129533E+004 
 3.9904509E+000  2.6449771E+004 
 4.0073614E+000  2.9053281E+004 
 4.0242715E+000  2.9724023E+004 
 4.0411820E+000  2.9093830E+004 
 4.0580926E+000  2.8410803E+004 
 4.0750027E+000  2.5463939E+004 
 4.0919132E+000  2.2793998E+004 
 4.1088238E+000  1.8949348E+004 
 4.1257339E+000  1.5617700E+004 
 4.1426444E+000  1.2801929E+004 
 4.1595545E+000  1.0168785E+004 
 4.1764650E+000  7.9296201E+003 
 4.1933756E+000  6.5236792E+003 
 4.2102857E+000  5.7704033E+003 
 4.2271962E+000  4.4897690E+003 
 4.2441068E+000  3.7126650E+003 
 4.2610168E+000  3.0587083E+003 
 4.2779274E+000  2.9921313E+003 
 4.2948375E+000  2.7654180E+003 
 4.3117480E+000  2.7843333E+003 
 4.3286586E+000  2.6336230E+003 
 4.3455687E+000  2.4611631E+003 
 4.3624792E+000  2.4818762E+003 
 4.3793898E+000  2.4304846E+003 
 4.3962998E+000  2.2443040E+003 
 4.4132104E+000  2.3971257E+003 
 4.4301205E+000  2.6199194E+003 
 4.4470310E+000  2.1191155E+003 
 4.4639416E+000  2.0874792E+003 
 4.4808517E+000  2.2670930E+003 
 4.4977622E+000  1.9596876E+003 
 4.5146728E+000  2.0153429E+003 
 4.5315828E+000  2.1575476E+003 
 4.5484934E+000  2.0714272E+003 
 4.5654039E+000  2.1833228E+003 
 4.5823140E+000  2.3984084E+003 
 4.5992246E+000  2.1982239E+003 
 4.6161346E+000  2.3219854E+003 
 4.6330452E+000  2.3009177E+003 
 4.6499557E+000  2.1135115E+003 
 4.6668658E+000  1.9732229E+003 
 4.6837764E+000  1.9411637E+003 
 4.7006869E+000  2.0178046E+003 
 4.7175970E+000  2.1487903E+003 
 4.7345076E+000  2.2932310E+003 
 4.7514176E+000  2.4145405E+003 
 4.7683282E+000  2.4082607E+003 
 4.7852387E+000  2.2250300E+003 
 4.8021488E+000  2.2369741E+003 
 4.8190594E+000  1.9773877E+003 
 4.8359699E+000  1.8919917E+003 
 4.8528800E+000  2.0106567E+003 
 4.8697906E+000  2.1792061E+003 
 4.8867006E+000  2.2592947E+003 
 4.9036112E+000  2.1972991E+003 
 4.9205217E+000  2.1208445E+003 
 4.9374318E+000  2.2139773E+003 
 4.9543424E+000  2.2739727E+003 
 4.9712529E+000  1.9489447E+003 
 4.9881630E+000  2.1692786E+003 
 5.0050735E+000  1.9031908E+003 
 5.0219836E+000  1.9571074E+003 
 5.0388942E+000  1.9445477E+003 
 5.0558047E+000  1.8993785E+003 
 5.0727148E+000  1.7914341E+003 
 5.0896254E+000  1.7329315E+003 
 5.1065359E+000  1.6306359E+003 
 5.1234460E+000  1.5053533E+003 
 5.1403565E+000  1.6098517E+003 
 5.1572666E+000  1.4533027E+003 
 5.1741772E+000  1.3600604E+003 
 5.1910877E+000  1.5765044E+003 
 5.2079978E+000  1.3565544E+003 
 5.2249084E+000  1.3784325E+003 
 5.2418189E+000  1.2735309E+003 
 5.2587290E+000  1.2252418E+003 
 5.2756395E+000  1.3324476E+003 
 5.2925496E+000  1.4079266E+003 
 5.3094602E+000  1.3880342E+003 
 5.3263707E+000  1.4254680E+003 
 5.3432808E+000  1.3800460E+003 
 5.3601913E+000  1.2101041E+003 
 5.3771019E+000  1.3178835E+003 
 5.3940120E+000  1.5114452E+003 
 5.4109225E+000  1.8542268E+003 
 5.4278326E+000  2.1326265E+003 
 5.4447432E+000  2.4204182E+003 
 5.4616537E+000  2.8708279E+003 
 5.4785638E+000  3.4902131E+003 
 5.4954743E+000  4.2760083E+003 
 5.5123849E+000  5.3918208E+003 
 5.5292950E+000  6.8926475E+003 
 5.5462055E+000  8.5717666E+003 
 5.5631161E+000  1.1269342E+004 
 5.5800261E+000  1.4119101E+004 
 5.5969367E+000  1.7611992E+004 
 5.6138468E+000  2.0611637E+004 
 5.6307573E+000  2.2670387E+004 
 5.6476679E+000  2.3547814E+004 
 5.6645780E+000  2.2733258E+004 
 5.6814885E+000  2.0165258E+004 
 5.6983991E+000  1.6770422E+004 
 5.7153091E+000  1.3346781E+004 
 5.7322197E+000  9.9494434E+003 
 5.7491298E+000  7.5298145E+003 
 5.7660403E+000  5.5611948E+003 
 5.7829509E+000  4.1888359E+003 
 5.7998610E+000  3.3778254E+003 
 5.8167715E+000  2.8762881E+003 
 5.8336821E+000  2.7045461E+003 
 5.8505921E+000  2.9995410E+003 
 5.8675027E+000  3.7682471E+003 
 5.8844128E+000  5.0789028E+003 
 5.9013233E+000  7.1057861E+003 
 5.9182339E+000  9.4128975E+003 
 5.9351439E+000  1.3206867E+004 
 5.9520545E+000  1.6716738E+004 
 5.9689651E+000  2.1082182E+004 
 5.9858751E+000  2.4737498E+004 
 6.0027857E+000  2.6280885E+004 
 6.0196958E+000  2.5900965E+004 
 6.0366063E+000  2.3815422E+004 
 6.0535169E+000  2.0259914E+004 
 6.0704269E+000  1.6333088E+004 
 6.0873375E+000  1.2801800E+004 
 6.1042480E+000  9.8162207E+003 
 6.1211581E+000  7.5802339E+003 
 6.1380687E+000  6.0635454E+003 
 6.1549788E+000  4.8012549E+003 
 6.1718893E+000  4.1737041E+003 
 6.1887999E+000  3.7382722E+003 
 6.2057099E+000  3.3240320E+003 
 6.2226205E+000  2.9396382E+003 
 6.2395310E+000  2.5860474E+003 
 6.2564411E+000  2.3006997E+003 
 6.2733517E+000  2.0222350E+003 
 6.2902617E+000  1.9233378E+003 
 6.3071723E+000  1.6893185E+003 
 6.3240829E+000  1.6379277E+003 
 6.3409929E+000  1.7837882E+003 
 6.3579035E+000  1.9391982E+003 
 6.3748140E+000  2.1429893E+003 
 6.3917241E+000  2.4848718E+003 
 6.4086347E+000  3.1197979E+003 
 6.4255447E+000  4.1787627E+003 
 6.4424553E+000  5.8795615E+003 
 6.4593658E+000  8.5831787E+003 
 6.4762759E+000  1.2234202E+004 
 6.4931865E+000  1.8774023E+004 
 6.5100970E+000  2.6907895E+004 
 6.5270071E+000  3.5088578E+004 
 6.5439177E+000  4.4788586E+004 
 6.5608277E+000  5.0791082E+004 
 6.5777383E+000  5.2196031E+004 
 6.5946488E+000  4.9150770E+004 
 6.6115589E+000  4.1497207E+004 
 6.6284695E+000  3.1329469E+004 
 6.6453800E+000  2.1288377E+004 
 6.6622901E+000  1.4316017E+004 
 6.6792006E+000  1.0316695E+004 
 6.6961112E+000  7.3366016E+003 
 6.7130213E+000  5.6058096E+003 
 6.7299318E+000  4.5013071E+003 
 6.7468419E+000  3.8340925E+003 
 6.7637525E+000  3.4983723E+003 
 6.7806630E+000  3.3210593E+003 
 6.7975731E+000  3.2633423E+003 
 6.8144836E+000  3.4152166E+003 
 6.8313942E+000  3.8015078E+003 
 6.8483043E+000  4.5332212E+003 
 6.8652148E+000  5.1423818E+003 
 6.8821249E+000  6.1270234E+003 
 6.8990355E+000  6.9290952E+003 
 6.9159460E+000  7.6105771E+003 
 6.9328561E+000  8.0864717E+003 
 6.9497666E+000  8.0885596E+003 
 6.9666772E+000  7.5525840E+003 
 6.9835873E+000  6.6315161E+003 
 7.0004978E+000  5.4856787E+003 
 7.0174079E+000  4.3096265E+003 
 7.0343184E+000  3.3025586E+003 
 7.0512290E+000  2.5016672E+003 
 7.0681391E+000  1.9190961E+003 
 7.0850496E+000  1.5823793E+003 
 7.1019602E+000  1.3786549E+003 
 7.1188703E+000  1.3255872E+003 
 7.1357808E+000  1.3044780E+003 
 7.1526909E+000  1.2959402E+003 
 7.1696014E+000  1.3320363E+003 
 7.1865120E+000  1.3340203E+003 
 7.2034221E+000  1.3036969E+003 
 7.2203326E+000  1.3460109E+003 
 7.2372432E+000  1.3360371E+003 
 7.2541533E+000  1.2470646E+003 
 7.2710638E+000  1.2242666E+003 
 7.2879739E+000  1.1916304E+003 
 7.3048844E+000  1.1595732E+003 
 7.3217950E+000  1.1750370E+003 
 7.3387051E+000  1.1282925E+003 
 7.3556156E+000  1.0535596E+003 
 7.3725262E+000  1.0945836E+003 
 7.3894362E+000  1.0680505E+003 
 7.4063468E+000  1.0503656E+003 
 7.4232569E+000  1.0942346E+003 
 7.4401674E+000  1.1059459E+003 
 7.4570780E+000  1.1234564E+003 
 7.4739881E+000  1.1309720E+003 
 7.4908986E+000  1.1432020E+003 
 7.5078092E+000  1.2165880E+003 
 7.5247192E+000  1.3183650E+003 
 7.5416298E+000  1.3397000E+003 
 7.5585399E+000  1.3363669E+003 
 7.5754504E+000  1.4755458E+003 
 7.5923610E+000  1.5574108E+003 
 7.6092710E+000  1.6466106E+003 
 7.6261816E+000  1.7309385E+003 
 7.6430922E+000  1.8131479E+003 
 7.6600022E+000  1.9619967E+003 
 7.6769128E+000  2.1936594E+003 
 7.6938233E+000  2.4881438E+003 
 7.7107334E+000  2.8502793E+003 
 7.7276440E+000  3.2724712E+003 
 7.7445540E+000  3.7415232E+003 
 7.7614646E+000  4.2885991E+003 
 7.7783751E+000  5.0375327E+003 
 7.7952852E+000  6.4964995E+003 
 7.8121958E+000  8.6525625E+003 
 7.8291063E+000  1.1937996E+004 
 7.8460164E+000  1.7108574E+004 
 7.8629270E+000  2.4171982E+004 
 7.8798370E+000  3.4442078E+004 
 7.8967476E+000  4.8091980E+004 
 7.9136581E+000  6.3463148E+004 
 7.9305682E+000  7.6162656E+004 
 7.9474788E+000  8.0422547E+004 
 7.9643893E+000  7.6284063E+004 
 7.9812994E+000  6.3931148E+004 
 7.9982100E+000  4.9528203E+004 
 8.0151205E+000  3.8135125E+004 
 8.0320311E+000  2.8081018E+004 
 8.0489407E+000  2.0406918E+004 
 8.0658512E+000  1.5028252E+004 
 8.0827618E+000  1.1386914E+004 
 8.0996723E+000  9.0722773E+003 
 8.1165829E+000  7.6683540E+003 
 8.1334925E+000  7.1990825E+003 
 8.1504030E+000  7.5673208E+003 
 8.1673136E+000  8.4201123E+003 
 8.1842241E+000  1.0025828E+004 
 8.2011347E+000  1.2208985E+004 
 8.2180443E+000  1.5134241E+004 
 8.2349548E+000  1.8136615E+004 
 8.2518654E+000  2.0970656E+004 
 8.2687759E+000  2.3047125E+004 
 8.2856865E+000  2.3478422E+004 
 8.3025970E+000  2.1900805E+004 
 8.3195066E+000  1.8678639E+004 
 8.3364172E+000  1.4770714E+004 
 8.3533278E+000  1.1263318E+004 
 8.3702383E+000  8.5697568E+003 
 8.3871489E+000  6.6974707E+003 
 8.4040585E+000  5.5813408E+003 
 8.4209690E+000  4.9736602E+003 
 8.4378796E+000  4.6729097E+003 
 8.4547901E+000  4.6243301E+003 
 8.4717007E+000  4.7666074E+003 
 8.4886103E+000  5.0170503E+003 
 8.5055208E+000  5.4826733E+003 
 8.5224314E+000  6.4419224E+003 
 8.5393419E+000  8.0963315E+003 
 8.5562525E+000  1.0562111E+004 
 8.5731630E+000  1.4360962E+004 
 8.5900726E+000  1.9591662E+004 
 8.6069832E+000  2.7913605E+004 
 8.6238937E+000  3.8576711E+004 
 8.6408043E+000  5.0354281E+004 
 8.6577148E+000  6.0739898E+004 
 8.6746244E+000  6.5774305E+004 
 8.6915350E+000  6.4036723E+004 
 8.7084455E+000  5.6691734E+004 
 8.7253561E+000  4.4529980E+004 
 8.7422667E+000  3.2361074E+004 
 8.7591772E+000  2.2215891E+004 
 8.7760868E+000  1.5095997E+004 
 8.7929974E+000  1.0489277E+004 
 8.8099079E+000  7.5177065E+003 
 8.8268185E+000  5.6140840E+003 
 8.8437290E+000  4.3739980E+003 
 8.8606386E+000  3.5265415E+003 
 8.8775492E+000  2.9813340E+003 
 8.8944597E+000  2.5139570E+003 
 8.9113703E+000  2.2164177E+003 
 8.9282808E+000  2.0055385E+003 
 8.9451904E+000  1.7963350E+003 
 8.9621010E+000  1.6241494E+003 
 8.9790115E+000  1.4684166E+003 
 8.9959221E+000  1.3406619E+003 
 9.0128326E+000  1.2530920E+003 
 9.0297432E+000  1.1668790E+003 
 9.0466528E+000  1.0756005E+003 
 9.0635633E+000  1.0306432E+003 
 9.0804739E+000  1.0027345E+003 
 9.0973845E+000  1.0159321E+003 
 9.1142950E+000  1.0581294E+003 
 9.1312046E+000  1.0225725E+003 
 9.1481152E+000  9.6573755E+002 
 9.1650257E+000  9.0337616E+002 
 9.1819363E+000  8.5817957E+002 
 9.1988468E+000  8.5918738E+002 
 9.2157564E+000  8.9891101E+002 
 9.2326670E+000  9.2238928E+002 
 9.2495775E+000  9.2608453E+002 
 9.2664881E+000  9.7447437E+002 
 9.2833986E+000  1.0086783E+003 
 9.3003092E+000  1.0478640E+003 
 9.3172188E+000  1.1234160E+003 
 9.3341293E+000  1.2238728E+003 
 9.3510399E+000  1.2881509E+003 
 9.3679504E+000  1.3508552E+003 
 9.3848610E+000  1.4622549E+003 
 9.4017706E+000  1.5946154E+003 
 9.4186811E+000  1.7337694E+003 
 9.4355917E+000  1.9809316E+003 
 9.4525023E+000  2.4268926E+003 
 9.4694128E+000  3.1317490E+003 
 9.4863224E+000  4.1434414E+003 
 9.5032330E+000  5.4623599E+003 
 9.5201435E+000  7.0140835E+003 
 9.5370541E+000  8.8025625E+003 
 9.5539646E+000  1.0413475E+004 
 9.5708752E+000  1.1658176E+004 
 9.5877848E+000  1.2330074E+004 
 9.6046953E+000  1.2194659E+004 
 9.6216059E+000  1.1350026E+004 
 9.6385164E+000  1.0040792E+004 
 9.6554270E+000  8.8647275E+003 
 9.6723366E+000  8.0513110E+003 
 9.6892471E+000  7.8777119E+003 
 9.7061577E+000  8.1231328E+003 
 9.7230682E+000  8.6039570E+003 
 9.7399788E+000  9.2104004E+003 
 9.7568893E+000  9.7582852E+003 
 9.7737989E+000  9.9852451E+003 
 9.7907095E+000  9.7153232E+003 
 9.8076200E+000  8.9356484E+003 
 9.8245306E+000  7.7163359E+003 
 9.8414412E+000  6.2848857E+003 
 9.8583508E+000  4.9564736E+003 
 9.8752613E+000  3.8554080E+003 
 9.8921719E+000  3.0888552E+003 
 9.9090824E+000  2.5049524E+003 
 9.9259930E+000  2.1135933E+003 
 9.9429026E+000  1.8917501E+003 
 9.9598131E+000  1.7697775E+003 
 9.9767237E+000  1.7250248E+003 
 9.9936342E+000  1.7251740E+003 
 1.0010545E+001  1.7140066E+003 
 1.0027455E+001  1.7006370E+003 
 1.0044365E+001  1.7225361E+003 
 1.0061275E+001  1.7400071E+003 
 1.0078186E+001  1.7574879E+003 
 1.0095097E+001  1.8030563E+003 
 1.0112007E+001  1.8481039E+003 
 1.0128917E+001  1.9333875E+003 
 1.0145827E+001  2.0541067E+003 
 1.0162738E+001  2.1658320E+003 
 1.0179648E+001  2.3165161E+003 
 1.0196559E+001  2.5213630E+003 
 1.0213469E+001  2.7780730E+003 
 1.0230379E+001  3.1665923E+003 
 1.0247290E+001  3.7581458E+003 
 1.0264200E+001  4.6497041E+003 
 1.0281111E+001  6.0706323E+003 
 1.0298021E+001  8.3123389E+003 
 1.0314931E+001  1.1719119E+004 
 1.0331841E+001  1.6574807E+004 
 1.0348752E+001  2.2967758E+004 
 1.0365663E+001  3.0853775E+004 
 1.0382573E+001  3.8828813E+004 
 1.0399483E+001  4.3195414E+004 
 1.0416393E+001  4.1751789E+004 
 1.0433304E+001  3.5521840E+004 
 1.0450214E+001  2.7742521E+004 
 1.0467125E+001  2.0216645E+004 
 1.0484035E+001  1.4375649E+004 
 1.0500945E+001  1.0319837E+004 
 1.0517856E+001  7.4063901E+003 
 1.0534766E+001  5.3827744E+003 
 1.0551677E+001  4.1313696E+003 
 1.0568587E+001  3.3020952E+003 
 1.0585497E+001  2.8087488E+003 
 1.0602407E+001  2.5327695E+003 
 1.0619318E+001  2.3300017E+003 
 1.0636229E+001  2.1781223E+003 
 1.0653139E+001  2.0504675E+003 
 1.0670049E+001  1.9670391E+003 
 1.0686959E+001  1.9051947E+003 
 1.0703870E+001  1.8695956E+003 
 1.0720780E+001  1.8709600E+003 
 1.0737691E+001  1.8741882E+003 
 1.0754601E+001  1.8752511E+003 
 1.0771511E+001  1.9061084E+003 
 1.0788422E+001  1.9859852E+003 
 1.0805332E+001  2.0405038E+003 
 1.0822243E+001  2.1029004E+003 
 1.0839153E+001  2.1636636E+003 
 1.0856063E+001  2.2287937E+003 
 1.0872973E+001  2.2804492E+003 
 1.0889884E+001  2.3008767E+003 
 1.0906795E+001  2.3060425E+003 
 1.0923705E+001  2.3327659E+003 
 1.0940615E+001  2.3791816E+003 
 1.0957525E+001  2.4245339E+003 
 1.0974436E+001  2.5379390E+003 
 1.0991346E+001  2.7435581E+003 
 1.1008257E+001  3.0693000E+003 
 1.1025167E+001  3.6491963E+003 
 1.1042077E+001  4.5819463E+003 
 1.1058988E+001  5.9316260E+003 
 1.1075898E+001  7.7906465E+003 
 1.1092809E+001  1.0192244E+004 
 1.1109719E+001  1.3130283E+004 
 1.1126629E+001  1.6181503E+004 
 1.1143539E+001  1.8417365E+004 
 1.1160450E+001  1.9386281E+004 
 1.1177361E+001  1.8730197E+004 
 1.1194271E+001  1.6745266E+004 
 1.1211181E+001  1.4050662E+004 
 1.1228091E+001  1.1342267E+004 
 1.1245002E+001  9.1349209E+003 
 1.1261912E+001  7.4650425E+003 
 1.1278823E+001  6.2636284E+003 
 1.1295733E+001  5.4885576E+003 
 1.1312643E+001  4.9176182E+003 
 1.1329554E+001  4.5066387E+003 
 1.1346464E+001  4.1593906E+003 
 1.1363375E+001  3.8078279E+003 
 1.1380285E+001  3.5081118E+003 
 1.1397195E+001  3.3162117E+003 
 1.1414105E+001  3.2852637E+003 
 1.1431016E+001  3.4598813E+003 
 1.1447927E+001  3.8481230E+003 
 1.1464837E+001  4.4611997E+003 
 1.1481747E+001  5.2706016E+003 
 1.1498657E+001  6.2123711E+003 
 1.1515568E+001  7.1705352E+003 
 1.1532478E+001  7.8378120E+003 
 1.1549389E+001  8.0527344E+003 
 1.1566299E+001  7.7548188E+003 
 1.1583209E+001  6.9596455E+003 
 1.1600120E+001  5.8415371E+003 
 1.1617030E+001  4.6644419E+003 
 1.1633941E+001  3.6612715E+003 
 1.1650851E+001  2.8965530E+003 
 1.1667761E+001  2.3636765E+003 
 1.1684671E+001  2.0753059E+003 
 1.1701582E+001  1.9851086E+003 
 1.1718493E+001  2.1284478E+003 
 1.1735403E+001  2.5423545E+003 
 1.1752314E+001  3.2535251E+003 
 1.1769223E+001  4.2553740E+003 
 1.1786134E+001  5.4977207E+003 
 1.1803044E+001  7.0093066E+003 
 1.1819955E+001  8.7152119E+003 
 1.1836865E+001  1.0389290E+004 
 1.1853775E+001  1.1646635E+004 
 1.1870686E+001  1.2323189E+004 
 1.1887596E+001  1.2880019E+004 
 1.1904507E+001  1.3792454E+004 
 1.1921417E+001  1.5398935E+004 
 1.1938327E+001  1.7885080E+004 
 1.1955237E+001  2.1526957E+004 
 1.1972148E+001  2.6839141E+004 
 1.1989058E+001  3.3671109E+004 
 1.2005969E+001  4.0445621E+004 
 1.2022880E+001  4.4019324E+004 
 1.2039789E+001  4.2117473E+004 
 1.2056700E+001  3.5593488E+004 
 1.2073610E+001  2.7467441E+004 
 1.2090521E+001  2.0250988E+004 
 1.2107431E+001  1.4286012E+004 
 1.2124341E+001  9.9331523E+003 
 1.2141252E+001  7.0033247E+003 
 1.2158162E+001  5.0250806E+003 
 1.2175073E+001  3.7233931E+003 
 1.2191983E+001  2.9239832E+003 
 1.2208893E+001  2.4261733E+003 
 1.2225803E+001  2.0890469E+003 
 1.2242714E+001  1.8606665E+003 
 1.2259624E+001  1.7130975E+003 
 1.2276535E+001  1.6089338E+003 
 1.2293446E+001  1.5440137E+003 
 1.2310355E+001  1.5242172E+003 
 1.2327266E+001  1.5337604E+003 
 1.2344176E+001  1.5865913E+003 
 1.2361087E+001  1.7309166E+003 
 1.2377997E+001  2.0143969E+003 
 1.2394907E+001  2.4966321E+003 
 1.2411818E+001  3.2652253E+003 
 1.2428728E+001  4.3772061E+003 
 1.2445639E+001  5.8861650E+003 
 1.2462549E+001  7.8028071E+003 
 1.2479459E+001  9.8820166E+003 
 1.2496369E+001  1.1704322E+004 
 1.2513280E+001  1.2816144E+004 
 1.2530190E+001  1.2834806E+004 
 1.2547101E+001  1.1692724E+004 
 1.2564012E+001  9.7869434E+003 
 1.2580921E+001  7.7678374E+003 
 1.2597832E+001  6.0826436E+003 
 1.2614742E+001  4.7456636E+003 
 1.2631653E+001  3.7067126E+003 
 1.2648563E+001  3.0074575E+003 
 1.2665473E+001  2.5486687E+003 
 1.2682384E+001  2.2493909E+003 
 1.2699294E+001  2.0347844E+003 
 1.2716205E+001  1.8502466E+003 
 1.2733115E+001  1.6703361E+003 
 1.2750025E+001  1.4845525E+003 
 1.2766935E+001  1.3158083E+003 
 1.2783846E+001  1.1863356E+003 
 1.2800756E+001  1.0927891E+003 
 1.2817667E+001  1.0398700E+003 
 1.2834578E+001  1.0137850E+003 
 1.2851487E+001  1.0050341E+003 
 1.2868398E+001  1.0160406E+003 
 1.2885308E+001  1.0344802E+003 
 1.2902219E+001  1.0523331E+003 
 1.2919129E+001  1.0641373E+003 
 1.2936039E+001  1.0927844E+003 
 1.2952950E+001  1.1501796E+003 
 1.2969860E+001  1.2408259E+003 
 1.2986771E+001  1.3875369E+003 
 1.3003681E+001  1.5783853E+003 
 1.3020592E+001  1.8503679E+003 
 1.3037501E+001  2.2461316E+003 
 1.3054412E+001  2.7862786E+003 
 1.3071322E+001  3.5328364E+003 
 1.3088233E+001  4.4482202E+003 
 1.3105144E+001  5.4941934E+003 
 1.3122053E+001  6.5802798E+003 
 1.3138964E+001  7.4696284E+003 
 1.3155874E+001  7.9942876E+003 
 1.3172785E+001  8.1190630E+003 
 1.3189695E+001  7.8400918E+003 
 1.3206605E+001  7.3281782E+003 
 1.3223516E+001  6.7546484E+003 
 1.3240426E+001  6.1783057E+003 
 1.3257337E+001  5.6685674E+003 
 1.3274247E+001  5.2457661E+003 
 1.3291158E+001  4.8776318E+003 
 1.3308067E+001  4.5363027E+003 
 1.3324978E+001  4.2115352E+003 
 1.3341888E+001  3.8359048E+003 
 1.3358799E+001  3.3539414E+003 
 1.3375710E+001  2.8314729E+003 
 1.3392619E+001  2.3448149E+003 
 1.3409530E+001  1.9316876E+003 
 1.3426440E+001  1.6101998E+003 
 1.3443351E+001  1.3725736E+003 
 1.3460261E+001  1.2110687E+003 
 1.3477171E+001  1.1119124E+003 
 1.3494081E+001  1.0521130E+003 
 1.3510992E+001  1.0084142E+003 
 1.3527903E+001  9.7486340E+002 
 1.3544813E+001  9.5452905E+002 
 1.3561724E+001  9.4331348E+002 
 1.3578633E+001  9.3378839E+002 
 1.3595544E+001  9.2179340E+002 
 1.3612454E+001  9.1372223E+002 
 1.3629365E+001  9.0815979E+002 
 1.3646276E+001  8.9814752E+002 
 1.3663185E+001  8.8867389E+002 
 1.3680096E+001  8.8334991E+002 
 1.3697006E+001  8.8264673E+002 
 1.3713917E+001  8.8876166E+002 
 1.3730827E+001  9.1383337E+002 
 1.3747737E+001  9.4701318E+002 
 1.3764647E+001  9.8297455E+002 
 1.3781558E+001  1.0335791E+003 
 1.3798469E+001  1.0870630E+003 
 1.3815379E+001  1.1450768E+003 
 1.3832290E+001  1.2055474E+003 
 1.3849199E+001  1.2504603E+003 
 1.3866110E+001  1.2742897E+003 
 1.3883020E+001  1.2886230E+003 
 1.3899931E+001  1.2831859E+003 
 1.3916842E+001  1.2442911E+003 
 1.3933751E+001  1.1815675E+003 
 1.3950662E+001  1.1150289E+003 
 1.3967572E+001  1.0599193E+003 
 1.3984483E+001  1.0194863E+003 
 1.4001393E+001  9.9317017E+002 
 1.4018304E+001  9.8176715E+002 
 1.4035213E+001  9.8295013E+002 
 1.4052124E+001  9.8254736E+002 
 1.4069035E+001  9.8029218E+002 
 1.4085945E+001  9.8533081E+002 
 1.4102856E+001  9.8346820E+002 
 1.4119765E+001  9.7104950E+002 
 1.4136676E+001  9.7151678E+002 
 1.4153586E+001  9.8331952E+002 
 1.4170497E+001  9.9157440E+002 
 1.4187407E+001  1.0100882E+003 
 1.4204317E+001  1.0439259E+003 
 1.4221228E+001  1.0963802E+003 
 1.4238138E+001  1.1795393E+003 
 1.4255049E+001  1.2931570E+003 
 1.4271959E+001  1.4300112E+003 
 1.4288870E+001  1.5830731E+003 
 1.4305779E+001  1.7217015E+003 
 1.4322690E+001  1.8358792E+003 
 1.4339601E+001  1.9096356E+003 
 1.4356511E+001  1.9073839E+003 
 1.4373422E+001  1.8335553E+003 
 1.4390331E+001  1.7122966E+003 
 1.4407242E+001  1.5665835E+003 
 1.4424152E+001  1.4169127E+003 
 1.4441063E+001  1.2805208E+003 
 1.4457973E+001  1.1632748E+003 
 1.4474883E+001  1.0705831E+003 
 1.4491794E+001  1.0134424E+003 
 1.4508704E+001  9.8157458E+002 
 1.4525615E+001  9.6011676E+002 
 1.4542525E+001  9.5314355E+002 
 1.4559436E+001  9.5753876E+002 
 1.4576345E+001  9.5826233E+002 
 1.4593256E+001  9.5169421E+002 
 1.4610167E+001  9.4745972E+002 
 1.4627077E+001  9.4656525E+002 
 1.4643988E+001  9.4557300E+002 
 1.4660897E+001  9.5258350E+002 
 1.4677808E+001  9.6248151E+002 
 1.4694718E+001  9.7064136E+002 
 1.4711629E+001  9.8533063E+002 
 1.4728539E+001  1.0075012E+003 
 1.4745449E+001  1.0366571E+003 
 1.4762360E+001  1.0757026E+003 
 1.4779270E+001  1.1278318E+003 
 1.4796181E+001  1.1889772E+003 
 1.4813091E+001  1.2467203E+003 
 1.4830002E+001  1.2973708E+003 
 1.4846911E+001  1.3436761E+003 
 1.4863822E+001  1.3735546E+003 
 1.4880733E+001  1.3792747E+003 
 1.4897643E+001  1.3571071E+003 
 1.4914554E+001  1.3129855E+003 
 1.4931463E+001  1.2616316E+003 
 1.4948374E+001  1.2104363E+003 
 1.4965284E+001  1.1638060E+003 
 1.4982195E+001  1.1297186E+003 
 1.4999105E+001  1.1198295E+003 
 1.5016016E+001  1.1320206E+003 
 1.5032926E+001  1.1642197E+003 
 1.5049836E+001  1.2301975E+003 
 1.5066747E+001  1.3498854E+003 
 1.5083657E+001  1.5356914E+003 
 1.5100568E+001  1.7861740E+003 
 1.5117477E+001  2.0891677E+003 
 1.5134388E+001  2.4300105E+003 
 1.5151299E+001  2.7830178E+003 
 1.5168209E+001  3.0942244E+003 
 1.5185120E+001  3.3003679E+003 
 1.5202029E+001  3.3595608E+003 
 1.5218940E+001  3.2362642E+003 
 1.5235850E+001  2.9265476E+003 
 1.5252761E+001  2.5298687E+003 
 1.5269671E+001  2.1682019E+003 
 1.5286582E+001  1.8909784E+003 
 1.5303492E+001  1.7106967E+003 
 1.5320402E+001  1.6144973E+003 
 1.5337313E+001  1.5802778E+003 
 1.5354223E+001  1.5978143E+003 
 1.5371134E+001  1.6435465E+003 
 1.5388043E+001  1.6916807E+003 
 1.5404954E+001  1.7245465E+003 
 1.5421865E+001  1.7301892E+003 
 1.5438775E+001  1.7167593E+003 
 1.5455686E+001  1.7067195E+003 
 1.5472595E+001  1.7252701E+003 
 1.5489506E+001  1.7867604E+003 
 1.5506416E+001  1.8759963E+003 
 1.5523327E+001  1.9677533E+003 
 1.5540237E+001  2.0532668E+003 
 1.5557148E+001  2.1193723E+003 
 1.5574058E+001  2.1335264E+003 
 1.5590968E+001  2.0828853E+003 
 1.5607879E+001  1.9838932E+003 
 1.5624789E+001  1.8432297E+003 
 1.5641700E+001  1.6804761E+003 
 1.5658609E+001  1.5247660E+003 
 1.5675520E+001  1.3888696E+003 
 1.5692430E+001  1.2839307E+003 
 1.5709341E+001  1.2159991E+003 
 1.5726252E+001  1.1759559E+003 
 1.5743161E+001  1.1549075E+003 
 1.5760072E+001  1.1544725E+003 
 1.5776982E+001  1.1723011E+003 
 1.5793893E+001  1.2013573E+003 
 1.5810803E+001  1.2542559E+003 
 1.5827714E+001  1.3327631E+003 
 1.5844624E+001  1.4434603E+003 
 1.5861534E+001  1.5902134E+003 
 1.5878445E+001  1.7653101E+003 
 1.5895355E+001  1.9562322E+003 
 1.5912266E+001  2.1386729E+003 
 1.5929175E+001  2.2850728E+003 
 1.5946086E+001  2.3614756E+003 
 1.5962996E+001  2.3575454E+003 
 1.5979907E+001  2.3190918E+003 
 1.5996818E+001  2.2738450E+003 
 1.6013727E+001  2.2280754E+003 
 1.6030638E+001  2.1934714E+003 
 1.6047548E+001  2.1890398E+003 
 1.6064459E+001  2.2284280E+003 
 1.6081369E+001  2.3029824E+003 
 1.6098280E+001  2.3920532E+003 
 1.6115191E+001  2.4535193E+003 
 1.6132101E+001  2.4483906E+003 
 1.6149012E+001  2.3761494E+003 
 1.6165920E+001  2.2294387E+003 
 1.6182831E+001  2.0352802E+003 
 1.6199741E+001  1.8160736E+003 
 1.6216652E+001  1.6050365E+003 
 1.6233562E+001  1.4338491E+003 
 1.6250473E+001  1.2993877E+003 
 1.6267384E+001  1.1941506E+003 
 1.6284294E+001  1.1196456E+003 
 1.6301205E+001  1.0730621E+003 
 1.6318115E+001  1.0445381E+003 
 1.6335024E+001  1.0260067E+003 
 1.6351934E+001  1.0117289E+003 
 1.6368845E+001  1.0006495E+003 
 1.6385756E+001  9.8839020E+002 
 1.6402666E+001  9.8070837E+002 
 1.6419577E+001  9.7978705E+002 
 1.6436487E+001  9.9041974E+002 
 1.6453398E+001  1.0203214E+003 
 1.6470308E+001  1.0680494E+003 
 1.6487219E+001  1.1288655E+003 
 1.6504129E+001  1.2003989E+003 
 1.6521038E+001  1.2827780E+003 
 1.6537949E+001  1.3619716E+003 
 1.6554859E+001  1.4256421E+003 
 1.6571770E+001  1.4636589E+003 
 1.6588680E+001  1.4719095E+003 
 1.6605591E+001  1.4538724E+003 
 1.6622501E+001  1.4197057E+003 
 1.6639412E+001  1.3787859E+003 
 1.6656322E+001  1.3383785E+003 
 1.6673233E+001  1.3102222E+003 
 1.6690144E+001  1.3069639E+003 
 1.6707052E+001  1.3322775E+003 
 1.6723963E+001  1.3713367E+003 
 1.6740873E+001  1.4100262E+003 
 1.6757784E+001  1.4279071E+003 
 1.6774694E+001  1.4074890E+003 
 1.6791605E+001  1.3499968E+003 
 1.6808516E+001  1.2677482E+003 
 1.6825426E+001  1.1758521E+003 
 1.6842337E+001  1.0926102E+003 
 1.6859247E+001  1.0389163E+003 
 1.6876158E+001  1.0296945E+003 
 1.6893066E+001  1.0686873E+003 
 1.6909977E+001  1.1454253E+003 
 1.6926888E+001  1.2399009E+003 
 1.6943798E+001  1.3378052E+003 
 1.6960709E+001  1.4169456E+003 
 1.6977619E+001  1.4671146E+003 
 1.6994530E+001  1.4999918E+003 
 1.7011440E+001  1.5240867E+003 
 1.7028351E+001  1.5495284E+003 
 1.7045261E+001  1.5932986E+003 
 1.7062170E+001  1.6576729E+003 
 1.7079081E+001  1.7336627E+003 
 1.7095991E+001  1.8145225E+003 
 1.7112902E+001  1.8774689E+003 
 1.7129812E+001  1.8821941E+003 
 1.7146723E+001  1.8130897E+003 
 1.7163633E+001  1.6785674E+003 
 1.7180544E+001  1.5043457E+003 
 1.7197454E+001  1.3220619E+003 
 1.7214365E+001  1.1576001E+003 
 1.7231276E+001  1.0306415E+003 
 1.7248184E+001  9.4271027E+002 
 1.7265095E+001  8.9745062E+002 
 1.7282005E+001  9.1627618E+002 
 1.7298916E+001  9.9088965E+002 
 1.7315826E+001  1.1156057E+003 
 1.7332737E+001  1.2887438E+003 
 1.7349648E+001  1.4879818E+003 
 1.7366558E+001  1.6923640E+003 
 1.7383469E+001  1.8740660E+003 
 1.7400379E+001  1.9961814E+003 
 1.7417290E+001  2.0359952E+003 
 1.7434198E+001  1.9852518E+003 
 1.7451109E+001  1.8440422E+003 
 1.7468019E+001  1.6401002E+003 
 1.7484930E+001  1.4273699E+003 
 1.7501841E+001  1.2290959E+003 
 1.7518751E+001  1.0638147E+003 
 1.7535662E+001  9.4267230E+002 
 1.7552572E+001  8.6232727E+002 
 1.7569483E+001  8.1767230E+002 
 1.7586393E+001  8.0816547E+002 
 1.7603302E+001  8.2730157E+002 
 1.7620213E+001  8.6612903E+002 
 1.7637123E+001  9.2971960E+002 
 1.7654034E+001  1.0125929E+003 
 1.7670944E+001  1.0945356E+003 
 1.7687855E+001  1.1595428E+003 
 1.7704765E+001  1.2033195E+003 
 1.7721676E+001  1.2146781E+003 
 1.7738586E+001  1.1857629E+003 
 1.7755497E+001  1.1245006E+003 
 1.7772408E+001  1.0483003E+003 
 1.7789316E+001  9.6739014E+002 
 1.7806227E+001  8.9175214E+002 
 1.7823137E+001  8.3718762E+002 
 1.7840048E+001  8.0498663E+002 
 1.7856958E+001  7.9658020E+002 
 1.7873869E+001  8.0441418E+002 
 1.7890779E+001  8.1934540E+002 
 1.7907690E+001  8.3294861E+002 
 1.7924601E+001  8.4424005E+002 
 1.7941511E+001  8.5036798E+002 
 1.7958422E+001  8.5285712E+002 
 1.7975330E+001  8.6631482E+002 
 1.7992241E+001  8.9815338E+002 
 1.8009151E+001  9.4601941E+002 
 1.8026062E+001  1.0072384E+003 
 1.8042973E+001  1.0753795E+003 
 1.8059883E+001  1.1360924E+003 
 1.8076794E+001  1.1793650E+003 
 1.8093704E+001  1.1971896E+003 
 1.8110615E+001  1.1744003E+003 
 1.8127525E+001  1.1169474E+003 
 1.8144436E+001  1.0445187E+003 
 1.8161345E+001  9.6520911E+002 
 1.8178255E+001  8.8864960E+002 
 1.8195166E+001  8.2750696E+002 
 1.8212076E+001  7.8785217E+002 
 1.8228987E+001  7.6621136E+002 
 1.8245897E+001  7.5753931E+002 
 1.8262808E+001  7.5656256E+002 
 1.8279718E+001  7.6034155E+002 
 1.8296629E+001  7.7200757E+002 
 1.8313540E+001  7.9890723E+002 
 1.8330448E+001  8.5001813E+002 
 1.8347359E+001  9.3149176E+002 
 1.8364269E+001  1.0463485E+003 
 1.8381180E+001  1.1978920E+003 
 1.8398090E+001  1.3766071E+003 
 1.8415001E+001  1.5596492E+003 
 1.8431911E+001  1.7188262E+003 
 1.8448822E+001  1.8218503E+003 
 1.8465733E+001  1.8519930E+003 
 1.8482643E+001  1.8077123E+003 
 1.8499554E+001  1.6941362E+003 
 1.8516462E+001  1.5212137E+003 
 1.8533373E+001  1.3219133E+003 
 1.8550283E+001  1.1409904E+003 
 1.8567194E+001  9.8783685E+002 
 1.8584105E+001  8.6435962E+002 
 1.8601015E+001  7.7933313E+002 
 1.8617926E+001  7.2243164E+002 
 1.8634836E+001  6.8565802E+002 
 1.8651747E+001  6.6440967E+002 
 1.8668657E+001  6.5623669E+002 
 1.8685568E+001  6.6008362E+002 
 1.8702477E+001  6.7375659E+002 
 1.8719387E+001  7.0156940E+002 
 1.8736298E+001  7.4901617E+002 
 1.8753208E+001  8.1316919E+002 
 1.8770119E+001  8.9234131E+002 
 1.8787029E+001  9.8995172E+002 
 1.8803940E+001  1.0950343E+003 
 1.8820850E+001  1.1797969E+003 
 1.8837761E+001  1.2396331E+003 
 1.8854671E+001  1.2684528E+003 
 1.8871580E+001  1.2605846E+003 
 1.8888491E+001  1.2187115E+003 
 1.8905401E+001  1.1457452E+003 
 1.8922312E+001  1.0480510E+003 
 1.8939222E+001  9.4190314E+002 
 1.8956133E+001  8.5174402E+002 
 1.8973043E+001  7.8512372E+002 
 1.8989954E+001  7.3813123E+002 
 1.9006865E+001  7.1499872E+002 
 1.9023775E+001  7.0664557E+002 
 1.9040686E+001  7.0022894E+002 
 1.9057594E+001  6.9517047E+002 
 1.9074505E+001  6.9054218E+002 
 1.9091415E+001  6.8028662E+002 
 1.9108326E+001  6.6586328E+002 
 1.9125237E+001  6.5111835E+002 
 1.9142147E+001  6.3610291E+002 
 1.9159058E+001  6.2333978E+002 
 1.9175968E+001  6.1785303E+002 
 1.9192879E+001  6.1720636E+002 
 1.9209789E+001  6.1762561E+002 
 1.9226700E+001  6.2226984E+002 
 1.9243608E+001  6.2839349E+002 
 1.9260519E+001  6.2995929E+002 
 1.9277430E+001  6.3332324E+002 
 1.9294340E+001  6.4043036E+002 
 1.9311251E+001  6.4144080E+002 
 1.9328161E+001  6.3843732E+002 
 1.9345072E+001  6.4239984E+002 
 1.9361982E+001  6.5502032E+002 
 1.9378893E+001  6.6998810E+002 
 1.9395803E+001  6.9240625E+002 
 1.9412714E+001  7.2618268E+002 
 1.9429623E+001  7.6877460E+002 
 1.9446533E+001  8.2200995E+002 
 1.9463444E+001  8.9969696E+002 
 1.9480354E+001  1.0064993E+003 
 1.9497265E+001  1.1357225E+003 
 1.9514175E+001  1.2883678E+003 
 1.9531086E+001  1.4573320E+003 
 1.9547997E+001  1.6256794E+003 
 1.9564907E+001  1.7748970E+003 
 1.9581818E+001  1.8837963E+003 
 1.9598726E+001  1.9280795E+003 
 1.9615637E+001  1.9048939E+003 
 1.9632547E+001  1.8312305E+003 
 1.9649458E+001  1.7293051E+003 
 1.9666368E+001  1.6154965E+003 
 1.9683279E+001  1.5267163E+003 
 1.9700190E+001  1.4792251E+003 
 1.9717100E+001  1.4505511E+003 
 1.9734011E+001  1.4469902E+003 
 1.9750921E+001  1.4592140E+003 
 1.9767832E+001  1.4674802E+003 
 1.9784740E+001  1.4448112E+003 
 1.9801651E+001  1.3822784E+003 
 1.9818562E+001  1.2874880E+003 
 1.9835472E+001  1.1745117E+003 
 1.9852383E+001  1.0604976E+003 
 1.9869293E+001  9.6293774E+002 
 1.9886204E+001  8.9398517E+002 
 1.9903114E+001  8.4951501E+002 
 1.9920025E+001  8.2660419E+002 
 1.9936935E+001  8.2836755E+002 
 1.9953846E+001  8.5003577E+002 
 1.9970755E+001  8.7830457E+002 
 1.9987665E+001  9.1374823E+002 
 2.0004576E+001  9.5836707E+002 
 2.0021486E+001  1.0027602E+003 
 2.0038397E+001  1.0454877E+003 
 2.0055307E+001  1.0898254E+003 
 2.0072218E+001  1.1196980E+003 
 2.0089128E+001  1.1245061E+003 
 2.0106039E+001  1.1157673E+003 
 2.0122950E+001  1.0983214E+003 
 2.0139860E+001  1.0770095E+003 
 2.0156769E+001  1.0647333E+003 
 2.0173679E+001  1.0691354E+003 
 2.0190590E+001  1.0867133E+003 
 2.0207500E+001  1.1194470E+003 
 2.0224411E+001  1.1705864E+003 
 2.0241322E+001  1.2288375E+003 
 2.0258232E+001  1.2715577E+003 
 2.0275143E+001  1.2911389E+003 
 2.0292053E+001  1.2893281E+003 
 2.0308964E+001  1.2610864E+003 
 2.0325872E+001  1.2235979E+003 
 2.0342783E+001  1.1910823E+003 
 2.0359694E+001  1.1558759E+003 
 2.0376604E+001  1.1165875E+003 
 2.0393515E+001  1.0899247E+003 
 2.0410425E+001  1.0711246E+003 
 2.0427336E+001  1.0386595E+003 
 2.0444246E+001  9.9683148E+002 
 2.0461157E+001  9.5353851E+002 
 2.0478067E+001  9.0306012E+002 
 2.0494978E+001  8.5021307E+002 
 2.0511887E+001  8.0762109E+002 
 2.0528797E+001  7.7700311E+002 
 2.0545708E+001  7.5272546E+002 
 2.0562618E+001  7.3538806E+002 
 2.0579529E+001  7.2859717E+002 
 2.0596439E+001  7.2840027E+002 
 2.0613350E+001  7.2346155E+002 
 2.0630260E+001  7.2107550E+002 
 2.0647171E+001  7.2280768E+002 
 2.0664082E+001  7.1692621E+002 
 2.0680992E+001  7.1070142E+002 
 2.0697901E+001  7.0708405E+002 
 2.0714811E+001  7.0299915E+002 
 2.0731722E+001  6.9679645E+002 
 2.0748632E+001  6.9925836E+002 
 2.0765543E+001  7.1254590E+002 
 2.0782454E+001  7.2973999E+002 
 2.0799364E+001  7.5723621E+002 
 2.0816275E+001  8.0273749E+002 
 2.0833185E+001  8.6383862E+002 
 2.0850096E+001  9.4080109E+002 
 2.0867004E+001  1.0415011E+003 
 2.0883915E+001  1.1632985E+003 
 2.0900826E+001  1.2969297E+003 
 2.0917736E+001  1.4330996E+003 
 2.0934647E+001  1.5575472E+003 
 2.0951557E+001  1.6539719E+003 
 2.0968468E+001  1.7053855E+003 
 2.0985378E+001  1.6980829E+003 
 2.1002289E+001  1.6343763E+003 
 2.1019199E+001  1.5186349E+003 
 2.1036110E+001  1.3678008E+003 
 2.1053019E+001  1.2174506E+003 
 2.1069929E+001  1.0847170E+003 
 2.1086840E+001  9.7025226E+002 
 2.1103750E+001  8.8058112E+002 
 2.1120661E+001  8.2008160E+002 
 2.1137571E+001  7.7835712E+002 
 2.1154482E+001  7.5001465E+002 
 2.1171392E+001  7.3873895E+002 
 2.1188303E+001  7.3644501E+002 
 2.1205214E+001  7.3383826E+002 
 2.1222124E+001  7.3613013E+002 
 2.1239033E+001  7.4426697E+002 
 2.1255943E+001  7.4942224E+002 
 2.1272854E+001  7.5119940E+002 
 2.1289764E+001  7.5598383E+002 
 2.1306675E+001  7.6269952E+002 
 2.1323586E+001  7.5861786E+002 
 2.1340496E+001  7.4718964E+002 
 2.1357407E+001  7.3913409E+002 
 2.1374317E+001  7.3497021E+002 
 2.1391228E+001  7.3153192E+002 
 2.1408138E+001  7.3111920E+002 
 2.1425047E+001  7.3873309E+002 
 2.1441957E+001  7.5143109E+002 
 2.1458868E+001  7.7166522E+002 
 2.1475779E+001  8.0541998E+002 
 2.1492689E+001  8.5790094E+002 
 2.1509600E+001  9.2537665E+002 
 2.1526510E+001  1.0046605E+003 
 2.1543421E+001  1.0915497E+003 
 2.1560331E+001  1.1689189E+003 
 2.1577242E+001  1.2210059E+003 
 2.1594151E+001  1.2479470E+003 
 2.1611061E+001  1.2515287E+003 
 2.1627972E+001  1.2259729E+003 
 2.1644882E+001  1.1762853E+003 
 2.1661793E+001  1.1169600E+003 
 2.1678703E+001  1.0563076E+003 
 2.1695614E+001  1.0011159E+003 
 2.1712524E+001  9.6393005E+002 
 2.1729435E+001  9.4724725E+002 
 2.1746346E+001  9.4191956E+002 
 2.1763256E+001  9.4277069E+002 
 2.1780165E+001  9.5332275E+002 
 2.1797075E+001  9.7141437E+002 
 2.1813986E+001  9.9237128E+002 
 2.1830896E+001  1.0173899E+003 
 2.1847807E+001  1.0440610E+003 
 2.1864717E+001  1.0701772E+003 
 2.1881628E+001  1.0912434E+003 
 2.1898539E+001  1.1072767E+003 
 2.1915449E+001  1.1299720E+003 
 2.1932360E+001  1.1572833E+003 
 2.1949270E+001  1.1906368E+003 
 2.1966179E+001  1.2425013E+003 
 2.1983089E+001  1.3142621E+003 
 2.2000000E+001  0.0000000E+000
