# Supplementary material for: Application of singular value decomposition analysis to time-dependent powder diffraction data of an in-situ photodimerization reaction
Source: J Synchrotron Radiat. 2014 Apr 2;21(Pt 3):554–60. doi: 10.1107/S1600577514004366 (PMC4333817; doi:10.1107/S1600577514004366)
Supplement: Supplementary file 1 [file s-21-00554-sup1.zip › 1cha/1chai_13.chi]

 3.5000501E+000  0.0000000E+000 
 3.5169604E+000  3.8000889E+003 
 3.5338709E+000  3.5393638E+003 
 3.5507813E+000  2.2763708E+003 
 3.5676916E+000  2.5183347E+003 
 3.5846019E+000  2.8674917E+003 
 3.6015124E+000  2.5863516E+003 
 3.6184227E+000  2.9123020E+003 
 3.6353331E+000  3.4192185E+003 
 3.6522434E+000  3.0925183E+003 
 3.6691539E+000  3.2943003E+003 
 3.6860642E+000  4.0684683E+003 
 3.7029746E+000  3.7278521E+003 
 3.7198849E+000  4.7638462E+003 
 3.7367954E+000  5.1583354E+003 
 3.7537057E+000  5.0638594E+003 
 3.7706161E+000  5.2148511E+003 
 3.7875264E+000  4.9901318E+003 
 3.8044369E+000  4.9112080E+003 
 3.8213472E+000  5.4140952E+003 
 3.8382576E+000  5.2013589E+003 
 3.8551679E+000  5.6147046E+003 
 3.8720784E+000  5.7282637E+003 
 3.8889887E+000  6.7214478E+003 
 3.9058990E+000  8.9104111E+003 
 3.9228094E+000  1.1792633E+004 
 3.9397199E+000  1.5426806E+004 
 3.9566302E+000  1.9666629E+004 
 3.9735405E+000  2.3358225E+004 
 3.9904509E+000  2.6341594E+004 
 4.0073614E+000  2.8625020E+004 
 4.0242715E+000  2.8811627E+004 
 4.0411820E+000  2.7690588E+004 
 4.0580926E+000  2.7503521E+004 
 4.0750027E+000  2.3583254E+004 
 4.0919132E+000  2.1193859E+004 
 4.1088238E+000  1.7380244E+004 
 4.1257339E+000  1.3890386E+004 
 4.1426444E+000  1.1256089E+004 
 4.1595545E+000  8.9569590E+003 
 4.1764650E+000  7.2890977E+003 
 4.1933756E+000  6.5419199E+003 
 4.2102857E+000  5.6699185E+003 
 4.2271962E+000  4.6002139E+003 
 4.2441068E+000  4.1222275E+003 
 4.2610168E+000  3.3859976E+003 
 4.2779274E+000  3.0948794E+003 
 4.2948375E+000  2.9010708E+003 
 4.3117480E+000  2.7419656E+003 
 4.3286586E+000  2.8355835E+003 
 4.3455687E+000  2.9510789E+003 
 4.3624792E+000  2.9738691E+003 
 4.3793898E+000  2.8302192E+003 
 4.3962998E+000  2.3947451E+003 
 4.4132104E+000  2.5207896E+003 
 4.4301205E+000  2.4556599E+003 
 4.4470310E+000  1.9310356E+003 
 4.4639416E+000  2.3467441E+003 
 4.4808517E+000  2.4934849E+003 
 4.4977622E+000  2.2686160E+003 
 4.5146728E+000  2.3762891E+003 
 4.5315828E+000  2.4400605E+003 
 4.5484934E+000  2.2898157E+003 
 4.5654039E+000  2.3119690E+003 
 4.5823140E+000  2.2750220E+003 
 4.5992246E+000  1.9044680E+003 
 4.6161346E+000  2.2692834E+003 
 4.6330452E+000  2.1709185E+003 
 4.6499557E+000  2.2307957E+003 
 4.6668658E+000  2.3366890E+003 
 4.6837764E+000  2.1322747E+003 
 4.7006869E+000  2.0661445E+003 
 4.7175970E+000  2.2014031E+003 
 4.7345076E+000  2.3450999E+003 
 4.7514176E+000  2.4532781E+003 
 4.7683282E+000  2.4722686E+003 
 4.7852387E+000  2.2637183E+003 
 4.8021488E+000  2.2572334E+003 
 4.8190594E+000  2.1823098E+003 
 4.8359699E+000  2.2337673E+003 
 4.8528800E+000  2.2573459E+003 
 4.8697906E+000  2.3586362E+003 
 4.8867006E+000  2.4299102E+003 
 4.9036112E+000  2.3923494E+003 
 4.9205217E+000  2.4285034E+003 
 4.9374318E+000  2.5762708E+003 
 4.9543424E+000  2.4431865E+003 
 4.9712529E+000  2.1336738E+003 
 4.9881630E+000  2.3135469E+003 
 5.0050735E+000  2.0171010E+003 
 5.0219836E+000  1.9562351E+003 
 5.0388942E+000  1.9468024E+003 
 5.0558047E+000  1.9031493E+003 
 5.0727148E+000  1.7950298E+003 
 5.0896254E+000  1.7664102E+003 
 5.1065359E+000  1.6955685E+003 
 5.1234460E+000  1.5723313E+003 
 5.1403565E+000  1.6585474E+003 
 5.1572666E+000  1.5037347E+003 
 5.1741772E+000  1.2463704E+003 
 5.1910877E+000  1.4146240E+003 
 5.2079978E+000  1.1859683E+003 
 5.2249084E+000  1.2774171E+003 
 5.2418189E+000  1.3060160E+003 
 5.2587290E+000  1.3565933E+003 
 5.2756395E+000  1.4756415E+003 
 5.2925496E+000  1.4729742E+003 
 5.3094602E+000  1.3913220E+003 
 5.3263707E+000  1.4507897E+003 
 5.3432808E+000  1.3354475E+003 
 5.3601913E+000  1.3902222E+003 
 5.3771019E+000  1.6009581E+003 
 5.3940120E+000  1.7019784E+003 
 5.4109225E+000  1.8398743E+003 
 5.4278326E+000  1.8747119E+003 
 5.4447432E+000  2.1614580E+003 
 5.4616537E+000  2.6243745E+003 
 5.4785638E+000  3.1074224E+003 
 5.4954743E+000  3.8607693E+003 
 5.5123849E+000  5.0976602E+003 
 5.5292950E+000  6.4380732E+003 
 5.5462055E+000  8.0648027E+003 
 5.5631161E+000  1.0400995E+004 
 5.5800261E+000  1.2812507E+004 
 5.5969367E+000  1.5941137E+004 
 5.6138468E+000  1.8676346E+004 
 5.6307573E+000  2.0639979E+004 
 5.6476679E+000  2.1351516E+004 
 5.6645780E+000  2.0501094E+004 
 5.6814885E+000  1.8219510E+004 
 5.6983991E+000  1.5246019E+004 
 5.7153091E+000  1.2588761E+004 
 5.7322197E+000  9.1853115E+003 
 5.7491298E+000  7.1315732E+003 
 5.7660403E+000  5.2177363E+003 
 5.7829509E+000  3.9205142E+003 
 5.7998610E+000  3.0885728E+003 
 5.8167715E+000  2.6296628E+003 
 5.8336821E+000  2.5742178E+003 
 5.8505921E+000  2.9566030E+003 
 5.8675027E+000  3.7685623E+003 
 5.8844128E+000  5.1765371E+003 
 5.9013233E+000  7.3868418E+003 
 5.9182339E+000  9.7263555E+003 
 5.9351439E+000  1.3395082E+004 
 5.9520545E+000  1.6781730E+004 
 5.9689651E+000  2.0997170E+004 
 5.9858751E+000  2.4525002E+004 
 6.0027857E+000  2.6106369E+004 
 6.0196958E+000  2.5781875E+004 
 6.0366063E+000  2.3591059E+004 
 6.0535169E+000  1.9778977E+004 
 6.0704269E+000  1.5626336E+004 
 6.0873375E+000  1.2130711E+004 
 6.1042480E+000  8.9629512E+003 
 6.1211581E+000  7.0023403E+003 
 6.1380687E+000  5.4566245E+003 
 6.1549788E+000  4.1423877E+003 
 6.1718893E+000  3.5280090E+003 
 6.1887999E+000  3.0404275E+003 
 6.2057099E+000  2.6300757E+003 
 6.2226205E+000  2.3686689E+003 
 6.2395310E+000  2.1355850E+003 
 6.2564411E+000  1.9277188E+003 
 6.2733517E+000  1.7868794E+003 
 6.2902617E+000  1.7230062E+003 
 6.3071723E+000  1.6291920E+003 
 6.3240829E+000  1.6132794E+003 
 6.3409929E+000  1.7435237E+003 
 6.3579035E+000  1.8570126E+003 
 6.3748140E+000  2.0859468E+003 
 6.3917241E+000  2.4841511E+003 
 6.4086347E+000  3.2092395E+003 
 6.4255447E+000  4.3801460E+003 
 6.4424553E+000  6.1327612E+003 
 6.4593658E+000  8.9221563E+003 
 6.4762759E+000  1.2816510E+004 
 6.4931865E+000  1.9122873E+004 
 6.5100970E+000  2.7167662E+004 
 6.5270071E+000  3.5408113E+004 
 6.5439177E+000  4.5527688E+004 
 6.5608277E+000  5.1818840E+004 
 6.5777383E+000  5.3213883E+004 
 6.5946488E+000  5.0150727E+004 
 6.6115589E+000  4.2425563E+004 
 6.6284695E+000  3.1900652E+004 
 6.6453800E+000  2.2018436E+004 
 6.6622901E+000  1.5024959E+004 
 6.6792006E+000  1.0642296E+004 
 6.6961112E+000  7.5275332E+003 
 6.7130213E+000  5.7204116E+003 
 6.7299318E+000  4.5312764E+003 
 6.7468419E+000  3.8443601E+003 
 6.7637525E+000  3.4351709E+003 
 6.7806630E+000  3.2103896E+003 
 6.7975731E+000  3.1853821E+003 
 6.8144836E+000  3.3009128E+003 
 6.8313942E+000  3.6419265E+003 
 6.8483043E+000  4.2756426E+003 
 6.8652148E+000  5.0654731E+003 
 6.8821249E+000  6.0830596E+003 
 6.8990355E+000  6.8262256E+003 
 6.9159460E+000  7.4984331E+003 
 6.9328561E+000  7.9174009E+003 
 6.9497666E+000  7.9289878E+003 
 6.9666772E+000  7.4819570E+003 
 6.9835873E+000  6.6480469E+003 
 7.0004978E+000  5.5876572E+003 
 7.0174079E+000  4.4117593E+003 
 7.0343184E+000  3.3322485E+003 
 7.0512290E+000  2.6290503E+003 
 7.0681391E+000  2.0222078E+003 
 7.0850496E+000  1.6199089E+003 
 7.1019602E+000  1.4310596E+003 
 7.1188703E+000  1.3798400E+003 
 7.1357808E+000  1.3539475E+003 
 7.1526909E+000  1.3556566E+003 
 7.1696014E+000  1.4170409E+003 
 7.1865120E+000  1.4564681E+003 
 7.2034221E+000  1.4262969E+003 
 7.2203326E+000  1.4588896E+003 
 7.2372432E+000  1.3844559E+003 
 7.2541533E+000  1.3862275E+003 
 7.2710638E+000  1.3609542E+003 
 7.2879739E+000  1.3660045E+003 
 7.3048844E+000  1.3384103E+003 
 7.3217950E+000  1.3096362E+003 
 7.3387051E+000  1.2293666E+003 
 7.3556156E+000  1.1451759E+003 
 7.3725262E+000  1.1771998E+003 
 7.3894362E+000  1.1619030E+003 
 7.4063468E+000  1.0933833E+003 
 7.4232569E+000  1.1056573E+003 
 7.4401674E+000  1.1428625E+003 
 7.4570780E+000  1.1552803E+003 
 7.4739881E+000  1.1938033E+003 
 7.4908986E+000  1.2494945E+003 
 7.5078092E+000  1.3375137E+003 
 7.5247192E+000  1.4406028E+003 
 7.5416298E+000  1.4986632E+003 
 7.5585399E+000  1.5199902E+003 
 7.5754504E+000  1.5763193E+003 
 7.5923610E+000  1.6148518E+003 
 7.6092710E+000  1.6990494E+003 
 7.6261816E+000  1.8467887E+003 
 7.6430922E+000  2.0041832E+003 
 7.6600022E+000  2.1987861E+003 
 7.6769128E+000  2.3960754E+003 
 7.6938233E+000  2.6428335E+003 
 7.7107334E+000  3.0089922E+003 
 7.7276440E+000  3.4554368E+003 
 7.7445540E+000  3.9272727E+003 
 7.7614646E+000  4.4988218E+003 
 7.7783751E+000  5.2787017E+003 
 7.7952852E+000  6.6827500E+003 
 7.8121958E+000  8.9614043E+003 
 7.8291063E+000  1.2273002E+004 
 7.8460164E+000  1.7525135E+004 
 7.8629270E+000  2.4642410E+004 
 7.8798370E+000  3.5058938E+004 
 7.8967476E+000  4.9232586E+004 
 7.9136581E+000  6.4997742E+004 
 7.9305682E+000  7.7904375E+004 
 7.9474788E+000  8.3160281E+004 
 7.9643893E+000  7.8915828E+004 
 7.9812994E+000  6.6164141E+004 
 7.9982100E+000  5.1367391E+004 
 8.0151205E+000  3.9480988E+004 
 8.0320311E+000  2.9210998E+004 
 8.0489407E+000  2.1258494E+004 
 8.0658512E+000  1.5525045E+004 
 8.0827618E+000  1.1667142E+004 
 8.0996723E+000  9.3109199E+003 
 8.1165829E+000  7.9259922E+003 
 8.1334925E+000  7.4526226E+003 
 8.1504030E+000  7.8663091E+003 
 8.1673136E+000  8.7405049E+003 
 8.1842241E+000  1.0274781E+004 
 8.2011347E+000  1.2494393E+004 
 8.2180443E+000  1.5482755E+004 
 8.2349548E+000  1.8459168E+004 
 8.2518654E+000  2.1248439E+004 
 8.2687759E+000  2.3290785E+004 
 8.2856865E+000  2.3690631E+004 
 8.3025970E+000  2.2171359E+004 
 8.3195066E+000  1.9021977E+004 
 8.3364172E+000  1.4962998E+004 
 8.3533278E+000  1.1605862E+004 
 8.3702383E+000  8.7970801E+003 
 8.3871489E+000  6.9066611E+003 
 8.4040585E+000  5.7630093E+003 
 8.4209690E+000  5.1191118E+003 
 8.4378796E+000  4.7960234E+003 
 8.4547901E+000  4.7059619E+003 
 8.4717007E+000  4.8145605E+003 
 8.4886103E+000  5.0921973E+003 
 8.5055208E+000  5.6113237E+003 
 8.5224314E+000  6.6302959E+003 
 8.5393419E+000  8.2350547E+003 
 8.5562525E+000  1.0732494E+004 
 8.5731630E+000  1.4669728E+004 
 8.5900726E+000  2.0048508E+004 
 8.6069832E+000  2.8577803E+004 
 8.6238937E+000  3.9443250E+004 
 8.6408043E+000  5.1390008E+004 
 8.6577148E+000  6.1839199E+004 
 8.6746244E+000  6.6793688E+004 
 8.6915350E+000  6.5043148E+004 
 8.7084455E+000  5.7829801E+004 
 8.7253561E+000  4.5380355E+004 
 8.7422667E+000  3.3180195E+004 
 8.7591772E+000  2.2884197E+004 
 8.7760868E+000  1.5603968E+004 
 8.7929974E+000  1.0823850E+004 
 8.8099079E+000  7.7534941E+003 
 8.8268185E+000  5.7836152E+003 
 8.8437290E+000  4.5075703E+003 
 8.8606386E+000  3.6983894E+003 
 8.8775492E+000  3.1632524E+003 
 8.8944597E+000  2.6995452E+003 
 8.9113703E+000  2.3715146E+003 
 8.9282808E+000  2.1169329E+003 
 8.9451904E+000  1.9195123E+003 
 8.9621010E+000  1.7357675E+003 
 8.9790115E+000  1.5334316E+003 
 8.9959221E+000  1.4036262E+003 
 9.0128326E+000  1.3315336E+003 
 9.0297432E+000  1.2556460E+003 
 9.0466528E+000  1.1955529E+003 
 9.0635633E+000  1.1399316E+003 
 9.0804739E+000  1.0448246E+003 
 9.0973845E+000  1.0218489E+003 
 9.1142950E+000  1.0601337E+003 
 9.1312046E+000  1.0541995E+003 
 9.1481152E+000  1.0482164E+003 
 9.1650257E+000  1.0487913E+003 
 9.1819363E+000  1.0611521E+003 
 9.1988468E+000  1.0699028E+003 
 9.2157564E+000  1.0702578E+003 
 9.2326670E+000  1.0720203E+003 
 9.2495775E+000  1.0866342E+003 
 9.2664881E+000  1.1273817E+003 
 9.2833986E+000  1.1419386E+003 
 9.3003092E+000  1.1418289E+003 
 9.3172188E+000  1.1510906E+003 
 9.3341293E+000  1.1992576E+003 
 9.3510399E+000  1.2370610E+003 
 9.3679504E+000  1.2990054E+003 
 9.3848610E+000  1.4122813E+003 
 9.4017706E+000  1.5430360E+003 
 9.4186811E+000  1.7069630E+003 
 9.4355917E+000  2.0014886E+003 
 9.4525023E+000  2.4647219E+003 
 9.4694128E+000  3.1570469E+003 
 9.4863224E+000  4.1371362E+003 
 9.5032330E+000  5.4362251E+003 
 9.5201435E+000  7.0128530E+003 
 9.5370541E+000  8.7700625E+003 
 9.5539646E+000  1.0381179E+004 
 9.5708752E+000  1.1659380E+004 
 9.5877848E+000  1.2317324E+004 
 9.6046953E+000  1.2187811E+004 
 9.6216059E+000  1.1424954E+004 
 9.6385164E+000  1.0142696E+004 
 9.6554270E+000  8.9864473E+003 
 9.6723366E+000  8.2619502E+003 
 9.6892471E+000  8.1017212E+003 
 9.7061577E+000  8.3510469E+003 
 9.7230682E+000  8.8964355E+003 
 9.7399788E+000  9.5445918E+003 
 9.7568893E+000  1.0077930E+004 
 9.7737989E+000  1.0244583E+004 
 9.7907095E+000  9.9209785E+003 
 9.8076200E+000  9.1754756E+003 
 9.8245306E+000  7.9932842E+003 
 9.8414412E+000  6.5133130E+003 
 9.8583508E+000  5.1358291E+003 
 9.8752613E+000  3.9869553E+003 
 9.8921719E+000  3.1884084E+003 
 9.9090824E+000  2.5936008E+003 
 9.9259930E+000  2.1809971E+003 
 9.9429026E+000  1.9489769E+003 
 9.9598131E+000  1.8424541E+003 
 9.9767237E+000  1.7909918E+003 
 9.9936342E+000  1.7559731E+003 
 1.0010545E+001  1.7367787E+003 
 1.0027455E+001  1.7232611E+003 
 1.0044365E+001  1.7391107E+003 
 1.0061275E+001  1.7887700E+003 
 1.0078186E+001  1.8498098E+003 
 1.0095097E+001  1.9197089E+003 
 1.0112007E+001  1.9937063E+003 
 1.0128917E+001  2.0887749E+003 
 1.0145827E+001  2.2111829E+003 
 1.0162738E+001  2.3386709E+003 
 1.0179648E+001  2.4795017E+003 
 1.0196559E+001  2.6616160E+003 
 1.0213469E+001  2.9063379E+003 
 1.0230379E+001  3.2832815E+003 
 1.0247290E+001  3.8535093E+003 
 1.0264200E+001  4.7766250E+003 
 1.0281111E+001  6.2321021E+003 
 1.0298021E+001  8.5125039E+003 
 1.0314931E+001  1.1945627E+004 
 1.0331841E+001  1.6838924E+004 
 1.0348752E+001  2.3337289E+004 
 1.0365663E+001  3.1325307E+004 
 1.0382573E+001  3.9528992E+004 
 1.0399483E+001  4.4439305E+004 
 1.0416393E+001  4.3241316E+004 
 1.0433304E+001  3.7064148E+004 
 1.0450214E+001  2.9139717E+004 
 1.0467125E+001  2.1297381E+004 
 1.0484035E+001  1.5106298E+004 
 1.0500945E+001  1.0835980E+004 
 1.0517856E+001  7.7907471E+003 
 1.0534766E+001  5.6408447E+003 
 1.0551677E+001  4.3408501E+003 
 1.0568587E+001  3.4916541E+003 
 1.0585497E+001  2.9728596E+003 
 1.0602407E+001  2.6534692E+003 
 1.0619318E+001  2.4281040E+003 
 1.0636229E+001  2.2606919E+003 
 1.0653139E+001  2.1185247E+003 
 1.0670049E+001  2.0040909E+003 
 1.0686959E+001  1.9382992E+003 
 1.0703870E+001  1.9007188E+003 
 1.0720780E+001  1.8636948E+003 
 1.0737691E+001  1.8359250E+003 
 1.0754601E+001  1.8148954E+003 
 1.0771511E+001  1.8298627E+003 
 1.0788422E+001  1.8996121E+003 
 1.0805332E+001  1.9432760E+003 
 1.0822243E+001  1.9898983E+003 
 1.0839153E+001  2.0307152E+003 
 1.0856063E+001  2.0784973E+003 
 1.0872973E+001  2.1262600E+003 
 1.0889884E+001  2.1601777E+003 
 1.0906795E+001  2.1817559E+003 
 1.0923705E+001  2.2106965E+003 
 1.0940615E+001  2.2623884E+003 
 1.0957525E+001  2.3215542E+003 
 1.0974436E+001  2.4101882E+003 
 1.0991346E+001  2.6054512E+003 
 1.1008257E+001  2.9866372E+003 
 1.1025167E+001  3.6048640E+003 
 1.1042077E+001  4.5481338E+003 
 1.1058988E+001  5.9095864E+003 
 1.1075898E+001  7.7722236E+003 
 1.1092809E+001  1.0198650E+004 
 1.1109719E+001  1.3214476E+004 
 1.1126629E+001  1.6361629E+004 
 1.1143539E+001  1.8713498E+004 
 1.1160450E+001  1.9757436E+004 
 1.1177361E+001  1.9141381E+004 
 1.1194271E+001  1.7117369E+004 
 1.1211181E+001  1.4292438E+004 
 1.1228091E+001  1.1494969E+004 
 1.1245002E+001  9.2105322E+003 
 1.1261912E+001  7.4354727E+003 
 1.1278823E+001  6.1598848E+003 
 1.1295733E+001  5.3405195E+003 
 1.1312643E+001  4.7349087E+003 
 1.1329554E+001  4.3282808E+003 
 1.1346464E+001  3.9955281E+003 
 1.1363375E+001  3.6662068E+003 
 1.1380285E+001  3.4306240E+003 
 1.1397195E+001  3.3139956E+003 
 1.1414105E+001  3.3191643E+003 
 1.1431016E+001  3.5174138E+003 
 1.1447927E+001  3.9415481E+003 
 1.1464837E+001  4.5949478E+003 
 1.1481747E+001  5.4372690E+003 
 1.1498657E+001  6.4180220E+003 
 1.1515568E+001  7.4118755E+003 
 1.1532478E+001  8.0369922E+003 
 1.1549389E+001  8.2003770E+003 
 1.1566299E+001  7.9038389E+003 
 1.1583209E+001  7.1194526E+003 
 1.1600120E+001  5.9866914E+003 
 1.1617030E+001  4.7863472E+003 
 1.1633941E+001  3.7725576E+003 
 1.1650851E+001  3.0036663E+003 
 1.1667761E+001  2.4677991E+003 
 1.1684671E+001  2.1594087E+003 
 1.1701582E+001  2.0432263E+003 
 1.1718493E+001  2.1884080E+003 
 1.1735403E+001  2.5934141E+003 
 1.1752314E+001  3.3206846E+003 
 1.1769223E+001  4.3664663E+003 
 1.1786134E+001  5.6837773E+003 
 1.1803044E+001  7.2734287E+003 
 1.1819955E+001  9.0286143E+003 
 1.1836865E+001  1.0732435E+004 
 1.1853775E+001  1.2067383E+004 
 1.1870686E+001  1.2840336E+004 
 1.1887596E+001  1.3472905E+004 
 1.1904507E+001  1.4502119E+004 
 1.1921417E+001  1.6174727E+004 
 1.1938327E+001  1.8667820E+004 
 1.1955237E+001  2.2256154E+004 
 1.1972148E+001  2.7589357E+004 
 1.1989058E+001  3.4520430E+004 
 1.2005969E+001  4.1523531E+004 
 1.2022880E+001  4.5343047E+004 
 1.2039789E+001  4.3517105E+004 
 1.2056700E+001  3.7008434E+004 
 1.2073610E+001  2.8696406E+004 
 1.2090521E+001  2.1101379E+004 
 1.2107431E+001  1.4965786E+004 
 1.2124341E+001  1.0458881E+004 
 1.2141252E+001  7.3938389E+003 
 1.2158162E+001  5.3095220E+003 
 1.2175073E+001  3.9361438E+003 
 1.2191983E+001  3.0974473E+003 
 1.2208893E+001  2.5806575E+003 
 1.2225803E+001  2.2240930E+003 
 1.2242714E+001  1.9767264E+003 
 1.2259624E+001  1.8215869E+003 
 1.2276535E+001  1.7083585E+003 
 1.2293446E+001  1.6340388E+003 
 1.2310355E+001  1.6002910E+003 
 1.2327266E+001  1.6044473E+003 
 1.2344176E+001  1.6805278E+003 
 1.2361087E+001  1.8537719E+003 
 1.2377997E+001  2.1442292E+003 
 1.2394907E+001  2.6135571E+003 
 1.2411818E+001  3.3783872E+003 
 1.2428728E+001  4.4970591E+003 
 1.2445639E+001  5.9917026E+003 
 1.2462549E+001  7.8924395E+003 
 1.2479459E+001  9.9932891E+003 
 1.2496369E+001  1.1893317E+004 
 1.2513280E+001  1.3124983E+004 
 1.2530190E+001  1.3248720E+004 
 1.2547101E+001  1.2142756E+004 
 1.2564012E+001  1.0211863E+004 
 1.2580921E+001  8.1499673E+003 
 1.2597832E+001  6.4183657E+003 
 1.2614742E+001  5.0380933E+003 
 1.2631653E+001  3.9516135E+003 
 1.2648563E+001  3.1940161E+003 
 1.2665473E+001  2.6881135E+003 
 1.2682384E+001  2.3412039E+003 
 1.2699294E+001  2.0976003E+003 
 1.2716205E+001  1.9094434E+003 
 1.2733115E+001  1.7383855E+003 
 1.2750025E+001  1.5589563E+003 
 1.2766935E+001  1.3950652E+003 
 1.2783846E+001  1.2669480E+003 
 1.2800756E+001  1.1655927E+003 
 1.2817667E+001  1.0970640E+003 
 1.2834578E+001  1.0526055E+003 
 1.2851487E+001  1.0380515E+003 
 1.2868398E+001  1.0552867E+003 
 1.2885308E+001  1.0787050E+003 
 1.2902219E+001  1.0977542E+003 
 1.2919129E+001  1.1125532E+003 
 1.2936039E+001  1.1339906E+003 
 1.2952950E+001  1.1756770E+003 
 1.2969860E+001  1.2547706E+003 
 1.2986771E+001  1.3923435E+003 
 1.3003681E+001  1.5963776E+003 
 1.3020592E+001  1.8958948E+003 
 1.3037501E+001  2.2998123E+003 
 1.3054412E+001  2.8407722E+003 
 1.3071322E+001  3.5940159E+003 
 1.3088233E+001  4.5261406E+003 
 1.3105144E+001  5.5875527E+003 
 1.3122053E+001  6.6781147E+003 
 1.3138964E+001  7.5713018E+003 
 1.3155874E+001  8.1270693E+003 
 1.3172785E+001  8.3007480E+003 
 1.3189695E+001  8.0674141E+003 
 1.3206605E+001  7.5867686E+003 
 1.3223516E+001  7.0258984E+003 
 1.3240426E+001  6.4478936E+003 
 1.3257337E+001  5.8903076E+003 
 1.3274247E+001  5.4064907E+003 
 1.3291158E+001  5.0139009E+003 
 1.3308067E+001  4.6666533E+003 
 1.3324978E+001  4.3331665E+003 
 1.3341888E+001  3.9493120E+003 
 1.3358799E+001  3.4641040E+003 
 1.3375710E+001  2.9370222E+003 
 1.3392619E+001  2.4282449E+003 
 1.3409530E+001  1.9901747E+003 
 1.3426440E+001  1.6509771E+003 
 1.3443351E+001  1.4022831E+003 
 1.3460261E+001  1.2328718E+003 
 1.3477171E+001  1.1232141E+003 
 1.3494081E+001  1.0626698E+003 
 1.3510992E+001  1.0301370E+003 
 1.3527903E+001  9.9791620E+002 
 1.3544813E+001  9.6905298E+002 
 1.3561724E+001  9.4986682E+002 
 1.3578633E+001  9.2769421E+002 
 1.3595544E+001  9.1286743E+002 
 1.3612454E+001  9.1631396E+002 
 1.3629365E+001  9.2028241E+002 
 1.3646276E+001  9.1274182E+002 
 1.3663185E+001  8.9652045E+002 
 1.3680096E+001  8.8294745E+002 
 1.3697006E+001  8.8356323E+002 
 1.3713917E+001  8.9798730E+002 
 1.3730827E+001  9.2808374E+002 
 1.3747737E+001  9.7685840E+002 
 1.3764647E+001  1.0265865E+003 
 1.3781558E+001  1.0735330E+003 
 1.3798469E+001  1.1249653E+003 
 1.3815379E+001  1.1794519E+003 
 1.3832290E+001  1.2395941E+003 
 1.3849199E+001  1.2925880E+003 
 1.3866110E+001  1.3194866E+003 
 1.3883020E+001  1.3236926E+003 
 1.3899931E+001  1.3062028E+003 
 1.3916842E+001  1.2584591E+003 
 1.3933751E+001  1.1991051E+003 
 1.3950662E+001  1.1414880E+003 
 1.3967572E+001  1.0846775E+003 
 1.3984483E+001  1.0376190E+003 
 1.4001393E+001  1.0072168E+003 
 1.4018304E+001  9.9260913E+002 
 1.4035213E+001  9.8919238E+002 
 1.4052124E+001  9.9521442E+002 
 1.4069035E+001  1.0016558E+003 
 1.4085945E+001  1.0009763E+003 
 1.4102856E+001  9.8984094E+002 
 1.4119765E+001  9.8994263E+002 
 1.4136676E+001  1.0034138E+003 
 1.4153586E+001  1.0156558E+003 
 1.4170497E+001  1.0284878E+003 
 1.4187407E+001  1.0451407E+003 
 1.4204317E+001  1.0714708E+003 
 1.4221228E+001  1.1175884E+003 
 1.4238138E+001  1.1920331E+003 
 1.4255049E+001  1.2982073E+003 
 1.4271959E+001  1.4426067E+003 
 1.4288870E+001  1.6080684E+003 
 1.4305779E+001  1.7572526E+003 
 1.4322690E+001  1.8748483E+003 
 1.4339601E+001  1.9453521E+003 
 1.4356511E+001  1.9512050E+003 
 1.4373422E+001  1.8859514E+003 
 1.4390331E+001  1.7690309E+003 
 1.4407242E+001  1.6298604E+003 
 1.4424152E+001  1.4742813E+003 
 1.4441063E+001  1.3211429E+003 
 1.4457973E+001  1.1918611E+003 
 1.4474883E+001  1.0948275E+003 
 1.4491794E+001  1.0360187E+003 
 1.4508704E+001  1.0010947E+003 
 1.4525615E+001  9.7512854E+002 
 1.4542525E+001  9.5949060E+002 
 1.4559436E+001  9.5252063E+002 
 1.4576345E+001  9.4759204E+002 
 1.4593256E+001  9.4615356E+002 
 1.4610167E+001  9.5318732E+002 
 1.4627077E+001  9.6306024E+002 
 1.4643988E+001  9.7069031E+002 
 1.4660897E+001  9.7954596E+002 
 1.4677808E+001  9.8549591E+002 
 1.4694718E+001  9.8655505E+002 
 1.4711629E+001  9.9751013E+002 
 1.4728539E+001  1.0179360E+003 
 1.4745449E+001  1.0403253E+003 
 1.4762360E+001  1.0749894E+003 
 1.4779270E+001  1.1285063E+003 
 1.4796181E+001  1.1946862E+003 
 1.4813091E+001  1.2638909E+003 
 1.4830002E+001  1.3241232E+003 
 1.4846911E+001  1.3681708E+003 
 1.4863822E+001  1.3853204E+003 
 1.4880733E+001  1.3702432E+003 
 1.4897643E+001  1.3404054E+003 
 1.4914554E+001  1.3128579E+003 
 1.4931463E+001  1.2788165E+003 
 1.4948374E+001  1.2336553E+003 
 1.4965284E+001  1.1900530E+003 
 1.4982195E+001  1.1545488E+003 
 1.4999105E+001  1.1323448E+003 
 1.5016016E+001  1.1299648E+003 
 1.5032926E+001  1.1579418E+003 
 1.5049836E+001  1.2313997E+003 
 1.5066747E+001  1.3668247E+003 
 1.5083657E+001  1.5688733E+003 
 1.5100568E+001  1.8315334E+003 
 1.5117477E+001  2.1481289E+003 
 1.5134388E+001  2.5041917E+003 
 1.5151299E+001  2.8648689E+003 
 1.5168209E+001  3.1775745E+003 
 1.5185120E+001  3.3858594E+003 
 1.5202029E+001  3.4407563E+003 
 1.5218940E+001  3.3174695E+003 
 1.5235850E+001  3.0110305E+003 
 1.5252761E+001  2.5995132E+003 
 1.5269671E+001  2.2252419E+003 
 1.5286582E+001  1.9481769E+003 
 1.5303492E+001  1.7640981E+003 
 1.5320402E+001  1.6598584E+003 
 1.5337313E+001  1.6206295E+003 
 1.5354223E+001  1.6358719E+003 
 1.5371134E+001  1.6794471E+003 
 1.5388043E+001  1.7207261E+003 
 1.5404954E+001  1.7376375E+003 
 1.5421865E+001  1.7315701E+003 
 1.5438775E+001  1.7215465E+003 
 1.5455686E+001  1.7231523E+003 
 1.5472595E+001  1.7523804E+003 
 1.5489506E+001  1.8172164E+003 
 1.5506416E+001  1.9104792E+003 
 1.5523327E+001  2.0114795E+003 
 1.5540237E+001  2.1001902E+003 
 1.5557148E+001  2.1630542E+003 
 1.5574058E+001  2.1738650E+003 
 1.5590968E+001  2.1205054E+003 
 1.5607879E+001  2.0144467E+003 
 1.5624789E+001  1.8676914E+003 
 1.5641700E+001  1.7064995E+003 
 1.5658609E+001  1.5519360E+003 
 1.5675520E+001  1.4155071E+003 
 1.5692430E+001  1.3097257E+003 
 1.5709341E+001  1.2403406E+003 
 1.5726252E+001  1.2046395E+003 
 1.5743161E+001  1.1869888E+003 
 1.5760072E+001  1.1765432E+003 
 1.5776982E+001  1.1843363E+003 
 1.5793893E+001  1.2073223E+003 
 1.5810803E+001  1.2613364E+003 
 1.5827714E+001  1.3509452E+003 
 1.5844624E+001  1.4706364E+003 
 1.5861534E+001  1.6195042E+003 
 1.5878445E+001  1.7919733E+003 
 1.5895355E+001  1.9776570E+003 
 1.5912266E+001  2.1587117E+003 
 1.5929175E+001  2.3101072E+003 
 1.5946086E+001  2.3961465E+003 
 1.5962996E+001  2.4081765E+003 
 1.5979907E+001  2.3771284E+003 
 1.5996818E+001  2.3255598E+003 
 1.6013727E+001  2.2699487E+003 
 1.6030638E+001  2.2342791E+003 
 1.6047548E+001  2.2332861E+003 
 1.6064459E+001  2.2691218E+003 
 1.6081369E+001  2.3350449E+003 
 1.6098280E+001  2.4145996E+003 
 1.6115191E+001  2.4747400E+003 
 1.6132101E+001  2.4811267E+003 
 1.6149012E+001  2.4085981E+003 
 1.6165920E+001  2.2556934E+003 
 1.6182831E+001  2.0596741E+003 
 1.6199741E+001  1.8437542E+003 
 1.6216652E+001  1.6309795E+003 
 1.6233562E+001  1.4513777E+003 
 1.6250473E+001  1.3094220E+003 
 1.6267384E+001  1.1989718E+003 
 1.6284294E+001  1.1229878E+003 
 1.6301205E+001  1.0773966E+003 
 1.6318115E+001  1.0454613E+003 
 1.6335024E+001  1.0205823E+003 
 1.6351934E+001  1.0053992E+003 
 1.6368845E+001  9.9620575E+002 
 1.6385756E+001  9.9016614E+002 
 1.6402666E+001  9.9236060E+002 
 1.6419577E+001  1.0002424E+003 
 1.6436487E+001  1.0125762E+003 
 1.6453398E+001  1.0379910E+003 
 1.6470308E+001  1.0808853E+003 
 1.6487219E+001  1.1378545E+003 
 1.6504129E+001  1.2080736E+003 
 1.6521038E+001  1.2907909E+003 
 1.6537949E+001  1.3734669E+003 
 1.6554859E+001  1.4393883E+003 
 1.6571770E+001  1.4843209E+003 
 1.6588680E+001  1.4995780E+003 
 1.6605591E+001  1.4814620E+003 
 1.6622501E+001  1.4445623E+003 
 1.6639412E+001  1.4026947E+003 
 1.6656322E+001  1.3625012E+003 
 1.6673233E+001  1.3324156E+003 
 1.6690144E+001  1.3271483E+003 
 1.6707052E+001  1.3541703E+003 
 1.6723963E+001  1.3910721E+003 
 1.6740873E+001  1.4258663E+003 
 1.6757784E+001  1.4458489E+003 
 1.6774694E+001  1.4315277E+003 
 1.6791605E+001  1.3777274E+003 
 1.6808516E+001  1.2959597E+003 
 1.6825426E+001  1.2037996E+003 
 1.6842337E+001  1.1206104E+003 
 1.6859247E+001  1.0672317E+003 
 1.6876158E+001  1.0582219E+003 
 1.6893066E+001  1.0934541E+003 
 1.6909977E+001  1.1629568E+003 
 1.6926888E+001  1.2597100E+003 
 1.6943798E+001  1.3617300E+003 
 1.6960709E+001  1.4410217E+003 
 1.6977619E+001  1.4924355E+003 
 1.6994530E+001  1.5310077E+003 
 1.7011440E+001  1.5646969E+003 
 1.7028351E+001  1.5990140E+003 
 1.7045261E+001  1.6471393E+003 
 1.7062170E+001  1.7124501E+003 
 1.7079081E+001  1.7859164E+003 
 1.7095991E+001  1.8641560E+003 
 1.7112902E+001  1.9304888E+003 
 1.7129812E+001  1.9393352E+003 
 1.7146723E+001  1.8709749E+003 
 1.7163633E+001  1.7341001E+003 
 1.7180544E+001  1.5529452E+003 
 1.7197454E+001  1.3622958E+003 
 1.7214365E+001  1.1902219E+003 
 1.7231276E+001  1.0540294E+003 
 1.7248184E+001  9.5836334E+002 
 1.7265095E+001  9.0901636E+002 
 1.7282005E+001  9.3001788E+002 
 1.7298916E+001  1.0114643E+003 
 1.7315826E+001  1.1412156E+003 
 1.7332737E+001  1.3183308E+003 
 1.7349648E+001  1.5204241E+003 
 1.7366558E+001  1.7266312E+003 
 1.7383469E+001  1.9151766E+003 
 1.7400379E+001  2.0447538E+003 
 1.7417290E+001  2.0836089E+003 
 1.7434198E+001  2.0293794E+003 
 1.7451109E+001  1.8843757E+003 
 1.7468019E+001  1.6742424E+003 
 1.7484930E+001  1.4499635E+003 
 1.7501841E+001  1.2416217E+003 
 1.7518751E+001  1.0732257E+003 
 1.7535662E+001  9.5719733E+002 
 1.7552572E+001  8.8730219E+002 
 1.7569483E+001  8.4734814E+002 
 1.7586393E+001  8.2938153E+002 
 1.7603302E+001  8.3567603E+002 
 1.7620213E+001  8.6850269E+002 
 1.7637123E+001  9.3100104E+002 
 1.7654034E+001  1.0134999E+003 
 1.7670944E+001  1.0994349E+003 
 1.7687855E+001  1.1719520E+003 
 1.7704765E+001  1.2207491E+003 
 1.7721676E+001  1.2374805E+003 
 1.7738586E+001  1.2152075E+003 
 1.7755497E+001  1.1586852E+003 
 1.7772408E+001  1.0814164E+003 
 1.7789316E+001  9.9368182E+002 
 1.7806227E+001  9.1393726E+002 
 1.7823137E+001  8.6169818E+002 
 1.7840048E+001  8.3201709E+002 
 1.7856958E+001  8.1926373E+002 
 1.7873869E+001  8.2114453E+002 
 1.7890779E+001  8.3347852E+002 
 1.7907690E+001  8.4330652E+002 
 1.7924601E+001  8.5003345E+002 
 1.7941511E+001  8.5715326E+002 
 1.7958422E+001  8.6205328E+002 
 1.7975330E+001  8.7497498E+002 
 1.7992241E+001  9.0577344E+002 
 1.8009151E+001  9.5258319E+002 
 1.8026062E+001  1.0205615E+003 
 1.8042973E+001  1.0982047E+003 
 1.8059883E+001  1.1643651E+003 
 1.8076794E+001  1.2045958E+003 
 1.8093704E+001  1.2192865E+003 
 1.8110615E+001  1.2025757E+003 
 1.8127525E+001  1.1511108E+003 
 1.8144436E+001  1.0766553E+003 
 1.8161345E+001  9.9613074E+002 
 1.8178255E+001  9.1990900E+002 
 1.8195166E+001  8.5406433E+002 
 1.8212076E+001  8.0871820E+002 
 1.8228987E+001  7.8370660E+002 
 1.8245897E+001  7.7247864E+002 
 1.8262808E+001  7.7053400E+002 
 1.8279718E+001  7.7399384E+002 
 1.8296629E+001  7.8386749E+002 
 1.8313540E+001  8.0627808E+002 
 1.8330448E+001  8.5312878E+002 
 1.8347359E+001  9.3343658E+002 
 1.8364269E+001  1.0457744E+003 
 1.8381180E+001  1.1954911E+003 
 1.8398090E+001  1.3791086E+003 
 1.8415001E+001  1.5658726E+003 
 1.8431911E+001  1.7304962E+003 
 1.8448822E+001  1.8463402E+003 
 1.8465733E+001  1.8846100E+003 
 1.8482643E+001  1.8430485E+003 
 1.8499554E+001  1.7292416E+003 
 1.8516462E+001  1.5492560E+003 
 1.8533373E+001  1.3416208E+003 
 1.8550283E+001  1.1583098E+003 
 1.8567194E+001  1.0061878E+003 
 1.8584105E+001  8.8344611E+002 
 1.8601015E+001  7.9531012E+002 
 1.8617926E+001  7.3280426E+002 
 1.8634836E+001  6.9258105E+002 
 1.8651747E+001  6.7164575E+002 
 1.8668657E+001  6.6720892E+002 
 1.8685568E+001  6.7325433E+002 
 1.8702477E+001  6.8432098E+002 
 1.8719387E+001  7.0679181E+002 
 1.8736298E+001  7.4798987E+002 
 1.8753208E+001  8.1014532E+002 
 1.8770119E+001  8.9553271E+002 
 1.8787029E+001  1.0013938E+003 
 1.8803940E+001  1.1143279E+003 
 1.8820850E+001  1.2093904E+003 
 1.8837761E+001  1.2773046E+003 
 1.8854671E+001  1.3104963E+003 
 1.8871580E+001  1.3024598E+003 
 1.8888491E+001  1.2580847E+003 
 1.8905401E+001  1.1815676E+003 
 1.8922312E+001  1.0771946E+003 
 1.8939222E+001  9.6488104E+002 
 1.8956133E+001  8.6775372E+002 
 1.8973043E+001  7.9374109E+002 
 1.8989954E+001  7.4239825E+002 
 1.9006865E+001  7.1865881E+002 
 1.9023775E+001  7.1098132E+002 
 1.9040686E+001  7.0324866E+002 
 1.9057594E+001  6.9613855E+002 
 1.9074505E+001  6.8829449E+002 
 1.9091415E+001  6.7216510E+002 
 1.9108326E+001  6.5693036E+002 
 1.9125237E+001  6.4905511E+002 
 1.9142147E+001  6.4059540E+002 
 1.9159058E+001  6.3178784E+002 
 1.9175968E+001  6.2804547E+002 
 1.9192879E+001  6.2898889E+002 
 1.9209789E+001  6.3261395E+002 
 1.9226700E+001  6.3888379E+002 
 1.9243608E+001  6.4384424E+002 
 1.9260519E+001  6.4374451E+002 
 1.9277430E+001  6.4374939E+002 
 1.9294340E+001  6.4469501E+002 
 1.9311251E+001  6.4292847E+002 
 1.9328161E+001  6.4548798E+002 
 1.9345072E+001  6.5405524E+002 
 1.9361982E+001  6.6331329E+002 
 1.9378893E+001  6.7457465E+002 
 1.9395803E+001  6.9649310E+002 
 1.9412714E+001  7.3325122E+002 
 1.9429623E+001  7.8074652E+002 
 1.9446533E+001  8.3886725E+002 
 1.9463444E+001  9.1946100E+002 
 1.9480354E+001  1.0261028E+003 
 1.9497265E+001  1.1584935E+003 
 1.9514175E+001  1.3144974E+003 
 1.9531086E+001  1.4813105E+003 
 1.9547997E+001  1.6502181E+003 
 1.9564907E+001  1.8011697E+003 
 1.9581818E+001  1.9122588E+003 
 1.9598726E+001  1.9609651E+003 
 1.9615637E+001  1.9419413E+003 
 1.9632547E+001  1.8724360E+003 
 1.9649458E+001  1.7716005E+003 
 1.9666368E+001  1.6566521E+003 
 1.9683279E+001  1.5704810E+003 
 1.9700190E+001  1.5254236E+003 
 1.9717100E+001  1.5013621E+003 
 1.9734011E+001  1.5007955E+003 
 1.9750921E+001  1.5095507E+003 
 1.9767832E+001  1.5129148E+003 
 1.9784740E+001  1.4877651E+003 
 1.9801651E+001  1.4225947E+003 
 1.9818562E+001  1.3210486E+003 
 1.9835472E+001  1.2022789E+003 
 1.9852383E+001  1.0860579E+003 
 1.9869293E+001  9.8971478E+002 
 1.9886204E+001  9.2095038E+002 
 1.9903114E+001  8.7159509E+002 
 1.9920025E+001  8.4871252E+002 
 1.9936935E+001  8.5025409E+002 
 1.9953846E+001  8.6822351E+002 
 1.9970755E+001  8.9527020E+002 
 1.9987665E+001  9.3462506E+002 
 2.0004576E+001  9.8301526E+002 
 2.0021486E+001  1.0304806E+003 
 2.0038397E+001  1.0733707E+003 
 2.0055307E+001  1.1151721E+003 
 2.0072218E+001  1.1447889E+003 
 2.0089128E+001  1.1513389E+003 
 2.0106039E+001  1.1438418E+003 
 2.0122950E+001  1.1221377E+003 
 2.0139860E+001  1.0972139E+003 
 2.0156769E+001  1.0827844E+003 
 2.0173679E+001  1.0858317E+003 
 2.0190590E+001  1.1051268E+003 
 2.0207500E+001  1.1374017E+003 
 2.0224411E+001  1.1882723E+003 
 2.0241322E+001  1.2490544E+003 
 2.0258232E+001  1.2934816E+003 
 2.0275143E+001  1.3162524E+003 
 2.0292053E+001  1.3167565E+003 
 2.0308964E+001  1.2914180E+003 
 2.0325872E+001  1.2544531E+003 
 2.0342783E+001  1.2204220E+003 
 2.0359694E+001  1.1866593E+003 
 2.0376604E+001  1.1507129E+003 
 2.0393515E+001  1.1238207E+003 
 2.0410425E+001  1.0985682E+003 
 2.0427336E+001  1.0619725E+003 
 2.0444246E+001  1.0250997E+003 
 2.0461157E+001  9.8397943E+002 
 2.0478067E+001  9.2913385E+002 
 2.0494978E+001  8.7225177E+002 
 2.0511887E+001  8.2733783E+002 
 2.0528797E+001  7.9507117E+002 
 2.0545708E+001  7.6955560E+002 
 2.0562618E+001  7.5136731E+002 
 2.0579529E+001  7.4273413E+002 
 2.0596439E+001  7.3958984E+002 
 2.0613350E+001  7.3284290E+002 
 2.0630260E+001  7.2994763E+002 
 2.0647171E+001  7.3328638E+002 
 2.0664082E+001  7.2952551E+002 
 2.0680992E+001  7.2422339E+002 
 2.0697901E+001  7.2103308E+002 
 2.0714811E+001  7.1627771E+002 
 2.0731722E+001  7.1112646E+002 
 2.0748632E+001  7.1308148E+002 
 2.0765543E+001  7.2402686E+002 
 2.0782454E+001  7.4243652E+002 
 2.0799364E+001  7.7140881E+002 
 2.0816275E+001  8.1669312E+002 
 2.0833185E+001  8.7805804E+002 
 2.0850096E+001  9.5455505E+002 
 2.0867004E+001  1.0538737E+003 
 2.0883915E+001  1.1765035E+003 
 2.0900826E+001  1.3127095E+003 
 2.0917736E+001  1.4513442E+003 
 2.0934647E+001  1.5793646E+003 
 2.0951557E+001  1.6815627E+003 
 2.0968468E+001  1.7360386E+003 
 2.0985378E+001  1.7339150E+003 
 2.1002289E+001  1.6722740E+003 
 2.1019199E+001  1.5547365E+003 
 2.1036110E+001  1.4097837E+003 
 2.1053019E+001  1.2594639E+003 
 2.1069929E+001  1.1165538E+003 
 2.1086840E+001  9.9216364E+002 
 2.1103750E+001  8.9642938E+002 
 2.1120661E+001  8.3213226E+002 
 2.1137571E+001  7.8827728E+002 
 2.1154482E+001  7.6041718E+002 
 2.1171392E+001  7.5027301E+002 
 2.1188303E+001  7.4791382E+002 
 2.1205214E+001  7.4502545E+002 
 2.1222124E+001  7.4621759E+002 
 2.1239033E+001  7.5308429E+002 
 2.1255943E+001  7.5879700E+002 
 2.1272854E+001  7.6285217E+002 
 2.1289764E+001  7.6623785E+002 
 2.1306675E+001  7.6882544E+002 
 2.1323586E+001  7.6604315E+002 
 2.1340496E+001  7.5985889E+002 
 2.1357407E+001  7.5364948E+002 
 2.1374317E+001  7.4845502E+002 
 2.1391228E+001  7.4382172E+002 
 2.1408138E+001  7.4209283E+002 
 2.1425047E+001  7.4882776E+002 
 2.1441957E+001  7.6132892E+002 
 2.1458868E+001  7.8172040E+002 
 2.1475779E+001  8.1708557E+002 
 2.1492689E+001  8.7226227E+002 
 2.1509600E+001  9.4100110E+002 
 2.1526510E+001  1.0207113E+003 
 2.1543421E+001  1.1071469E+003 
 2.1560331E+001  1.1800803E+003 
 2.1577242E+001  1.2320626E+003 
 2.1594151E+001  1.2647162E+003 
 2.1611061E+001  1.2719471E+003 
 2.1627972E+001  1.2487502E+003 
 2.1644882E+001  1.2026455E+003 
 2.1661793E+001  1.1475942E+003 
 2.1678703E+001  1.0841744E+003 
 2.1695614E+001  1.0239069E+003 
 2.1712524E+001  9.8215967E+002 
 2.1729435E+001  9.5878510E+002 
 2.1746346E+001  9.5071069E+002 
 2.1763256E+001  9.4989032E+002 
 2.1780165E+001  9.6082806E+002 
 2.1797075E+001  9.8236334E+002 
 2.1813986E+001  1.0040380E+003 
 2.1830896E+001  1.0272488E+003 
 2.1847807E+001  1.0522653E+003 
 2.1864717E+001  1.0784010E+003 
 2.1881628E+001  1.1006315E+003 
 2.1898539E+001  1.1203259E+003 
 2.1915449E+001  1.1445815E+003 
 2.1932360E+001  1.1739529E+003 
 2.1949270E+001  1.2120038E+003 
 2.1966179E+001  1.2647230E+003 
 2.1983089E+001  1.3353422E+003 
 2.2000000E+001  0.0000000E+000
