# Supplementary material for: Application of singular value decomposition analysis to time-dependent powder diffraction data of an in-situ photodimerization reaction
Source: J Synchrotron Radiat. 2014 Apr 2;21(Pt 3):554–60. doi: 10.1107/S1600577514004366 (PMC4333817; doi:10.1107/S1600577514004366)
Supplement: Supplementary file 1 [file s-21-00554-sup1.zip › 1cha/1chai_28.chi]

 3.5000501E+000  0.0000000E+000 
 3.5169604E+000  2.9334043E+003 
 3.5338709E+000  2.7620735E+003 
 3.5507813E+000  1.6340557E+003 
 3.5676916E+000  1.6224595E+003 
 3.5846019E+000  1.6992635E+003 
 3.6015124E+000  1.7129866E+003 
 3.6184227E+000  2.4868721E+003 
 3.6353331E+000  2.9111509E+003 
 3.6522434E+000  2.5972261E+003 
 3.6691539E+000  2.9746338E+003 
 3.6860642E+000  3.9371462E+003 
 3.7029746E+000  3.2139241E+003 
 3.7198849E+000  4.0676003E+003 
 3.7367954E+000  4.4475439E+003 
 3.7537057E+000  4.4431514E+003 
 3.7706161E+000  4.5439478E+003 
 3.7875264E+000  4.2971587E+003 
 3.8044369E+000  4.1720166E+003 
 3.8213472E+000  4.5908760E+003 
 3.8382576E+000  4.6007383E+003 
 3.8551679E+000  5.1725254E+003 
 3.8720784E+000  5.5804922E+003 
 3.8889887E+000  6.7034873E+003 
 3.9058990E+000  8.9248555E+003 
 3.9228094E+000  1.1738444E+004 
 3.9397199E+000  1.5294962E+004 
 3.9566302E+000  1.9966859E+004 
 3.9735405E+000  2.4288512E+004 
 3.9904509E+000  2.7731262E+004 
 4.0073614E+000  3.0407635E+004 
 4.0242715E+000  3.0968996E+004 
 4.0411820E+000  3.0694826E+004 
 4.0580926E+000  2.9904451E+004 
 4.0750027E+000  2.6689293E+004 
 4.0919132E+000  2.4312379E+004 
 4.1088238E+000  2.0785047E+004 
 4.1257339E+000  1.7387137E+004 
 4.1426444E+000  1.4267889E+004 
 4.1595545E+000  1.1375456E+004 
 4.1764650E+000  8.9207139E+003 
 4.1933756E+000  7.2842539E+003 
 4.2102857E+000  6.3736548E+003 
 4.2271962E+000  4.7721436E+003 
 4.2441068E+000  4.1517563E+003 
 4.2610168E+000  3.6400063E+003 
 4.2779274E+000  3.4144880E+003 
 4.2948375E+000  2.9707800E+003 
 4.3117480E+000  2.7026230E+003 
 4.3286586E+000  2.6094773E+003 
 4.3455687E+000  2.5843235E+003 
 4.3624792E+000  2.7251597E+003 
 4.3793898E+000  2.7601692E+003 
 4.3962998E+000  2.2671519E+003 
 4.4132104E+000  2.4316619E+003 
 4.4301205E+000  2.5986436E+003 
 4.4470310E+000  1.8390178E+003 
 4.4639416E+000  2.3499954E+003 
 4.4808517E+000  2.4230959E+003 
 4.4977622E+000  1.9984045E+003 
 4.5146728E+000  2.1133245E+003 
 4.5315828E+000  2.2887073E+003 
 4.5484934E+000  2.1487935E+003 
 4.5654039E+000  2.0904180E+003 
 4.5823140E+000  1.9576519E+003 
 4.5992246E+000  1.7793542E+003 
 4.6161346E+000  2.2445056E+003 
 4.6330452E+000  2.0435209E+003 
 4.6499557E+000  2.1624221E+003 
 4.6668658E+000  2.1675977E+003 
 4.6837764E+000  2.0789331E+003 
 4.7006869E+000  2.0716282E+003 
 4.7175970E+000  2.2886082E+003 
 4.7345076E+000  2.5260913E+003 
 4.7514176E+000  2.5391997E+003 
 4.7683282E+000  2.4012336E+003 
 4.7852387E+000  2.1265625E+003 
 4.8021488E+000  2.3223342E+003 
 4.8190594E+000  2.1456333E+003 
 4.8359699E+000  2.2318882E+003 
 4.8528800E+000  2.2461560E+003 
 4.8697906E+000  2.2360166E+003 
 4.8867006E+000  2.1660449E+003 
 4.9036112E+000  2.0319105E+003 
 4.9205217E+000  2.0781907E+003 
 4.9374318E+000  2.3289319E+003 
 4.9543424E+000  2.2722966E+003 
 4.9712529E+000  2.0007666E+003 
 4.9881630E+000  2.0958606E+003 
 5.0050735E+000  1.8829503E+003 
 5.0219836E+000  1.7885852E+003 
 5.0388942E+000  1.6712284E+003 
 5.0558047E+000  1.6547130E+003 
 5.0727148E+000  1.5574575E+003 
 5.0896254E+000  1.5978030E+003 
 5.1065359E+000  1.6008601E+003 
 5.1234460E+000  1.4209081E+003 
 5.1403565E+000  1.5096505E+003 
 5.1572666E+000  1.4817531E+003 
 5.1741772E+000  1.6403397E+003 
 5.1910877E+000  1.6944841E+003 
 5.2079978E+000  1.4298359E+003 
 5.2249084E+000  1.4203025E+003 
 5.2418189E+000  1.2697538E+003 
 5.2587290E+000  1.2366322E+003 
 5.2756395E+000  1.4025699E+003 
 5.2925496E+000  1.4246106E+003 
 5.3094602E+000  1.2774318E+003 
 5.3263707E+000  1.3564366E+003 
 5.3432808E+000  1.3790356E+003 
 5.3601913E+000  1.3240632E+003 
 5.3771019E+000  1.3944216E+003 
 5.3940120E+000  1.4793744E+003 
 5.4109225E+000  1.7100371E+003 
 5.4278326E+000  1.9214852E+003 
 5.4447432E+000  2.2654597E+003 
 5.4616537E+000  2.8012959E+003 
 5.4785638E+000  3.5251243E+003 
 5.4954743E+000  4.4850010E+003 
 5.5123849E+000  5.7311343E+003 
 5.5292950E+000  7.2940811E+003 
 5.5462055E+000  9.2876738E+003 
 5.5631161E+000  1.2327545E+004 
 5.5800261E+000  1.5691906E+004 
 5.5969367E+000  1.9594854E+004 
 5.6138468E+000  2.2749791E+004 
 5.6307573E+000  2.5016166E+004 
 5.6476679E+000  2.5931578E+004 
 5.6645780E+000  2.4973773E+004 
 5.6814885E+000  2.2069678E+004 
 5.6983991E+000  1.7971887E+004 
 5.7153091E+000  1.4221280E+004 
 5.7322197E+000  1.0246406E+004 
 5.7491298E+000  7.8082832E+003 
 5.7660403E+000  5.8208599E+003 
 5.7829509E+000  4.4360430E+003 
 5.7998610E+000  3.5147170E+003 
 5.8167715E+000  3.0035012E+003 
 5.8336821E+000  2.8224216E+003 
 5.8505921E+000  3.0358398E+003 
 5.8675027E+000  3.7682129E+003 
 5.8844128E+000  5.0874287E+003 
 5.9013233E+000  7.0465610E+003 
 5.9182339E+000  9.3024258E+003 
 5.9351439E+000  1.3102891E+004 
 5.9520545E+000  1.6811596E+004 
 5.9689651E+000  2.0836826E+004 
 5.9858751E+000  2.4362881E+004 
 6.0027857E+000  2.6135883E+004 
 6.0196958E+000  2.6067270E+004 
 6.0366063E+000  2.4228277E+004 
 6.0535169E+000  2.0746635E+004 
 6.0704269E+000  1.6757787E+004 
 6.0873375E+000  1.3495867E+004 
 6.1042480E+000  1.0454029E+004 
 6.1211581E+000  8.4234551E+003 
 6.1380687E+000  6.8985830E+003 
 6.1549788E+000  5.4937085E+003 
 6.1718893E+000  4.8982549E+003 
 6.1887999E+000  4.4118574E+003 
 6.2057099E+000  3.9432852E+003 
 6.2226205E+000  3.6093242E+003 
 6.2395310E+000  3.2684812E+003 
 6.2564411E+000  2.8800129E+003 
 6.2733517E+000  2.4884316E+003 
 6.2902617E+000  2.2029116E+003 
 6.3071723E+000  1.8583473E+003 
 6.3240829E+000  1.7397433E+003 
 6.3409929E+000  1.6905706E+003 
 6.3579035E+000  1.7489670E+003 
 6.3748140E+000  1.9022668E+003 
 6.3917241E+000  2.2283196E+003 
 6.4086347E+000  2.8539026E+003 
 6.4255447E+000  3.8592061E+003 
 6.4424553E+000  5.5238467E+003 
 6.4593658E+000  8.3250049E+003 
 6.4762759E+000  1.2063642E+004 
 6.4931865E+000  1.8171494E+004 
 6.5100970E+000  2.6331756E+004 
 6.5270071E+000  3.4296148E+004 
 6.5439177E+000  4.3810781E+004 
 6.5608277E+000  4.9571191E+004 
 6.5777383E+000  5.0610922E+004 
 6.5946488E+000  4.7272434E+004 
 6.6115589E+000  3.9716379E+004 
 6.6284695E+000  3.0046795E+004 
 6.6453800E+000  2.0545646E+004 
 6.6622901E+000  1.4168138E+004 
 6.6792006E+000  1.0120086E+004 
 6.6961112E+000  7.0875566E+003 
 6.7130213E+000  5.4824722E+003 
 6.7299318E+000  4.4479878E+003 
 6.7468419E+000  3.8499375E+003 
 6.7637525E+000  3.5280803E+003 
 6.7806630E+000  3.3890891E+003 
 6.7975731E+000  3.4111372E+003 
 6.8144836E+000  3.5410181E+003 
 6.8313942E+000  3.9326921E+003 
 6.8483043E+000  4.6532676E+003 
 6.8652148E+000  5.4201064E+003 
 6.8821249E+000  6.2952622E+003 
 6.8990355E+000  7.1479419E+003 
 6.9159460E+000  7.7484824E+003 
 6.9328561E+000  8.0960596E+003 
 6.9497666E+000  8.0242451E+003 
 6.9666772E+000  7.5047002E+003 
 6.9835873E+000  6.6546499E+003 
 7.0004978E+000  5.5532256E+003 
 7.0174079E+000  4.3745898E+003 
 7.0343184E+000  3.3159636E+003 
 7.0512290E+000  2.5247456E+003 
 7.0681391E+000  1.8351151E+003 
 7.0850496E+000  1.4063759E+003 
 7.1019602E+000  1.1762495E+003 
 7.1188703E+000  1.0955944E+003 
 7.1357808E+000  1.1215488E+003 
 7.1526909E+000  1.1664420E+003 
 7.1696014E+000  1.2063715E+003 
 7.1865120E+000  1.2676672E+003 
 7.2034221E+000  1.2697153E+003 
 7.2203326E+000  1.2491310E+003 
 7.2372432E+000  1.2144946E+003 
 7.2541533E+000  1.1576514E+003 
 7.2710638E+000  1.1204636E+003 
 7.2879739E+000  1.1039620E+003 
 7.3048844E+000  1.1158615E+003 
 7.3217950E+000  1.1261328E+003 
 7.3387051E+000  1.0851168E+003 
 7.3556156E+000  1.0661168E+003 
 7.3725262E+000  1.1068281E+003 
 7.3894362E+000  1.0263568E+003 
 7.4063468E+000  9.6954846E+002 
 7.4232569E+000  9.7235394E+002 
 7.4401674E+000  9.8665198E+002 
 7.4570780E+000  1.0796648E+003 
 7.4739881E+000  1.1912515E+003 
 7.4908986E+000  1.2208695E+003 
 7.5078092E+000  1.2507899E+003 
 7.5247192E+000  1.3354678E+003 
 7.5416298E+000  1.3785944E+003 
 7.5585399E+000  1.3769213E+003 
 7.5754504E+000  1.5015411E+003 
 7.5923610E+000  1.6056381E+003 
 7.6092710E+000  1.5869594E+003 
 7.6261816E+000  1.6714943E+003 
 7.6430922E+000  1.7955059E+003 
 7.6600022E+000  1.9116779E+003 
 7.6769128E+000  2.0625808E+003 
 7.6938233E+000  2.2900071E+003 
 7.7107334E+000  2.5816807E+003 
 7.7276440E+000  2.9766523E+003 
 7.7445540E+000  3.5352708E+003 
 7.7614646E+000  4.1449160E+003 
 7.7783751E+000  4.8412534E+003 
 7.7952852E+000  6.2585630E+003 
 7.8121958E+000  8.4410967E+003 
 7.8291063E+000  1.1594939E+004 
 7.8460164E+000  1.6593283E+004 
 7.8629270E+000  2.3426244E+004 
 7.8798370E+000  3.3294449E+004 
 7.8967476E+000  4.6779449E+004 
 7.9136581E+000  6.1849133E+004 
 7.9305682E+000  7.3903680E+004 
 7.9474788E+000  7.8346656E+004 
 7.9643893E+000  7.3817547E+004 
 7.9812994E+000  6.1403750E+004 
 7.9982100E+000  4.7555449E+004 
 8.0151205E+000  3.6498156E+004 
 8.0320311E+000  2.6855482E+004 
 8.0489407E+000  1.9565127E+004 
 8.0658512E+000  1.4378943E+004 
 8.0827618E+000  1.0770495E+004 
 8.0996723E+000  8.5168506E+003 
 8.1165829E+000  7.2638174E+003 
 8.1334925E+000  6.8485581E+003 
 8.1504030E+000  7.1891284E+003 
 8.1673136E+000  8.1525757E+003 
 8.1842241E+000  9.7282393E+003 
 8.2011347E+000  1.1839638E+004 
 8.2180443E+000  1.4716760E+004 
 8.2349548E+000  1.7624691E+004 
 8.2518654E+000  2.0413174E+004 
 8.2687759E+000  2.2507248E+004 
 8.2856865E+000  2.2904316E+004 
 8.3025970E+000  2.1314354E+004 
 8.3195066E+000  1.8204123E+004 
 8.3364172E+000  1.4316875E+004 
 8.3533278E+000  1.1058672E+004 
 8.3702383E+000  8.3020596E+003 
 8.3871489E+000  6.4751167E+003 
 8.4040585E+000  5.3372266E+003 
 8.4209690E+000  4.7570171E+003 
 8.4378796E+000  4.5350801E+003 
 8.4547901E+000  4.5024971E+003 
 8.4717007E+000  4.5894878E+003 
 8.4886103E+000  4.8175610E+003 
 8.5055208E+000  5.3002188E+003 
 8.5224314E+000  6.2091489E+003 
 8.5393419E+000  7.7410986E+003 
 8.5562525E+000  1.0140368E+004 
 8.5731630E+000  1.3891588E+004 
 8.5900726E+000  1.8921980E+004 
 8.6069832E+000  2.7060313E+004 
 8.6238937E+000  3.7506840E+004 
 8.6408043E+000  4.8965383E+004 
 8.6577148E+000  5.9005441E+004 
 8.6746244E+000  6.3790109E+004 
 8.6915350E+000  6.2059789E+004 
 8.7084455E+000  5.4924035E+004 
 8.7253561E+000  4.2775813E+004 
 8.7422667E+000  3.1183227E+004 
 8.7591772E+000  2.1534738E+004 
 8.7760868E+000  1.4693606E+004 
 8.7929974E+000  1.0209601E+004 
 8.8099079E+000  7.2902422E+003 
 8.8268185E+000  5.4198779E+003 
 8.8437290E+000  4.2038213E+003 
 8.8606386E+000  3.3744143E+003 
 8.8775492E+000  2.8289644E+003 
 8.8944597E+000  2.3122595E+003 
 8.9113703E+000  1.9992401E+003 
 8.9282808E+000  1.7577461E+003 
 8.9451904E+000  1.5557748E+003 
 8.9621010E+000  1.4070757E+003 
 8.9790115E+000  1.2796951E+003 
 8.9959221E+000  1.1663217E+003 
 9.0128326E+000  1.0981233E+003 
 9.0297432E+000  1.0301648E+003 
 9.0466528E+000  9.5100507E+002 
 9.0635633E+000  9.2471539E+002 
 9.0804739E+000  8.5041003E+002 
 9.0973845E+000  8.1831232E+002 
 9.1142950E+000  8.3491473E+002 
 9.1312046E+000  8.0984674E+002 
 9.1481152E+000  8.0501929E+002 
 9.1650257E+000  8.0073462E+002 
 9.1819363E+000  7.8951825E+002 
 9.1988468E+000  7.9776202E+002 
 9.2157564E+000  8.2341937E+002 
 9.2326670E+000  8.5128839E+002 
 9.2495775E+000  8.9080316E+002 
 9.2664881E+000  9.1908875E+002 
 9.2833986E+000  9.4193842E+002 
 9.3003092E+000  9.8854382E+002 
 9.3172188E+000  1.0495880E+003 
 9.3341293E+000  1.1159862E+003 
 9.3510399E+000  1.2105231E+003 
 9.3679504E+000  1.3282411E+003 
 9.3848610E+000  1.4443116E+003 
 9.4017706E+000  1.5632458E+003 
 9.4186811E+000  1.7327203E+003 
 9.4355917E+000  2.0121884E+003 
 9.4525023E+000  2.4505823E+003 
 9.4694128E+000  3.1274526E+003 
 9.4863224E+000  4.1084175E+003 
 9.5032330E+000  5.4255420E+003 
 9.5201435E+000  7.0132397E+003 
 9.5370541E+000  8.7682354E+003 
 9.5539646E+000  1.0347488E+004 
 9.5708752E+000  1.1526085E+004 
 9.5877848E+000  1.2105280E+004 
 9.6046953E+000  1.1924244E+004 
 9.6216059E+000  1.1060571E+004 
 9.6385164E+000  9.7678867E+003 
 9.6554270E+000  8.5632402E+003 
 9.6723366E+000  7.7531528E+003 
 9.6892471E+000  7.5069355E+003 
 9.7061577E+000  7.7007451E+003 
 9.7230682E+000  8.1984150E+003 
 9.7399788E+000  8.8872783E+003 
 9.7568893E+000  9.4681631E+003 
 9.7737989E+000  9.6826436E+003 
 9.7907095E+000  9.4292070E+003 
 9.8076200E+000  8.6917998E+003 
 9.8245306E+000  7.5555874E+003 
 9.8414412E+000  6.0948955E+003 
 9.8583508E+000  4.7259194E+003 
 9.8752613E+000  3.6822549E+003 
 9.8921719E+000  2.9483276E+003 
 9.9090824E+000  2.4015972E+003 
 9.9259930E+000  2.0354053E+003 
 9.9429026E+000  1.8154501E+003 
 9.9598131E+000  1.7066774E+003 
 9.9767237E+000  1.6986848E+003 
 9.9936342E+000  1.7245131E+003 
 1.0010545E+001  1.7215796E+003 
 1.0027455E+001  1.7039993E+003 
 1.0044365E+001  1.6973835E+003 
 1.0061275E+001  1.6973037E+003 
 1.0078186E+001  1.7075627E+003 
 1.0095097E+001  1.7334532E+003 
 1.0112007E+001  1.7690123E+003 
 1.0128917E+001  1.8400438E+003 
 1.0145827E+001  1.9571459E+003 
 1.0162738E+001  2.0675151E+003 
 1.0179648E+001  2.1747559E+003 
 1.0196559E+001  2.3669565E+003 
 1.0213469E+001  2.6335095E+003 
 1.0230379E+001  2.9993735E+003 
 1.0247290E+001  3.5633167E+003 
 1.0264200E+001  4.4580205E+003 
 1.0281111E+001  5.9031724E+003 
 1.0298021E+001  8.1235073E+003 
 1.0314931E+001  1.1408687E+004 
 1.0331841E+001  1.6121912E+004 
 1.0348752E+001  2.2444459E+004 
 1.0365663E+001  3.0181941E+004 
 1.0382573E+001  3.7713859E+004 
 1.0399483E+001  4.1550980E+004 
 1.0416393E+001  3.9887078E+004 
 1.0433304E+001  3.3736652E+004 
 1.0450214E+001  2.6232236E+004 
 1.0467125E+001  1.9106527E+004 
 1.0484035E+001  1.3613093E+004 
 1.0500945E+001  9.8073164E+003 
 1.0517856E+001  7.0611069E+003 
 1.0534766E+001  5.1201455E+003 
 1.0551677E+001  3.9176260E+003 
 1.0568587E+001  3.1376265E+003 
 1.0585497E+001  2.6833721E+003 
 1.0602407E+001  2.4274766E+003 
 1.0619318E+001  2.2242964E+003 
 1.0636229E+001  2.1003584E+003 
 1.0653139E+001  2.0162416E+003 
 1.0670049E+001  1.9673500E+003 
 1.0686959E+001  1.9442339E+003 
 1.0703870E+001  1.9345376E+003 
 1.0720780E+001  1.9378594E+003 
 1.0737691E+001  1.9575354E+003 
 1.0754601E+001  1.9876422E+003 
 1.0771511E+001  2.0341486E+003 
 1.0788422E+001  2.1130085E+003 
 1.0805332E+001  2.1742261E+003 
 1.0822243E+001  2.2307712E+003 
 1.0839153E+001  2.2684915E+003 
 1.0856063E+001  2.3298604E+003 
 1.0872973E+001  2.4081541E+003 
 1.0889884E+001  2.4532773E+003 
 1.0906795E+001  2.4626965E+003 
 1.0923705E+001  2.4833335E+003 
 1.0940615E+001  2.5260454E+003 
 1.0957525E+001  2.5705139E+003 
 1.0974436E+001  2.6421448E+003 
 1.0991346E+001  2.7912551E+003 
 1.1008257E+001  3.0993455E+003 
 1.1025167E+001  3.6768628E+003 
 1.1042077E+001  4.5868413E+003 
 1.1058988E+001  5.9209019E+003 
 1.1075898E+001  7.7465474E+003 
 1.1092809E+001  1.0083171E+004 
 1.1109719E+001  1.2951818E+004 
 1.1126629E+001  1.5916348E+004 
 1.1143539E+001  1.8056492E+004 
 1.1160450E+001  1.8903816E+004 
 1.1177361E+001  1.8208455E+004 
 1.1194271E+001  1.6258366E+004 
 1.1211181E+001  1.3642135E+004 
 1.1228091E+001  1.1082641E+004 
 1.1245002E+001  9.0289658E+003 
 1.1261912E+001  7.4609312E+003 
 1.1278823E+001  6.3265972E+003 
 1.1295733E+001  5.5903521E+003 
 1.1312643E+001  5.0303130E+003 
 1.1329554E+001  4.6329409E+003 
 1.1346464E+001  4.3006143E+003 
 1.1363375E+001  3.9318965E+003 
 1.1380285E+001  3.6128027E+003 
 1.1397195E+001  3.4017280E+003 
 1.1414105E+001  3.3155417E+003 
 1.1431016E+001  3.4280520E+003 
 1.1447927E+001  3.7837883E+003 
 1.1464837E+001  4.3693955E+003 
 1.1481747E+001  5.1407275E+003 
 1.1498657E+001  6.0493906E+003 
 1.1515568E+001  6.9726650E+003 
 1.1532478E+001  7.6071362E+003 
 1.1549389E+001  7.7993560E+003 
 1.1566299E+001  7.5219424E+003 
 1.1583209E+001  6.7667612E+003 
 1.1600120E+001  5.6696743E+003 
 1.1617030E+001  4.5213442E+003 
 1.1633941E+001  3.5558687E+003 
 1.1650851E+001  2.8037729E+003 
 1.1667761E+001  2.2735540E+003 
 1.1684671E+001  1.9892043E+003 
 1.1701582E+001  1.8825219E+003 
 1.1718493E+001  1.9971146E+003 
 1.1735403E+001  2.3622922E+003 
 1.1752314E+001  3.0337493E+003 
 1.1769223E+001  4.0292263E+003 
 1.1786134E+001  5.2617505E+003 
 1.1803044E+001  6.7600464E+003 
 1.1819955E+001  8.4444932E+003 
 1.1836865E+001  1.0035868E+004 
 1.1853775E+001  1.1173577E+004 
 1.1870686E+001  1.1748671E+004 
 1.1887596E+001  1.2214880E+004 
 1.1904507E+001  1.3081769E+004 
 1.1921417E+001  1.4631998E+004 
 1.1938327E+001  1.7056652E+004 
 1.1955237E+001  2.0669158E+004 
 1.1972148E+001  2.5918383E+004 
 1.1989058E+001  3.2574416E+004 
 1.2005969E+001  3.9062785E+004 
 1.2022880E+001  4.2308246E+004 
 1.2039789E+001  4.0202793E+004 
 1.2056700E+001  3.3806297E+004 
 1.2073610E+001  2.6044098E+004 
 1.2090521E+001  1.9177775E+004 
 1.2107431E+001  1.3513338E+004 
 1.2124341E+001  9.4060352E+003 
 1.2141252E+001  6.6598633E+003 
 1.2158162E+001  4.7894829E+003 
 1.2175073E+001  3.5551921E+003 
 1.2191983E+001  2.7905703E+003 
 1.2208893E+001  2.2890276E+003 
 1.2225803E+001  1.9497086E+003 
 1.2242714E+001  1.7445433E+003 
 1.2259624E+001  1.6254606E+003 
 1.2276535E+001  1.5401951E+003 
 1.2293446E+001  1.4793854E+003 
 1.2310355E+001  1.4532836E+003 
 1.2327266E+001  1.4581862E+003 
 1.2344176E+001  1.5193384E+003 
 1.2361087E+001  1.6781115E+003 
 1.2377997E+001  1.9610874E+003 
 1.2394907E+001  2.4209824E+003 
 1.2411818E+001  3.1599705E+003 
 1.2428728E+001  4.2463076E+003 
 1.2445639E+001  5.7076162E+003 
 1.2462549E+001  7.5495342E+003 
 1.2479459E+001  9.5413477E+003 
 1.2496369E+001  1.1267063E+004 
 1.2513280E+001  1.2324071E+004 
 1.2530190E+001  1.2308258E+004 
 1.2547101E+001  1.1146164E+004 
 1.2564012E+001  9.2544893E+003 
 1.2580921E+001  7.2881318E+003 
 1.2597832E+001  5.6811133E+003 
 1.2614742E+001  4.4217451E+003 
 1.2631653E+001  3.4485217E+003 
 1.2648563E+001  2.8124287E+003 
 1.2665473E+001  2.4031177E+003 
 1.2682384E+001  2.1410007E+003 
 1.2699294E+001  1.9586371E+003 
 1.2716205E+001  1.7899984E+003 
 1.2733115E+001  1.6074584E+003 
 1.2750025E+001  1.4205219E+003 
 1.2766935E+001  1.2541484E+003 
 1.2783846E+001  1.1307460E+003 
 1.2800756E+001  1.0417396E+003 
 1.2817667E+001  9.8457117E+002 
 1.2834578E+001  9.5973169E+002 
 1.2851487E+001  9.4833014E+002 
 1.2868398E+001  9.5946948E+002 
 1.2885308E+001  9.8582654E+002 
 1.2902219E+001  1.0177798E+003 
 1.2919129E+001  1.0418096E+003 
 1.2936039E+001  1.0705568E+003 
 1.2952950E+001  1.1177528E+003 
 1.2969860E+001  1.1910369E+003 
 1.2986771E+001  1.3136620E+003 
 1.3003681E+001  1.5039919E+003 
 1.3020592E+001  1.7876041E+003 
 1.3037501E+001  2.1765679E+003 
 1.3054412E+001  2.7204478E+003 
 1.3071322E+001  3.4748843E+003 
 1.3088233E+001  4.3781855E+003 
 1.3105144E+001  5.3791196E+003 
 1.3122053E+001  6.4046201E+003 
 1.3138964E+001  7.2447231E+003 
 1.3155874E+001  7.7290469E+003 
 1.3172785E+001  7.8165303E+003 
 1.3189695E+001  7.5325786E+003 
 1.3206605E+001  7.0339873E+003 
 1.3223516E+001  6.4702739E+003 
 1.3240426E+001  5.9212466E+003 
 1.3257337E+001  5.4309185E+003 
 1.3274247E+001  5.0215498E+003 
 1.3291158E+001  4.6961763E+003 
 1.3308067E+001  4.4023530E+003 
 1.3324978E+001  4.0860732E+003 
 1.3341888E+001  3.7021826E+003 
 1.3358799E+001  3.2335063E+003 
 1.3375710E+001  2.7279893E+003 
 1.3392619E+001  2.2525588E+003 
 1.3409530E+001  1.8561028E+003 
 1.3426440E+001  1.5480470E+003 
 1.3443351E+001  1.3307987E+003 
 1.3460261E+001  1.1921833E+003 
 1.3477171E+001  1.1017919E+003 
 1.3494081E+001  1.0462014E+003 
 1.3510992E+001  1.0163489E+003 
 1.3527903E+001  9.9575134E+002 
 1.3544813E+001  9.7297662E+002 
 1.3561724E+001  9.5198578E+002 
 1.3578633E+001  9.3497253E+002 
 1.3595544E+001  9.1597900E+002 
 1.3612454E+001  8.9804401E+002 
 1.3629365E+001  8.8304047E+002 
 1.3646276E+001  8.7230029E+002 
 1.3663185E+001  8.6387372E+002 
 1.3680096E+001  8.5999683E+002 
 1.3697006E+001  8.6519806E+002 
 1.3713917E+001  8.7499316E+002 
 1.3730827E+001  8.9574731E+002 
 1.3747737E+001  9.3162488E+002 
 1.3764647E+001  9.7632007E+002 
 1.3781558E+001  1.0315876E+003 
 1.3798469E+001  1.0882166E+003 
 1.3815379E+001  1.1438320E+003 
 1.3832290E+001  1.2005322E+003 
 1.3849199E+001  1.2455990E+003 
 1.3866110E+001  1.2704885E+003 
 1.3883020E+001  1.2759525E+003 
 1.3899931E+001  1.2550173E+003 
 1.3916842E+001  1.2087817E+003 
 1.3933751E+001  1.1517703E+003 
 1.3950662E+001  1.0923469E+003 
 1.3967572E+001  1.0360975E+003 
 1.3984483E+001  9.9311511E+002 
 1.4001393E+001  9.7064508E+002 
 1.4018304E+001  9.6771411E+002 
 1.4035213E+001  9.7488647E+002 
 1.4052124E+001  9.7644482E+002 
 1.4069035E+001  9.7199054E+002 
 1.4085945E+001  9.7155518E+002 
 1.4102856E+001  9.7060754E+002 
 1.4119765E+001  9.7787976E+002 
 1.4136676E+001  9.9253125E+002 
 1.4153586E+001  9.9971625E+002 
 1.4170497E+001  1.0000095E+003 
 1.4187407E+001  1.0091901E+003 
 1.4204317E+001  1.0372751E+003 
 1.4221228E+001  1.0878604E+003 
 1.4238138E+001  1.1706917E+003 
 1.4255049E+001  1.2866851E+003 
 1.4271959E+001  1.4231321E+003 
 1.4288870E+001  1.5669902E+003 
 1.4305779E+001  1.6973771E+003 
 1.4322690E+001  1.8079711E+003 
 1.4339601E+001  1.8804496E+003 
 1.4356511E+001  1.8817751E+003 
 1.4373422E+001  1.8027310E+003 
 1.4390331E+001  1.6684204E+003 
 1.4407242E+001  1.5203888E+003 
 1.4424152E+001  1.3745631E+003 
 1.4441063E+001  1.2416718E+003 
 1.4457973E+001  1.1300044E+003 
 1.4474883E+001  1.0494246E+003 
 1.4491794E+001  1.0007151E+003 
 1.4508704E+001  9.7521307E+002 
 1.4525615E+001  9.6523969E+002 
 1.4542525E+001  9.5886823E+002 
 1.4559436E+001  9.5153009E+002 
 1.4576345E+001  9.4612585E+002 
 1.4593256E+001  9.4914520E+002 
 1.4610167E+001  9.5634381E+002 
 1.4627077E+001  9.5248615E+002 
 1.4643988E+001  9.4309698E+002 
 1.4660897E+001  9.4127515E+002 
 1.4677808E+001  9.4323560E+002 
 1.4694718E+001  9.5413916E+002 
 1.4711629E+001  9.7928143E+002 
 1.4728539E+001  1.0100764E+003 
 1.4745449E+001  1.0407743E+003 
 1.4762360E+001  1.0772694E+003 
 1.4779270E+001  1.1298649E+003 
 1.4796181E+001  1.1959182E+003 
 1.4813091E+001  1.2577369E+003 
 1.4830002E+001  1.3035419E+003 
 1.4846911E+001  1.3378573E+003 
 1.4863822E+001  1.3622123E+003 
 1.4880733E+001  1.3697085E+003 
 1.4897643E+001  1.3538943E+003 
 1.4914554E+001  1.3195564E+003 
 1.4931463E+001  1.2730491E+003 
 1.4948374E+001  1.2207947E+003 
 1.4965284E+001  1.1723413E+003 
 1.4982195E+001  1.1354026E+003 
 1.4999105E+001  1.1181478E+003 
 1.5016016E+001  1.1190088E+003 
 1.5032926E+001  1.1439088E+003 
 1.5049836E+001  1.2074253E+003 
 1.5066747E+001  1.3267678E+003 
 1.5083657E+001  1.5172329E+003 
 1.5100568E+001  1.7728914E+003 
 1.5117477E+001  2.0741611E+003 
 1.5134388E+001  2.4072148E+003 
 1.5151299E+001  2.7491174E+003 
 1.5168209E+001  3.0497646E+003 
 1.5185120E+001  3.2498108E+003 
 1.5202029E+001  3.3037324E+003 
 1.5218940E+001  3.1869460E+003 
 1.5235850E+001  2.8935754E+003 
 1.5252761E+001  2.4965571E+003 
 1.5269671E+001  2.1279155E+003 
 1.5286582E+001  1.8551119E+003 
 1.5303492E+001  1.6826558E+003 
 1.5320402E+001  1.5952985E+003 
 1.5337313E+001  1.5676239E+003 
 1.5354223E+001  1.5825287E+003 
 1.5371134E+001  1.6258069E+003 
 1.5388043E+001  1.6693568E+003 
 1.5404954E+001  1.6869353E+003 
 1.5421865E+001  1.6792805E+003 
 1.5438775E+001  1.6697686E+003 
 1.5455686E+001  1.6764923E+003 
 1.5472595E+001  1.7117841E+003 
 1.5489506E+001  1.7792064E+003 
 1.5506416E+001  1.8637515E+003 
 1.5523327E+001  1.9475171E+003 
 1.5540237E+001  2.0252885E+003 
 1.5557148E+001  2.0828584E+003 
 1.5574058E+001  2.0892092E+003 
 1.5590968E+001  2.0427263E+003 
 1.5607879E+001  1.9467203E+003 
 1.5624789E+001  1.8064697E+003 
 1.5641700E+001  1.6490466E+003 
 1.5658609E+001  1.4961555E+003 
 1.5675520E+001  1.3639845E+003 
 1.5692430E+001  1.2688187E+003 
 1.5709341E+001  1.2105121E+003 
 1.5726252E+001  1.1770413E+003 
 1.5743161E+001  1.1611447E+003 
 1.5760072E+001  1.1587551E+003 
 1.5776982E+001  1.1715851E+003 
 1.5793893E+001  1.2025444E+003 
 1.5810803E+001  1.2634087E+003 
 1.5827714E+001  1.3479069E+003 
 1.5844624E+001  1.4564608E+003 
 1.5861534E+001  1.5952775E+003 
 1.5878445E+001  1.7582275E+003 
 1.5895355E+001  1.9333557E+003 
 1.5912266E+001  2.1058181E+003 
 1.5929175E+001  2.2541545E+003 
 1.5946086E+001  2.3340212E+003 
 1.5962996E+001  2.3267224E+003 
 1.5979907E+001  2.2793945E+003 
 1.5996818E+001  2.2229153E+003 
 1.6013727E+001  2.1684495E+003 
 1.6030638E+001  2.1374551E+003 
 1.6047548E+001  2.1453333E+003 
 1.6064459E+001  2.1890435E+003 
 1.6081369E+001  2.2593694E+003 
 1.6098280E+001  2.3441335E+003 
 1.6115191E+001  2.4044380E+003 
 1.6132101E+001  2.4019985E+003 
 1.6149012E+001  2.3243835E+003 
 1.6165920E+001  2.1804692E+003 
 1.6182831E+001  1.9962789E+003 
 1.6199741E+001  1.7830824E+003 
 1.6216652E+001  1.5828684E+003 
 1.6233562E+001  1.4230240E+003 
 1.6250473E+001  1.2920118E+003 
 1.6267384E+001  1.1873818E+003 
 1.6284294E+001  1.1165142E+003 
 1.6301205E+001  1.0737386E+003 
 1.6318115E+001  1.0431764E+003 
 1.6335024E+001  1.0193110E+003 
 1.6351934E+001  1.0042823E+003 
 1.6368845E+001  9.9481763E+002 
 1.6385756E+001  9.9095813E+002 
 1.6402666E+001  9.9707288E+002 
 1.6419577E+001  1.0065889E+003 
 1.6436487E+001  1.0149554E+003 
 1.6453398E+001  1.0319199E+003 
 1.6470308E+001  1.0659360E+003 
 1.6487219E+001  1.1148047E+003 
 1.6504129E+001  1.1809532E+003 
 1.6521038E+001  1.2650918E+003 
 1.6537949E+001  1.3469999E+003 
 1.6554859E+001  1.4133958E+003 
 1.6571770E+001  1.4583997E+003 
 1.6588680E+001  1.4718307E+003 
 1.6605591E+001  1.4555082E+003 
 1.6622501E+001  1.4217061E+003 
 1.6639412E+001  1.3783409E+003 
 1.6656322E+001  1.3342767E+003 
 1.6673233E+001  1.3012207E+003 
 1.6690144E+001  1.2953027E+003 
 1.6707052E+001  1.3219052E+003 
 1.6723963E+001  1.3509802E+003 
 1.6740873E+001  1.3831819E+003 
 1.6757784E+001  1.3999668E+003 
 1.6774694E+001  1.3771858E+003 
 1.6791605E+001  1.3159127E+003 
 1.6808516E+001  1.2292679E+003 
 1.6825426E+001  1.1378120E+003 
 1.6842337E+001  1.0612109E+003 
 1.6859247E+001  1.0185906E+003 
 1.6876158E+001  1.0204332E+003 
 1.6893066E+001  1.0578314E+003 
 1.6909977E+001  1.1267606E+003 
 1.6926888E+001  1.2135914E+003 
 1.6943798E+001  1.3073104E+003 
 1.6960709E+001  1.3894922E+003 
 1.6977619E+001  1.4446406E+003 
 1.6994530E+001  1.4783160E+003 
 1.7011440E+001  1.4998372E+003 
 1.7028351E+001  1.5225789E+003 
 1.7045261E+001  1.5668575E+003 
 1.7062170E+001  1.6342987E+003 
 1.7079081E+001  1.7116187E+003 
 1.7095991E+001  1.7922264E+003 
 1.7112902E+001  1.8484608E+003 
 1.7129812E+001  1.8427108E+003 
 1.7146723E+001  1.7651992E+003 
 1.7163633E+001  1.6308188E+003 
 1.7180544E+001  1.4597137E+003 
 1.7197454E+001  1.2775121E+003 
 1.7214365E+001  1.1152339E+003 
 1.7231276E+001  9.9111743E+002 
 1.7248184E+001  9.0645361E+002 
 1.7265095E+001  8.7143024E+002 
 1.7282005E+001  8.9572552E+002 
 1.7298916E+001  9.6799530E+002 
 1.7315826E+001  1.0881255E+003 
 1.7332737E+001  1.2562188E+003 
 1.7349648E+001  1.4519185E+003 
 1.7366558E+001  1.6507789E+003 
 1.7383469E+001  1.8296545E+003 
 1.7400379E+001  1.9494958E+003 
 1.7417290E+001  1.9797936E+003 
 1.7434198E+001  1.9226454E+003 
 1.7451109E+001  1.7748907E+003 
 1.7468019E+001  1.5674348E+003 
 1.7484930E+001  1.3623325E+003 
 1.7501841E+001  1.1784259E+003 
 1.7518751E+001  1.0283229E+003 
 1.7535662E+001  9.2106439E+002 
 1.7552572E+001  8.5226001E+002 
 1.7569483E+001  8.1459015E+002 
 1.7586393E+001  8.0443402E+002 
 1.7603302E+001  8.1996454E+002 
 1.7620213E+001  8.5931866E+002 
 1.7637123E+001  9.2211133E+002 
 1.7654034E+001  1.0003317E+003 
 1.7670944E+001  1.0797606E+003 
 1.7687855E+001  1.1460107E+003 
 1.7704765E+001  1.1877207E+003 
 1.7721676E+001  1.1970906E+003 
 1.7738586E+001  1.1668322E+003 
 1.7755497E+001  1.1010355E+003 
 1.7772408E+001  1.0167992E+003 
 1.7789316E+001  9.3129431E+002 
 1.7806227E+001  8.5837091E+002 
 1.7823137E+001  8.0840979E+002 
 1.7840048E+001  7.8112347E+002 
 1.7856958E+001  7.7227069E+002 
 1.7873869E+001  7.8353589E+002 
 1.7890779E+001  8.0281525E+002 
 1.7907690E+001  8.1409149E+002 
 1.7924601E+001  8.1903870E+002 
 1.7941511E+001  8.2322308E+002 
 1.7958422E+001  8.2647113E+002 
 1.7975330E+001  8.4083844E+002 
 1.7992241E+001  8.7655615E+002 
 1.8009151E+001  9.2297894E+002 
 1.8026062E+001  9.8069989E+002 
 1.8042973E+001  1.0511069E+003 
 1.8059883E+001  1.1185380E+003 
 1.8076794E+001  1.1617814E+003 
 1.8093704E+001  1.1698325E+003 
 1.8110615E+001  1.1437489E+003 
 1.8127525E+001  1.0933518E+003 
 1.8144436E+001  1.0245739E+003 
 1.8161345E+001  9.4667426E+002 
 1.8178255E+001  8.7410541E+002 
 1.8195166E+001  8.1564154E+002 
 1.8212076E+001  7.7933276E+002 
 1.8228987E+001  7.5654126E+002 
 1.8245897E+001  7.4498090E+002 
 1.8262808E+001  7.4252191E+002 
 1.8279718E+001  7.4886340E+002 
 1.8296629E+001  7.6378265E+002 
 1.8313540E+001  7.8706744E+002 
 1.8330448E+001  8.3142999E+002 
 1.8347359E+001  9.1014117E+002 
 1.8364269E+001  1.0206891E+003 
 1.8381180E+001  1.1665740E+003 
 1.8398090E+001  1.3461013E+003 
 1.8415001E+001  1.5301553E+003 
 1.8431911E+001  1.6844790E+003 
 1.8448822E+001  1.7824465E+003 
 1.8465733E+001  1.8070927E+003 
 1.8482643E+001  1.7593558E+003 
 1.8499554E+001  1.6435009E+003 
 1.8516462E+001  1.4707479E+003 
 1.8533373E+001  1.2769683E+003 
 1.8550283E+001  1.1008828E+003 
 1.8567194E+001  9.5345593E+002 
 1.8584105E+001  8.3960089E+002 
 1.8601015E+001  7.6443115E+002 
 1.8617926E+001  7.1437360E+002 
 1.8634836E+001  6.8227051E+002 
 1.8651747E+001  6.6562189E+002 
 1.8668657E+001  6.6142090E+002 
 1.8685568E+001  6.6516449E+002 
 1.8702477E+001  6.7651849E+002 
 1.8719387E+001  7.0114880E+002 
 1.8736298E+001  7.4040015E+002 
 1.8753208E+001  7.9942700E+002 
 1.8770119E+001  8.7762708E+002 
 1.8787029E+001  9.6958917E+002 
 1.8803940E+001  1.0720370E+003 
 1.8820850E+001  1.1595055E+003 
 1.8837761E+001  1.2243962E+003 
 1.8854671E+001  1.2570924E+003 
 1.8871580E+001  1.2499694E+003 
 1.8888491E+001  1.2069885E+003 
 1.8905401E+001  1.1330782E+003 
 1.8922312E+001  1.0321450E+003 
 1.8939222E+001  9.2570776E+002 
 1.8956133E+001  8.3870953E+002 
 1.8973043E+001  7.7227673E+002 
 1.8989954E+001  7.2908856E+002 
 1.9006865E+001  7.0525781E+002 
 1.9023775E+001  6.9316864E+002 
 1.9040686E+001  6.8559125E+002 
 1.9057594E+001  6.8324329E+002 
 1.9074505E+001  6.8091510E+002 
 1.9091415E+001  6.6931018E+002 
 1.9108326E+001  6.5228503E+002 
 1.9125237E+001  6.3652594E+002 
 1.9142147E+001  6.2552783E+002 
 1.9159058E+001  6.1956964E+002 
 1.9175968E+001  6.1752606E+002 
 1.9192879E+001  6.1713647E+002 
 1.9209789E+001  6.1870074E+002 
 1.9226700E+001  6.2229700E+002 
 1.9243608E+001  6.2395709E+002 
 1.9260519E+001  6.2182141E+002 
 1.9277430E+001  6.2390570E+002 
 1.9294340E+001  6.2981006E+002 
 1.9311251E+001  6.3007080E+002 
 1.9328161E+001  6.2915289E+002 
 1.9345072E+001  6.3617896E+002 
 1.9361982E+001  6.5135822E+002 
 1.9378893E+001  6.6785425E+002 
 1.9395803E+001  6.8962103E+002 
 1.9412714E+001  7.2025409E+002 
 1.9429623E+001  7.5986932E+002 
 1.9446533E+001  8.0999615E+002 
 1.9463444E+001  8.8324133E+002 
 1.9480354E+001  9.8457117E+002 
 1.9497265E+001  1.1066699E+003 
 1.9514175E+001  1.2503123E+003 
 1.9531086E+001  1.4120690E+003 
 1.9547997E+001  1.5772347E+003 
 1.9564907E+001  1.7197207E+003 
 1.9581818E+001  1.8188170E+003 
 1.9598726E+001  1.8555255E+003 
 1.9615637E+001  1.8321788E+003 
 1.9632547E+001  1.7659308E+003 
 1.9649458E+001  1.6704722E+003 
 1.9666368E+001  1.5610833E+003 
 1.9683279E+001  1.4792549E+003 
 1.9700190E+001  1.4416375E+003 
 1.9717100E+001  1.4253119E+003 
 1.9734011E+001  1.4275475E+003 
 1.9750921E+001  1.4367770E+003 
 1.9767832E+001  1.4387323E+003 
 1.9784740E+001  1.4130557E+003 
 1.9801651E+001  1.3532410E+003 
 1.9818562E+001  1.2602936E+003 
 1.9835472E+001  1.1438787E+003 
 1.9852383E+001  1.0292927E+003 
 1.9869293E+001  9.3454541E+002 
 1.9886204E+001  8.6696887E+002 
 1.9903114E+001  8.2984772E+002 
 1.9920025E+001  8.1746820E+002 
 1.9936935E+001  8.2202911E+002 
 1.9953846E+001  8.3996008E+002 
 1.9970755E+001  8.6444720E+002 
 1.9987665E+001  9.0040656E+002 
 2.0004576E+001  9.4705835E+002 
 2.0021486E+001  9.8961584E+002 
 2.0038397E+001  1.0268149E+003 
 2.0055307E+001  1.0673849E+003 
 2.0072218E+001  1.0964995E+003 
 2.0089128E+001  1.0995532E+003 
 2.0106039E+001  1.0877545E+003 
 2.0122950E+001  1.0692196E+003 
 2.0139860E+001  1.0511411E+003 
 2.0156769E+001  1.0420674E+003 
 2.0173679E+001  1.0475647E+003 
 2.0190590E+001  1.0665381E+003 
 2.0207500E+001  1.1008914E+003 
 2.0224411E+001  1.1544446E+003 
 2.0241322E+001  1.2142904E+003 
 2.0258232E+001  1.2591021E+003 
 2.0275143E+001  1.2761521E+003 
 2.0292053E+001  1.2645098E+003 
 2.0308964E+001  1.2324763E+003 
 2.0325872E+001  1.1937379E+003 
 2.0342783E+001  1.1596611E+003 
 2.0359694E+001  1.1273710E+003 
 2.0376604E+001  1.0926241E+003 
 2.0393515E+001  1.0656840E+003 
 2.0410425E+001  1.0454413E+003 
 2.0427336E+001  1.0148136E+003 
 2.0444246E+001  9.7748840E+002 
 2.0461157E+001  9.3739496E+002 
 2.0478067E+001  8.9054218E+002 
 2.0494978E+001  8.4376172E+002 
 2.0511887E+001  8.0263965E+002 
 2.0528797E+001  7.7035657E+002 
 2.0545708E+001  7.4703723E+002 
 2.0562618E+001  7.3263226E+002 
 2.0579529E+001  7.2593683E+002 
 2.0596439E+001  7.2349506E+002 
 2.0613350E+001  7.1727136E+002 
 2.0630260E+001  7.1324164E+002 
 2.0647171E+001  7.1369116E+002 
 2.0664082E+001  7.0695996E+002 
 2.0680992E+001  6.9876831E+002 
 2.0697901E+001  6.9494940E+002 
 2.0714811E+001  6.9413568E+002 
 2.0731722E+001  6.9299780E+002 
 2.0748632E+001  6.9840771E+002 
 2.0765543E+001  7.1117542E+002 
 2.0782454E+001  7.2626465E+002 
 2.0799364E+001  7.5337299E+002 
 2.0816275E+001  7.9986627E+002 
 2.0833185E+001  8.6099689E+002 
 2.0850096E+001  9.3481635E+002 
 2.0867004E+001  1.0323911E+003 
 2.0883915E+001  1.1556888E+003 
 2.0900826E+001  1.2861465E+003 
 2.0917736E+001  1.4101631E+003 
 2.0934647E+001  1.5233408E+003 
 2.0951557E+001  1.6111481E+003 
 2.0968468E+001  1.6552130E+003 
 2.0985378E+001  1.6477969E+003 
 2.1002289E+001  1.5808098E+003 
 2.1019199E+001  1.4608368E+003 
 2.1036110E+001  1.3181345E+003 
 2.1053019E+001  1.1772839E+003 
 2.1069929E+001  1.0483113E+003 
 2.1086840E+001  9.3797180E+002 
 2.1103750E+001  8.5526801E+002 
 2.1120661E+001  8.0111224E+002 
 2.1137571E+001  7.6362872E+002 
 2.1154482E+001  7.3836011E+002 
 2.1171392E+001  7.2972064E+002 
 2.1188303E+001  7.2833118E+002 
 2.1205214E+001  7.2551617E+002 
 2.1222124E+001  7.2844464E+002 
 2.1239033E+001  7.3801935E+002 
 2.1255943E+001  7.4565051E+002 
 2.1272854E+001  7.4909161E+002 
 2.1289764E+001  7.5148828E+002 
 2.1306675E+001  7.5439148E+002 
 2.1323586E+001  7.5295685E+002 
 2.1340496E+001  7.4468268E+002 
 2.1357407E+001  7.3349908E+002 
 2.1374317E+001  7.2834998E+002 
 2.1391228E+001  7.2710431E+002 
 2.1408138E+001  7.2760321E+002 
 2.1425047E+001  7.3518500E+002 
 2.1441957E+001  7.4736829E+002 
 2.1458868E+001  7.6707568E+002 
 2.1475779E+001  7.9974023E+002 
 2.1492689E+001  8.4761810E+002 
 2.1509600E+001  9.1334741E+002 
 2.1526510E+001  9.9432184E+002 
 2.1543421E+001  1.0779717E+003 
 2.1560331E+001  1.1520177E+003 
 2.1577242E+001  1.2037401E+003 
 2.1594151E+001  1.2291249E+003 
 2.1611061E+001  1.2314810E+003 
 2.1627972E+001  1.2055027E+003 
 2.1644882E+001  1.1548059E+003 
 2.1661793E+001  1.0968464E+003 
 2.1678703E+001  1.0374093E+003 
 2.1695614E+001  9.8423236E+002 
 2.1712524E+001  9.5137109E+002 
 2.1729435E+001  9.3490869E+002 
 2.1746346E+001  9.3177386E+002 
 2.1763256E+001  9.3498193E+002 
 2.1780165E+001  9.4555640E+002 
 2.1797075E+001  9.6648431E+002 
 2.1813986E+001  9.8976508E+002 
 2.1830896E+001  1.0154740E+003 
 2.1847807E+001  1.0409535E+003 
 2.1864717E+001  1.0646793E+003 
 2.1881628E+001  1.0813042E+003 
 2.1898539E+001  1.0921257E+003 
 2.1915449E+001  1.1105034E+003 
 2.1932360E+001  1.1342784E+003 
 2.1949270E+001  1.1671282E+003 
 2.1966179E+001  1.2183831E+003 
 2.1983089E+001  1.2874587E+003 
 2.2000000E+001  0.0000000E+000
