# Supplementary material for: Application of singular value decomposition analysis to time-dependent powder diffraction data of an in-situ photodimerization reaction
Source: J Synchrotron Radiat. 2014 Apr 2;21(Pt 3):554–60. doi: 10.1107/S1600577514004366 (PMC4333817; doi:10.1107/S1600577514004366)
Supplement: Supplementary file 1 [file s-21-00554-sup1.zip › 1cha/1chai_15.chi]

 3.5000501E+000  0.0000000E+000 
 3.5169604E+000  3.4141582E+003 
 3.5338709E+000  3.0849097E+003 
 3.5507813E+000  1.7378677E+003 
 3.5676916E+000  1.9059418E+003 
 3.5846019E+000  2.3430361E+003 
 3.6015124E+000  2.1546536E+003 
 3.6184227E+000  2.3175398E+003 
 3.6353331E+000  2.5337102E+003 
 3.6522434E+000  2.4076450E+003 
 3.6691539E+000  3.2531399E+003 
 3.6860642E+000  4.3150596E+003 
 3.7029746E+000  3.9964124E+003 
 3.7198849E+000  4.8866816E+003 
 3.7367954E+000  5.0811406E+003 
 3.7537057E+000  4.9073730E+003 
 3.7706161E+000  4.8899185E+003 
 3.7875264E+000  4.5804609E+003 
 3.8044369E+000  4.4200361E+003 
 3.8213472E+000  4.7878750E+003 
 3.8382576E+000  4.7494551E+003 
 3.8551679E+000  5.2559731E+003 
 3.8720784E+000  5.6409131E+003 
 3.8889887E+000  7.2199521E+003 
 3.9058990E+000  8.7987598E+003 
 3.9228094E+000  1.1478031E+004 
 3.9397199E+000  1.5027068E+004 
 3.9566302E+000  1.9583855E+004 
 3.9735405E+000  2.3522443E+004 
 3.9904509E+000  2.6299074E+004 
 4.0073614E+000  2.8578205E+004 
 4.0242715E+000  2.9231020E+004 
 4.0411820E+000  2.7776766E+004 
 4.0580926E+000  2.7483525E+004 
 4.0750027E+000  2.4038559E+004 
 4.0919132E+000  2.1157311E+004 
 4.1088238E+000  1.7717734E+004 
 4.1257339E+000  1.4280578E+004 
 4.1426444E+000  1.1688376E+004 
 4.1595545E+000  9.2637920E+003 
 4.1764650E+000  7.2313481E+003 
 4.1933756E+000  6.4501436E+003 
 4.2102857E+000  5.8580298E+003 
 4.2271962E+000  4.7343223E+003 
 4.2441068E+000  4.2467217E+003 
 4.2610168E+000  3.4786829E+003 
 4.2779274E+000  3.2385815E+003 
 4.2948375E+000  3.0556421E+003 
 4.3117480E+000  2.7246169E+003 
 4.3286586E+000  2.6233760E+003 
 4.3455687E+000  2.6150525E+003 
 4.3624792E+000  2.5618879E+003 
 4.3793898E+000  2.5340317E+003 
 4.3962998E+000  2.4032573E+003 
 4.4132104E+000  2.3784739E+003 
 4.4301205E+000  2.5942925E+003 
 4.4470310E+000  1.7597388E+003 
 4.4639416E+000  2.0014393E+003 
 4.4808517E+000  2.2219978E+003 
 4.4977622E+000  1.9091807E+003 
 4.5146728E+000  2.0503936E+003 
 4.5315828E+000  2.0565952E+003 
 4.5484934E+000  1.7389856E+003 
 4.5654039E+000  1.8722002E+003 
 4.5823140E+000  2.1078799E+003 
 4.5992246E+000  1.8968553E+003 
 4.6161346E+000  2.1424275E+003 
 4.6330452E+000  2.0443851E+003 
 4.6499557E+000  2.0505264E+003 
 4.6668658E+000  2.1913748E+003 
 4.6837764E+000  2.1178481E+003 
 4.7006869E+000  2.1339993E+003 
 4.7175970E+000  2.3948660E+003 
 4.7345076E+000  2.5249937E+003 
 4.7514176E+000  2.3676309E+003 
 4.7683282E+000  2.2939231E+003 
 4.7852387E+000  2.1469404E+003 
 4.8021488E+000  2.5121985E+003 
 4.8190594E+000  2.3727939E+003 
 4.8359699E+000  2.3456494E+003 
 4.8528800E+000  2.3930408E+003 
 4.8697906E+000  2.4140088E+003 
 4.8867006E+000  2.6157451E+003 
 4.9036112E+000  2.5049441E+003 
 4.9205217E+000  2.2891375E+003 
 4.9374318E+000  2.4388630E+003 
 4.9543424E+000  2.3022068E+003 
 4.9712529E+000  1.9893456E+003 
 4.9881630E+000  2.1024958E+003 
 5.0050735E+000  1.6782791E+003 
 5.0219836E+000  1.4743619E+003 
 5.0388942E+000  1.5301152E+003 
 5.0558047E+000  1.5868171E+003 
 5.0727148E+000  1.5259105E+003 
 5.0896254E+000  1.5285067E+003 
 5.1065359E+000  1.5290247E+003 
 5.1234460E+000  1.4707350E+003 
 5.1403565E+000  1.5625022E+003 
 5.1572666E+000  1.4444542E+003 
 5.1741772E+000  1.3901765E+003 
 5.1910877E+000  1.4688312E+003 
 5.2079978E+000  1.2217428E+003 
 5.2249084E+000  1.4304978E+003 
 5.2418189E+000  1.3632705E+003 
 5.2587290E+000  1.3084219E+003 
 5.2756395E+000  1.4044971E+003 
 5.2925496E+000  1.3946290E+003 
 5.3094602E+000  1.3356669E+003 
 5.3263707E+000  1.4910673E+003 
 5.3432808E+000  1.3839381E+003 
 5.3601913E+000  1.3119701E+003 
 5.3771019E+000  1.2718048E+003 
 5.3940120E+000  1.4028094E+003 
 5.4109225E+000  1.6245876E+003 
 5.4278326E+000  1.8138398E+003 
 5.4447432E+000  2.1500591E+003 
 5.4616537E+000  2.5690974E+003 
 5.4785638E+000  3.0710632E+003 
 5.4954743E+000  3.9040283E+003 
 5.5123849E+000  5.1552798E+003 
 5.5292950E+000  6.5255591E+003 
 5.5462055E+000  8.0876401E+003 
 5.5631161E+000  1.0785524E+004 
 5.5800261E+000  1.3451120E+004 
 5.5969367E+000  1.6683217E+004 
 5.6138468E+000  1.9355035E+004 
 5.6307573E+000  2.1298719E+004 
 5.6476679E+000  2.2099736E+004 
 5.6645780E+000  2.1428340E+004 
 5.6814885E+000  1.9139578E+004 
 5.6983991E+000  1.5651580E+004 
 5.7153091E+000  1.2621804E+004 
 5.7322197E+000  9.3633857E+003 
 5.7491298E+000  7.1758555E+003 
 5.7660403E+000  5.2837476E+003 
 5.7829509E+000  3.9947383E+003 
 5.7998610E+000  3.2470093E+003 
 5.8167715E+000  2.7417363E+003 
 5.8336821E+000  2.5535212E+003 
 5.8505921E+000  2.7800813E+003 
 5.8675027E+000  3.4850745E+003 
 5.8844128E+000  4.9029209E+003 
 5.9013233E+000  7.0056738E+003 
 5.9182339E+000  9.4835713E+003 
 5.9351439E+000  1.3340188E+004 
 5.9520545E+000  1.6794086E+004 
 5.9689651E+000  2.0881557E+004 
 5.9858751E+000  2.4359525E+004 
 6.0027857E+000  2.5823949E+004 
 6.0196958E+000  2.5403967E+004 
 6.0366063E+000  2.3285488E+004 
 6.0535169E+000  1.9605410E+004 
 6.0704269E+000  1.5543961E+004 
 6.0873375E+000  1.2207480E+004 
 6.1042480E+000  9.1242129E+003 
 6.1211581E+000  6.9942061E+003 
 6.1380687E+000  5.6140269E+003 
 6.1549788E+000  4.3687622E+003 
 6.1718893E+000  3.7458550E+003 
 6.1887999E+000  3.2789326E+003 
 6.2057099E+000  2.8589495E+003 
 6.2226205E+000  2.5124749E+003 
 6.2395310E+000  2.1843943E+003 
 6.2564411E+000  1.9476063E+003 
 6.2733517E+000  1.7756851E+003 
 6.2902617E+000  1.6124871E+003 
 6.3071723E+000  1.5350437E+003 
 6.3240829E+000  1.5247332E+003 
 6.3409929E+000  1.7011353E+003 
 6.3579035E+000  1.7898396E+003 
 6.3748140E+000  2.0048728E+003 
 6.3917241E+000  2.4540552E+003 
 6.4086347E+000  3.1943823E+003 
 6.4255447E+000  4.3241045E+003 
 6.4424553E+000  6.0772861E+003 
 6.4593658E+000  8.8678105E+003 
 6.4762759E+000  1.2788269E+004 
 6.4931865E+000  1.9201590E+004 
 6.5100970E+000  2.7403395E+004 
 6.5270071E+000  3.5611469E+004 
 6.5439177E+000  4.5398203E+004 
 6.5608277E+000  5.1481605E+004 
 6.5777383E+000  5.2630344E+004 
 6.5946488E+000  4.9394934E+004 
 6.6115589E+000  4.1756988E+004 
 6.6284695E+000  3.1341330E+004 
 6.6453800E+000  2.1418428E+004 
 6.6622901E+000  1.4630069E+004 
 6.6792006E+000  1.0489138E+004 
 6.6961112E+000  7.2850127E+003 
 6.7130213E+000  5.5758311E+003 
 6.7299318E+000  4.3438311E+003 
 6.7468419E+000  3.6148926E+003 
 6.7637525E+000  3.2779414E+003 
 6.7806630E+000  3.1271821E+003 
 6.7975731E+000  3.0882366E+003 
 6.8144836E+000  3.1752837E+003 
 6.8313942E+000  3.5660532E+003 
 6.8483043E+000  4.3042622E+003 
 6.8652148E+000  5.0974912E+003 
 6.8821249E+000  6.0063237E+003 
 6.8990355E+000  6.7601265E+003 
 6.9159460E+000  7.3259966E+003 
 6.9328561E+000  7.7194946E+003 
 6.9497666E+000  7.7412808E+003 
 6.9666772E+000  7.2918765E+003 
 6.9835873E+000  6.4899419E+003 
 7.0004978E+000  5.4488647E+003 
 7.0174079E+000  4.2464067E+003 
 7.0343184E+000  3.1851030E+003 
 7.0512290E+000  2.4394761E+003 
 7.0681391E+000  1.8794822E+003 
 7.0850496E+000  1.5261028E+003 
 7.1019602E+000  1.2992246E+003 
 7.1188703E+000  1.1787687E+003 
 7.1357808E+000  1.0924567E+003 
 7.1526909E+000  1.0882129E+003 
 7.1696014E+000  1.1843680E+003 
 7.1865120E+000  1.2482284E+003 
 7.2034221E+000  1.2804030E+003 
 7.2203326E+000  1.3635706E+003 
 7.2372432E+000  1.3396394E+003 
 7.2541533E+000  1.2878323E+003 
 7.2710638E+000  1.2237543E+003 
 7.2879739E+000  1.1759694E+003 
 7.3048844E+000  1.1170577E+003 
 7.3217950E+000  1.1041874E+003 
 7.3387051E+000  1.0872401E+003 
 7.3556156E+000  1.0608818E+003 
 7.3725262E+000  1.0758821E+003 
 7.3894362E+000  1.0154706E+003 
 7.4063468E+000  1.0349626E+003 
 7.4232569E+000  1.0830841E+003 
 7.4401674E+000  1.0966355E+003 
 7.4570780E+000  1.1221353E+003 
 7.4739881E+000  1.1708484E+003 
 7.4908986E+000  1.1641221E+003 
 7.5078092E+000  1.1798420E+003 
 7.5247192E+000  1.2620546E+003 
 7.5416298E+000  1.3417137E+003 
 7.5585399E+000  1.4133535E+003 
 7.5754504E+000  1.5380144E+003 
 7.5923610E+000  1.5939343E+003 
 7.6092710E+000  1.6233551E+003 
 7.6261816E+000  1.7448512E+003 
 7.6430922E+000  1.8881162E+003 
 7.6600022E+000  2.0920276E+003 
 7.6769128E+000  2.2988472E+003 
 7.6938233E+000  2.5453601E+003 
 7.7107334E+000  2.8690427E+003 
 7.7276440E+000  3.2466064E+003 
 7.7445540E+000  3.6861882E+003 
 7.7614646E+000  4.2313452E+003 
 7.7783751E+000  4.9869146E+003 
 7.7952852E+000  6.4962568E+003 
 7.8121958E+000  8.7067764E+003 
 7.8291063E+000  1.2039678E+004 
 7.8460164E+000  1.7384039E+004 
 7.8629270E+000  2.4543801E+004 
 7.8798370E+000  3.4734371E+004 
 7.8967476E+000  4.8547555E+004 
 7.9136581E+000  6.4304965E+004 
 7.9305682E+000  7.7198109E+004 
 7.9474788E+000  8.1735977E+004 
 7.9643893E+000  7.7641938E+004 
 7.9812994E+000  6.4807047E+004 
 7.9982100E+000  5.0338152E+004 
 8.0151205E+000  3.8559703E+004 
 8.0320311E+000  2.8422150E+004 
 8.0489407E+000  2.0659238E+004 
 8.0658512E+000  1.5087999E+004 
 8.0827618E+000  1.1340150E+004 
 8.0996723E+000  9.0748584E+003 
 8.1165829E+000  7.7363232E+003 
 8.1334925E+000  7.2284033E+003 
 8.1504030E+000  7.5521060E+003 
 8.1673136E+000  8.4997549E+003 
 8.1842241E+000  1.0016499E+004 
 8.2011347E+000  1.2260387E+004 
 8.2180443E+000  1.5227887E+004 
 8.2349548E+000  1.8235201E+004 
 8.2518654E+000  2.1046002E+004 
 8.2687759E+000  2.3093053E+004 
 8.2856865E+000  2.3446506E+004 
 8.3025970E+000  2.1812834E+004 
 8.3195066E+000  1.8658947E+004 
 8.3364172E+000  1.4674184E+004 
 8.3533278E+000  1.1316300E+004 
 8.3702383E+000  8.6181953E+003 
 8.3871489E+000  6.8200093E+003 
 8.4040585E+000  5.6499370E+003 
 8.4209690E+000  4.9758394E+003 
 8.4378796E+000  4.6607915E+003 
 8.4547901E+000  4.5837129E+003 
 8.4717007E+000  4.6916328E+003 
 8.4886103E+000  4.9596084E+003 
 8.5055208E+000  5.4595132E+003 
 8.5224314E+000  6.4763643E+003 
 8.5393419E+000  8.1185889E+003 
 8.5562525E+000  1.0640142E+004 
 8.5731630E+000  1.4587425E+004 
 8.5900726E+000  1.9902313E+004 
 8.6069832E+000  2.8333387E+004 
 8.6238937E+000  3.9229059E+004 
 8.6408043E+000  5.1231230E+004 
 8.6577148E+000  6.1505551E+004 
 8.6746244E+000  6.6171602E+004 
 8.6915350E+000  6.4344078E+004 
 8.7084455E+000  5.6905672E+004 
 8.7253561E+000  4.4341059E+004 
 8.7422667E+000  3.2348754E+004 
 8.7591772E+000  2.2332455E+004 
 8.7760868E+000  1.5168664E+004 
 8.7929974E+000  1.0515653E+004 
 8.8099079E+000  7.5084966E+003 
 8.8268185E+000  5.6098770E+003 
 8.8437290E+000  4.4045640E+003 
 8.8606386E+000  3.5481453E+003 
 8.8775492E+000  2.9891206E+003 
 8.8944597E+000  2.5274563E+003 
 8.9113703E+000  2.2302148E+003 
 8.9282808E+000  1.9904971E+003 
 8.9451904E+000  1.7759257E+003 
 8.9621010E+000  1.6176605E+003 
 8.9790115E+000  1.4757441E+003 
 8.9959221E+000  1.3718813E+003 
 9.0128326E+000  1.3091204E+003 
 9.0297432E+000  1.2248844E+003 
 9.0466528E+000  1.1349083E+003 
 9.0635633E+000  1.1215182E+003 
 9.0804739E+000  1.0935377E+003 
 9.0973845E+000  1.0495708E+003 
 9.1142950E+000  1.0420826E+003 
 9.1312046E+000  9.8697577E+002 
 9.1481152E+000  9.5553955E+002 
 9.1650257E+000  9.4886188E+002 
 9.1819363E+000  9.4598590E+002 
 9.1988468E+000  9.3384833E+002 
 9.2157564E+000  9.3840900E+002 
 9.2326670E+000  9.5478076E+002 
 9.2495775E+000  9.5384796E+002 
 9.2664881E+000  1.0006429E+003 
 9.2833986E+000  1.0336515E+003 
 9.3003092E+000  1.0311226E+003 
 9.3172188E+000  1.0973472E+003 
 9.3341293E+000  1.1446149E+003 
 9.3510399E+000  1.1833348E+003 
 9.3679504E+000  1.2601628E+003 
 9.3848610E+000  1.3620074E+003 
 9.4017706E+000  1.4852877E+003 
 9.4186811E+000  1.6646797E+003 
 9.4355917E+000  1.9415599E+003 
 9.4525023E+000  2.3893894E+003 
 9.4694128E+000  3.0846062E+003 
 9.4863224E+000  4.0993921E+003 
 9.5032330E+000  5.4170703E+003 
 9.5201435E+000  7.0023359E+003 
 9.5370541E+000  8.7331504E+003 
 9.5539646E+000  1.0309729E+004 
 9.5708752E+000  1.1555168E+004 
 9.5877848E+000  1.2252098E+004 
 9.6046953E+000  1.2180312E+004 
 9.6216059E+000  1.1387230E+004 
 9.6385164E+000  1.0118370E+004 
 9.6554270E+000  8.8989102E+003 
 9.6723366E+000  8.1175488E+003 
 9.6892471E+000  7.9344419E+003 
 9.7061577E+000  8.1939268E+003 
 9.7230682E+000  8.7706572E+003 
 9.7399788E+000  9.4245791E+003 
 9.7568893E+000  9.9345752E+003 
 9.7737989E+000  1.0145187E+004 
 9.7907095E+000  9.9003115E+003 
 9.8076200E+000  9.1258438E+003 
 9.8245306E+000  7.9042842E+003 
 9.8414412E+000  6.4025044E+003 
 9.8583508E+000  5.0123438E+003 
 9.8752613E+000  3.8856396E+003 
 9.8921719E+000  3.0925891E+003 
 9.9090824E+000  2.5281648E+003 
 9.9259930E+000  2.1525103E+003 
 9.9429026E+000  1.9128323E+003 
 9.9598131E+000  1.7544144E+003 
 9.9767237E+000  1.6841364E+003 
 9.9936342E+000  1.6795366E+003 
 1.0010545E+001  1.6586674E+003 
 1.0027455E+001  1.6582762E+003 
 1.0044365E+001  1.6956475E+003 
 1.0061275E+001  1.7275464E+003 
 1.0078186E+001  1.7773845E+003 
 1.0095097E+001  1.8326566E+003 
 1.0112007E+001  1.8944006E+003 
 1.0128917E+001  1.9816776E+003 
 1.0145827E+001  2.0901787E+003 
 1.0162738E+001  2.2002437E+003 
 1.0179648E+001  2.3396597E+003 
 1.0196559E+001  2.5299089E+003 
 1.0213469E+001  2.7769380E+003 
 1.0230379E+001  3.1863196E+003 
 1.0247290E+001  3.7937080E+003 
 1.0264200E+001  4.7158403E+003 
 1.0281111E+001  6.2070181E+003 
 1.0298021E+001  8.5098652E+003 
 1.0314931E+001  1.1940442E+004 
 1.0331841E+001  1.6866619E+004 
 1.0348752E+001  2.3413721E+004 
 1.0365663E+001  3.1343727E+004 
 1.0382573E+001  3.9279086E+004 
 1.0399483E+001  4.3789551E+004 
 1.0416393E+001  4.2313051E+004 
 1.0433304E+001  3.5904258E+004 
 1.0450214E+001  2.7995225E+004 
 1.0467125E+001  2.0483018E+004 
 1.0484035E+001  1.4561894E+004 
 1.0500945E+001  1.0399181E+004 
 1.0517856E+001  7.4676958E+003 
 1.0534766E+001  5.4338975E+003 
 1.0551677E+001  4.1627764E+003 
 1.0568587E+001  3.3477742E+003 
 1.0585497E+001  2.8704355E+003 
 1.0602407E+001  2.5513174E+003 
 1.0619318E+001  2.3109114E+003 
 1.0636229E+001  2.1516631E+003 
 1.0653139E+001  2.0168116E+003 
 1.0670049E+001  1.9157664E+003 
 1.0686959E+001  1.8600151E+003 
 1.0703870E+001  1.8341564E+003 
 1.0720780E+001  1.8176523E+003 
 1.0737691E+001  1.8079254E+003 
 1.0754601E+001  1.8140139E+003 
 1.0771511E+001  1.8451423E+003 
 1.0788422E+001  1.9086019E+003 
 1.0805332E+001  1.9583636E+003 
 1.0822243E+001  2.0001345E+003 
 1.0839153E+001  2.0454247E+003 
 1.0856063E+001  2.1019204E+003 
 1.0872973E+001  2.1674768E+003 
 1.0889884E+001  2.2105198E+003 
 1.0906795E+001  2.2158645E+003 
 1.0923705E+001  2.2281284E+003 
 1.0940615E+001  2.2794209E+003 
 1.0957525E+001  2.3421577E+003 
 1.0974436E+001  2.4479851E+003 
 1.0991346E+001  2.6728577E+003 
 1.1008257E+001  3.0328733E+003 
 1.1025167E+001  3.6652532E+003 
 1.1042077E+001  4.6371011E+003 
 1.1058988E+001  6.0050137E+003 
 1.1075898E+001  7.8688413E+003 
 1.1092809E+001  1.0304702E+004 
 1.1109719E+001  1.3303370E+004 
 1.1126629E+001  1.6362273E+004 
 1.1143539E+001  1.8550191E+004 
 1.1160450E+001  1.9419914E+004 
 1.1177361E+001  1.8698076E+004 
 1.1194271E+001  1.6693646E+004 
 1.1211181E+001  1.3983828E+004 
 1.1228091E+001  1.1249463E+004 
 1.1245002E+001  9.0131396E+003 
 1.1261912E+001  7.2951792E+003 
 1.1278823E+001  6.0552461E+003 
 1.1295733E+001  5.2750405E+003 
 1.1312643E+001  4.7037729E+003 
 1.1329554E+001  4.3247866E+003 
 1.1346464E+001  4.0077874E+003 
 1.1363375E+001  3.6930857E+003 
 1.1380285E+001  3.4407686E+003 
 1.1397195E+001  3.2889172E+003 
 1.1414105E+001  3.2843872E+003 
 1.1431016E+001  3.4976968E+003 
 1.1447927E+001  3.9223284E+003 
 1.1464837E+001  4.5455537E+003 
 1.1481747E+001  5.3489360E+003 
 1.1498657E+001  6.2833691E+003 
 1.1515568E+001  7.2484473E+003 
 1.1532478E+001  7.9007383E+003 
 1.1549389E+001  8.0797222E+003 
 1.1566299E+001  7.7841094E+003 
 1.1583209E+001  7.0043423E+003 
 1.1600120E+001  5.8781943E+003 
 1.1617030E+001  4.7032676E+003 
 1.1633941E+001  3.7095740E+003 
 1.1650851E+001  2.9354128E+003 
 1.1667761E+001  2.3894946E+003 
 1.1684671E+001  2.0961191E+003 
 1.1701582E+001  2.0077876E+003 
 1.1718493E+001  2.1411716E+003 
 1.1735403E+001  2.5434463E+003 
 1.1752314E+001  3.2761677E+003 
 1.1769223E+001  4.3233379E+003 
 1.1786134E+001  5.6104424E+003 
 1.1803044E+001  7.1769399E+003 
 1.1819955E+001  8.9305596E+003 
 1.1836865E+001  1.0613854E+004 
 1.1853775E+001  1.1893309E+004 
 1.1870686E+001  1.2613939E+004 
 1.1887596E+001  1.3189850E+004 
 1.1904507E+001  1.4151886E+004 
 1.1921417E+001  1.5796052E+004 
 1.1938327E+001  1.8314834E+004 
 1.1955237E+001  2.2047361E+004 
 1.1972148E+001  2.7464449E+004 
 1.1989058E+001  3.4374633E+004 
 1.2005969E+001  4.1193762E+004 
 1.2022880E+001  4.4694488E+004 
 1.2039789E+001  4.2576355E+004 
 1.2056700E+001  3.5912438E+004 
 1.2073610E+001  2.7726863E+004 
 1.2090521E+001  2.0406268E+004 
 1.2107431E+001  1.4415961E+004 
 1.2124341E+001  1.0039848E+004 
 1.2141252E+001  7.1003179E+003 
 1.2158162E+001  5.0955156E+003 
 1.2175073E+001  3.7767886E+003 
 1.2191983E+001  2.9719575E+003 
 1.2208893E+001  2.4612737E+003 
 1.2225803E+001  2.1180225E+003 
 1.2242714E+001  1.8867950E+003 
 1.2259624E+001  1.7365677E+003 
 1.2276535E+001  1.6372543E+003 
 1.2293446E+001  1.5784519E+003 
 1.2310355E+001  1.5652101E+003 
 1.2327266E+001  1.5784133E+003 
 1.2344176E+001  1.6439967E+003 
 1.2361087E+001  1.7974833E+003 
 1.2377997E+001  2.0906150E+003 
 1.2394907E+001  2.5864653E+003 
 1.2411818E+001  3.3599927E+003 
 1.2428728E+001  4.4838452E+003 
 1.2445639E+001  6.0278271E+003 
 1.2462549E+001  7.9601836E+003 
 1.2479459E+001  1.0026826E+004 
 1.2496369E+001  1.1853883E+004 
 1.2513280E+001  1.2959518E+004 
 1.2530190E+001  1.2953138E+004 
 1.2547101E+001  1.1795127E+004 
 1.2564012E+001  9.8875479E+003 
 1.2580921E+001  7.8535854E+003 
 1.2597832E+001  6.1583550E+003 
 1.2614742E+001  4.8272910E+003 
 1.2631653E+001  3.7841108E+003 
 1.2648563E+001  3.0816375E+003 
 1.2665473E+001  2.6084475E+003 
 1.2682384E+001  2.2902498E+003 
 1.2699294E+001  2.0697244E+003 
 1.2716205E+001  1.8845924E+003 
 1.2733115E+001  1.6930829E+003 
 1.2750025E+001  1.4869797E+003 
 1.2766935E+001  1.3015674E+003 
 1.2783846E+001  1.1759733E+003 
 1.2800756E+001  1.0995031E+003 
 1.2817667E+001  1.0498674E+003 
 1.2834578E+001  1.0228342E+003 
 1.2851487E+001  1.0176316E+003 
 1.2868398E+001  1.0318510E+003 
 1.2885308E+001  1.0548705E+003 
 1.2902219E+001  1.0822554E+003 
 1.2919129E+001  1.1034392E+003 
 1.2936039E+001  1.1249580E+003 
 1.2952950E+001  1.1588574E+003 
 1.2969860E+001  1.2212081E+003 
 1.2986771E+001  1.3450364E+003 
 1.3003681E+001  1.5428965E+003 
 1.3020592E+001  1.8303406E+003 
 1.3037501E+001  2.2454478E+003 
 1.3054412E+001  2.8266370E+003 
 1.3071322E+001  3.5928706E+003 
 1.3088233E+001  4.5156304E+003 
 1.3105144E+001  5.5627041E+003 
 1.3122053E+001  6.6355000E+003 
 1.3138964E+001  7.5003276E+003 
 1.3155874E+001  8.0026846E+003 
 1.3172785E+001  8.1343872E+003 
 1.3189695E+001  7.8965850E+003 
 1.3206605E+001  7.4155903E+003 
 1.3223516E+001  6.8468984E+003 
 1.3240426E+001  6.2709805E+003 
 1.3257337E+001  5.7536709E+003 
 1.3274247E+001  5.3102354E+003 
 1.3291158E+001  4.9342837E+003 
 1.3308067E+001  4.5976919E+003 
 1.3324978E+001  4.2658452E+003 
 1.3341888E+001  3.8804824E+003 
 1.3358799E+001  3.3988230E+003 
 1.3375710E+001  2.8722219E+003 
 1.3392619E+001  2.3771750E+003 
 1.3409530E+001  1.9534747E+003 
 1.3426440E+001  1.6206720E+003 
 1.3443351E+001  1.3832858E+003 
 1.3460261E+001  1.2251194E+003 
 1.3477171E+001  1.1197540E+003 
 1.3494081E+001  1.0544426E+003 
 1.3510992E+001  1.0100235E+003 
 1.3527903E+001  9.7402362E+002 
 1.3544813E+001  9.5272937E+002 
 1.3561724E+001  9.4531458E+002 
 1.3578633E+001  9.4161548E+002 
 1.3595544E+001  9.2953857E+002 
 1.3612454E+001  9.0874762E+002 
 1.3629365E+001  8.8841376E+002 
 1.3646276E+001  8.7159521E+002 
 1.3663185E+001  8.5539136E+002 
 1.3680096E+001  8.4603662E+002 
 1.3697006E+001  8.5354858E+002 
 1.3713917E+001  8.7679834E+002 
 1.3730827E+001  9.0838940E+002 
 1.3747737E+001  9.4535150E+002 
 1.3764647E+001  9.8969153E+002 
 1.3781558E+001  1.0402256E+003 
 1.3798469E+001  1.0905563E+003 
 1.3815379E+001  1.1419680E+003 
 1.3832290E+001  1.1985623E+003 
 1.3849199E+001  1.2505791E+003 
 1.3866110E+001  1.2815380E+003 
 1.3883020E+001  1.2863110E+003 
 1.3899931E+001  1.2670656E+003 
 1.3916842E+001  1.2244603E+003 
 1.3933751E+001  1.1663875E+003 
 1.3950662E+001  1.1082825E+003 
 1.3967572E+001  1.0537806E+003 
 1.3984483E+001  1.0064379E+003 
 1.4001393E+001  9.7589703E+002 
 1.4018304E+001  9.6432959E+002 
 1.4035213E+001  9.6741125E+002 
 1.4052124E+001  9.7079193E+002 
 1.4069035E+001  9.6823993E+002 
 1.4085945E+001  9.7010724E+002 
 1.4102856E+001  9.7091925E+002 
 1.4119765E+001  9.7217499E+002 
 1.4136676E+001  9.8244879E+002 
 1.4153586E+001  9.8995288E+002 
 1.4170497E+001  9.9215790E+002 
 1.4187407E+001  1.0025861E+003 
 1.4204317E+001  1.0282523E+003 
 1.4221228E+001  1.0811757E+003 
 1.4238138E+001  1.1694066E+003 
 1.4255049E+001  1.2875355E+003 
 1.4271959E+001  1.4286866E+003 
 1.4288870E+001  1.5874584E+003 
 1.4305779E+001  1.7278914E+003 
 1.4322690E+001  1.8371320E+003 
 1.4339601E+001  1.9033217E+003 
 1.4356511E+001  1.9037999E+003 
 1.4373422E+001  1.8446633E+003 
 1.4390331E+001  1.7361525E+003 
 1.4407242E+001  1.5975834E+003 
 1.4424152E+001  1.4445345E+003 
 1.4441063E+001  1.2944785E+003 
 1.4457973E+001  1.1695649E+003 
 1.4474883E+001  1.0827125E+003 
 1.4491794E+001  1.0279924E+003 
 1.4508704E+001  9.9063654E+002 
 1.4525615E+001  9.6562244E+002 
 1.4542525E+001  9.5552472E+002 
 1.4559436E+001  9.5242993E+002 
 1.4576345E+001  9.4559052E+002 
 1.4593256E+001  9.4031976E+002 
 1.4610167E+001  9.4209155E+002 
 1.4627077E+001  9.4219403E+002 
 1.4643988E+001  9.3938507E+002 
 1.4660897E+001  9.3803552E+002 
 1.4677808E+001  9.4331476E+002 
 1.4694718E+001  9.5189728E+002 
 1.4711629E+001  9.6106403E+002 
 1.4728539E+001  9.8066211E+002 
 1.4745449E+001  1.0140956E+003 
 1.4762360E+001  1.0585663E+003 
 1.4779270E+001  1.1150897E+003 
 1.4796181E+001  1.1849790E+003 
 1.4813091E+001  1.2530900E+003 
 1.4830002E+001  1.3012825E+003 
 1.4846911E+001  1.3407892E+003 
 1.4863822E+001  1.3696752E+003 
 1.4880733E+001  1.3733790E+003 
 1.4897643E+001  1.3585300E+003 
 1.4914554E+001  1.3236396E+003 
 1.4931463E+001  1.2649517E+003 
 1.4948374E+001  1.2009427E+003 
 1.4965284E+001  1.1504811E+003 
 1.4982195E+001  1.1201909E+003 
 1.4999105E+001  1.1140455E+003 
 1.5016016E+001  1.1241218E+003 
 1.5032926E+001  1.1579662E+003 
 1.5049836E+001  1.2315763E+003 
 1.5066747E+001  1.3589008E+003 
 1.5083657E+001  1.5578965E+003 
 1.5100568E+001  1.8146831E+003 
 1.5117477E+001  2.1150247E+003 
 1.5134388E+001  2.4550828E+003 
 1.5151299E+001  2.8033586E+003 
 1.5168209E+001  3.1076165E+003 
 1.5185120E+001  3.3151069E+003 
 1.5202029E+001  3.3788086E+003 
 1.5218940E+001  3.2568362E+003 
 1.5235850E+001  2.9461272E+003 
 1.5252761E+001  2.5501235E+003 
 1.5269671E+001  2.1834490E+003 
 1.5286582E+001  1.8999565E+003 
 1.5303492E+001  1.7216848E+003 
 1.5320402E+001  1.6323745E+003 
 1.5337313E+001  1.6028323E+003 
 1.5354223E+001  1.6182000E+003 
 1.5371134E+001  1.6605825E+003 
 1.5388043E+001  1.7050096E+003 
 1.5404954E+001  1.7270132E+003 
 1.5421865E+001  1.7191945E+003 
 1.5438775E+001  1.7043511E+003 
 1.5455686E+001  1.7034551E+003 
 1.5472595E+001  1.7321746E+003 
 1.5489506E+001  1.7999214E+003 
 1.5506416E+001  1.8956257E+003 
 1.5523327E+001  1.9971766E+003 
 1.5540237E+001  2.0848323E+003 
 1.5557148E+001  2.1401865E+003 
 1.5574058E+001  2.1443262E+003 
 1.5590968E+001  2.0930059E+003 
 1.5607879E+001  1.9923158E+003 
 1.5624789E+001  1.8468361E+003 
 1.5641700E+001  1.6817312E+003 
 1.5658609E+001  1.5257117E+003 
 1.5675520E+001  1.3884423E+003 
 1.5692430E+001  1.2816897E+003 
 1.5709341E+001  1.2149171E+003 
 1.5726252E+001  1.1780314E+003 
 1.5743161E+001  1.1574890E+003 
 1.5760072E+001  1.1514055E+003 
 1.5776982E+001  1.1590627E+003 
 1.5793893E+001  1.1830454E+003 
 1.5810803E+001  1.2407129E+003 
 1.5827714E+001  1.3310950E+003 
 1.5844624E+001  1.4511222E+003 
 1.5861534E+001  1.6036876E+003 
 1.5878445E+001  1.7769279E+003 
 1.5895355E+001  1.9603547E+003 
 1.5912266E+001  2.1430818E+003 
 1.5929175E+001  2.2917512E+003 
 1.5946086E+001  2.3702312E+003 
 1.5962996E+001  2.3725774E+003 
 1.5979907E+001  2.3326628E+003 
 1.5996818E+001  2.2836475E+003 
 1.6013727E+001  2.2391560E+003 
 1.6030638E+001  2.2095840E+003 
 1.6047548E+001  2.2076780E+003 
 1.6064459E+001  2.2397998E+003 
 1.6081369E+001  2.3053516E+003 
 1.6098280E+001  2.3921736E+003 
 1.6115191E+001  2.4568201E+003 
 1.6132101E+001  2.4552610E+003 
 1.6149012E+001  2.3720879E+003 
 1.6165920E+001  2.2156462E+003 
 1.6182831E+001  2.0181891E+003 
 1.6199741E+001  1.7985068E+003 
 1.6216652E+001  1.5911156E+003 
 1.6233562E+001  1.4219246E+003 
 1.6250473E+001  1.2835779E+003 
 1.6267384E+001  1.1752307E+003 
 1.6284294E+001  1.1059122E+003 
 1.6301205E+001  1.0679855E+003 
 1.6318115E+001  1.0415417E+003 
 1.6335024E+001  1.0183454E+003 
 1.6351934E+001  1.0027146E+003 
 1.6368845E+001  9.8888531E+002 
 1.6385756E+001  9.7957428E+002 
 1.6402666E+001  9.7975140E+002 
 1.6419577E+001  9.8731049E+002 
 1.6436487E+001  9.9928680E+002 
 1.6453398E+001  1.0218644E+003 
 1.6470308E+001  1.0645082E+003 
 1.6487219E+001  1.1240314E+003 
 1.6504129E+001  1.1994299E+003 
 1.6521038E+001  1.2874182E+003 
 1.6537949E+001  1.3647590E+003 
 1.6554859E+001  1.4270446E+003 
 1.6571770E+001  1.4714088E+003 
 1.6588680E+001  1.4875337E+003 
 1.6605591E+001  1.4764923E+003 
 1.6622501E+001  1.4447316E+003 
 1.6639412E+001  1.3986027E+003 
 1.6656322E+001  1.3500746E+003 
 1.6673233E+001  1.3161578E+003 
 1.6690144E+001  1.3129365E+003 
 1.6707052E+001  1.3404946E+003 
 1.6723963E+001  1.3786454E+003 
 1.6740873E+001  1.4167660E+003 
 1.6757784E+001  1.4339291E+003 
 1.6774694E+001  1.4125031E+003 
 1.6791605E+001  1.3530344E+003 
 1.6808516E+001  1.2698640E+003 
 1.6825426E+001  1.1815270E+003 
 1.6842337E+001  1.1037577E+003 
 1.6859247E+001  1.0536238E+003 
 1.6876158E+001  1.0447485E+003 
 1.6893066E+001  1.0814023E+003 
 1.6909977E+001  1.1540168E+003 
 1.6926888E+001  1.2435826E+003 
 1.6943798E+001  1.3447228E+003 
 1.6960709E+001  1.4311080E+003 
 1.6977619E+001  1.4850728E+003 
 1.6994530E+001  1.5181753E+003 
 1.7011440E+001  1.5446265E+003 
 1.7028351E+001  1.5739270E+003 
 1.7045261E+001  1.6170559E+003 
 1.7062170E+001  1.6798174E+003 
 1.7079081E+001  1.7583000E+003 
 1.7095991E+001  1.8493018E+003 
 1.7112902E+001  1.9151388E+003 
 1.7129812E+001  1.9055336E+003 
 1.7146723E+001  1.8169263E+003 
 1.7163633E+001  1.6720179E+003 
 1.7180544E+001  1.4931229E+003 
 1.7197454E+001  1.3087603E+003 
 1.7214365E+001  1.1474397E+003 
 1.7231276E+001  1.0216754E+003 
 1.7248184E+001  9.3366229E+002 
 1.7265095E+001  8.9431848E+002 
 1.7282005E+001  9.1696216E+002 
 1.7298916E+001  9.9297144E+002 
 1.7315826E+001  1.1217969E+003 
 1.7332737E+001  1.3054561E+003 
 1.7349648E+001  1.5148539E+003 
 1.7366558E+001  1.7220347E+003 
 1.7383469E+001  1.9015503E+003 
 1.7400379E+001  2.0203533E+003 
 1.7417290E+001  2.0515344E+003 
 1.7434198E+001  1.9915538E+003 
 1.7451109E+001  1.8499261E+003 
 1.7468019E+001  1.6395098E+003 
 1.7484930E+001  1.4169387E+003 
 1.7501841E+001  1.2148125E+003 
 1.7518751E+001  1.0524032E+003 
 1.7535662E+001  9.3743915E+002 
 1.7552572E+001  8.6303998E+002 
 1.7569483E+001  8.2211151E+002 
 1.7586393E+001  8.1257465E+002 
 1.7603302E+001  8.2926770E+002 
 1.7620213E+001  8.6978387E+002 
 1.7637123E+001  9.3781439E+002 
 1.7654034E+001  1.0171929E+003 
 1.7670944E+001  1.0933329E+003 
 1.7687855E+001  1.1580109E+003 
 1.7704765E+001  1.2021583E+003 
 1.7721676E+001  1.2167041E+003 
 1.7738586E+001  1.1915270E+003 
 1.7755497E+001  1.1297799E+003 
 1.7772408E+001  1.0482759E+003 
 1.7789316E+001  9.6212415E+002 
 1.7806227E+001  8.8628961E+002 
 1.7823137E+001  8.3487238E+002 
 1.7840048E+001  8.0992743E+002 
 1.7856958E+001  8.0114850E+002 
 1.7873869E+001  8.0107404E+002 
 1.7890779E+001  8.1155426E+002 
 1.7907690E+001  8.2470154E+002 
 1.7924601E+001  8.3428058E+002 
 1.7941511E+001  8.3947192E+002 
 1.7958422E+001  8.4158130E+002 
 1.7975330E+001  8.5516693E+002 
 1.7992241E+001  8.9361292E+002 
 1.8009151E+001  9.4887396E+002 
 1.8026062E+001  1.0151381E+003 
 1.8042973E+001  1.0854988E+003 
 1.8059883E+001  1.1432699E+003 
 1.8076794E+001  1.1791589E+003 
 1.8093704E+001  1.1897065E+003 
 1.8110615E+001  1.1693339E+003 
 1.8127525E+001  1.1213157E+003 
 1.8144436E+001  1.0544640E+003 
 1.8161345E+001  9.7641260E+002 
 1.8178255E+001  8.9835779E+002 
 1.8195166E+001  8.3167377E+002 
 1.8212076E+001  7.8892059E+002 
 1.8228987E+001  7.6983826E+002 
 1.8245897E+001  7.6148608E+002 
 1.8262808E+001  7.5797888E+002 
 1.8279718E+001  7.5889636E+002 
 1.8296629E+001  7.6877283E+002 
 1.8313540E+001  7.9607788E+002 
 1.8330448E+001  8.4954022E+002 
 1.8347359E+001  9.3292822E+002 
 1.8364269E+001  1.0457507E+003 
 1.8381180E+001  1.1952299E+003 
 1.8398090E+001  1.3802439E+003 
 1.8415001E+001  1.5701355E+003 
 1.8431911E+001  1.7293622E+003 
 1.8448822E+001  1.8314805E+003 
 1.8465733E+001  1.8603160E+003 
 1.8482643E+001  1.8130890E+003 
 1.8499554E+001  1.6934734E+003 
 1.8516462E+001  1.5146058E+003 
 1.8533373E+001  1.3110375E+003 
 1.8550283E+001  1.1241693E+003 
 1.8567194E+001  9.7126752E+002 
 1.8584105E+001  8.5654266E+002 
 1.8601015E+001  7.8017749E+002 
 1.8617926E+001  7.2712543E+002 
 1.8634836E+001  6.9070087E+002 
 1.8651747E+001  6.7097705E+002 
 1.8668657E+001  6.6665430E+002 
 1.8685568E+001  6.7143854E+002 
 1.8702477E+001  6.8426306E+002 
 1.8719387E+001  7.1067566E+002 
 1.8736298E+001  7.5143134E+002 
 1.8753208E+001  8.1110864E+002 
 1.8770119E+001  8.9328217E+002 
 1.8787029E+001  9.9529883E+002 
 1.8803940E+001  1.1036646E+003 
 1.8820850E+001  1.1933198E+003 
 1.8837761E+001  1.2571306E+003 
 1.8854671E+001  1.2856354E+003 
 1.8871580E+001  1.2756589E+003 
 1.8888491E+001  1.2327925E+003 
 1.8905401E+001  1.1603617E+003 
 1.8922312E+001  1.0619767E+003 
 1.8939222E+001  9.5535846E+002 
 1.8956133E+001  8.6397473E+002 
 1.8973043E+001  7.9261340E+002 
 1.8989954E+001  7.4248651E+002 
 1.9006865E+001  7.1140594E+002 
 1.9023775E+001  6.9731781E+002 
 1.9040686E+001  6.8886713E+002 
 1.9057594E+001  6.8343402E+002 
 1.9074505E+001  6.8052850E+002 
 1.9091415E+001  6.7291400E+002 
 1.9108326E+001  6.6202808E+002 
 1.9125237E+001  6.5103601E+002 
 1.9142147E+001  6.3796368E+002 
 1.9159058E+001  6.2705261E+002 
 1.9175968E+001  6.2360168E+002 
 1.9192879E+001  6.2358154E+002 
 1.9209789E+001  6.2645599E+002 
 1.9226700E+001  6.3140594E+002 
 1.9243608E+001  6.3767120E+002 
 1.9260519E+001  6.4094031E+002 
 1.9277430E+001  6.3952271E+002 
 1.9294340E+001  6.3907550E+002 
 1.9311251E+001  6.3919556E+002 
 1.9328161E+001  6.3809955E+002 
 1.9345072E+001  6.4246063E+002 
 1.9361982E+001  6.5454260E+002 
 1.9378893E+001  6.6822852E+002 
 1.9395803E+001  6.8766388E+002 
 1.9412714E+001  7.1911890E+002 
 1.9429623E+001  7.6435822E+002 
 1.9446533E+001  8.2489160E+002 
 1.9463444E+001  9.0676819E+002 
 1.9480354E+001  1.0152485E+003 
 1.9497265E+001  1.1519340E+003 
 1.9514175E+001  1.3113995E+003 
 1.9531086E+001  1.4838181E+003 
 1.9547997E+001  1.6535168E+003 
 1.9564907E+001  1.7971389E+003 
 1.9581818E+001  1.9005345E+003 
 1.9598726E+001  1.9453379E+003 
 1.9615637E+001  1.9233169E+003 
 1.9632547E+001  1.8449271E+003 
 1.9649458E+001  1.7354219E+003 
 1.9666368E+001  1.6246797E+003 
 1.9683279E+001  1.5442988E+003 
 1.9700190E+001  1.4984897E+003 
 1.9717100E+001  1.4733649E+003 
 1.9734011E+001  1.4694591E+003 
 1.9750921E+001  1.4732365E+003 
 1.9767832E+001  1.4740250E+003 
 1.9784740E+001  1.4512594E+003 
 1.9801651E+001  1.3919991E+003 
 1.9818562E+001  1.2955135E+003 
 1.9835472E+001  1.1744618E+003 
 1.9852383E+001  1.0521398E+003 
 1.9869293E+001  9.5549799E+002 
 1.9886204E+001  8.9270715E+002 
 1.9903114E+001  8.5051007E+002 
 1.9920025E+001  8.2880145E+002 
 1.9936935E+001  8.2698865E+002 
 1.9953846E+001  8.4395624E+002 
 1.9970755E+001  8.7537097E+002 
 1.9987665E+001  9.1942279E+002 
 2.0004576E+001  9.6760565E+002 
 2.0021486E+001  1.0118594E+003 
 2.0038397E+001  1.0521630E+003 
 2.0055307E+001  1.0935540E+003 
 2.0072218E+001  1.1254546E+003 
 2.0089128E+001  1.1334636E+003 
 2.0106039E+001  1.1255006E+003 
 2.0122950E+001  1.1045371E+003 
 2.0139860E+001  1.0822118E+003 
 2.0156769E+001  1.0714767E+003 
 2.0173679E+001  1.0770721E+003 
 2.0190590E+001  1.0961464E+003 
 2.0207500E+001  1.1315577E+003 
 2.0224411E+001  1.1855957E+003 
 2.0241322E+001  1.2435043E+003 
 2.0258232E+001  1.2850706E+003 
 2.0275143E+001  1.3031793E+003 
 2.0292053E+001  1.2970912E+003 
 2.0308964E+001  1.2669078E+003 
 2.0325872E+001  1.2296477E+003 
 2.0342783E+001  1.1992424E+003 
 2.0359694E+001  1.1683317E+003 
 2.0376604E+001  1.1312080E+003 
 2.0393515E+001  1.0994940E+003 
 2.0410425E+001  1.0754536E+003 
 2.0427336E+001  1.0443611E+003 
 2.0444246E+001  1.0053571E+003 
 2.0461157E+001  9.6498688E+002 
 2.0478067E+001  9.1607941E+002 
 2.0494978E+001  8.6015527E+002 
 2.0511887E+001  8.1334882E+002 
 2.0528797E+001  7.8220923E+002 
 2.0545708E+001  7.6041229E+002 
 2.0562618E+001  7.4520557E+002 
 2.0579529E+001  7.3967322E+002 
 2.0596439E+001  7.3638599E+002 
 2.0613350E+001  7.2660052E+002 
 2.0630260E+001  7.2223560E+002 
 2.0647171E+001  7.2080573E+002 
 2.0664082E+001  7.1192792E+002 
 2.0680992E+001  7.0444891E+002 
 2.0697901E+001  7.0220813E+002 
 2.0714811E+001  7.0329041E+002 
 2.0731722E+001  7.0270233E+002 
 2.0748632E+001  7.0580084E+002 
 2.0765543E+001  7.1668250E+002 
 2.0782454E+001  7.3469757E+002 
 2.0799364E+001  7.6595557E+002 
 2.0816275E+001  8.1226959E+002 
 2.0833185E+001  8.7210345E+002 
 2.0850096E+001  9.4997131E+002 
 2.0867004E+001  1.0535403E+003 
 2.0883915E+001  1.1787589E+003 
 2.0900826E+001  1.3128380E+003 
 2.0917736E+001  1.4454862E+003 
 2.0934647E+001  1.5646123E+003 
 2.0951557E+001  1.6552836E+003 
 2.0968468E+001  1.7015270E+003 
 2.0985378E+001  1.6957538E+003 
 2.1002289E+001  1.6368069E+003 
 2.1019199E+001  1.5216748E+003 
 2.1036110E+001  1.3719807E+003 
 2.1053019E+001  1.2228601E+003 
 2.1069929E+001  1.0877126E+003 
 2.1086840E+001  9.6992896E+002 
 2.1103750E+001  8.7982312E+002 
 2.1120661E+001  8.1997888E+002 
 2.1137571E+001  7.7713306E+002 
 2.1154482E+001  7.4703088E+002 
 2.1171392E+001  7.3734839E+002 
 2.1188303E+001  7.3902496E+002 
 2.1205214E+001  7.4168707E+002 
 2.1222124E+001  7.4753864E+002 
 2.1239033E+001  7.5310992E+002 
 2.1255943E+001  7.5414227E+002 
 2.1272854E+001  7.5323175E+002 
 2.1289764E+001  7.5512903E+002 
 2.1306675E+001  7.5865149E+002 
 2.1323586E+001  7.5465094E+002 
 2.1340496E+001  7.4585162E+002 
 2.1357407E+001  7.3849548E+002 
 2.1374317E+001  7.3370856E+002 
 2.1391228E+001  7.3102899E+002 
 2.1408138E+001  7.3226984E+002 
 2.1425047E+001  7.4010870E+002 
 2.1441957E+001  7.5291803E+002 
 2.1458868E+001  7.7669165E+002 
 2.1475779E+001  8.1552136E+002 
 2.1492689E+001  8.7026367E+002 
 2.1509600E+001  9.3975897E+002 
 2.1526510E+001  1.0212809E+003 
 2.1543421E+001  1.1077949E+003 
 2.1560331E+001  1.1812405E+003 
 2.1577242E+001  1.2317855E+003 
 2.1594151E+001  1.2598413E+003 
 2.1611061E+001  1.2637509E+003 
 2.1627972E+001  1.2388409E+003 
 2.1644882E+001  1.1886165E+003 
 2.1661793E+001  1.1320695E+003 
 2.1678703E+001  1.0757417E+003 
 2.1695614E+001  1.0205086E+003 
 2.1712524E+001  9.7774963E+002 
 2.1729435E+001  9.5450470E+002 
 2.1746346E+001  9.4576343E+002 
 2.1763256E+001  9.4497888E+002 
 2.1780165E+001  9.5633636E+002 
 2.1797075E+001  9.7679596E+002 
 2.1813986E+001  9.9830151E+002 
 2.1830896E+001  1.0221762E+003 
 2.1847807E+001  1.0484935E+003 
 2.1864717E+001  1.0745626E+003 
 2.1881628E+001  1.0939194E+003 
 2.1898539E+001  1.1070023E+003 
 2.1915449E+001  1.1284541E+003 
 2.1932360E+001  1.1586147E+003 
 2.1949270E+001  1.1958932E+003 
 2.1966179E+001  1.2497926E+003 
 2.1983089E+001  1.3207101E+003 
 2.2000000E+001  0.0000000E+000
