# Supplementary material for: Application of singular value decomposition analysis to time-dependent powder diffraction data of an in-situ photodimerization reaction
Source: J Synchrotron Radiat. 2014 Apr 2;21(Pt 3):554–60. doi: 10.1107/S1600577514004366 (PMC4333817; doi:10.1107/S1600577514004366)
Supplement: Supplementary file 1 [file s-21-00554-sup1.zip › 9ma/9mai_05.chi]

 3.9000001E+000  0.0000000E+000 
 3.9146917E+000  5.0000000E+000 
 3.9293833E+000  5.0000000E+000 
 3.9440749E+000  5.0000000E+000 
 3.9587662E+000  5.0000000E+000 
 3.9734578E+000  5.0000000E+000 
 3.9881494E+000  4.3736973E+000 
 4.0028410E+000  4.6269670E+000 
 4.0175323E+000  4.3723683E+000 
 4.0322242E+000  4.6282964E+000 
 4.0469155E+000  5.0000000E+000 
 4.0616074E+000  5.0000000E+000 
 4.0762987E+000  5.0000000E+000 
 4.0909905E+000  5.6309552E+000 
 4.1056819E+000  6.0000000E+000 
 4.1203732E+000  6.0000000E+000 
 4.1350651E+000  6.6329494E+000 
 4.1497564E+000  7.0000000E+000 
 4.1644483E+000  7.6342788E+000 
 4.1791396E+000  9.2698870E+000 
 4.1938314E+000  1.1271216E+001 
 4.2085228E+000  1.3908818E+001 
 4.2232141E+000  1.8821625E+001 
 4.2379060E+000  2.5463215E+001 
 4.2525973E+000  3.3106133E+001 
 4.2672892E+000  4.1111450E+001 
 4.2819805E+000  4.9116768E+001 
 4.2966723E+000  5.5841564E+001 
 4.3113637E+000  6.0563702E+001 
 4.3260555E+000  6.3924770E+001 
 4.3407469E+000  6.7569023E+001 
 4.3554382E+000  7.0928757E+001 
 4.3701301E+000  7.6505089E+001 
 4.3848214E+000  8.5442490E+001 
 4.3995132E+000  9.6738960E+001 
 4.4142046E+000  1.0874694E+002 
 4.4288964E+000  1.2140116E+002 
 4.4435878E+000  1.3440981E+002 
 4.4582791E+000  1.4806601E+002 
 4.4729710E+000  1.6013060E+002 
 4.4876623E+000  1.6724451E+002 
 4.5023541E+000  1.6705130E+002 
 4.5170455E+000  1.5689676E+002 
 4.5317373E+000  1.3507671E+002 
 4.5464287E+000  1.0840787E+002 
 4.5611200E+000  8.3346596E+001 
 4.5758119E+000  6.3900871E+001 
 4.5905032E+000  5.2118008E+001 
 4.6051950E+000  4.7037342E+001 
 4.6198864E+000  4.7309769E+001 
 4.6345782E+000  5.1277744E+001 
 4.6492696E+000  5.6937279E+001 
 4.6639609E+000  6.2941269E+001 
 4.6786528E+000  6.7630173E+001 
 4.6933441E+000  6.9658211E+001 
 4.7080359E+000  6.7364510E+001 
 4.7227273E+000  6.2042782E+001 
 4.7374191E+000  5.4718388E+001 
 4.7521105E+000  4.5391338E+001 
 4.7668018E+000  3.6046223E+001 
 4.7814937E+000  2.6378046E+001 
 4.7961850E+000  1.9022839E+001 
 4.8108768E+000  1.3682376E+001 
 4.8255682E+000  1.0007432E+001 
 4.8402600E+000  8.3351460E+000 
 4.8549514E+000  7.3344812E+000 
 4.8696432E+000  7.0000000E+000 
 4.8843346E+000  7.0000000E+000 
 4.8990259E+000  7.0000000E+000 
 4.9137177E+000  7.0000000E+000 
 4.9284091E+000  7.0000000E+000 
 4.9431009E+000  7.0000000E+000 
 4.9577923E+000  6.3298283E+000 
 4.9724841E+000  6.0000000E+000 
 4.9871755E+000  6.0000000E+000 
 5.0018668E+000  6.0000000E+000 
 5.0165586E+000  6.0000000E+000 
 5.0312500E+000  6.0000000E+000 
 5.0459418E+000  6.0000000E+000 
 5.0606332E+000  6.6748242E+000 
 5.0753250E+000  7.6754889E+000 
 5.0900164E+000  8.6761541E+000 
 5.1047077E+000  1.0353637E+001 
 5.1193995E+000  1.3709932E+001 
 5.1340909E+000  1.7034443E+001 
 5.1487827E+000  2.1394062E+001 
 5.1634741E+000  2.5717909E+001 
 5.1781659E+000  3.0400709E+001 
 5.1928573E+000  3.5404034E+001 
 5.2075486E+000  4.0407356E+001 
 5.2222404E+000  4.4046410E+001 
 5.2369318E+000  4.5682800E+001 
 5.2516236E+000  4.4633068E+001 
 5.2663150E+000  4.0579350E+001 
 5.2810068E+000  3.3521645E+001 
 5.2956982E+000  2.6201784E+001 
 5.3103895E+000  2.0569380E+001 
 5.3250813E+000  1.7626423E+001 
 5.3397727E+000  1.7687454E+001 
 5.3544645E+000  1.9376236E+001 
 5.3691559E+000  2.2755131E+001 
 5.3838477E+000  2.8826132E+001 
 5.3985391E+000  3.7901119E+001 
 5.4132304E+000  4.7907768E+001 
 5.4279222E+000  5.8605858E+001 
 5.4426136E+000  7.0305275E+001 
 5.4573054E+000  8.0234940E+001 
 5.4719968E+000  8.6467178E+001 
 5.4866886E+000  8.8694099E+001 
 5.5013800E+000  8.9000000E+001 
 5.5160713E+000  8.9000000E+001 
 5.5307631E+000  9.5264847E+001 
 5.5454545E+000  1.1054166E+002 
 5.5601463E+000  1.3273817E+002 
 5.5748377E+000  1.6792354E+002 
 5.5895295E+000  2.1423889E+002 
 5.6042209E+000  2.6187262E+002 
 5.6189127E+000  2.9560229E+002 
 5.6336040E+000  3.0680298E+002 
 5.6482954E+000  2.9256894E+002 
 5.6629872E+000  2.5791693E+002 
 5.6776786E+000  2.0875471E+002 
 5.6923704E+000  1.5290587E+002 
 5.7070618E+000  1.0009241E+002 
 5.7217536E+000  5.9629536E+001 
 5.7364450E+000  3.4186604E+001 
 5.7511363E+000  2.0939354E+001 
 5.7658281E+000  1.5173083E+001 
 5.7805195E+000  1.3292606E+001 
 5.7952113E+000  1.5124176E+001 
 5.8099027E+000  1.8834892E+001 
 5.8245945E+000  2.5675104E+001 
 5.8392859E+000  3.5100525E+001 
 5.8539772E+000  4.5817890E+001 
 5.8686690E+000  5.8959347E+001 
 5.8833604E+000  7.3680702E+001 
 5.8980522E+000  8.8690674E+001 
 5.9127436E+000  1.0227389E+002 
 5.9274354E+000  1.1456849E+002 
 5.9421268E+000  1.2371764E+002 
 5.9568181E+000  1.2957684E+002 
 5.9715099E+000  1.3314810E+002 
 5.9862013E+000  1.3471671E+002 
 6.0008931E+000  1.3356528E+002 
 6.0155845E+000  1.2940985E+002 
 6.0302763E+000  1.2296915E+002 
 6.0449677E+000  1.1380642E+002 
 6.0596590E+000  1.0235973E+002 
 6.0743508E+000  9.0351746E+001 
 6.0890422E+000  7.7622421E+001 
 6.1037340E+000  6.4613777E+001 
 6.1184254E+000  5.0882458E+001 
 6.1331172E+000  3.9766537E+001 
 6.1478086E+000  2.9759890E+001 
 6.1625004E+000  2.1927271E+001 
 6.1771917E+000  1.6373299E+001 
 6.1918831E+000  1.2095980E+001 
 6.2065749E+000  9.5466604E+000 
 6.2212663E+000  8.2726660E+000 
 6.2359581E+000  6.5440021E+000 
 6.2506495E+000  6.0000000E+000 
 6.2653413E+000  6.0000000E+000 
 6.2800326E+000  6.7299933E+000 
 6.2947240E+000  7.0000000E+000 
 6.3094158E+000  6.2686777E+000 
 6.3241072E+000  6.0000000E+000 
 6.3387990E+000  5.2673483E+000 
 6.3534904E+000  4.2666836E+000 
 6.3681822E+000  4.0000000E+000 
 6.3828735E+000  4.0000000E+000 
 6.3975649E+000  4.0000000E+000 
 6.4122567E+000  3.2640247E+000 
 6.4269481E+000  3.7366400E+000 
 6.4416399E+000  4.0000000E+000 
 6.4563313E+000  4.7379694E+000 
 6.4710231E+000  5.0000000E+000 
 6.4857144E+000  5.7392988E+000 
 6.5004058E+000  6.7399635E+000 
 6.5150976E+000  7.7406282E+000 
 6.5297890E+000  1.0223878E+001 
 6.5444808E+000  1.4709787E+001 
 6.5591722E+000  1.9713110E+001 
 6.5738640E+000  2.5459721E+001 
 6.5885553E+000  3.2207661E+001 
 6.6032467E+000  3.8467697E+001 
 6.6179385E+000  4.2981125E+001 
 6.6326299E+000  4.6983784E+001 
 6.6473217E+000  5.0239830E+001 
 6.6620131E+000  5.3241825E+001 
 6.6767049E+000  5.6243820E+001 
 6.6913962E+000  5.9245811E+001 
 6.7060876E+000  6.6743423E+001 
 6.7207794E+000  8.2498802E+001 
 6.7354708E+000  1.0801675E+002 
 6.7501626E+000  1.4204547E+002 
 6.7648540E+000  1.7656554E+002 
 6.7795458E+000  2.0682518E+002 
 6.7942371E+000  2.3132491E+002 
 6.8089285E+000  2.4453922E+002 
 6.8236203E+000  2.5001834E+002 
 6.8383117E+000  2.4495799E+002 
 6.8530035E+000  2.2485802E+002 
 6.8676949E+000  1.9176311E+002 
 6.8823867E+000  1.4816672E+002 
 6.8970780E+000  1.0365197E+002 
 6.9117699E+000  6.7208466E+001 
 6.9264612E+000  4.1537498E+001 
 6.9411526E+000  2.6121250E+001 
 6.9558444E+000  1.8436588E+001 
 6.9705358E+000  1.4716300E+001 
 6.9852276E+000  1.2476204E+001 
 6.9999189E+000  1.1237437E+001 
 7.0146108E+000  1.1000000E+001 
 7.0293021E+000  1.0236108E+001 
 7.0439935E+000  9.2354431E+000 
 7.0586853E+000  9.0000000E+000 
 7.0733767E+000  9.0000000E+000 
 7.0880685E+000  8.2334490E+000 
 7.1027598E+000  8.0000000E+000 
 7.1174517E+000  8.0000000E+000 
 7.1321430E+000  8.0000000E+000 
 7.1468344E+000  7.2307906E+000 
 7.1615262E+000  7.0000000E+000 
 7.1762176E+000  7.7705388E+000 
 7.1909094E+000  8.7712030E+000 
 7.2056007E+000  9.7718678E+000 
 7.2202926E+000  1.1545066E+001 
 7.2349839E+000  1.4319592E+001 
 7.2496753E+000  1.6547724E+001 
 7.2643671E+000  1.9323582E+001 
 7.2790585E+000  2.2325575E+001 
 7.2937503E+000  2.6103426E+001 
 7.3084416E+000  2.8553041E+001 
 7.3231335E+000  3.1331556E+001 
 7.3378248E+000  3.2777851E+001 
 7.3525162E+000  3.3000000E+001 
 7.3672080E+000  3.1441641E+001 
 7.3818994E+000  2.9440311E+001 
 7.3965912E+000  2.5877964E+001 
 7.4112825E+000  2.2656479E+001 
 7.4259744E+000  2.0436323E+001 
 7.4406657E+000  1.9217497E+001 
 7.4553576E+000  1.7433664E+001 
 7.4700489E+000  1.7000000E+001 
 7.4847403E+000  1.6215504E+001 
 7.4994321E+000  1.6000000E+001 
 7.5141234E+000  1.5214173E+001 
 7.5288153E+000  1.5000000E+001 
 7.5435066E+000  1.3425688E+001 
 7.5581985E+000  1.1424358E+001 
 7.5728898E+000  9.4230299E+000 
 7.5875812E+000  7.4217000E+000 
 7.6022730E+000  5.4203706E+000 
 7.6169643E+000  3.4190414E+000 
 7.6316562E+000  2.2088561E+000 
 7.6463475E+000  2.0000000E+000 
 7.6610394E+000  2.0000000E+000 
 7.6757307E+000  2.7931380E+000 
 7.6904221E+000  2.2061973E+000 
 7.7051139E+000  2.7944674E+000 
 7.7198052E+000  3.0000000E+000 
 7.7344971E+000  4.5915937E+000 
 7.7491884E+000  6.5929232E+000 
 7.7638803E+000  9.3913784E+000 
 7.7785716E+000  1.2393373E+001 
 7.7932630E+000  1.5395367E+001 
 7.8079548E+000  1.8397360E+001 
 7.8226461E+000  2.1399355E+001 
 7.8373380E+000  2.3600899E+001 
 7.8520293E+000  2.5602228E+001 
 7.8667212E+000  2.6000000E+001 
 7.8814125E+000  2.6000000E+001 
 7.8961039E+000  2.6000000E+001 
 7.9107957E+000  2.4392454E+001 
 7.9254870E+000  2.2391125E+001 
 7.9401789E+000  1.9584692E+001 
 7.9548702E+000  1.6582699E+001 
 7.9695621E+000  1.2774273E+001 
 7.9842534E+000  1.0385807E+001 
 7.9989448E+000  8.3844776E+000 
 8.0136366E+000  7.1915741E+000 
 8.0283279E+000  5.3818192E+000 
 8.0430193E+000  5.0000000E+000 
 8.0577116E+000  4.1895800E+000 
 8.0724030E+000  4.8110847E+000 
 8.0870943E+000  4.1882510E+000 
 8.1017857E+000  4.8124137E+000 
 8.1164770E+000  5.8130784E+000 
 8.1311693E+000  6.8137431E+000 
 8.1458607E+000  8.6288157E+000 
 8.1605520E+000  1.2260290E+001 
 8.1752434E+000  1.7894424E+001 
 8.1899357E+000  2.6347618E+001 
 8.2046270E+000  3.5353600E+001 
 8.2193184E+000  4.3541851E+001 
 8.2340097E+000  5.0728771E+001 
 8.2487011E+000  5.5276241E+001 
 8.2633934E+000  5.7639450E+001 
 8.2780848E+000  5.6359219E+001 
 8.2927761E+000  5.2715782E+001 
 8.3074675E+000  4.7069683E+001 
 8.3221588E+000  3.9420925E+001 
 8.3368511E+000  3.1415609E+001 
 8.3515425E+000  2.3410292E+001 
 8.3662338E+000  1.7053730E+001 
 8.3809252E+000  1.2699828E+001 
 8.3956175E+000  1.0348585E+001 
 8.4103088E+000  9.1736279E+000 
 8.4250002E+000  9.0000000E+000 
 8.4396915E+000  9.0000000E+000 
 8.4543829E+000  9.8283663E+000 
 8.4690752E+000  1.0000000E+001 
 8.4837666E+000  1.0000000E+001 
 8.4984579E+000  1.0830360E+001 
 8.5131493E+000  1.1000000E+001 
 8.5278416E+000  1.1000000E+001 
 8.5425329E+000  1.1832355E+001 
 8.5572243E+000  1.2000000E+001 
 8.5719156E+000  1.2833684E+001 
 8.5866070E+000  1.3000000E+001 
 8.6012993E+000  1.3000000E+001 
 8.6159906E+000  1.3835678E+001 
 8.6306820E+000  1.4000000E+001 
 8.6453733E+000  1.4000000E+001 
 8.6600647E+000  1.4837672E+001 
 8.6747570E+000  1.5000000E+001 
 8.6894484E+000  1.4160998E+001 
 8.7041397E+000  1.4000000E+001 
 8.7188311E+000  1.3159670E+001 
 8.7335234E+000  1.3000000E+001 
 8.7482147E+000  1.2158340E+001 
 8.7629061E+000  1.2000000E+001 
 8.7775974E+000  1.2842989E+001 
 8.7922888E+000  1.3000000E+001 
 8.8069811E+000  1.4688638E+001 
 8.8216724E+000  1.5844983E+001 
 8.8363638E+000  1.7691296E+001 
 8.8510551E+000  1.9692625E+001 
 8.8657465E+000  2.2540932E+001 
 8.8804388E+000  2.5542927E+001 
 8.8951302E+000  2.8544920E+001 
 8.9098215E+000  3.0697943E+001 
 8.9245129E+000  3.1000000E+001 
 8.9392052E+000  3.1000000E+001 
 8.9538965E+000  2.9298069E+001 
 8.9685879E+000  2.5593479E+001 
 8.9832792E+000  2.1590820E+001 
 8.9979706E+000  1.8441122E+001 
 9.0126629E+000  1.4585503E+001 
 9.0273542E+000  1.2291422E+001 
 9.0420456E+000  1.0290092E+001 
 9.0567369E+000  9.1443815E+000 
 9.0714283E+000  8.1437168E+000 
 9.0861206E+000  8.0000000E+000 
 9.1008120E+000  8.0000000E+000 
 9.1155033E+000  8.8582773E+000 
 9.1301947E+000  9.0000000E+000 
 9.1448870E+000  9.0000000E+000 
 9.1595783E+000  1.0720542E+001 
 9.1742697E+000  1.1860936E+001 
 9.1889610E+000  1.4584802E+001 
 9.2036524E+000  1.5862266E+001 
 9.2183447E+000  1.6000000E+001 
 9.2330360E+000  1.6863594E+001 
 9.2477274E+000  1.7000000E+001 
 9.2624187E+000  1.7000000E+001 
 9.2771111E+000  1.7000000E+001 
 9.2918024E+000  1.7000000E+001 
 9.3064938E+000  1.6133081E+001 
 9.3211851E+000  1.5132418E+001 
 9.3358765E+000  1.3263505E+001 
 9.3505688E+000  1.3000000E+001 
 9.3652601E+000  1.3869576E+001 
 9.3799515E+000  1.5740482E+001 
 9.3946428E+000  1.7741812E+001 
 9.4093342E+000  2.1486282E+001 
 9.4240265E+000  2.6361177E+001 
 9.4387178E+000  3.3110302E+001 
 9.4534092E+000  4.0114952E+001 
 9.4681005E+000  4.7119606E+001 
 9.4827929E+000  5.1499577E+001 
 9.4974842E+000  5.2875557E+001 
 9.5121756E+000  4.9495106E+001 
 9.5268669E+000  4.4615559E+001 
 9.5415583E+000  3.6102024E+001 
 9.5562506E+000  2.7096043E+001 
 9.5709419E+000  1.8090059E+001 
 9.5856333E+000  1.1722718E+001 
 9.6003246E+000  7.4791536E+000 
 9.6150160E+000  5.2382474E+000 
 9.6297083E+000  4.1184592E+000 
 9.6443996E+000  3.1177943E+000 
 9.6590910E+000  3.8828704E+000 
 9.6737823E+000  5.7670703E+000 
 9.6884747E+000  6.0000000E+000 
 9.7031660E+000  7.7697287E+000 
 9.7178574E+000  8.0000000E+000 
 9.7325487E+000  9.7723875E+000 
 9.7472401E+000  1.2660575E+001 
 9.7619324E+000  1.5662569E+001 
 9.7766237E+000  1.9552752E+001 
 9.7913151E+000  2.4444262E+001 
 9.8060064E+000  2.9447586E+001 
 9.8206987E+000  3.3560726E+001 
 9.8353901E+000  3.7563385E+001 
 9.8500814E+000  4.0674534E+001 
 9.8647728E+000  4.2784351E+001 
 9.8794641E+000  4.4785683E+001 
 9.8941565E+000  4.5893505E+001 
 9.9088478E+000  4.6000000E+001 
 9.9235392E+000  4.5105164E+001 
 9.9382305E+000  4.3209000E+001 
 9.9529219E+000  4.0311508E+001 
 9.9676142E+000  3.8206341E+001 
 9.9823055E+000  3.6205013E+001 
 9.9969969E+000  3.6000000E+001 
 1.0011688E+001  3.6000000E+001 
 1.0026381E+001  3.6899487E+001 
 1.0041072E+001  3.7900150E+001 
 1.0055763E+001  3.8000000E+001 
 1.0070455E+001  3.8000000E+001 
 1.0085146E+001  3.8000000E+001 
 1.0099838E+001  3.8000000E+001 
 1.0114530E+001  3.8000000E+001 
 1.0129221E+001  4.3424843E+001 
 1.0143912E+001  5.5762463E+001 
 1.0158604E+001  7.9636742E+001 
 1.0173296E+001  1.1824537E+002 
 1.0187987E+001  1.6824675E+002 
 1.0202679E+001  2.2200304E+002 
 1.0217370E+001  2.7240640E+002 
 1.0232062E+001  3.1335172E+002 
 1.0246754E+001  3.3973645E+002 
 1.0261445E+001  3.4746072E+002 
 1.0276136E+001  3.3524899E+002 
 1.0290828E+001  3.0301065E+002 
 1.0305520E+001  2.5439418E+002 
 1.0320211E+001  1.9888426E+002 
 1.0334903E+001  1.4650082E+002 
 1.0349594E+001  1.0452147E+002 
 1.0364286E+001  7.6301071E+001 
 1.0378978E+001  5.9352962E+001 
 1.0393669E+001  4.9755058E+001 
 1.0408360E+001  4.4416153E+001 
 1.0423052E+001  3.9412830E+001 
 1.0437744E+001  3.5327606E+001 
 1.0452435E+001  3.1324947E+001 
 1.0467127E+001  2.7322289E+001 
 1.0481818E+001  2.2399536E+001 
 1.0496510E+001  1.8316971E+001 
 1.0511202E+001  1.4314312E+001 
 1.0525893E+001  1.1233740E+001 
 1.0540585E+001  8.2317457E+000 
 1.0555276E+001  6.1531677E+000 
 1.0569968E+001  4.1518388E+000 
 1.0584660E+001  2.1505091E+000 
 1.0599351E+001  2.9254100E+000 
 1.0614042E+001  4.8521495E+000 
 1.0628734E+001  8.7069578E+000 
 1.0643426E+001  1.4564425E+001 
 1.0658117E+001  2.2424551E+001 
 1.0672809E+001  3.2287334E+001 
 1.0687500E+001  4.4152779E+001 
 1.0702191E+001  5.7090816E+001 
 1.0716884E+001  7.4753098E+001 
 1.0731575E+001  9.7422020E+001 
 1.0746266E+001  1.2323348E+002 
 1.0760958E+001  1.5111621E+002 
 1.0775650E+001  1.7913481E+002 
 1.0790341E+001  2.0715343E+002 
 1.0805033E+001  2.2302074E+002 
 1.0819724E+001  2.3148305E+002 
 1.0834415E+001  2.2451164E+002 
 1.0849108E+001  2.0432910E+002 
 1.0863799E+001  1.7394139E+002 
 1.0878490E+001  1.3729256E+002 
 1.0893182E+001  1.0026796E+002 
 1.0907873E+001  7.0758316E+001 
 1.0922565E+001  5.0199337E+001 
 1.0937257E+001  3.6770927E+001 
 1.0951948E+001  2.8469101E+001 
 1.0966640E+001  2.3289864E+001 
 1.0981332E+001  2.1114616E+001 
 1.0996023E+001  2.1000000E+001 
 1.1010715E+001  2.1000000E+001 
 1.1025406E+001  2.2889372E+001 
 1.1040097E+001  2.5836052E+001 
 1.1054790E+001  2.9784061E+001 
 1.1069481E+001  3.4733398E+001 
 1.1084172E+001  3.9736725E+001 
 1.1098864E+001  4.3792038E+001 
 1.1113556E+001  4.4948673E+001 
 1.1128247E+001  4.5000000E+001 
 1.1142939E+001  4.4049995E+001 
 1.1157630E+001  4.1147995E+001 
 1.1172321E+001  3.8146000E+001 
 1.1187014E+001  3.4192009E+001 
 1.1201705E+001  3.1142014E+001 
 1.1216396E+001  2.9093346E+001 
 1.1231088E+001  2.8046009E+001 
 1.1245779E+001  2.7045343E+001 
 1.1260471E+001  2.5089357E+001 
 1.1275163E+001  2.4044014E+001 
 1.1289854E+001  2.3043350E+001 
 1.1304545E+001  2.2042685E+001 
 1.1319238E+001  2.2000000E+001 
 1.1333929E+001  2.2000000E+001 
 1.1348620E+001  2.2959309E+001 
 1.1363312E+001  2.3000000E+001 
 1.1378003E+001  2.2039362E+001 
 1.1392695E+001  2.1038696E+001 
 1.1407387E+001  1.9076065E+001 
 1.1422078E+001  1.7074736E+001 
 1.1436769E+001  1.3146811E+001 
 1.1451461E+001  1.0108115E+001 
 1.1466153E+001  7.1061206E+000 
 1.1480844E+001  3.1388357E+000 
 1.1495536E+001  1.0680884E+000 
 1.1510227E+001  3.3379525E-002 
 1.1524920E+001  0.0000000E+000 
 1.1539611E+001  0.0000000E+000 
 1.1554302E+001  0.0000000E+000 
 1.1568994E+001  9.6927923E-001 
 1.1583685E+001  1.0000000E+000 
 1.1598377E+001  2.9412172E+000 
 1.1613069E+001  3.0000000E+000 
 1.1627760E+001  3.9719379E+000 
 1.1642451E+001  4.9726028E+000 
 1.1657143E+001  5.9732671E+000 
 1.1671835E+001  6.9739318E+000 
 1.1686526E+001  7.9745965E+000 
 1.1701218E+001  8.9752617E+000 
 1.1715909E+001  9.9759264E+000 
 1.1730601E+001  1.0976591E+001 
 1.1745293E+001  1.2954511E+001 
 1.1759984E+001  1.4955840E+001 
 1.1774675E+001  2.0871510E+001 
 1.1789367E+001  2.9813246E+001 
 1.1804059E+001  4.2738884E+001 
 1.1818750E+001  5.8689262E+001 
 1.1833442E+001  7.4699898E+001 
 1.1848133E+001  8.8746712E+001 
 1.1862825E+001  1.0177345E+002 
 1.1877517E+001  1.1183237E+002 
 1.1892208E+001  1.1691951E+002 
 1.1906899E+001  1.1601543E+002 
 1.1921591E+001  1.1008861E+002 
 1.1936283E+001  9.8169243E+001 
 1.1950974E+001  8.3201584E+001 
 1.1965666E+001  7.0166069E+001 
 1.1980357E+001  5.7157425E+001 
 1.1995049E+001  4.6125896E+001 
 1.2009741E+001  3.8086243E+001 
 1.2024432E+001  3.1070808E+001 
 1.2039124E+001  2.6047255E+001 
 1.2053815E+001  2.2035145E+001 
 1.2068507E+001  1.8032486E+001 
 1.2083199E+001  1.5022370E+001 
 1.2097890E+001  1.3013584E+001 
 1.2112581E+001  1.1012255E+001 
 1.2127273E+001  9.0109253E+000 
 1.2141965E+001  7.0095963E+000 
 1.2156656E+001  6.0041332E+000 
 1.2171348E+001  5.0034690E+000 
 1.2186039E+001  4.0028043E+000 
 1.2200730E+001  4.9978604E+000 
 1.2215423E+001  5.0000000E+000 
 1.2230114E+001  5.9991899E+000 
 1.2244805E+001  6.9998546E+000 
 1.2259497E+001  8.0005198E+000 
 1.2274189E+001  9.0011845E+000 
 1.2288880E+001  1.0000000E+001 
 1.2303572E+001  1.0000000E+001 
 1.2318263E+001  1.0000000E+001 
 1.2332954E+001  1.0003842E+001 
 1.2347647E+001  1.1004507E+001 
 1.2362338E+001  1.2010345E+001 
 1.2377029E+001  1.4029184E+001 
 1.2391721E+001  1.9058514E+001 
 1.2406413E+001  2.8100327E+001 
 1.2421104E+001  4.2156616E+001 
 1.2435796E+001  6.2195396E+001 
 1.2450487E+001  8.5219849E+001 
 1.2465178E+001  1.0920632E+002 
 1.2479871E+001  1.3013637E+002 
 1.2494562E+001  1.4304462E+002 
 1.2509254E+001  1.4694090E+002 
 1.2523945E+001  1.4186269E+002 
 1.2538636E+001  1.3076334E+002 
 1.2553329E+001  1.1269611E+002 
 1.2568020E+001  9.0667015E+001 
 1.2582711E+001  6.7697151E+001 
 1.2597403E+001  4.7762894E+001 
 1.2612095E+001  3.2835281E+001 
 1.2626786E+001  2.2897181E+001 
 1.2641478E+001  1.6928795E+001 
 1.2656169E+001  1.2944603E+001 
 1.2670860E+001  9.9617386E+000 
 1.2685553E+001  8.0000000E+000 
 1.2700244E+001  8.0204601E+000 
 1.2714935E+001  9.0000000E+000 
 1.2729627E+001  9.0435781E+000 
 1.2744318E+001  1.1044908E+001 
 1.2759010E+001  1.3046237E+001 
 1.2773702E+001  1.5047566E+001 
 1.2788393E+001  1.7024448E+001 
 1.2803084E+001  1.8025112E+001 
 1.2817777E+001  1.9025778E+001 
 1.2832468E+001  2.0026442E+001 
 1.2847159E+001  2.1000000E+001 
 1.2861851E+001  2.0972229E+001 
 1.2876542E+001  1.9971563E+001 
 1.2891234E+001  1.8970900E+001 
 1.2905926E+001  1.7940470E+001 
 1.2920617E+001  1.5939139E+001 
 1.2935308E+001  1.3968905E+001 
 1.2950001E+001  1.2968241E+001 
 1.2964692E+001  1.2000000E+001 
 1.2979383E+001  1.2000000E+001 
 1.2994075E+001  1.1966247E+001 
 1.3008766E+001  1.1000000E+001 
 1.3023458E+001  1.0964917E+001 
 1.3038150E+001  1.0000000E+001 
 1.3052841E+001  1.0036412E+001 
 1.3067533E+001  1.1000000E+001 
 1.3082224E+001  1.1037742E+001 
 1.3096916E+001  1.2038406E+001 
 1.3111608E+001  1.3039071E+001 
 1.3126299E+001  1.3960264E+001 
 1.3140990E+001  1.3000000E+001 
 1.3155683E+001  1.2958935E+001 
 1.3170374E+001  1.2000000E+001 
 1.3185065E+001  1.2000000E+001 
 1.3199757E+001  1.1956941E+001 
 1.3214448E+001  1.0956276E+001 
 1.3229140E+001  9.8668346E+000 
 1.3243832E+001  6.9549470E+000 
 1.3258523E+001  5.9085646E+000 
 1.3273214E+001  3.9536176E+000 
 1.3287906E+001  3.0000000E+000 
 1.3302598E+001  3.0000000E+000 
 1.3317289E+001  3.0000000E+000 
 1.3331981E+001  3.0490413E+000 
 1.3346672E+001  4.0994120E+000 
 1.3361364E+001  6.0000000E+000 
 1.3376056E+001  6.0510354E+000 
 1.3390747E+001  7.0000000E+000 
 1.3405438E+001  7.0523648E+000 
 1.3420130E+001  8.0000000E+000 
 1.3434822E+001  8.0000000E+000 
 1.3449513E+001  8.0000000E+000 
 1.3464205E+001  7.9449768E+000 
 1.3478896E+001  6.9443121E+000 
 1.3493587E+001  5.9436474E+000 
 1.3508280E+001  4.9429827E+000 
 1.3522971E+001  4.0576820E+000 
 1.3537663E+001  4.9416533E+000 
 1.3552354E+001  4.0000000E+000 
 1.3567046E+001  4.0000000E+000 
 1.3581738E+001  4.0000000E+000 
 1.3596429E+001  4.0610056E+000 
 1.3611120E+001  5.0000000E+000 
 1.3625812E+001  5.0000000E+000 
 1.3640504E+001  5.0000000E+000 
 1.3655195E+001  5.0000000E+000 
 1.3669887E+001  5.0000000E+000 
 1.3684578E+001  5.0000000E+000 
 1.3699270E+001  5.0000000E+000 
 1.3713962E+001  5.0663228E+000 
 1.3728653E+001  6.0000000E+000 
 1.3743344E+001  6.0000000E+000 
 1.3758036E+001  6.0000000E+000 
 1.3772728E+001  6.0000000E+000 
 1.3787419E+001  6.0000000E+000 
 1.3802111E+001  6.0703111E+000 
 1.3816802E+001  6.9290242E+000 
 1.3831493E+001  6.0000000E+000 
 1.3846186E+001  6.0000000E+000 
 1.3860877E+001  6.0000000E+000 
 1.3875568E+001  6.0000000E+000 
 1.3890260E+001  5.9257007E+000 
 1.3904952E+001  5.0000000E+000 
 1.3919643E+001  5.0000000E+000 
 1.3934335E+001  5.0762935E+000 
 1.3949026E+001  6.0000000E+000 
 1.3963717E+001  6.0776224E+000 
 1.3978410E+001  7.0782871E+000 
 1.3993101E+001  8.0789518E+000 
 1.4007792E+001  9.0000000E+000 
 1.4022484E+001  9.0802813E+000 
 1.4037175E+001  1.0080946E+001 
 1.4051867E+001  1.0918389E+001 
 1.4066559E+001  1.0000000E+001 
 1.4081250E+001  9.9170599E+000 
 1.4095942E+001  8.9163952E+000 
 1.4110634E+001  7.9157305E+000 
 1.4125325E+001  6.8301315E+000 
 1.4140017E+001  5.0000000E+000 
 1.4154708E+001  4.9137363E+000 
 1.4169399E+001  4.0000000E+000 
 1.4184092E+001  4.0875931E+000 
 1.4198783E+001  5.0000000E+000 
 1.4213474E+001  5.0000000E+000 
 1.4228166E+001  5.0000000E+000 
 1.4242857E+001  5.0902514E+000 
 1.4257549E+001  6.0909162E+000 
 1.4272241E+001  7.0000000E+000 
 1.4286932E+001  7.0000000E+000 
 1.4301623E+001  7.0000000E+000 
 1.4316316E+001  7.0935750E+000 
 1.4331007E+001  8.0942402E+000 
 1.4345698E+001  9.1898088E+000 
 1.4360390E+001  1.1191138E+001 
 1.4375081E+001  1.3096233E+001 
 1.4389773E+001  1.4096898E+001 
 1.4404465E+001  1.5000000E+001 
 1.4419156E+001  1.4901772E+001 
 1.4433847E+001  1.3901108E+001 
 1.4448540E+001  1.2800885E+001 
 1.4463231E+001  1.0799557E+001 
 1.4477922E+001  8.8991137E+000 
 1.4492614E+001  7.7968974E+000 
 1.4507305E+001  5.8977842E+000 
 1.4521997E+001  4.8971195E+000 
 1.4536689E+001  3.8964548E+000 
 1.4551380E+001  3.0000000E+000 
 1.4566072E+001  2.8951254E+000 
 1.4580763E+001  2.0000000E+000 
 1.4595455E+001  2.0000000E+000 
 1.4610147E+001  2.0000000E+000 
 1.4624838E+001  2.1075335E+000 
 1.4639529E+001  3.0000000E+000 
 1.4654222E+001  3.0000000E+000 
 1.4668913E+001  3.1095273E+000 
 1.4683604E+001  4.0000000E+000 
 1.4698296E+001  4.0000000E+000 
 1.4712987E+001  4.0000000E+000 
 1.4727679E+001  4.1121860E+000 
 1.4742371E+001  5.0000000E+000 
 1.4757062E+001  5.0000000E+000 
 1.4771753E+001  5.0000000E+000 
 1.4786445E+001  5.1148448E+000 
 1.4801137E+001  6.0000000E+000 
 1.4815828E+001  6.1161742E+000 
 1.4830520E+001  7.2336779E+000 
 1.4845211E+001  9.2350073E+000 
 1.4859903E+001  1.1354505E+001 
 1.4874595E+001  1.4356499E+001 
 1.4889286E+001  1.7358494E+001 
 1.4903977E+001  2.0360487E+001 
 1.4918669E+001  2.3362482E+001 
 1.4933361E+001  2.6242983E+001 
 1.4948052E+001  2.8244312E+001 
 1.4962744E+001  3.0122822E+001 
 1.4977435E+001  3.1000000E+001 
 1.4992127E+001  3.1000000E+001 
 1.5006819E+001  3.1000000E+001 
 1.5021510E+001  3.0874519E+001 
 1.5036201E+001  2.9747711E+001 
 1.5050893E+001  2.7746382E+001 
 1.5065585E+001  2.5617579E+001 
 1.5080276E+001  2.2743723E+001 
 1.5094968E+001  2.0613590E+001 
 1.5109659E+001  1.7741064E+001 
 1.5124351E+001  1.5739735E+001 
 1.5139043E+001  1.3869203E+001 
 1.5153734E+001  1.2737076E+001 
 1.5168426E+001  1.0867873E+001 
 1.5183117E+001  1.0000000E+001 
 1.5197809E+001  1.0000000E+001 
 1.5212501E+001  1.0000000E+001 
 1.5227192E+001  9.8652143E+000 
 1.5241883E+001  9.0000000E+000 
 1.5256575E+001  8.8638849E+000 
 1.5271267E+001  7.8632207E+000 
 1.5285958E+001  6.8625560E+000 
 1.5300650E+001  5.8618913E+000 
 1.5315341E+001  4.8612266E+000 
 1.5330032E+001  4.0000000E+000 
 1.5344725E+001  3.8598971E+000 
 1.5359416E+001  3.0000000E+000 
 1.5374107E+001  3.0000000E+000 
 1.5388799E+001  3.1420970E+000 
 1.5403491E+001  4.0000000E+000 
 1.5418182E+001  4.0000000E+000 
 1.5432874E+001  4.0000000E+000 
 1.5447565E+001  4.1447558E+000 
 1.5462256E+001  5.1454206E+000 
 1.5476949E+001  6.0000000E+000 
 1.5491640E+001  6.0000000E+000 
 1.5506331E+001  6.0000000E+000 
 1.5521023E+001  5.8519211E+000 
 1.5535715E+001  5.0000000E+000 
 1.5550406E+001  5.0000000E+000 
 1.5565098E+001  5.1500731E+000 
 1.5579789E+001  6.0000000E+000 
 1.5594481E+001  6.1514025E+000 
 1.5609173E+001  7.1520672E+000 
 1.5623864E+001  8.1527319E+000 
 1.5638556E+001  9.1533966E+000 
 1.5653247E+001  1.0308123E+001 
 1.5667938E+001  1.2309452E+001 
 1.5682631E+001  1.4310781E+001 
 1.5697322E+001  1.6312111E+001 
 1.5712013E+001  1.8313440E+001 
 1.5726705E+001  2.0314770E+001 
 1.5741397E+001  2.2316099E+001 
 1.5756088E+001  2.4158714E+001 
 1.5770780E+001  2.5159378E+001 
 1.5785471E+001  2.6000000E+001 
 1.5800162E+001  2.6160707E+001 
 1.5814855E+001  2.6677254E+001 
 1.5829546E+001  2.4675924E+001 
 1.5844237E+001  2.2674595E+001 
 1.5858929E+001  2.0509899E+001 
 1.5873620E+001  1.7671938E+001 
 1.5888312E+001  1.5670608E+001 
 1.5903004E+001  1.3669278E+001 
 1.5917695E+001  1.1833975E+001 
 1.5932386E+001  1.0833310E+001 
 1.5947079E+001  9.6652899E+000 
 1.5961770E+001  8.0000000E+000 
 1.5976461E+001  7.8313155E+000 
 1.5991153E+001  6.8306508E+000 
 1.6005844E+001  5.8299866E+000 
 1.6020536E+001  5.0000000E+000 
 1.6035227E+001  5.0000000E+000 
 1.6049919E+001  4.8279924E+000 
 1.6064611E+001  4.0000000E+000 
 1.6079302E+001  4.1733370E+000 
 1.6093994E+001  5.0000000E+000 
 1.6108685E+001  5.1746664E+000 
 1.6123377E+001  6.0000000E+000 
 1.6138069E+001  6.1759958E+000 
 1.6152760E+001  7.1766605E+000 
 1.6167452E+001  8.3546505E+000 
 1.6182144E+001  1.0177990E+001 
 1.6196835E+001  1.1178655E+001 
 1.6211527E+001  1.2179319E+001 
 1.6226217E+001  1.3000000E+001 
 1.6240910E+001  1.3000000E+001 
 1.6255602E+001  1.2818686E+001 
 1.6270292E+001  1.1636045E+001 
 1.6284985E+001  9.8173571E+000 
 1.6299675E+001  8.8166924E+000 
 1.6314367E+001  7.8160281E+000 
 1.6329060E+001  6.8153634E+000 
 1.6343750E+001  5.8146987E+000 
 1.6358442E+001  5.0000000E+000 
 1.6373133E+001  4.8133693E+000 
 1.6387825E+001  3.8127046E+000 
 1.6402517E+001  3.0000000E+000 
 1.6417208E+001  3.0000000E+000 
 1.6431900E+001  3.0000000E+000 
 1.6446590E+001  3.0000000E+000 
 1.6461283E+001  3.0000000E+000 
 1.6475975E+001  3.1912835E+000 
 1.6490665E+001  4.0000000E+000 
 1.6505358E+001  4.1926131E+000 
 1.6520048E+001  5.3865552E+000 
 1.6534740E+001  7.1939421E+000 
 1.6549433E+001  8.1946068E+000 
 1.6564123E+001  9.1952715E+000 
 1.6578815E+001  1.0195936E+001 
 1.6593508E+001  1.1196601E+001 
 1.6608198E+001  1.2000000E+001 
 1.6622890E+001  1.2197930E+001 
 1.6637581E+001  1.2801405E+001 
 1.6652273E+001  1.1800740E+001 
 1.6666965E+001  1.1000000E+001 
 1.6681656E+001  1.0799411E+001 
 1.6696348E+001  9.7987461E+000 
 1.6711039E+001  8.7980814E+000 
 1.6725731E+001  7.7974167E+000 
 1.6740423E+001  6.7967520E+000 
 1.6755114E+001  6.0000000E+000 
 1.6769806E+001  6.0000000E+000 
 1.6784496E+001  5.7947583E+000 
 1.6799189E+001  5.0000000E+000 
 1.6813881E+001  5.2065711E+000 
 1.6828571E+001  6.0000000E+000 
 1.6843264E+001  6.0000000E+000 
 1.6857954E+001  6.4171305E+000 
 1.6872646E+001  8.0000000E+000 
 1.6887339E+001  8.0000000E+000 
 1.6902029E+001  8.0000000E+000 
 1.6916721E+001  8.0000000E+000 
 1.6931414E+001  7.7881112E+000 
 1.6946104E+001  7.0000000E+000 
 1.6960796E+001  7.0000000E+000 
 1.6975487E+001  7.0000000E+000 
 1.6990179E+001  7.0000000E+000 
 1.7004871E+001  7.0000000E+000 
 1.7019562E+001  7.2158766E+000 
 1.7034254E+001  8.2165413E+000 
 1.7048944E+001  9.0000000E+000 
 1.7063637E+001  9.0000000E+000 
 1.7078329E+001  8.7814646E+000 
 1.7093019E+001  8.0000000E+000 
 1.7107712E+001  7.7801352E+000 
 1.7122402E+001  6.7794704E+000 
 1.7137094E+001  5.7788057E+000 
 1.7151787E+001  5.0000000E+000 
 1.7166477E+001  4.7774763E+000 
 1.7181170E+001  4.0000000E+000 
 1.7195860E+001  4.0000000E+000 
 1.7210552E+001  4.2245178E+000 
 1.7225245E+001  5.2251825E+000 
 1.7239935E+001  6.0000000E+000 
 1.7254627E+001  6.2265120E+000 
 1.7269318E+001  7.0000000E+000 
 1.7284010E+001  7.0000000E+000 
 1.7298702E+001  7.2285056E+000 
 1.7313393E+001  8.0000000E+000 
 1.7328085E+001  8.2298355E+000 
 1.7342777E+001  9.2305002E+000 
 1.7357468E+001  1.0231165E+001 
 1.7372160E+001  1.1000000E+001 
 1.7386850E+001  1.1232494E+001 
 1.7401543E+001  1.1766842E+001 
 1.7416235E+001  1.1233823E+001 
 1.7430925E+001  1.2000000E+001 
 1.7445618E+001  1.1764848E+001 
 1.7460308E+001  1.1000000E+001 
 1.7475000E+001  1.0763518E+001 
 1.7489693E+001  1.0000000E+001 
 1.7504383E+001  9.7621889E+000 
 1.7519075E+001  8.7615242E+000 
 1.7533766E+001  7.7608595E+000 
 1.7548458E+001  6.7601948E+000 
 1.7563150E+001  6.0000000E+000 
 1.7577841E+001  6.0000000E+000 
 1.7592533E+001  6.0000000E+000 
 1.7607224E+001  6.0000000E+000 
 1.7621916E+001  6.0000000E+000 
 1.7636608E+001  6.0000000E+000 
 1.7651299E+001  6.0000000E+000 
 1.7665991E+001  6.0000000E+000 
 1.7680683E+001  6.0000000E+000 
 1.7695374E+001  6.2464523E+000 
 1.7710066E+001  6.7528830E+000 
 1.7724756E+001  6.0000000E+000 
 1.7739449E+001  6.2484465E+000 
 1.7754141E+001  7.0000000E+000 
 1.7768831E+001  7.0000000E+000 
 1.7783524E+001  6.7495599E+000 
 1.7798214E+001  6.0000000E+000 
 1.7812906E+001  6.0000000E+000 
 1.7827599E+001  6.0000000E+000 
 1.7842289E+001  5.7469010E+000 
 1.7856981E+001  4.7462363E+000 
 1.7871672E+001  4.0000000E+000 
 1.7886364E+001  4.2550931E+000 
 1.7901056E+001  5.0000000E+000 
 1.7915747E+001  5.2564225E+000 
 1.7930439E+001  6.0000000E+000 
 1.7945129E+001  6.2577519E+000 
 1.7959822E+001  7.0000000E+000 
 1.7974514E+001  7.0000000E+000 
 1.7989204E+001  7.0000000E+000 
 1.8003897E+001  7.0000000E+000 
 1.8018587E+001  7.0000000E+000 
 1.8033279E+001  7.0000000E+000 
 1.8047972E+001  7.2624044E+000 
 1.8062662E+001  8.2630692E+000 
 1.8077354E+001  9.5274677E+000 
 1.8092047E+001  1.1264399E+001 
 1.8106737E+001  1.2530127E+001 
 1.8121429E+001  1.4531456E+001 
 1.8136120E+001  1.6266394E+001 
 1.8150812E+001  1.7000000E+001 
 1.8165504E+001  1.6732277E+001 
 1.8180195E+001  1.5463226E+001 
 1.8194887E+001  1.3730948E+001 
 1.8209578E+001  1.2730284E+001 
 1.8224270E+001  1.1459238E+001 
 1.8238962E+001  9.7289543E+000 
 1.8253653E+001  9.0000000E+000 
 1.8268345E+001  8.7276249E+000 
 1.8283035E+001  8.2730398E+000 
 1.8297728E+001  9.0000000E+000 
 1.8312420E+001  9.0000000E+000 
 1.8327110E+001  9.2750340E+000 
 1.8341803E+001  1.0275699E+001 
 1.8356493E+001  1.1000000E+001 
 1.8371185E+001  1.1000000E+001 
 1.8385878E+001  1.1277693E+001 
 1.8400568E+001  1.2000000E+001 
 1.8415260E+001  1.2279022E+001 
 1.8429953E+001  1.3000000E+001 
 1.8444643E+001  1.3000000E+001 
 1.8459335E+001  1.3000000E+001 
 1.8474026E+001  1.3281680E+001 
 1.8488718E+001  1.3717655E+001 
 1.8503410E+001  1.3000000E+001 
 1.8518101E+001  1.2716326E+001 
 1.8532793E+001  1.1715661E+001 
 1.8547483E+001  1.0714996E+001 
 1.8562176E+001  9.7143316E+000 
 1.8576868E+001  8.7136669E+000 
 1.8591558E+001  7.7130022E+000 
 1.8606251E+001  6.7123375E+000 
 1.8620941E+001  5.7116728E+000 
 1.8635633E+001  5.0000000E+000 
 1.8650326E+001  5.0000000E+000 
 1.8665016E+001  5.0000000E+000 
 1.8679708E+001  4.7090139E+000 
 1.8694399E+001  4.0000000E+000 
 1.8709091E+001  4.0000000E+000 
 1.8723783E+001  3.7070198E+000 
 1.8738474E+001  3.0000000E+000 
 1.8753166E+001  2.7056906E+000 
 1.8767857E+001  2.0000000E+000 
 1.8782549E+001  2.0000000E+000 
 1.8797241E+001  2.0000000E+000 
 1.8811932E+001  2.0000000E+000 
 1.8826624E+001  2.0000000E+000 
 1.8841316E+001  2.0000000E+000 
 1.8856007E+001  2.0000000E+000 
 1.8870699E+001  2.2996268E+000 
 1.8885389E+001  3.0000000E+000 
 1.8900082E+001  3.3009562E+000 
 1.8914774E+001  4.6032419E+000 
 1.8929464E+001  6.3022857E+000 
 1.8944157E+001  7.6059008E+000 
 1.8958847E+001  9.3036146E+000 
 1.8973539E+001  1.0608560E+001 
 1.8988232E+001  1.2609889E+001 
 1.9002922E+001  1.4611218E+001 
 1.9017614E+001  1.6306274E+001 
 1.9032305E+001  1.6693062E+001 
 1.9046997E+001  1.6000000E+001 
 1.9061689E+001  1.5691732E+001 
 1.9076380E+001  1.4691068E+001 
 1.9091072E+001  1.3690403E+001 
 1.9105762E+001  1.2379477E+001 
 1.9120455E+001  1.0689074E+001 
 1.9135147E+001  9.3768177E+000 
 1.9149837E+001  7.6877441E+000 
 1.9164530E+001  6.3741589E+000 
 1.9179222E+001  4.6864147E+000 
 1.9193913E+001  4.0000000E+000 
 1.9208605E+001  4.0000000E+000 
 1.9223295E+001  4.0000000E+000 
 1.9237988E+001  4.0000000E+000 
 1.9252680E+001  4.3169088E+000 
 1.9267370E+001  5.3175735E+000 
 1.9282063E+001  6.3182383E+000 
 1.9296753E+001  7.3189030E+000 
 1.9311445E+001  8.3195677E+000 
 1.9326138E+001  9.0000000E+000 
 1.9340828E+001  9.0000000E+000 
 1.9355520E+001  9.0000000E+000 
 1.9370211E+001  8.6777735E+000 
 1.9384903E+001  7.6771092E+000 
 1.9399595E+001  6.6764445E+000 
 1.9414286E+001  5.6757798E+000 
 1.9428978E+001  5.0000000E+000 
 1.9443668E+001  5.0000000E+000 
 1.9458361E+001  5.0000000E+000 
 1.9473053E+001  5.0000000E+000 
 1.9487743E+001  5.0000000E+000 
 1.9502436E+001  5.0000000E+000 
 1.9517128E+001  5.3288732E+000 
 1.9531818E+001  6.3295379E+000 
 1.9546511E+001  7.3302026E+000 
 1.9561201E+001  8.3308668E+000 
 1.9575893E+001  9.3315315E+000 
 1.9590586E+001  1.0664392E+001 
 1.9605276E+001  1.2332861E+001 
 1.9619968E+001  1.3667051E+001 
 1.9634659E+001  1.5334190E+001 
 1.9649351E+001  1.6334856E+001 
 1.9664043E+001  1.7000000E+001 
 1.9678734E+001  1.7000000E+001 
 1.9693426E+001  1.6663151E+001 
 1.9708117E+001  1.6000000E+001 
 1.9722809E+001  1.5661821E+001 
 1.9737501E+001  1.4661157E+001 
 1.9752192E+001  1.3320984E+001 
 1.9766884E+001  1.1659827E+001 
 1.9781574E+001  1.1000000E+001 
 1.9796267E+001  1.0658498E+001 
 1.9810959E+001  1.0000000E+001 
 1.9825649E+001  1.0342832E+001 
 1.9840342E+001  1.1686992E+001 
 1.9855032E+001  1.3688321E+001 
 1.9869724E+001  1.5689651E+001 
 1.9884417E+001  1.7690981E+001 
 1.9899107E+001  1.9346155E+001 
 1.9913799E+001  2.0346819E+001 
 1.9928492E+001  2.1347485E+001 
 1.9943182E+001  2.2000000E+001 
 1.9957874E+001  2.1651186E+001 
 1.9972565E+001  2.0301044E+001 
 1.9987257E+001  1.8649857E+001 
 2.0001949E+001  1.7298386E+001 
 2.0016640E+001  1.5297055E+001 
 2.0031332E+001  1.3647863E+001 
 2.0046022E+001  1.2647199E+001 
 2.0060715E+001  1.1293067E+001 
 2.0075407E+001  9.6458693E+000 
 2.0090097E+001  8.6452045E+000 
 2.0104790E+001  8.0000000E+000 
 2.0119480E+001  7.6438751E+000 
 2.0134172E+001  6.6432104E+000 
 2.0148865E+001  6.0000000E+000 
 2.0163555E+001  5.6418810E+000 
 2.0178247E+001  4.6412163E+000 
 2.0192938E+001  4.0000000E+000 
 2.0207630E+001  4.0000000E+000 
 2.0222322E+001  4.0000000E+000 
 2.0237013E+001  3.6385574E+000 
 2.0251705E+001  3.0000000E+000 
 2.0266397E+001  3.0000000E+000 
 2.0281088E+001  3.0000000E+000 
 2.0295780E+001  3.0000000E+000 
 2.0310471E+001  3.0000000E+000 
 2.0325163E+001  3.0000000E+000 
 2.0339855E+001  3.0000000E+000 
 2.0354546E+001  3.0000000E+000 
 2.0369238E+001  3.3674247E+000 
 2.0383928E+001  4.0000000E+000 
 2.0398621E+001  4.0000000E+000 
 2.0413313E+001  4.0000000E+000 
 2.0428003E+001  4.0000000E+000 
 2.0442696E+001  4.0000000E+000 
 2.0457386E+001  4.0000000E+000 
 2.0472078E+001  4.3720775E+000 
 2.0486771E+001  5.0000000E+000 
 2.0501461E+001  5.3734069E+000 
 2.0516153E+001  6.3740716E+000 
 2.0530844E+001  7.3747363E+000 
 2.0545536E+001  8.0000000E+000 
 2.0560228E+001  8.3760653E+000 
 2.0574919E+001  9.0000000E+000 
 2.0589611E+001  8.6226053E+000 
 2.0604301E+001  8.0000000E+000 
 2.0618994E+001  7.6212759E+000 
 2.0633686E+001  7.0000000E+000 
 2.0648376E+001  6.6199465E+000 
 2.0663069E+001  5.6192818E+000 
 2.0677761E+001  5.0000000E+000 
 2.0692451E+001  5.0000000E+000 
 2.0707144E+001  5.0000000E+000 
 2.0721834E+001  5.3833771E+000 
 2.0736526E+001  6.0000000E+000 
 2.0751219E+001  6.3847065E+000 
 2.0765909E+001  7.3853712E+000 
 2.0780602E+001  8.7720718E+000 
 2.0795292E+001  1.0000000E+001 
 2.0809984E+001  1.0000000E+001 
 2.0824677E+001  1.0000000E+001 
 2.0839367E+001  1.0000000E+001 
 2.0854059E+001  9.6106405E+000 
 2.0868750E+001  8.6099758E+000 
 2.0883442E+001  7.6093116E+000 
 2.0898134E+001  6.6086469E+000 
 2.0912825E+001  5.6079822E+000 
 2.0927517E+001  5.0000000E+000 
 2.0942207E+001  5.3933473E+000 
 2.0956900E+001  6.0000000E+000 
 2.0971592E+001  6.0000000E+000 
 2.0986282E+001  6.0000000E+000 
 2.1000975E+001  6.0000000E+000 
 2.1015667E+001  6.0000000E+000 
 2.1030357E+001  6.0000000E+000 
 2.1045050E+001  5.6019998E+000 
 2.1059740E+001  4.6013350E+000 
 2.1074432E+001  4.0000000E+000 
 2.1089125E+001  4.0000000E+000 
 2.1103815E+001  3.5993412E+000 
 2.1118507E+001  3.0000000E+000 
 2.1133198E+001  3.0000000E+000 
 2.1147890E+001  3.0000000E+000 
 2.1162582E+001  3.0000000E+000 
 2.1177273E+001  3.0000000E+000 
 2.1191965E+001  3.0000000E+000 
 2.1206656E+001  3.4053116E+000 
 2.1221348E+001  4.0000000E+000 
 2.1236040E+001  4.0000000E+000 
 2.1250731E+001  4.0000000E+000 
 2.1265423E+001  4.0000000E+000 
 2.1280113E+001  4.0000000E+000 
 2.1294806E+001  4.0000000E+000 
 2.1309498E+001  4.4099646E+000 
 2.1324188E+001  5.0000000E+000 
 2.1338881E+001  5.0000000E+000 
 2.1353573E+001  5.0000000E+000 
 2.1368263E+001  5.4126229E+000 
 2.1382956E+001  6.0000000E+000 
 2.1397646E+001  6.0000000E+000 
 2.1412338E+001  6.0000000E+000 
 2.1427031E+001  6.0000000E+000 
 2.1441721E+001  6.0000000E+000 
 2.1456413E+001  6.0000000E+000 
 2.1471104E+001  6.0000000E+000 
 2.1485796E+001  6.0000000E+000 
 2.1500488E+001  6.0000000E+000 
 2.1515179E+001  6.0000000E+000 
 2.1529871E+001  6.4199347E+000 
 2.1544561E+001  7.4205995E+000 
 2.1559254E+001  8.0000000E+000 
 2.1573946E+001  8.4219284E+000 
 2.1588636E+001  9.4225931E+000 
 2.1603329E+001  1.0846517E+001 
 2.1618019E+001  1.2847845E+001 
 2.1632711E+001  1.4424587E+001 
 2.1647404E+001  1.5425252E+001 
 2.1662094E+001  1.6000000E+001 
 2.1676786E+001  1.6000000E+001 
 2.1691477E+001  1.5572754E+001 
 2.1706169E+001  1.4572089E+001 
 2.1720861E+001  1.3142849E+001 
 2.1735552E+001  1.1141520E+001 
 2.1750244E+001  9.5700951E+000 
 2.1764936E+001  8.1388607E+000 
 2.1779627E+001  6.5687656E+000 
 2.1794319E+001  5.5681009E+000 
 2.1809010E+001  5.0000000E+000 
 2.1823702E+001  5.0000000E+000 
 2.1838394E+001  5.0000000E+000 
 2.1853085E+001  4.5654421E+000 
 2.1867777E+001  4.0000000E+000 
 2.1882467E+001  4.0000000E+000 
 2.1897160E+001  4.0000000E+000 
 2.1911852E+001  4.0000000E+000 
 2.1926542E+001  4.0000000E+000 
 2.1941235E+001  4.0000000E+000 
 2.1955925E+001  4.0000000E+000 
 2.1970617E+001  4.0000000E+000 
 2.1985310E+001  4.4405398E+000 
 2.2000000E+001  0.0000000E+000
