# Supplementary material for: Application of singular value decomposition analysis to time-dependent powder diffraction data of an in-situ photodimerization reaction
Source: J Synchrotron Radiat. 2014 Apr 2;21(Pt 3):554–60. doi: 10.1107/S1600577514004366 (PMC4333817; doi:10.1107/S1600577514004366)
Supplement: Supplementary file 1 [file s-21-00554-sup1.zip › 9ma/9mai_20.chi]

 3.9000001E+000  0.0000000E+000 
 3.9146917E+000  7.0000000E+000 
 3.9293833E+000  7.0000000E+000 
 3.9440749E+000  7.0000000E+000 
 3.9587662E+000  7.0000000E+000 
 3.9734578E+000  7.0000000E+000 
 3.9881494E+000  7.0000000E+000 
 4.0028410E+000  7.6269670E+000 
 4.0175323E+000  7.3723683E+000 
 4.0322242E+000  7.6282964E+000 
 4.0469155E+000  8.0000000E+000 
 4.0616074E+000  8.0000000E+000 
 4.0762987E+000  8.0000000E+000 
 4.0909905E+000  8.6309557E+000 
 4.1056819E+000  9.0000000E+000 
 4.1203732E+000  9.0000000E+000 
 4.1350651E+000  1.0265899E+001 
 4.1497564E+000  1.2267228E+001 
 4.1644483E+000  1.3634278E+001 
 4.1791396E+000  1.5269887E+001 
 4.1938314E+000  1.8542433E+001 
 4.2085228E+000  2.3181364E+001 
 4.2232141E+000  3.0095499E+001 
 4.2379060E+000  4.0013622E+001 
 4.2525973E+000  5.2935734E+001 
 4.2672892E+000  6.8222900E+001 
 4.2819805E+000  8.5512733E+001 
 4.2966723E+000  1.0160391E+002 
 4.3113637E+000  1.1533203E+002 
 4.3260555E+000  1.2641590E+002 
 4.3407469E+000  1.3642255E+002 
 4.3554382E+000  1.4450044E+002 
 4.3701301E+000  1.4957434E+002 
 4.3848214E+000  1.5164424E+002 
 4.3995132E+000  1.5135509E+002 
 4.4142046E+000  1.4906326E+002 
 4.4288964E+000  1.4412254E+002 
 4.4435878E+000  1.3682474E+002 
 4.4582791E+000  1.3076213E+002 
 4.4729710E+000  1.2770353E+002 
 4.4876623E+000  1.2440440E+002 
 4.5023541E+000  1.1845303E+002 
 4.5170455E+000  1.0884746E+002 
 4.5317373E+000  9.5236565E+001 
 4.5464287E+000  7.9575035E+001 
 4.5611200E+000  6.4868851E+001 
 4.5758119E+000  5.4123993E+001 
 4.5905032E+000  4.6425117E+001 
 4.6051950E+000  4.0728905E+001 
 4.6198864E+000  3.6380463E+001 
 4.6345782E+000  3.3688904E+001 
 4.6492696E+000  3.2343788E+001 
 4.6639609E+000  3.1343122E+001 
 4.6786528E+000  2.9684916E+001 
 4.6933441E+000  2.7683586E+001 
 4.7080359E+000  2.5023384E+001 
 4.7227273E+000  2.2680927E+001 
 4.7374191E+000  2.0679598E+001 
 4.7521105E+000  1.8017403E+001 
 4.7668018E+000  1.4353877E+001 
 4.7814937E+000  1.1013413E+001 
 4.7961850E+000  8.0114193E+000 
 4.8108768E+000  6.3364754E+000 
 4.8255682E+000  5.3358107E+000 
 4.8402600E+000  5.0000000E+000 
 4.8549514E+000  5.0000000E+000 
 4.8696432E+000  5.0000000E+000 
 4.8843346E+000  5.6668482E+000 
 4.8990259E+000  6.0000000E+000 
 4.9137177E+000  6.0000000E+000 
 4.9284091E+000  5.3311577E+000 
 4.9431009E+000  5.6695070E+000 
 4.9577923E+000  6.0000000E+000 
 4.9724841E+000  6.6708364E+000 
 4.9871755E+000  7.0000000E+000 
 5.0018668E+000  7.0000000E+000 
 5.0165586E+000  6.3271699E+000 
 5.0312500E+000  6.0000000E+000 
 5.0459418E+000  6.0000000E+000 
 5.0606332E+000  6.6748242E+000 
 5.0753250E+000  7.0000000E+000 
 5.0900164E+000  7.6761537E+000 
 5.1047077E+000  8.0000000E+000 
 5.1193995E+000  9.3549662E+000 
 5.1340909E+000  1.2034444E+001 
 5.1487827E+000  1.4357625E+001 
 5.1634741E+000  1.6358953E+001 
 5.1781659E+000  1.9040426E+001 
 5.1928573E+000  2.1361612E+001 
 5.2075486E+000  2.3362942E+001 
 5.2222404E+000  2.5364271E+001 
 5.2369318E+000  2.7365601E+001 
 5.2516236E+000  2.7316534E+001 
 5.2663150E+000  2.5631741E+001 
 5.2810068E+000  2.2260822E+001 
 5.2956982E+000  1.8258163E+001 
 5.3103895E+000  1.4255504E+001 
 5.3250813E+000  1.0252845E+001 
 5.3397727E+000  7.6250935E+000 
 5.3544645E+000  5.6237640E+000 
 5.3691559E+000  5.0000000E+000 
 5.3838477E+000  5.6894474E+000 
 5.3985391E+000  7.3802242E+000 
 5.4132304E+000  9.3815536E+000 
 5.4279222E+000  1.2765766E+001 
 5.4426136E+000  1.8152637E+001 
 5.4573054E+000  2.4849396E+001 
 5.4719968E+000  3.3934357E+001 
 5.4866886E+000  4.5329201E+001 
 5.5013800E+000  6.1505768E+001 
 5.5160713E+000  8.7167458E+001 
 5.5307631E+000  1.2384377E+002 
 5.5454545E+000  1.6456712E+002 
 5.5601463E+000  1.9513301E+002 
 5.5748377E+000  2.1277324E+002 
 5.5895295E+000  2.2468628E+002 
 5.6042209E+000  2.2800000E+002 
 5.6189127E+000  2.1889893E+002 
 5.6336040E+000  1.9958357E+002 
 5.6482954E+000  1.7265906E+002 
 5.6629872E+000  1.4153355E+002 
 5.6776786E+000  1.0670132E+002 
 5.6923704E+000  7.1380798E+001 
 5.7070618E+000  4.1990097E+001 
 5.7217536E+000  2.3428972E+001 
 5.7364450E+000  1.4062201E+001 
 5.7511363E+000  1.2000000E+001 
 5.7658281E+000  1.4826917E+001 
 5.7805195E+000  2.0951757E+001 
 5.7952113E+000  2.9372526E+001 
 5.8099027E+000  4.1213402E+001 
 5.8245945E+000  5.5640820E+001 
 5.8392859E+000  7.2780945E+001 
 5.8539772E+000  9.2214348E+001 
 5.8686690E+000  1.1578455E+002 
 5.8833604E+000  1.4364935E+002 
 5.8980522E+000  1.7338135E+002 
 5.9127436E+000  2.0340128E+002 
 5.9274354E+000  2.3199313E+002 
 5.9421268E+000  2.5858234E+002 
 5.9568181E+000  2.8316888E+002 
 5.9715099E+000  3.0432071E+002 
 5.9862013E+000  3.1931711E+002 
 6.0008931E+000  3.2586945E+002 
 6.0155845E+000  3.2340985E+002 
 6.0302763E+000  3.1193829E+002 
 6.0449677E+000  2.9289346E+002 
 6.0596590E+000  2.6755939E+002 
 6.0743508E+000  2.3910007E+002 
 6.0890422E+000  2.0719537E+002 
 6.1037340E+000  1.7272940E+002 
 6.1184254E+000  1.3915150E+002 
 6.1331172E+000  1.0829961E+002 
 6.1478086E+000  8.1175713E+001 
 6.1625004E+000  6.0231163E+001 
 6.1771917E+000  4.4119896E+001 
 6.1918831E+000  3.2739948E+001 
 6.2065749E+000  2.4913313E+001 
 6.2212663E+000  2.0090662E+001 
 6.2359581E+000  1.6816002E+001 
 6.2506495E+000  1.4542672E+001 
 6.2653413E+000  1.3270672E+001 
 6.2800326E+000  1.2270007E+001 
 6.2947240E+000  1.1269342E+001 
 6.3094158E+000  9.5373554E+000 
 6.3241072E+000  8.2680130E+000 
 6.3387990E+000  8.0000000E+000 
 6.3534904E+000  7.2666836E+000 
 6.3681822E+000  6.2660189E+000 
 6.3828735E+000  5.2653542E+000 
 6.3975649E+000  5.0000000E+000 
 6.4122567E+000  4.2640247E+000 
 6.4269481E+000  4.0000000E+000 
 6.4416399E+000  4.0000000E+000 
 6.4563313E+000  4.0000000E+000 
 6.4710231E+000  4.0000000E+000 
 6.4857144E+000  4.0000000E+000 
 6.5004058E+000  4.7399635E+000 
 6.5150976E+000  5.0000000E+000 
 6.5297890E+000  6.4825854E+000 
 6.5444808E+000  8.4839153E+000 
 6.5591722E+000  1.0485244E+001 
 6.5738640E+000  1.2486573E+001 
 6.5885553E+000  1.5231854E+001 
 6.6032467E+000  1.8978464E+001 
 6.6179385E+000  2.1490562E+001 
 6.6326299E+000  2.5729727E+001 
 6.6473217E+000  3.0733051E+001 
 6.6620131E+000  3.6483650E+001 
 6.6767049E+000  4.4731457E+001 
 6.6913962E+000  5.5234646E+001 
 6.7060876E+000  6.6991226E+001 
 6.7207794E+000  8.1249008E+001 
 6.7354708E+000  9.7760170E+001 
 6.7501626E+000  1.1627399E+002 
 6.7648540E+000  1.3603856E+002 
 6.7795458E+000  1.5755704E+002 
 6.7942371E+000  1.7731189E+002 
 6.8089285E+000  1.8652353E+002 
 6.8236203E+000  1.8045413E+002 
 6.8383117E+000  1.5836346E+002 
 6.8530035E+000  1.2403111E+002 
 6.8676949E+000  8.8519684E+001 
 6.8823867E+000  5.8797134E+001 
 6.8970780E+000  3.6083893E+001 
 6.9117699E+000  2.1138531E+001 
 6.9264612E+000  1.2685326E+001 
 6.9411526E+000  9.4801922E+000 
 6.9558444E+000  7.4788628E+000 
 6.9705358E+000  6.2387667E+000 
 6.9852276E+000  6.0000000E+000 
 6.9999189E+000  6.0000000E+000 
 7.0146108E+000  5.2367725E+000 
 7.0293021E+000  5.7638922E+000 
 7.0439935E+000  6.7645569E+000 
 7.0586853E+000  7.7652211E+000 
 7.0733767E+000  7.2341142E+000 
 7.0880685E+000  7.0000000E+000 
 7.1027598E+000  7.0000000E+000 
 7.1174517E+000  7.0000000E+000 
 7.1321430E+000  6.2314553E+000 
 7.1468344E+000  6.7692094E+000 
 7.1615262E+000  7.7698741E+000 
 7.1762176E+000  8.7705393E+000 
 7.1909094E+000  1.0542407E+001 
 7.2056007E+000  1.3315604E+001 
 7.2202926E+000  1.7090132E+001 
 7.2349839E+000  2.0319593E+001 
 7.2496753E+000  2.4869310E+001 
 7.2643671E+000  2.9098108E+001 
 7.2790585E+000  3.3100765E+001 
 7.2937503E+000  3.5551712E+001 
 7.3084416E+000  3.8329563E+001 
 7.3231335E+000  3.9000000E+001 
 7.3378248E+000  3.9000000E+001 
 7.3525162E+000  3.6664455E+001 
 7.3672080E+000  3.4441639E+001 
 7.3818994E+000  3.0880623E+001 
 7.3965912E+000  2.6097454E+001 
 7.4112825E+000  2.1875305E+001 
 7.4259744E+000  1.8654484E+001 
 7.4406657E+000  1.6434994E+001 
 7.4553576E+000  1.4433664E+001 
 7.4700489E+000  1.3216167E+001 
 7.4847403E+000  1.3000000E+001 
 7.4994321E+000  1.3000000E+001 
 7.5141234E+000  1.1428347E+001 
 7.5288153E+000  1.1000000E+001 
 7.5435066E+000  1.1000000E+001 
 7.5581985E+000  1.0212179E+001 
 7.5728898E+000  8.4230299E+000 
 7.5875812E+000  7.2108502E+000 
 7.6022730E+000  7.0000000E+000 
 7.6169643E+000  5.4190412E+000 
 7.6316562E+000  5.0000000E+000 
 7.6463475E+000  5.0000000E+000 
 7.6610394E+000  5.0000000E+000 
 7.6757307E+000  5.0000000E+000 
 7.6904221E+000  5.7938027E+000 
 7.7051139E+000  6.7944674E+000 
 7.7198052E+000  8.5902643E+000 
 7.7344971E+000  1.0591594E+001 
 7.7491884E+000  1.3389384E+001 
 7.7638803E+000  1.7985630E+001 
 7.7785716E+000  2.3786745E+001 
 7.7932630E+000  3.0589190E+001 
 7.8079548E+000  3.6794720E+001 
 7.8226461E+000  4.2798710E+001 
 7.8373380E+000  4.8002247E+001 
 7.8520293E+000  5.2204456E+001 
 7.8667212E+000  5.4603558E+001 
 7.8814125E+000  5.5000000E+001 
 7.8961039E+000  5.5000000E+001 
 7.9107957E+000  5.3392452E+001 
 7.9254870E+000  4.8977810E+001 
 7.9401789E+000  4.3974487E+001 
 7.9548702E+000  3.7359631E+001 
 7.9695621E+000  2.9548546E+001 
 7.9842534E+000  2.2350325E+001 
 7.9989448E+000  1.5345673E+001 
 8.0136366E+000  1.0766296E+001 
 8.0283279E+000  7.5727286E+000 
 8.0430193E+000  5.3804898E+000 
 8.0577116E+000  4.1895800E+000 
 8.0724030E+000  3.1889155E+000 
 8.0870943E+000  3.0000000E+000 
 8.1017857E+000  3.0000000E+000 
 8.1164770E+000  3.8130786E+000 
 8.1311693E+000  4.0000000E+000 
 8.1458607E+000  5.6288157E+000 
 8.1605520E+000  7.6301451E+000 
 8.1752434E+000  9.6314745E+000 
 8.1899357E+000  1.4082010E+001 
 8.2046270E+000  1.9085333E+001 
 8.2193184E+000  2.3270926E+001 
 8.2340097E+000  2.8091980E+001 
 8.2487011E+000  3.1457182E+001 
 8.2633934E+000  3.2819725E+001 
 8.2780848E+000  3.3820389E+001 
 8.2927761E+000  3.1536837E+001 
 8.3074675E+000  2.8534842E+001 
 8.3221588E+000  2.3888079E+001 
 8.3368511E+000  1.8884756E+001 
 8.3515425E+000  1.3881433E+001 
 8.3662338E+000  1.0526865E+001 
 8.3809252E+000  9.1749573E+000 
 8.3956175E+000  8.1742926E+000 
 8.4103088E+000  8.0000000E+000 
 8.4250002E+000  8.8270369E+000 
 8.4396915E+000  9.0000000E+000 
 8.4543829E+000  9.8283663E+000 
 8.4690752E+000  1.1658062E+001 
 8.4837666E+000  1.2829696E+001 
 8.4984579E+000  1.3830360E+001 
 8.5131493E+000  1.4831025E+001 
 8.5278416E+000  1.5831690E+001 
 8.5425329E+000  1.6832354E+001 
 8.5572243E+000  1.8666039E+001 
 8.5719156E+000  2.0667368E+001 
 8.5866070E+000  2.2668697E+001 
 8.6012993E+000  2.4670027E+001 
 8.6159906E+000  2.5000000E+001 
 8.6306820E+000  2.6672686E+001 
 8.6453733E+000  2.7000000E+001 
 8.6600647E+000  2.7837671E+001 
 8.6747570E+000  2.8000000E+001 
 8.6894484E+000  2.8000000E+001 
 8.7041397E+000  2.7160334E+001 
 8.7188311E+000  2.6159670E+001 
 8.7335234E+000  2.4318010E+001 
 8.7482147E+000  2.2316681E+001 
 8.7629061E+000  2.0315351E+001 
 8.7775974E+000  1.8314022E+001 
 8.7922888E+000  1.7156345E+001 
 8.8069811E+000  1.7000000E+001 
 8.8216724E+000  1.6155016E+001 
 8.8363638E+000  1.5154352E+001 
 8.8510551E+000  1.5000000E+001 
 8.8657465E+000  1.5000000E+001 
 8.8804388E+000  1.6695284E+001 
 8.8951302E+000  1.8696613E+001 
 8.9098215E+000  1.9848972E+001 
 8.9245129E+000  2.0000000E+001 
 8.9392052E+000  1.9149698E+001 
 8.9538965E+000  1.8149035E+001 
 8.9685879E+000  1.7148369E+001 
 8.9832792E+000  1.6147705E+001 
 8.9979706E+000  1.5147040E+001 
 9.0126629E+000  1.3292751E+001 
 9.0273542E+000  1.2145711E+001 
 9.0420456E+000  1.0290092E+001 
 9.0567369E+000  9.1443815E+000 
 9.0714283E+000  8.1437168E+000 
 9.0861206E+000  7.1430521E+000 
 9.1008120E+000  7.0000000E+000 
 9.1155033E+000  7.8582768E+000 
 9.1301947E+000  8.0000000E+000 
 9.1448870E+000  8.0000000E+000 
 9.1595783E+000  8.0000000E+000 
 9.1742697E+000  8.8609362E+000 
 9.1889610E+000  9.0000000E+000 
 9.2036524E+000  9.0000000E+000 
 9.2183447E+000  9.8629303E+000 
 9.2330360E+000  9.1364059E+000 
 9.2477274E+000  9.0000000E+000 
 9.2624187E+000  9.8649235E+000 
 9.2771111E+000  9.1344118E+000 
 9.2918024E+000  9.0000000E+000 
 9.3064938E+000  9.0000000E+000 
 9.3211851E+000  8.1324177E+000 
 9.3358765E+000  8.0000000E+000 
 9.3505688E+000  6.2621760E+000 
 9.3652601E+000  6.0000000E+000 
 9.3799515E+000  6.8702412E+000 
 9.3946428E+000  7.8709059E+000 
 9.4093342E+000  9.7431412E+000 
 9.4240265E+000  1.3488941E+001 
 9.4387178E+000  1.6618700E+001 
 9.4534092E+000  2.1367825E+001 
 9.4681005E+000  2.4622688E+001 
 9.4827929E+000  2.5874895E+001 
 9.4974842E+000  2.6875559E+001 
 9.5121756E+000  2.5247553E+001 
 9.5268669E+000  2.2369335E+001 
 9.5415583E+000  1.8489788E+001 
 9.5562506E+000  1.3608912E+001 
 9.5709419E+000  9.4844713E+000 
 9.5856333E+000  6.3613591E+000 
 9.6003246E+000  4.2395768E+000 
 9.6150160E+000  4.0000000E+000 
 9.6297083E+000  4.0000000E+000 
 9.6443996E+000  4.0000000E+000 
 9.6590910E+000  4.8828702E+000 
 9.6737823E+000  6.7670703E+000 
 9.6884747E+000  7.8841996E+000 
 9.7031660E+000  9.7697287E+000 
 9.7178574E+000  1.1771058E+001 
 9.7325487E+000  1.5544775E+001 
 9.7472401E+000  1.7773716E+001 
 9.7619324E+000  2.1550093E+001 
 9.7766237E+000  2.5552752E+001 
 9.7913151E+000  3.0444262E+001 
 9.8060064E+000  3.6337105E+001 
 9.8206987E+000  4.2341091E+001 
 9.8353901E+000  4.9235928E+001 
 9.8500814E+000  5.4457558E+001 
 9.8647728E+000  5.9460880E+001 
 9.8794641E+000  6.3571362E+001 
 9.8941565E+000  6.8467529E+001 
 9.9088478E+000  7.2576683E+001 
 9.9235392E+000  7.6579338E+001 
 9.9382305E+000  7.9686501E+001 
 9.9529219E+000  8.2688492E+001 
 9.9676142E+000  8.6587318E+001 
 9.9823055E+000  8.8794991E+001 
 9.9969969E+000  9.1694473E+001 
 1.0011688E+001  9.2898819E+001 
 1.0026381E+001  9.3899490E+001 
 1.0041072E+001  9.4000000E+001 
 1.0055763E+001  9.2198364E+001 
 1.0070455E+001  8.8394073E+001 
 1.0085146E+001  8.4391418E+001 
 1.0099838E+001  7.9485947E+001 
 1.0114530E+001  7.6289574E+001 
 1.0129221E+001  7.5095863E+001 
 1.0143912E+001  8.0428833E+001 
 1.0158604E+001  9.5487511E+001 
 1.0173296E+001  1.2146562E+002 
 1.0187987E+001  1.5664476E+002 
 1.0202679E+001  1.9266869E+002 
 1.0217370E+001  2.2415198E+002 
 1.0232062E+001  2.4790224E+002 
 1.0246754E+001  2.6182294E+002 
 1.0261445E+001  2.6755060E+002 
 1.0276136E+001  2.6162448E+002 
 1.0290828E+001  2.4094806E+002 
 1.0305520E+001  2.0798804E+002 
 1.0320211E+001  1.7031432E+002 
 1.0334903E+001  1.3411595E+002 
 1.0349594E+001  1.0174847E+002 
 1.0364286E+001  7.7960175E+001 
 1.0378978E+001  6.0437523E+001 
 1.0393669E+001  4.8006744E+001 
 1.0408360E+001  3.8749077E+001 
 1.0423052E+001  3.0660528E+001 
 1.0437744E+001  2.4491409E+001 
 1.0452435E+001  2.0324947E+001 
 1.0467127E+001  1.7241716E+001 
 1.0481818E+001  1.4239722E+001 
 1.0496510E+001  1.1237728E+001 
 1.0511202E+001  1.0078578E+001 
 1.0525893E+001  9.0779133E+000 
 1.0540585E+001  8.0772486E+000 
 1.0555276E+001  8.0000000E+000 
 1.0569968E+001  8.0000000E+000 
 1.0584660E+001  8.0000000E+000 
 1.0599351E+001  8.0000000E+000 
 1.0614042E+001  8.0000000E+000 
 1.0628734E+001  8.0000000E+000 
 1.0643426E+001  8.9274044E+000 
 1.0658117E+001  1.0856137E+001 
 1.0672809E+001  1.5643667E+001 
 1.0687500E+001  2.0646992E+001 
 1.0702191E+001  2.6580378E+001 
 1.0716884E+001  3.4445820E+001 
 1.0731575E+001  4.7108101E+001 
 1.0746266E+001  6.1048798E+001 
 1.0760958E+001  7.7856270E+001 
 1.0775650E+001  9.6734337E+001 
 1.0790341E+001  1.1668102E+002 
 1.0805033E+001  1.3202074E+002 
 1.0819724E+001  1.4609532E+002 
 1.0834415E+001  1.4887209E+002 
 1.0849108E+001  1.4150632E+002 
 1.0863799E+001  1.2412726E+002 
 1.0878490E+001  1.0142510E+002 
 1.0893182E+001  7.9348518E+001 
 1.0907873E+001  6.2970104E+001 
 1.0922565E+001  5.1659637E+001 
 1.0937257E+001  4.5355812E+001 
 1.0951948E+001  4.1234550E+001 
 1.0966640E+001  3.9115944E+001 
 1.0981332E+001  3.8057308E+001 
 1.0996023E+001  3.7056644E+001 
 1.1010715E+001  3.5111958E+001 
 1.1025406E+001  3.4055313E+001 
 1.1040097E+001  3.3054649E+001 
 1.1054790E+001  3.2053986E+001 
 1.1069481E+001  3.2000000E+001 
 1.1084172E+001  3.2947346E+001 
 1.1098864E+001  3.4896019E+001 
 1.1113556E+001  3.7846024E+001 
 1.1128247E+001  4.0848015E+001 
 1.1142939E+001  4.4800014E+001 
 1.1157630E+001  4.7852005E+001 
 1.1172321E+001  5.0854000E+001 
 1.1187014E+001  5.4807991E+001 
 1.1201705E+001  5.7857986E+001 
 1.1216396E+001  5.9906654E+001 
 1.1231088E+001  6.1907982E+001 
 1.1245779E+001  6.1045345E+001 
 1.1260471E+001  6.0044678E+001 
 1.1275163E+001  5.7132042E+001 
 1.1289854E+001  5.3173401E+001 
 1.1304545E+001  4.9170742E+001 
 1.1319238E+001  4.3252121E+001 
 1.1333929E+001  3.8206779E+001 
 1.1348620E+001  3.4162766E+001 
 1.1363312E+001  2.9200132E+001 
 1.1378003E+001  2.5157446E+001 
 1.1392695E+001  2.1154787E+001 
 1.1407387E+001  1.9076065E+001 
 1.1422078E+001  1.6112103E+001 
 1.1436769E+001  1.3110108E+001 
 1.1451461E+001  1.1072077E+001 
 1.1466153E+001  9.0707474E+000 
 1.1480844E+001  7.0694180E+000 
 1.1495536E+001  6.0340443E+000 
 1.1510227E+001  5.0333796E+000 
 1.1524920E+001  4.0327148E+000 
 1.1539611E+001  4.0000000E+000 
 1.1554302E+001  3.0313854E+000 
 1.1568994E+001  3.9692793E+000 
 1.1583685E+001  4.0000000E+000 
 1.1598377E+001  4.0000000E+000 
 1.1613069E+001  4.0000000E+000 
 1.1627760E+001  4.9719381E+000 
 1.1642451E+001  5.0000000E+000 
 1.1657143E+001  5.9732671E+000 
 1.1671835E+001  6.0000000E+000 
 1.1686526E+001  6.9745965E+000 
 1.1701218E+001  7.9752612E+000 
 1.1715909E+001  8.0000000E+000 
 1.1730601E+001  8.0000000E+000 
 1.1745293E+001  8.9772558E+000 
 1.1759984E+001  9.9779205E+000 
 1.1774675E+001  1.2935755E+001 
 1.1789367E+001  1.5937748E+001 
 1.1804059E+001  2.1879484E+001 
 1.1818750E+001  2.9844631E+001 
 1.1833442E+001  3.8831192E+001 
 1.1848133E+001  4.8819080E+001 
 1.1862825E+001  5.8825729E+001 
 1.1877517E+001  6.7849136E+001 
 1.1892208E+001  7.3903412E+001 
 1.1906899E+001  7.5969131E+001 
 1.1921591E+001  7.6000000E+001 
 1.1936283E+001  7.3042313E+001 
 1.1950974E+001  6.7080635E+001 
 1.1965666E+001  6.2063873E+001 
 1.1980357E+001  5.7060547E+001 
 1.1995049E+001  5.1068668E+001 
 1.2009741E+001  4.6053902E+001 
 1.2024432E+001  4.1050579E+001 
 1.2039124E+001  3.7037804E+001 
 1.2053815E+001  3.3035145E+001 
 1.2068507E+001  2.9032486E+001 
 1.2083199E+001  2.5029827E+001 
 1.2097890E+001  2.1027168E+001 
 1.2112581E+001  1.9012255E+001 
 1.2127273E+001  1.6016388E+001 
 1.2141965E+001  1.4009596E+001 
 1.2156656E+001  1.2008266E+001 
 1.2171348E+001  1.0006938E+001 
 1.2186039E+001  9.0028038E+000 
 1.2200730E+001  8.0021391E+000 
 1.2215423E+001  7.0014749E+000 
 1.2230114E+001  6.0008101E+000 
 1.2244805E+001  6.0000000E+000 
 1.2259497E+001  5.9994807E+000 
 1.2274189E+001  5.0000000E+000 
 1.2288880E+001  5.0000000E+000 
 1.2303572E+001  5.0000000E+000 
 1.2318263E+001  5.0000000E+000 
 1.2332954E+001  5.0038428E+000 
 1.2347647E+001  6.0000000E+000 
 1.2362338E+001  6.0103440E+000 
 1.2377029E+001  8.0116739E+000 
 1.2391721E+001  1.0026006E+001 
 1.2406413E+001  1.4057329E+001 
 1.2421104E+001  2.2078308E+001 
 1.2435796E+001  3.2118938E+001 
 1.2450487E+001  4.6128242E+001 
 1.2465178E+001  6.0117897E+001 
 1.2479871E+001  7.2073425E+001 
 1.2494562E+001  7.9033463E+001 
 1.2509254E+001  8.1976364E+001 
 1.2523945E+001  7.9925095E+001 
 1.2538636E+001  7.3855370E+001 
 1.2553329E+001  6.2848057E+001 
 1.2568020E+001  5.1826267E+001 
 1.2582711E+001  3.9833435E+001 
 1.2597403E+001  2.8889351E+001 
 1.2612095E+001  2.1901169E+001 
 1.2626786E+001  1.5931455E+001 
 1.2641478E+001  1.1946597E+001 
 1.2656169E+001  8.9630680E+000 
 1.2670860E+001  7.0000000E+000 
 1.2685553E+001  7.0000000E+000 
 1.2700244E+001  7.0000000E+000 
 1.2714935E+001  7.0211244E+000 
 1.2729627E+001  8.0217896E+000 
 1.2744318E+001  9.0449076E+000 
 1.2759010E+001  1.1023119E+001 
 1.2773702E+001  1.2047566E+001 
 1.2788393E+001  1.4048896E+001 
 1.2803084E+001  1.6025112E+001 
 1.2817777E+001  1.7025778E+001 
 1.2832468E+001  1.8026442E+001 
 1.2847159E+001  1.9000000E+001 
 1.2861851E+001  1.9000000E+001 
 1.2876542E+001  1.9000000E+001 
 1.2891234E+001  1.9000000E+001 
 1.2905926E+001  1.8970234E+001 
 1.2920617E+001  1.8000000E+001 
 1.2935308E+001  1.8031096E+001 
 1.2950001E+001  1.9000000E+001 
 1.2964692E+001  1.9000000E+001 
 1.2979383E+001  1.9033089E+001 
 1.2994075E+001  2.0000000E+001 
 1.3008766E+001  2.0000000E+001 
 1.3023458E+001  2.0000000E+001 
 1.3038150E+001  2.0000000E+001 
 1.3052841E+001  1.9963587E+001 
 1.3067533E+001  1.8962923E+001 
 1.3082224E+001  1.7962259E+001 
 1.3096916E+001  1.6961594E+001 
 1.3111608E+001  1.5960929E+001 
 1.3126299E+001  1.4880793E+001 
 1.3140990E+001  1.1919199E+001 
 1.3155683E+001  9.9589348E+000 
 1.3170374E+001  8.9582701E+000 
 1.3185065E+001  7.9576054E+000 
 1.3199757E+001  6.9138818E+000 
 1.3214448E+001  4.9562764E+000 
 1.3229140E+001  3.9556115E+000 
 1.3243832E+001  3.0000000E+000 
 1.3258523E+001  2.9542823E+000 
 1.3273214E+001  2.0000000E+000 
 1.3287906E+001  2.0470471E+000 
 1.3302598E+001  3.0477118E+000 
 1.3317289E+001  4.0483766E+000 
 1.3331981E+001  5.0000000E+000 
 1.3346672E+001  5.0000000E+000 
 1.3361364E+001  5.0503707E+000 
 1.3376056E+001  6.0000000E+000 
 1.3390747E+001  6.0000000E+000 
 1.3405438E+001  5.9476352E+000 
 1.3420130E+001  5.0000000E+000 
 1.3434822E+001  5.0000000E+000 
 1.3449513E+001  4.9456415E+000 
 1.3464205E+001  3.9449766E+000 
 1.3478896E+001  2.9443119E+000 
 1.3493587E+001  2.0000000E+000 
 1.3508280E+001  1.9429826E+000 
 1.3522971E+001  1.0000000E+000 
 1.3537663E+001  1.0583467E+000 
 1.3552354E+001  2.0000000E+000 
 1.3567046E+001  2.0000000E+000 
 1.3581738E+001  2.0000000E+000 
 1.3596429E+001  2.0000000E+000 
 1.3611120E+001  2.0616703E+000 
 1.3625812E+001  3.0000000E+000 
 1.3640504E+001  3.0629995E+000 
 1.3655195E+001  4.0636644E+000 
 1.3669887E+001  5.0643291E+000 
 1.3684578E+001  6.0649939E+000 
 1.3699270E+001  7.0656581E+000 
 1.3713962E+001  8.0000000E+000 
 1.3728653E+001  8.0669880E+000 
 1.3743344E+001  9.0000000E+000 
 1.3758036E+001  9.0683174E+000 
 1.3772728E+001  1.0000000E+001 
 1.3787419E+001  1.0000000E+001 
 1.3802111E+001  1.0000000E+001 
 1.3816802E+001  9.9290237E+000 
 1.3831493E+001  9.0000000E+000 
 1.3846186E+001  8.9276953E+000 
 1.3860877E+001  7.9270301E+000 
 1.3875568E+001  7.0000000E+000 
 1.3890260E+001  6.9257007E+000 
 1.3904952E+001  5.9250360E+000 
 1.3919643E+001  5.0000000E+000 
 1.3934335E+001  5.0000000E+000 
 1.3949026E+001  5.0000000E+000 
 1.3963717E+001  5.0000000E+000 
 1.3978410E+001  5.0782871E+000 
 1.3993101E+001  6.0000000E+000 
 1.4007792E+001  6.0000000E+000 
 1.4022484E+001  6.0802813E+000 
 1.4037175E+001  7.0000000E+000 
 1.4051867E+001  7.0000000E+000 
 1.4066559E+001  7.0000000E+000 
 1.4081250E+001  7.0000000E+000 
 1.4095942E+001  6.9163952E+000 
 1.4110634E+001  5.9157305E+000 
 1.4125325E+001  5.0000000E+000 
 1.4140017E+001  5.0000000E+000 
 1.4154708E+001  4.9137363E+000 
 1.4169399E+001  4.0000000E+000 
 1.4184092E+001  4.0875931E+000 
 1.4198783E+001  5.0000000E+000 
 1.4213474E+001  5.0889220E+000 
 1.4228166E+001  6.0895867E+000 
 1.4242857E+001  7.0000000E+000 
 1.4257549E+001  7.0909162E+000 
 1.4272241E+001  8.0000000E+000 
 1.4286932E+001  8.0000000E+000 
 1.4301623E+001  8.0929108E+000 
 1.4316316E+001  9.0000000E+000 
 1.4331007E+001  9.0942402E+000 
 1.4345698E+001  1.0000000E+001 
 1.4360390E+001  1.0000000E+001 
 1.4375081E+001  1.0096233E+001 
 1.4389773E+001  1.1000000E+001 
 1.4404465E+001  1.0902437E+001 
 1.4419156E+001  1.0000000E+001 
 1.4433847E+001  1.0000000E+001 
 1.4448540E+001  9.9004431E+000 
 1.4463231E+001  8.7995567E+000 
 1.4477922E+001  6.8991137E+000 
 1.4492614E+001  5.8984489E+000 
 1.4507305E+001  4.8977842E+000 
 1.4521997E+001  3.8971193E+000 
 1.4536689E+001  3.0000000E+000 
 1.4551380E+001  2.8957901E+000 
 1.4566072E+001  2.0000000E+000 
 1.4580763E+001  2.0000000E+000 
 1.4595455E+001  2.0000000E+000 
 1.4610147E+001  2.0000000E+000 
 1.4624838E+001  2.1075335E+000 
 1.4639529E+001  3.0000000E+000 
 1.4654222E+001  3.1088629E+000 
 1.4668913E+001  4.0000000E+000 
 1.4683604E+001  4.0000000E+000 
 1.4698296E+001  4.0000000E+000 
 1.4712987E+001  4.0000000E+000 
 1.4727679E+001  4.1121860E+000 
 1.4742371E+001  5.0000000E+000 
 1.4757062E+001  5.0000000E+000 
 1.4771753E+001  5.1141801E+000 
 1.4786445E+001  6.0000000E+000 
 1.4801137E+001  6.1155095E+000 
 1.4815828E+001  7.0000000E+000 
 1.4830520E+001  7.1168389E+000 
 1.4845211E+001  8.1175041E+000 
 1.4859903E+001  9.2363367E+000 
 1.4874595E+001  1.1118833E+001 
 1.4889286E+001  1.2238996E+001 
 1.4903977E+001  1.4120162E+001 
 1.4918669E+001  1.5241654E+001 
 1.4933361E+001  1.7000000E+001 
 1.4948052E+001  1.7000000E+001 
 1.4962744E+001  1.7000000E+001 
 1.4977435E+001  1.6876514E+001 
 1.4992127E+001  1.6000000E+001 
 1.5006819E+001  1.5875185E+001 
 1.5021510E+001  1.4874520E+001 
 1.5036201E+001  1.4000000E+001 
 1.5050893E+001  1.4000000E+001 
 1.5065585E+001  1.3872526E+001 
 1.5080276E+001  1.3000000E+001 
 1.5094968E+001  1.2871197E+001 
 1.5109659E+001  1.1870532E+001 
 1.5124351E+001  1.0869867E+001 
 1.5139043E+001  9.8692026E+000 
 1.5153734E+001  9.0000000E+000 
 1.5168426E+001  8.8678732E+000 
 1.5183117E+001  8.0000000E+000 
 1.5197809E+001  8.0000000E+000 
 1.5212501E+001  8.0000000E+000 
 1.5227192E+001  8.0000000E+000 
 1.5241883E+001  7.8645501E+000 
 1.5256575E+001  6.8638854E+000 
 1.5271267E+001  6.0000000E+000 
 1.5285958E+001  6.0000000E+000 
 1.5300650E+001  5.8618913E+000 
 1.5315341E+001  4.8612266E+000 
 1.5330032E+001  4.0000000E+000 
 1.5344725E+001  4.0000000E+000 
 1.5359416E+001  4.0000000E+000 
 1.5374107E+001  3.8585677E+000 
 1.5388799E+001  3.0000000E+000 
 1.5403491E+001  3.1427617E+000 
 1.5418182E+001  4.0000000E+000 
 1.5432874E+001  4.0000000E+000 
 1.5447565E+001  4.0000000E+000 
 1.5462256E+001  4.0000000E+000 
 1.5476949E+001  4.0000000E+000 
 1.5491640E+001  4.0000000E+000 
 1.5506331E+001  4.1474142E+000 
 1.5521023E+001  5.0000000E+000 
 1.5535715E+001  5.1487436E+000 
 1.5550406E+001  6.1494083E+000 
 1.5565098E+001  7.1500731E+000 
 1.5579789E+001  8.0000000E+000 
 1.5594481E+001  8.3028049E+000 
 1.5609173E+001  1.0152067E+001 
 1.5623864E+001  1.1305464E+001 
 1.5638556E+001  1.3306793E+001 
 1.5653247E+001  1.5308123E+001 
 1.5667938E+001  1.7618904E+001 
 1.5682631E+001  2.1466171E+001 
 1.5697322E+001  2.4624222E+001 
 1.5712013E+001  2.8470160E+001 
 1.5726705E+001  3.1629539E+001 
 1.5741397E+001  3.5474148E+001 
 1.5756088E+001  3.8317429E+001 
 1.5770780E+001  4.0318756E+001 
 1.5785471E+001  4.2160042E+001 
 1.5800162E+001  4.3000000E+001 
 1.5814855E+001  4.2677254E+001 
 1.5829546E+001  4.0675926E+001 
 1.5844237E+001  3.8349190E+001 
 1.5858929E+001  3.4346531E+001 
 1.5873620E+001  3.0343874E+001 
 1.5888312E+001  2.6505911E+001 
 1.5903004E+001  2.3338556E+001 
 1.5917695E+001  1.9501923E+001 
 1.5932386E+001  1.6666620E+001 
 1.5947079E+001  1.4665290E+001 
 1.5961770E+001  1.2663960E+001 
 1.5976461E+001  1.0831316E+001 
 1.5991153E+001  1.0000000E+001 
 1.6005844E+001  9.8299866E+000 
 1.6020536E+001  8.8293219E+000 
 1.6035227E+001  7.8286572E+000 
 1.6049919E+001  7.0000000E+000 
 1.6064611E+001  7.0000000E+000 
 1.6079302E+001  7.0000000E+000 
 1.6093994E+001  7.0000000E+000 
 1.6108685E+001  7.0000000E+000 
 1.6123377E+001  7.0000000E+000 
 1.6138069E+001  7.0000000E+000 
 1.6152760E+001  7.1766605E+000 
 1.6167452E+001  8.1773252E+000 
 1.6182144E+001  9.0000000E+000 
 1.6196835E+001  9.1786547E+000 
 1.6211527E+001  1.0000000E+001 
 1.6226217E+001  9.8200159E+000 
 1.6240910E+001  9.0000000E+000 
 1.6255602E+001  8.8186865E+000 
 1.6270292E+001  8.0000000E+000 
 1.6284985E+001  7.8173575E+000 
 1.6299675E+001  6.8166928E+000 
 1.6314367E+001  6.0000000E+000 
 1.6329060E+001  5.8153634E+000 
 1.6343750E+001  5.0000000E+000 
 1.6358442E+001  4.8140340E+000 
 1.6373133E+001  4.0000000E+000 
 1.6387825E+001  4.0000000E+000 
 1.6402517E+001  3.8120399E+000 
 1.6417208E+001  3.0000000E+000 
 1.6431900E+001  3.0000000E+000 
 1.6446590E+001  3.0000000E+000 
 1.6461283E+001  3.0000000E+000 
 1.6475975E+001  3.0000000E+000 
 1.6490665E+001  3.1919482E+000 
 1.6505358E+001  4.0000000E+000 
 1.6520048E+001  4.1932774E+000 
 1.6534740E+001  5.0000000E+000 
 1.6549433E+001  5.1946068E+000 
 1.6564123E+001  6.0000000E+000 
 1.6578815E+001  6.0000000E+000 
 1.6593508E+001  6.1966009E+000 
 1.6608198E+001  7.0000000E+000 
 1.6622890E+001  7.0000000E+000 
 1.6637581E+001  7.0000000E+000 
 1.6652273E+001  6.8007402E+000 
 1.6666965E+001  6.0000000E+000 
 1.6681656E+001  5.7994108E+000 
 1.6696348E+001  5.0000000E+000 
 1.6711039E+001  4.7980814E+000 
 1.6725731E+001  3.7974169E+000 
 1.6740423E+001  3.0000000E+000 
 1.6755114E+001  3.0000000E+000 
 1.6769806E+001  3.2045772E+000 
 1.6784496E+001  3.7947581E+000 
 1.6799189E+001  3.2059066E+000 
 1.6813881E+001  4.0000000E+000 
 1.6828571E+001  4.0000000E+000 
 1.6843264E+001  4.0000000E+000 
 1.6857954E+001  4.0000000E+000 
 1.6872646E+001  4.0000000E+000 
 1.6887339E+001  4.0000000E+000 
 1.6902029E+001  4.0000000E+000 
 1.6916721E+001  4.0000000E+000 
 1.6931414E+001  4.0000000E+000 
 1.6946104E+001  4.0000000E+000 
 1.6960796E+001  4.0000000E+000 
 1.6975487E+001  4.2138829E+000 
 1.6990179E+001  5.0000000E+000 
 1.7004871E+001  5.0000000E+000 
 1.7019562E+001  5.0000000E+000 
 1.7034254E+001  5.0000000E+000 
 1.7048944E+001  5.0000000E+000 
 1.7063637E+001  5.0000000E+000 
 1.7078329E+001  4.7814646E+000 
 1.7093019E+001  3.7807999E+000 
 1.7107712E+001  2.7801352E+000 
 1.7122402E+001  2.0000000E+000 
 1.7137094E+001  1.7788057E+000 
 1.7151787E+001  1.0000000E+000 
 1.7166477E+001  1.0000000E+000 
 1.7181170E+001  7.7681166E-001 
 1.7195860E+001  0.0000000E+000 
 1.7210552E+001  2.2451770E-001 
 1.7225245E+001  1.0000000E+000 
 1.7239935E+001  1.0000000E+000 
 1.7254627E+001  1.2265117E+000 
 1.7269318E+001  2.0000000E+000 
 1.7284010E+001  2.2278411E+000 
 1.7298702E+001  3.2285058E+000 
 1.7313393E+001  4.0000000E+000 
 1.7328085E+001  4.2298350E+000 
 1.7342777E+001  5.0000000E+000 
 1.7357468E+001  5.2311645E+000 
 1.7372160E+001  6.2318292E+000 
 1.7386850E+001  7.0000000E+000 
 1.7401543E+001  7.2331586E+000 
 1.7416235E+001  8.0000000E+000 
 1.7430925E+001  8.0000000E+000 
 1.7445618E+001  7.7648473E+000 
 1.7460308E+001  7.0000000E+000 
 1.7475000E+001  7.0000000E+000 
 1.7489693E+001  7.0000000E+000 
 1.7504383E+001  6.7621884E+000 
 1.7519075E+001  6.0000000E+000 
 1.7533766E+001  6.0000000E+000 
 1.7548458E+001  5.7601948E+000 
 1.7563150E+001  5.0000000E+000 
 1.7577841E+001  5.0000000E+000 
 1.7592533E+001  4.7582006E+000 
 1.7607224E+001  4.0000000E+000 
 1.7621916E+001  3.7568712E+000 
 1.7636608E+001  3.0000000E+000 
 1.7651299E+001  3.0000000E+000 
 1.7665991E+001  3.0000000E+000 
 1.7680683E+001  2.7542124E+000 
 1.7695374E+001  2.0000000E+000 
 1.7710066E+001  2.0000000E+000 
 1.7724756E+001  2.0000000E+000 
 1.7739449E+001  2.0000000E+000 
 1.7754141E+001  2.0000000E+000 
 1.7768831E+001  2.0000000E+000 
 1.7783524E+001  2.0000000E+000 
 1.7798214E+001  1.7488949E+000 
 1.7812906E+001  1.0000000E+000 
 1.7827599E+001  1.0000000E+000 
 1.7842289E+001  1.0000000E+000 
 1.7856981E+001  1.0000000E+000 
 1.7871672E+001  1.0000000E+000 
 1.7886364E+001  1.0000000E+000 
 1.7901056E+001  1.2557578E+000 
 1.7915747E+001  2.0000000E+000 
 1.7930439E+001  2.0000000E+000 
 1.7945129E+001  2.2577519E+000 
 1.7959822E+001  3.0000000E+000 
 1.7974514E+001  3.0000000E+000 
 1.7989204E+001  3.0000000E+000 
 1.8003897E+001  3.0000000E+000 
 1.8018587E+001  3.0000000E+000 
 1.8033279E+001  3.2617400E+000 
 1.8047972E+001  4.0000000E+000 
 1.8062662E+001  4.2630692E+000 
 1.8077354E+001  5.2637339E+000 
 1.8092047E+001  6.2643986E+000 
 1.8106737E+001  7.5301266E+000 
 1.8121429E+001  9.2657280E+000 
 1.8136120E+001  1.0000000E+001 
 1.8150812E+001  1.0267057E+001 
 1.8165504E+001  1.1000000E+001 
 1.8180195E+001  1.0731613E+001 
 1.8194887E+001  1.0000000E+001 
 1.8209578E+001  9.7302837E+000 
 1.8224270E+001  8.7296190E+000 
 1.8238962E+001  7.7289543E+000 
 1.8253653E+001  7.0000000E+000 
 1.8268345E+001  7.0000000E+000 
 1.8283035E+001  7.0000000E+000 
 1.8297728E+001  7.0000000E+000 
 1.8312420E+001  7.2743688E+000 
 1.8327110E+001  8.0000000E+000 
 1.8341803E+001  8.0000000E+000 
 1.8356493E+001  8.0000000E+000 
 1.8371185E+001  8.0000000E+000 
 1.8385878E+001  8.2776928E+000 
 1.8400568E+001  9.0000000E+000 
 1.8415260E+001  9.2790222E+000 
 1.8429953E+001  1.0279686E+001 
 1.8444643E+001  1.1000000E+001 
 1.8459335E+001  1.1000000E+001 
 1.8474026E+001  1.1281680E+001 
 1.8488718E+001  1.2000000E+001 
 1.8503410E+001  1.2000000E+001 
 1.8518101E+001  1.2000000E+001 
 1.8532793E+001  1.2000000E+001 
 1.8547483E+001  1.1714996E+001 
 1.8562176E+001  1.0714332E+001 
 1.8576868E+001  1.0000000E+001 
 1.8591558E+001  9.7130022E+000 
 1.8606251E+001  9.0000000E+000 
 1.8620941E+001  9.0000000E+000 
 1.8635633E+001  8.7110081E+000 
 1.8650326E+001  8.0000000E+000 
 1.8665016E+001  7.7096786E+000 
 1.8679708E+001  7.0000000E+000 
 1.8694399E+001  7.0000000E+000 
 1.8709091E+001  6.7076845E+000 
 1.8723783E+001  6.0000000E+000 
 1.8738474E+001  5.7063551E+000 
 1.8753166E+001  5.0000000E+000 
 1.8767857E+001  4.7050257E+000 
 1.8782549E+001  4.0000000E+000 
 1.8797241E+001  4.0000000E+000 
 1.8811932E+001  3.7030318E+000 
 1.8826624E+001  3.0000000E+000 
 1.8841316E+001  3.0000000E+000 
 1.8856007E+001  3.0000000E+000 
 1.8870699E+001  3.0000000E+000 
 1.8885389E+001  3.0000000E+000 
 1.8900082E+001  3.3009562E+000 
 1.8914774E+001  4.0000000E+000 
 1.8929464E+001  4.3022857E+000 
 1.8944157E+001  5.3029504E+000 
 1.8958847E+001  6.3036151E+000 
 1.8973539E+001  7.0000000E+000 
 1.8988232E+001  7.3049445E+000 
 1.9002922E+001  8.3056087E+000 
 1.9017614E+001  9.0000000E+000 
 1.9032305E+001  9.0000000E+000 
 1.9046997E+001  9.0000000E+000 
 1.9061689E+001  9.0000000E+000 
 1.9076380E+001  8.6910677E+000 
 1.9091072E+001  8.0000000E+000 
 1.9105762E+001  8.0000000E+000 
 1.9120455E+001  7.6890736E+000 
 1.9135147E+001  6.6884089E+000 
 1.9149837E+001  5.6877441E+000 
 1.9164530E+001  5.0000000E+000 
 1.9179222E+001  4.6864147E+000 
 1.9193913E+001  4.0000000E+000 
 1.9208605E+001  3.6850853E+000 
 1.9223295E+001  3.0000000E+000 
 1.9237988E+001  3.0000000E+000 
 1.9252680E+001  3.3169086E+000 
 1.9267370E+001  4.0000000E+000 
 1.9282063E+001  4.3182383E+000 
 1.9296753E+001  5.0000000E+000 
 1.9311445E+001  5.0000000E+000 
 1.9326138E+001  5.0000000E+000 
 1.9340828E+001  5.0000000E+000 
 1.9355520E+001  5.0000000E+000 
 1.9370211E+001  5.0000000E+000 
 1.9384903E+001  4.6771092E+000 
 1.9399595E+001  4.0000000E+000 
 1.9414286E+001  3.6757798E+000 
 1.9428978E+001  3.0000000E+000 
 1.9443668E+001  3.0000000E+000 
 1.9458361E+001  3.0000000E+000 
 1.9473053E+001  3.3268790E+000 
 1.9487743E+001  4.0000000E+000 
 1.9502436E+001  4.0000000E+000 
 1.9517128E+001  4.3288732E+000 
 1.9531818E+001  5.0000000E+000 
 1.9546511E+001  5.3302026E+000 
 1.9561201E+001  6.3308673E+000 
 1.9575893E+001  7.3315315E+000 
 1.9590586E+001  8.3321962E+000 
 1.9605276E+001  9.3328609E+000 
 1.9619968E+001  1.0333526E+001 
 1.9634659E+001  1.1000000E+001 
 1.9649351E+001  1.1334855E+001 
 1.9664043E+001  1.2000000E+001 
 1.9678734E+001  1.2336185E+001 
 1.9693426E+001  1.3000000E+001 
 1.9708117E+001  1.3000000E+001 
 1.9722809E+001  1.3000000E+001 
 1.9737501E+001  1.3000000E+001 
 1.9752192E+001  1.3000000E+001 
 1.9766884E+001  1.3000000E+001 
 1.9781574E+001  1.3000000E+001 
 1.9796267E+001  1.3000000E+001 
 1.9810959E+001  1.3000000E+001 
 1.9825649E+001  1.3000000E+001 
 1.9840342E+001  1.3343496E+001 
 1.9855032E+001  1.4344161E+001 
 1.9869724E+001  1.5000000E+001 
 1.9884417E+001  1.5345490E+001 
 1.9899107E+001  1.6346155E+001 
 1.9913799E+001  1.7000000E+001 
 1.9928492E+001  1.7000000E+001 
 1.9943182E+001  1.7000000E+001 
 1.9957874E+001  1.6651186E+001 
 1.9972565E+001  1.5301044E+001 
 1.9987257E+001  1.3649858E+001 
 2.0001949E+001  1.2649193E+001 
 2.0016640E+001  1.1648528E+001 
 2.0031332E+001  1.0647863E+001 
 2.0046022E+001  1.0000000E+001 
 2.0060715E+001  9.6465340E+000 
 2.0075407E+001  8.6458693E+000 
 2.0090097E+001  8.0000000E+000 
 2.0104790E+001  7.6445398E+000 
 2.0119480E+001  7.0000000E+000 
 2.0134172E+001  6.6432104E+000 
 2.0148865E+001  6.0000000E+000 
 2.0163555E+001  6.0000000E+000 
 2.0178247E+001  5.6412163E+000 
 2.0192938E+001  5.0000000E+000 
 2.0207630E+001  4.6398869E+000 
 2.0222322E+001  4.0000000E+000 
 2.0237013E+001  4.0000000E+000 
 2.0251705E+001  4.0000000E+000 
 2.0266397E+001  4.0000000E+000 
 2.0281088E+001  4.0000000E+000 
 2.0295780E+001  4.0000000E+000 
 2.0310471E+001  3.6352341E+000 
 2.0325163E+001  3.0000000E+000 
 2.0339855E+001  3.0000000E+000 
 2.0354546E+001  3.0000000E+000 
 2.0369238E+001  3.0000000E+000 
 2.0383928E+001  3.3680894E+000 
 2.0398621E+001  4.0000000E+000 
 2.0413313E+001  4.0000000E+000 
 2.0428003E+001  4.0000000E+000 
 2.0442696E+001  4.0000000E+000 
 2.0457386E+001  4.0000000E+000 
 2.0472078E+001  4.0000000E+000 
 2.0486771E+001  4.0000000E+000 
 2.0501461E+001  4.3734069E+000 
 2.0516153E+001  5.3740716E+000 
 2.0530844E+001  6.0000000E+000 
 2.0545536E+001  6.3754010E+000 
 2.0560228E+001  7.0000000E+000 
 2.0574919E+001  7.0000000E+000 
 2.0589611E+001  7.0000000E+000 
 2.0604301E+001  7.0000000E+000 
 2.0618994E+001  7.0000000E+000 
 2.0633686E+001  6.6206112E+000 
 2.0648376E+001  6.0000000E+000 
 2.0663069E+001  6.0000000E+000 
 2.0677761E+001  5.6186171E+000 
 2.0692451E+001  5.3820477E+000 
 2.0707144E+001  6.0000000E+000 
 2.0721834E+001  6.3833771E+000 
 2.0736526E+001  7.0000000E+000 
 2.0751219E+001  7.0000000E+000 
 2.0765909E+001  7.0000000E+000 
 2.0780602E+001  7.0000000E+000 
 2.0795292E+001  7.0000000E+000 
 2.0809984E+001  7.0000000E+000 
 2.0824677E+001  6.6119699E+000 
 2.0839367E+001  6.0000000E+000 
 2.0854059E+001  5.6106410E+000 
 2.0868750E+001  5.0000000E+000 
 2.0883442E+001  4.6093116E+000 
 2.0898134E+001  4.0000000E+000 
 2.0912825E+001  4.0000000E+000 
 2.0927517E+001  4.0000000E+000 
 2.0942207E+001  4.0000000E+000 
 2.0956900E+001  4.0000000E+000 
 2.0971592E+001  4.0000000E+000 
 2.0986282E+001  4.0000000E+000 
 2.1000975E+001  4.0000000E+000 
 2.1015667E+001  4.0000000E+000 
 2.1030357E+001  4.0000000E+000 
 2.1045050E+001  4.0000000E+000 
 2.1059740E+001  4.0000000E+000 
 2.1074432E+001  4.0000000E+000 
 2.1089125E+001  4.0000000E+000 
 2.1103815E+001  4.0000000E+000 
 2.1118507E+001  4.0000000E+000 
 2.1133198E+001  4.4019880E+000 
 2.1147890E+001  5.0000000E+000 
 2.1162582E+001  5.0000000E+000 
 2.1177273E+001  5.4039822E+000 
 2.1191965E+001  6.0000000E+000 
 2.1206656E+001  6.0000000E+000 
 2.1221348E+001  6.0000000E+000 
 2.1236040E+001  6.0000000E+000 
 2.1250731E+001  6.0000000E+000 
 2.1265423E+001  6.0000000E+000 
 2.1280113E+001  6.4086351E+000 
 2.1294806E+001  7.0000000E+000 
 2.1309498E+001  7.0000000E+000 
 2.1324188E+001  7.4106293E+000 
 2.1338881E+001  8.0000000E+000 
 2.1353573E+001  8.0000000E+000 
 2.1368263E+001  8.0000000E+000 
 2.1382956E+001  8.4132881E+000 
 2.1397646E+001  9.0000000E+000 
 2.1412338E+001  8.5853825E+000 
 2.1427031E+001  8.0000000E+000 
 2.1441721E+001  8.0000000E+000 
 2.1456413E+001  8.0000000E+000 
 2.1471104E+001  8.4172764E+000 
 2.1485796E+001  9.0000000E+000 
 2.1500488E+001  9.0000000E+000 
 2.1515179E+001  9.0000000E+000 
 2.1529871E+001  9.0000000E+000 
 2.1544561E+001  9.0000000E+000 
 2.1559254E+001  9.4212637E+000 
 2.1573946E+001  1.0421928E+001 
 2.1588636E+001  1.1422593E+001 
 2.1603329E+001  1.2423258E+001 
 2.1618019E+001  1.3423923E+001 
 2.1632711E+001  1.4424587E+001 
 2.1647404E+001  1.5425252E+001 
 2.1662094E+001  1.6425917E+001 
 2.1676786E+001  1.6573418E+001 
 2.1691477E+001  1.5572754E+001 
 2.1706169E+001  1.4572089E+001 
 2.1720861E+001  1.3571424E+001 
 2.1735552E+001  1.2570760E+001 
 2.1750244E+001  1.1140190E+001 
 2.1764936E+001  1.0000000E+001 
 2.1779627E+001  1.0000000E+001 
 2.1794319E+001  9.5681009E+000 
 2.1809010E+001  8.5674362E+000 
 2.1823702E+001  8.0000000E+000 
 2.1838394E+001  8.0000000E+000 
 2.1853085E+001  8.0000000E+000 
 2.1867777E+001  7.5647774E+000 
 2.1882467E+001  7.0000000E+000 
 2.1897160E+001  7.0000000E+000 
 2.1911852E+001  7.0000000E+000 
 2.1926542E+001  7.0000000E+000 
 2.1941235E+001  7.0000000E+000 
 2.1955925E+001  7.0000000E+000 
 2.1970617E+001  7.0000000E+000 
 2.1985310E+001  7.0000000E+000 
 2.2000000E+001  0.0000000E+000
