# Supplementary material for: Application of singular value decomposition analysis to time-dependent powder diffraction data of an in-situ photodimerization reaction
Source: J Synchrotron Radiat. 2014 Apr 2;21(Pt 3):554–60. doi: 10.1107/S1600577514004366 (PMC4333817; doi:10.1107/S1600577514004366)
Supplement: Supplementary file 1 [file s-21-00554-sup1.zip › 9ma/9mai_41.chi]

 3.9000001E+000 -4.5744499E+001 
 3.9147036E+000  5.7118645E+000 
 3.9294071E+000  5.4863129E+000 
 3.9441106E+000  5.3148270E+000 
 3.9588141E+000  5.1135826E+000 
 3.9735177E+000  4.9992714E+000 
 3.9882212E+000  4.7924767E+000 
 4.0029244E+000  4.7370338E+000 
 4.0176282E+000  4.8370209E+000 
 4.0323315E+000  4.9283638E+000 
 4.0470352E+000  5.0826149E+000 
 4.0617385E+000  5.1092873E+000 
 4.0764422E+000  5.0324173E+000 
 4.0911455E+000  4.7982445E+000 
 4.1058488E+000  4.6486664E+000 
 4.1205525E+000  4.6734085E+000 
 4.1352558E+000  4.7444801E+000 
 4.1499596E+000  5.1637955E+000 
 4.1646628E+000  5.4342232E+000 
 4.1793666E+000  5.4812088E+000 
 4.1940699E+000  5.1985550E+000 
 4.2087736E+000  4.9062500E+000 
 4.2234769E+000  4.5804672E+000 
 4.2381806E+000  4.4246788E+000 
 4.2528839E+000  4.5580215E+000 
 4.2675877E+000  4.7204895E+000 
 4.2822909E+000  4.9482803E+000 
 4.2969942E+000  4.9603996E+000 
 4.3116980E+000  5.1256294E+000 
 4.3264012E+000  5.1862907E+000 
 4.3411050E+000  5.3151970E+000 
 4.3558083E+000  5.3398895E+000 
 4.3705120E+000  5.2500610E+000 
 4.3852153E+000  4.9754753E+000 
 4.3999190E+000  4.7431641E+000 
 4.4146223E+000  4.6075745E+000 
 4.4293261E+000  4.5094376E+000 
 4.4440293E+000  4.3772850E+000 
 4.4587331E+000  4.2891083E+000 
 4.4734364E+000  4.1513672E+000 
 4.4881396E+000  4.0584106E+000 
 4.5028434E+000  3.9143867E+000 
 4.5175467E+000  3.9885254E+000 
 4.5322504E+000  4.0852852E+000 
 4.5469537E+000  4.3518867E+000 
 4.5616574E+000  4.4611664E+000 
 4.5763607E+000  4.4874802E+000 
 4.5910645E+000  4.3009949E+000 
 4.6057677E+000  4.2999153E+000 
 4.6204715E+000  4.4063492E+000 
 4.6351748E+000  4.4874077E+000 
 4.6498780E+000  4.5308990E+000 
 4.6645818E+000  4.5482674E+000 
 4.6792850E+000  4.5037079E+000 
 4.6939888E+000  4.3526382E+000 
 4.7086921E+000  4.1425858E+000 
 4.7233958E+000  3.9785118E+000 
 4.7380991E+000  3.8589630E+000 
 4.7528028E+000  3.7761078E+000 
 4.7675061E+000  3.6488342E+000 
 4.7822099E+000  3.6055336E+000 
 4.7969131E+000  3.5388565E+000 
 4.8116169E+000  3.6825180E+000 
 4.8263202E+000  3.7260971E+000 
 4.8410234E+000  3.7984695E+000 
 4.8557272E+000  3.8376846E+000 
 4.8704305E+000  3.9509773E+000 
 4.8851342E+000  4.0844345E+000 
 4.8998375E+000  4.0548477E+000 
 4.9145412E+000  4.1559448E+000 
 4.9292445E+000  4.2862434E+000 
 4.9439483E+000  4.5522614E+000 
 4.9586515E+000  4.5714722E+000 
 4.9733553E+000  4.6342278E+000 
 4.9880586E+000  4.6198959E+000 
 5.0027623E+000  4.8257866E+000 
 5.0174656E+000  4.8951988E+000 
 5.0321689E+000  5.1093445E+000 
 5.0468726E+000  5.2894135E+000 
 5.0615759E+000  5.3937645E+000 
 5.0762796E+000  5.6608124E+000 
 5.0909829E+000  5.8838615E+000 
 5.1056867E+000  6.2392235E+000 
 5.1203899E+000  6.4486694E+000 
 5.1350937E+000  6.6545067E+000 
 5.1497970E+000  7.0747147E+000 
 5.1645007E+000  7.5136337E+000 
 5.1792040E+000  8.0446358E+000 
 5.1939077E+000  8.6754379E+000 
 5.2086110E+000  9.3641548E+000 
 5.2233143E+000  1.0528118E+001 
 5.2380180E+000  1.2190666E+001 
 5.2527213E+000  1.4023693E+001 
 5.2674251E+000  1.6593365E+001 
 5.2821283E+000  1.9425148E+001 
 5.2968321E+000  2.3153454E+001 
 5.3115354E+000  2.8258858E+001 
 5.3262391E+000  3.4606346E+001 
 5.3409424E+000  4.4110004E+001 
 5.3556461E+000  5.4547340E+001 
 5.3703494E+000  6.7285141E+001 
 5.3850532E+000  8.0624619E+001 
 5.3997564E+000  9.6715324E+001 
 5.4144597E+000  1.1242786E+002 
 5.4291635E+000  1.2538423E+002 
 5.4438667E+000  1.3635800E+002 
 5.4585705E+000  1.4577563E+002 
 5.4732738E+000  1.5610471E+002 
 5.4879775E+000  1.6150653E+002 
 5.5026808E+000  1.6404770E+002 
 5.5173845E+000  1.6531104E+002 
 5.5320878E+000  1.6475307E+002 
 5.5467916E+000  1.6176932E+002 
 5.5614948E+000  1.5839227E+002 
 5.5761986E+000  1.4861797E+002 
 5.5909019E+000  1.3808128E+002 
 5.6056051E+000  1.2639626E+002 
 5.6203089E+000  1.1946304E+002 
 5.6350121E+000  1.1506293E+002 
 5.6497159E+000  1.0902583E+002 
 5.6644192E+000  1.0439240E+002 
 5.6791229E+000  9.6670486E+001 
 5.6938262E+000  8.6548317E+001 
 5.7085299E+000  7.4641151E+001 
 5.7232332E+000  6.2018562E+001 
 5.7379370E+000  5.0265594E+001 
 5.7526402E+000  4.2313065E+001 
 5.7673435E+000  3.5939980E+001 
 5.7820473E+000  3.1218620E+001 
 5.7967505E+000  2.7173698E+001 
 5.8114543E+000  2.3949966E+001 
 5.8261576E+000  2.1368439E+001 
 5.8408613E+000  1.8747627E+001 
 5.8555646E+000  1.7336891E+001 
 5.8702683E+000  1.6303772E+001 
 5.8849716E+000  1.5903160E+001 
 5.8996754E+000  1.5100983E+001 
 5.9143786E+000  1.3881638E+001 
 5.9290824E+000  1.2947617E+001 
 5.9437857E+000  1.2317032E+001 
 5.9584889E+000  1.1988258E+001 
 5.9731927E+000  1.1240303E+001 
 5.9878960E+000  1.0031921E+001 
 6.0025997E+000  8.6564941E+000 
 6.0173030E+000  7.1584625E+000 
 6.0320067E+000  5.8207397E+000 
 6.0467100E+000  4.6606293E+000 
 6.0614138E+000  3.8290939E+000 
 6.0761170E+000  3.4264221E+000 
 6.0908208E+000  3.2755585E+000 
 6.1055241E+000  3.3412018E+000 
 6.1202278E+000  3.6776428E+000 
 6.1349311E+000  3.8579178E+000 
 6.1496344E+000  3.9726028E+000 
 6.1643381E+000  4.1205521E+000 
 6.1790414E+000  4.3698196E+000 
 6.1937451E+000  4.6995621E+000 
 6.2084484E+000  4.8974228E+000 
 6.2231522E+000  5.0533524E+000 
 6.2378554E+000  5.1486206E+000 
 6.2525592E+000  5.1547089E+000 
 6.2672625E+000  5.3443604E+000 
 6.2819662E+000  5.5244141E+000 
 6.2966695E+000  5.6072083E+000 
 6.3113732E+000  5.6938324E+000 
 6.3260765E+000  5.7087250E+000 
 6.3407798E+000  5.7381439E+000 
 6.3554835E+000  5.7333450E+000 
 6.3701868E+000  5.6283188E+000 
 6.3848906E+000  5.7394867E+000 
 6.3995938E+000  5.9021759E+000 
 6.4142976E+000  6.3221436E+000 
 6.4290009E+000  6.9038696E+000 
 6.4437046E+000  7.7867050E+000 
 6.4584079E+000  9.0173111E+000 
 6.4731116E+000  1.0661613E+001 
 6.4878149E+000  1.2694092E+001 
 6.5025187E+000  1.5288826E+001 
 6.5172219E+000  1.7694611E+001 
 6.5319252E+000  1.9767632E+001 
 6.5466290E+000  2.1602760E+001 
 6.5613322E+000  2.3360832E+001 
 6.5760360E+000  2.5140938E+001 
 6.5907393E+000  2.6486275E+001 
 6.6054430E+000  2.8065598E+001 
 6.6201463E+000  2.9094124E+001 
 6.6348500E+000  2.9209969E+001 
 6.6495533E+000  2.8180756E+001 
 6.6642570E+000  2.6536385E+001 
 6.6789603E+000  2.4132370E+001 
 6.6936641E+000  2.1622993E+001 
 6.7083673E+000  1.9708076E+001 
 6.7230706E+000  1.8762611E+001 
 6.7377744E+000  1.8669052E+001 
 6.7524776E+000  1.8884300E+001 
 6.7671814E+000  1.9543915E+001 
 6.7818847E+000  2.1141197E+001 
 6.7965884E+000  2.3392174E+001 
 6.8112917E+000  2.6111900E+001 
 6.8259954E+000  2.8896408E+001 
 6.8406987E+000  3.2102509E+001 
 6.8554025E+000  3.5867180E+001 
 6.8701057E+000  4.0956100E+001 
 6.8848095E+000  4.7910919E+001 
 6.8995128E+000  5.9214020E+001 
 6.9142160E+000  7.4591255E+001 
 6.9289198E+000  8.9869324E+001 
 6.9436231E+000  1.1236659E+002 
 6.9583268E+000  1.3239413E+002 
 6.9730301E+000  1.4923413E+002 
 6.9877338E+000  1.5588504E+002 
 7.0024371E+000  1.5620575E+002 
 7.0171409E+000  1.5955003E+002 
 7.0318441E+000  1.6604922E+002 
 7.0465479E+000  1.7943326E+002 
 7.0612512E+000  1.8647278E+002 
 7.0759544E+000  1.8329425E+002 
 7.0906582E+000  1.6995413E+002 
 7.1053615E+000  1.4975784E+002 
 7.1200652E+000  1.2612375E+002 
 7.1347685E+000  1.0302224E+002 
 7.1494722E+000  8.1443611E+001 
 7.1641755E+000  6.2322571E+001 
 7.1788793E+000  4.8488243E+001 
 7.1935825E+000  3.9763069E+001 
 7.2082863E+000  3.5675987E+001 
 7.2229896E+000  3.5119522E+001 
 7.2376933E+000  3.7434418E+001 
 7.2523966E+000  4.1030777E+001 
 7.2670999E+000  4.6046738E+001 
 7.2818036E+000  5.2807503E+001 
 7.2965069E+000  6.0916267E+001 
 7.3112106E+000  7.0947845E+001 
 7.3259139E+000  8.2515579E+001 
 7.3406177E+000  9.4757622E+001 
 7.3553209E+000  1.0870705E+002 
 7.3700247E+000  1.2368726E+002 
 7.3847280E+000  1.4069693E+002 
 7.3994317E+000  1.6045973E+002 
 7.4141350E+000  1.8232889E+002 
 7.4288387E+000  2.0660229E+002 
 7.4435420E+000  2.3030374E+002 
 7.4582453E+000  2.5301065E+002 
 7.4729490E+000  2.7700723E+002 
 7.4876523E+000  3.0155746E+002 
 7.5023561E+000  3.2723550E+002 
 7.5170593E+000  3.5236539E+002 
 7.5317631E+000  3.7209332E+002 
 7.5464664E+000  3.8654971E+002 
 7.5611701E+000  3.9453888E+002 
 7.5758734E+000  3.9524554E+002 
 7.5905771E+000  3.8915833E+002 
 7.6052804E+000  3.7659106E+002 
 7.6199841E+000  3.5812830E+002 
 7.6346874E+000  3.3574777E+002 
 7.6493907E+000  3.0894476E+002 
 7.6640944E+000  2.7927502E+002 
 7.6787977E+000  2.4569495E+002 
 7.6935015E+000  2.1169710E+002 
 7.7082047E+000  1.7781216E+002 
 7.7229085E+000  1.4631628E+002 
 7.7376118E+000  1.1867555E+002 
 7.7523155E+000  9.3819244E+001 
 7.7670188E+000  7.3908394E+001 
 7.7817225E+000  5.7845825E+001 
 7.7964258E+000  4.5650879E+001 
 7.8111296E+000  3.6568489E+001 
 7.8258328E+000  2.9702873E+001 
 7.8405361E+000  2.4492714E+001 
 7.8552399E+000  2.0581955E+001 
 7.8699431E+000  1.7502762E+001 
 7.8846469E+000  1.5058456E+001 
 7.8993502E+000  1.3185516E+001 
 7.9140539E+000  1.1484604E+001 
 7.9287572E+000  1.0229729E+001 
 7.9434609E+000  9.0427780E+000 
 7.9581642E+000  8.1903229E+000 
 7.9728680E+000  7.3409882E+000 
 7.9875712E+000  6.7313309E+000 
 8.0022745E+000  6.1170197E+000 
 8.0169783E+000  5.6350250E+000 
 8.0316820E+000  5.2283783E+000 
 8.0463848E+000  4.9655685E+000 
 8.0610886E+000  4.6471329E+000 
 8.0757923E+000  4.3314667E+000 
 8.0904961E+000  4.2372818E+000 
 8.1051989E+000  4.0657730E+000 
 8.1199026E+000  3.9422531E+000 
 8.1346064E+000  3.7224426E+000 
 8.1493101E+000  3.7275772E+000 
 8.1640129E+000  3.8517303E+000 
 8.1787167E+000  4.0693359E+000 
 8.1934204E+000  4.4021530E+000 
 8.2081232E+000  4.7655258E+000 
 8.2228270E+000  5.4235458E+000 
 8.2375307E+000  6.2960052E+000 
 8.2522345E+000  7.1159592E+000 
 8.2669373E+000  8.2207260E+000 
 8.2816410E+000  9.6968842E+000 
 8.2963448E+000  1.1446594E+001 
 8.3110485E+000  1.2985878E+001 
 8.3257513E+000  1.4787323E+001 
 8.3404551E+000  1.6915718E+001 
 8.3551588E+000  1.9094154E+001 
 8.3698626E+000  2.1654022E+001 
 8.3845654E+000  2.3369820E+001 
 8.3992691E+000  2.6766556E+001 
 8.4139729E+000  3.0627640E+001 
 8.4286757E+000  3.5172943E+001 
 8.4433794E+000  3.9590103E+001 
 8.4580832E+000  4.4070175E+001 
 8.4727869E+000  5.0199471E+001 
 8.4874897E+000  5.8183411E+001 
 8.5021935E+000  6.7491562E+001 
 8.5168972E+000  7.6797813E+001 
 8.5316010E+000  8.3689079E+001 
 8.5463037E+000  8.8574860E+001 
 8.5610075E+000  8.7280373E+001 
 8.5757113E+000  8.4853310E+001 
 8.5904140E+000  7.7087082E+001 
 8.6051178E+000  6.9572052E+001 
 8.6198215E+000  5.7152489E+001 
 8.6345253E+000  4.7054535E+001 
 8.6492281E+000  3.5273621E+001 
 8.6639318E+000  2.5339783E+001 
 8.6786356E+000  1.6984581E+001 
 8.6933393E+000  1.1749130E+001 
 8.7080421E+000  8.6141129E+000 
 8.7227459E+000  7.0310593E+000 
 8.7374496E+000  6.5427780E+000 
 8.7521524E+000  6.2973557E+000 
 8.7668562E+000  6.1041336E+000 
 8.7815599E+000  5.7974014E+000 
 8.7962637E+000  6.1764297E+000 
 8.8109665E+000  6.0654602E+000 
 8.8256702E+000  6.2980652E+000 
 8.8403740E+000  6.3725052E+000 
 8.8550777E+000  7.0324783E+000 
 8.8697805E+000  7.1417084E+000 
 8.8844843E+000  7.1298065E+000 
 8.8991880E+000  7.3129959E+000 
 8.9138918E+000  7.2505569E+000 
 8.9285946E+000  7.6342545E+000 
 8.9432983E+000  7.2578354E+000 
 8.9580021E+000  7.1051025E+000 
 8.9727049E+000  7.0224075E+000 
 8.9874086E+000  7.6334686E+000 
 9.0021124E+000  8.9749069E+000 
 9.0168161E+000  1.0221764E+001 
 9.0315189E+000  1.1878296E+001 
 9.0462227E+000  1.4003235E+001 
 9.0609264E+000  1.6524948E+001 
 9.0756302E+000  1.9653175E+001 
 9.0903330E+000  2.3223923E+001 
 9.1050367E+000  2.7105087E+001 
 9.1197405E+000  3.1200539E+001 
 9.1344433E+000  3.4667740E+001 
 9.1491470E+000  3.7919037E+001 
 9.1638508E+000  4.0634956E+001 
 9.1785545E+000  4.2669365E+001 
 9.1932573E+000  4.3529617E+001 
 9.2079611E+000  4.3587662E+001 
 9.2226648E+000  4.2387871E+001 
 9.2373686E+000  4.0717987E+001 
 9.2520714E+000  3.8229324E+001 
 9.2667751E+000  3.5302544E+001 
 9.2814789E+000  3.1804543E+001 
 9.2961826E+000  2.7637009E+001 
 9.3108854E+000  2.3669334E+001 
 9.3255892E+000  2.0358429E+001 
 9.3402929E+000  1.7683907E+001 
 9.3549957E+000  1.5666412E+001 
 9.3696995E+000  1.4319382E+001 
 9.3844032E+000  1.3408455E+001 
 9.3991070E+000  1.2811409E+001 
 9.4138098E+000  1.2267738E+001 
 9.4285135E+000  1.1814537E+001 
 9.4432173E+000  1.1439339E+001 
 9.4579210E+000  1.1190094E+001 
 9.4726238E+000  1.0799156E+001 
 9.4873276E+000  1.0299805E+001 
 9.5020313E+000  9.8510818E+000 
 9.5167341E+000  9.3625946E+000 
 9.5314379E+000  8.7972641E+000 
 9.5461416E+000  8.3426514E+000 
 9.5608454E+000  7.9866104E+000 
 9.5755482E+000  7.6417236E+000 
 9.5902519E+000  7.2596588E+000 
 9.6049557E+000  7.2671051E+000 
 9.6196594E+000  7.5158005E+000 
 9.6343622E+000  7.9058838E+000 
 9.6490660E+000  8.5653915E+000 
 9.6637697E+000  9.3846817E+000 
 9.6784735E+000  1.0017273E+001 
 9.6931763E+000  1.0709862E+001 
 9.7078800E+000  1.1734650E+001 
 9.7225838E+000  1.3338066E+001 
 9.7372866E+000  1.5626083E+001 
 9.7519903E+000  1.8931938E+001 
 9.7666941E+000  2.3241707E+001 
 9.7813978E+000  2.8365837E+001 
 9.7961006E+000  3.4708397E+001 
 9.8108044E+000  4.1114632E+001 
 9.8255081E+000  4.7502678E+001 
 9.8402119E+000  5.3227287E+001 
 9.8549147E+000  5.8311974E+001 
 9.8696184E+000  6.2453102E+001 
 9.8843222E+000  6.5679634E+001 
 9.8990250E+000  6.7348427E+001 
 9.9137287E+000  6.8272820E+001 
 9.9284325E+000  6.7683891E+001 
 9.9431362E+000  6.5388512E+001 
 9.9578390E+000  6.1728355E+001 
 9.9725428E+000  5.6717133E+001 
 9.9872465E+000  5.0665100E+001 
 1.0001950E+001  4.3747635E+001 
 1.0016653E+001  3.6214523E+001 
 1.0031357E+001  2.9109283E+001 
 1.0046061E+001  2.2861359E+001 
 1.0060763E+001  1.7805191E+001 
 1.0075467E+001  1.4207077E+001 
 1.0090171E+001  1.1750641E+001 
 1.0104875E+001  1.0081238E+001 
 1.0119577E+001  8.7493820E+000 
 1.0134281E+001  7.8532257E+000 
 1.0148985E+001  7.0420227E+000 
 1.0163689E+001  6.3956223E+000 
 1.0178391E+001  5.8727798E+000 
 1.0193095E+001  5.5958328E+000 
 1.0207799E+001  5.5634842E+000 
 1.0222503E+001  5.6674194E+000 
 1.0237206E+001  6.0305481E+000 
 1.0251909E+001  6.7857132E+000 
 1.0266613E+001  8.0119858E+000 
 1.0281316E+001  9.9377670E+000 
 1.0296020E+001  1.2428078E+001 
 1.0310723E+001  1.5323875E+001 
 1.0325427E+001  1.8274696E+001 
 1.0340130E+001  2.0638329E+001 
 1.0354834E+001  2.2368736E+001 
 1.0369537E+001  2.3467674E+001 
 1.0384241E+001  2.3983940E+001 
 1.0398944E+001  2.3893814E+001 
 1.0413648E+001  2.2836197E+001 
 1.0428351E+001  2.0972580E+001 
 1.0443054E+001  1.8661606E+001 
 1.0457758E+001  1.6070663E+001 
 1.0472462E+001  1.3178162E+001 
 1.0487165E+001  1.0571198E+001 
 1.0501868E+001  8.6143188E+000 
 1.0516572E+001  7.4162750E+000 
 1.0531276E+001  6.8532104E+000 
 1.0545979E+001  6.8273773E+000 
 1.0560682E+001  7.0252838E+000 
 1.0575386E+001  7.3952789E+000 
 1.0590090E+001  7.9952393E+000 
 1.0604794E+001  8.5567780E+000 
 1.0619496E+001  9.2442932E+000 
 1.0634200E+001  9.7235718E+000 
 1.0648904E+001  1.0152527E+001 
 1.0663607E+001  1.0709427E+001 
 1.0678310E+001  1.1277634E+001 
 1.0693014E+001  1.2019028E+001 
 1.0707718E+001  1.2716934E+001 
 1.0722421E+001  1.3625488E+001 
 1.0737124E+001  1.4729492E+001 
 1.0751828E+001  1.5692917E+001 
 1.0766532E+001  1.7006287E+001 
 1.0781235E+001  1.8372940E+001 
 1.0795938E+001  1.9815002E+001 
 1.0810642E+001  2.1360001E+001 
 1.0825345E+001  2.2484695E+001 
 1.0840049E+001  2.3710327E+001 
 1.0854753E+001  2.4748779E+001 
 1.0869456E+001  2.5464325E+001 
 1.0884159E+001  2.5659119E+001 
 1.0898863E+001  2.5312454E+001 
 1.0913567E+001  2.4682938E+001 
 1.0928270E+001  2.3631989E+001 
 1.0942973E+001  2.2357864E+001 
 1.0957677E+001  2.0942825E+001 
 1.0972381E+001  1.9368683E+001 
 1.0987084E+001  1.7609772E+001 
 1.1001787E+001  1.5860748E+001 
 1.1016491E+001  1.4186386E+001 
 1.1031195E+001  1.2525040E+001 
 1.1045897E+001  1.0839233E+001 
 1.1060601E+001  9.3264008E+000 
 1.1075305E+001  8.0785980E+000 
 1.1090009E+001  7.1951752E+000 
 1.1104712E+001  6.5954285E+000 
 1.1119415E+001  6.2641907E+000 
 1.1134119E+001  6.1130066E+000 
 1.1148823E+001  6.4610291E+000 
 1.1163526E+001  7.3290710E+000 
 1.1178229E+001  8.2466888E+000 
 1.1192933E+001  8.9449768E+000 
 1.1207636E+001  8.8854218E+000 
 1.1222340E+001  8.3914032E+000 
 1.1237043E+001  7.7516479E+000 
 1.1251747E+001  7.2295380E+000 
 1.1266450E+001  6.8013458E+000 
 1.1281154E+001  6.0483551E+000 
 1.1295857E+001  5.0370636E+000 
 1.1310561E+001  3.9502411E+000 
 1.1325264E+001  3.1387329E+000 
 1.1339968E+001  2.5959778E+000 
 1.1354671E+001  2.4040375E+000 
 1.1369374E+001  2.5916901E+000 
 1.1384078E+001  3.0746307E+000 
 1.1398782E+001  3.6235962E+000 
 1.1413486E+001  4.0512543E+000 
 1.1428188E+001  4.1923218E+000 
 1.1442892E+001  4.3502502E+000 
 1.1457596E+001  5.0328674E+000 
 1.1472300E+001  6.0253906E+000 
 1.1487002E+001  7.1856079E+000 
 1.1501706E+001  8.2281952E+000 
 1.1516410E+001  9.5165253E+000 
 1.1531114E+001  1.0478226E+001 
 1.1545816E+001  1.1155548E+001 
 1.1560520E+001  1.1345230E+001 
 1.1575224E+001  1.1247879E+001 
 1.1589927E+001  1.0784958E+001 
 1.1604630E+001  1.0213913E+001 
 1.1619334E+001  9.8332214E+000 
 1.1634038E+001  9.5357056E+000 
 1.1648741E+001  9.2271576E+000 
 1.1663445E+001  8.4840546E+000 
 1.1678148E+001  7.8142395E+000 
 1.1692852E+001  7.3109589E+000 
 1.1707555E+001  6.8285980E+000 
 1.1722259E+001  6.4205780E+000 
 1.1736962E+001  6.0312653E+000 
 1.1751665E+001  5.9733734E+000 
 1.1766369E+001  6.1723480E+000 
 1.1781073E+001  6.5829620E+000 
 1.1795776E+001  7.3810120E+000 
 1.1810479E+001  8.8599243E+000 
 1.1825183E+001  1.0837769E+001 
 1.1839887E+001  1.3570709E+001 
 1.1854590E+001  1.6478394E+001 
 1.1869293E+001  1.9411209E+001 
 1.1883997E+001  2.1647614E+001 
 1.1898701E+001  2.3461990E+001 
 1.1913404E+001  2.3799011E+001 
 1.1928107E+001  2.3048996E+001 
 1.1942811E+001  2.1474899E+001 
 1.1957515E+001  1.9147186E+001 
 1.1972218E+001  1.6611435E+001 
 1.1986921E+001  1.3908615E+001 
 1.2001625E+001  1.1421143E+001 
 1.2016329E+001  9.2788544E+000 
 1.2031032E+001  7.8425140E+000 
 1.2045735E+001  7.0125732E+000 
 1.2060439E+001  6.4426727E+000 
 1.2075143E+001  6.5381622E+000 
 1.2089846E+001  6.8404541E+000 
 1.2104549E+001  7.9156036E+000 
 1.2119253E+001  9.0690613E+000 
 1.2133956E+001  1.0642502E+001 
 1.2148660E+001  1.2339218E+001 
 1.2163363E+001  1.3823624E+001 
 1.2178067E+001  1.5842667E+001 
 1.2192770E+001  1.8207626E+001 
 1.2207474E+001  2.1203705E+001 
 1.2222178E+001  2.4268768E+001 
 1.2236881E+001  2.7505203E+001 
 1.2251584E+001  3.0574600E+001 
 1.2266288E+001  3.4005905E+001 
 1.2280992E+001  3.7443024E+001 
 1.2295695E+001  4.1222061E+001 
 1.2310398E+001  4.5756973E+001 
 1.2325102E+001  5.0319046E+001 
 1.2339806E+001  5.5450867E+001 
 1.2354508E+001  5.9500656E+001 
 1.2369212E+001  6.4099228E+001 
 1.2383916E+001  6.8487152E+001 
 1.2398620E+001  7.3277664E+001 
 1.2413322E+001  7.8171829E+001 
 1.2428026E+001  8.2900665E+001 
 1.2442730E+001  8.8001572E+001 
 1.2457434E+001  9.3444687E+001 
 1.2472136E+001  9.8974182E+001 
 1.2486840E+001  1.0504665E+002 
 1.2501544E+001  1.1062570E+002 
 1.2516247E+001  1.1556197E+002 
 1.2530951E+001  1.2009982E+002 
 1.2545654E+001  1.2325430E+002 
 1.2560358E+001  1.2575658E+002 
 1.2575061E+001  1.2682593E+002 
 1.2589765E+001  1.2561116E+002 
 1.2604468E+001  1.2378854E+002 
 1.2619172E+001  1.1910359E+002 
 1.2633875E+001  1.1374757E+002 
 1.2648579E+001  1.0757819E+002 
 1.2663282E+001  1.0120372E+002 
 1.2677985E+001  9.6546906E+001 
 1.2692689E+001  9.1865341E+001 
 1.2707393E+001  9.0628387E+001 
 1.2722096E+001  9.1846771E+001 
 1.2736799E+001  9.9335739E+001 
 1.2751503E+001  1.1176825E+002 
 1.2766207E+001  1.3077220E+002 
 1.2780910E+001  1.5527100E+002 
 1.2795613E+001  1.7753278E+002 
 1.2810317E+001  1.9523169E+002 
 1.2825021E+001  2.0954173E+002 
 1.2839725E+001  2.1434685E+002 
 1.2854427E+001  2.1335680E+002 
 1.2869131E+001  2.0807742E+002 
 1.2883835E+001  1.9507990E+002 
 1.2898538E+001  1.7870566E+002 
 1.2913241E+001  1.6094731E+002 
 1.2927945E+001  1.4030046E+002 
 1.2942649E+001  1.2155786E+002 
 1.2957352E+001  1.0026151E+002 
 1.2972055E+001  8.3987885E+001 
 1.2986759E+001  6.9014923E+001 
 1.3001463E+001  5.7257858E+001 
 1.3016166E+001  4.7062653E+001 
 1.3030869E+001  3.9047287E+001 
 1.3045573E+001  3.1961075E+001 
 1.3060276E+001  2.6083130E+001 
 1.3074980E+001  2.1432892E+001 
 1.3089684E+001  1.7643585E+001 
 1.3104387E+001  1.4775299E+001 
 1.3119090E+001  1.2705093E+001 
 1.3133794E+001  1.1827194E+001 
 1.3148498E+001  1.1375412E+001 
 1.3163201E+001  1.1154037E+001 
 1.3177904E+001  1.1327194E+001 
 1.3192608E+001  1.1512177E+001 
 1.3207312E+001  1.1959976E+001 
 1.3222015E+001  1.2063171E+001 
 1.3236718E+001  1.2346329E+001 
 1.3251422E+001  1.2528214E+001 
 1.3266126E+001  1.2060562E+001 
 1.3280828E+001  1.0760162E+001 
 1.3295532E+001  9.0500488E+000 
 1.3310236E+001  8.0038605E+000 
 1.3324940E+001  7.2355194E+000 
 1.3339643E+001  6.5700378E+000 
 1.3354346E+001  6.4113922E+000 
 1.3369050E+001  6.5387115E+000 
 1.3383754E+001  7.3751221E+000 
 1.3398457E+001  8.0154419E+000 
 1.3413160E+001  9.4076385E+000 
 1.3427864E+001  1.1375702E+001 
 1.3442567E+001  1.5013840E+001 
 1.3457271E+001  1.9388840E+001 
 1.3471974E+001  2.5165833E+001 
 1.3486678E+001  3.2088242E+001 
 1.3501381E+001  3.8784653E+001 
 1.3516085E+001  4.6008621E+001 
 1.3530788E+001  5.0898438E+001 
 1.3545492E+001  5.5726288E+001 
 1.3560195E+001  5.8603195E+001 
 1.3574899E+001  5.9146896E+001 
 1.3589602E+001  5.9566376E+001 
 1.3604305E+001  5.5558334E+001 
 1.3619009E+001  5.1410629E+001 
 1.3633713E+001  4.4650940E+001 
 1.3648417E+001  4.0704803E+001 
 1.3663119E+001  3.7405518E+001 
 1.3677823E+001  3.4065201E+001 
 1.3692527E+001  3.2008423E+001 
 1.3707231E+001  3.0269485E+001 
 1.3721933E+001  2.9496490E+001 
 1.3736637E+001  2.8454926E+001 
 1.3751341E+001  2.7988297E+001 
 1.3766045E+001  2.6899994E+001 
 1.3780747E+001  2.5054077E+001 
 1.3795451E+001  2.2640518E+001 
 1.3810155E+001  1.9817383E+001 
 1.3824858E+001  1.6988312E+001 
 1.3839561E+001  1.4212952E+001 
 1.3854265E+001  1.2252335E+001 
 1.3868969E+001  1.0792648E+001 
 1.3883672E+001  1.0080017E+001 
 1.3898376E+001  9.9331970E+000 
 1.3913079E+001  1.0404770E+001 
 1.3927783E+001  1.1699997E+001 
 1.3942486E+001  1.3801773E+001 
 1.3957190E+001  1.6723450E+001 
 1.3971893E+001  1.9961807E+001 
 1.3986596E+001  2.3123459E+001 
 1.4001300E+001  2.6525620E+001 
 1.4016004E+001  2.9808395E+001 
 1.4030707E+001  3.3030609E+001 
 1.4045410E+001  3.5545456E+001 
 1.4060114E+001  3.7006897E+001 
 1.4074818E+001  3.7821533E+001 
 1.4089521E+001  3.7865067E+001 
 1.4104224E+001  3.7157806E+001 
 1.4118928E+001  3.5343781E+001 
 1.4133632E+001  3.2608490E+001 
 1.4148335E+001  2.9221649E+001 
 1.4163038E+001  2.5584213E+001 
 1.4177742E+001  2.1697784E+001 
 1.4192446E+001  1.7986206E+001 
 1.4207149E+001  1.4355850E+001 
 1.4221852E+001  1.1047729E+001 
 1.4236556E+001  8.2462006E+000 
 1.4251260E+001  5.5484314E+000 
 1.4265963E+001  3.3559875E+000 
 1.4280666E+001  1.4846649E+000 
 1.4295370E+001  2.0152283E-001 
 1.4310074E+001 -6.1233521E-001 
 1.4324777E+001 -1.0817261E+000 
 1.4339480E+001 -1.3356171E+000 
 1.4354184E+001 -1.3933105E+000 
 1.4368887E+001 -1.1806335E+000 
 1.4383591E+001 -8.4571075E-001 
 1.4398294E+001 -5.4867554E-001 
 1.4412998E+001 -1.6646576E-001 
 1.4427701E+001  3.2493591E-001 
 1.4442405E+001  8.8645935E-001 
 1.4457108E+001  1.6640015E+000 
 1.4471812E+001  2.5627747E+000 
 1.4486515E+001  3.5490646E+000 
 1.4501219E+001  4.3785172E+000 
 1.4515923E+001  4.4958191E+000 
 1.4530626E+001  4.5133591E+000 
 1.4545329E+001  4.7715683E+000 
 1.4560033E+001  5.0982437E+000 
 1.4574737E+001  5.4145508E+000 
 1.4589439E+001  5.7553406E+000 
 1.4604143E+001  6.1059647E+000 
 1.4618847E+001  6.4824524E+000 
 1.4633551E+001  6.9357834E+000 
 1.4648253E+001  7.4119415E+000 
 1.4662957E+001  7.9381638E+000 
 1.4677661E+001  8.3726425E+000 
 1.4692365E+001  8.7386780E+000 
 1.4707067E+001  9.3704300E+000 
 1.4721771E+001  1.0395081E+001 
 1.4736475E+001  1.2041931E+001 
 1.4751178E+001  1.4358864E+001 
 1.4765882E+001  1.7469193E+001 
 1.4780585E+001  2.1479057E+001 
 1.4795289E+001  2.6390045E+001 
 1.4809992E+001  3.2330719E+001 
 1.4824696E+001  3.8961082E+001 
 1.4839399E+001  4.5806015E+001 
 1.4854103E+001  5.1970253E+001 
 1.4868806E+001  5.7131432E+001 
 1.4883510E+001  6.0818817E+001 
 1.4898213E+001  6.3042839E+001 
 1.4912916E+001  6.3871796E+001 
 1.4927620E+001  6.3324394E+001 
 1.4942324E+001  6.1615547E+001 
 1.4957027E+001  5.9269974E+001 
 1.4971730E+001  5.6608910E+001 
 1.4986434E+001  5.3632767E+001 
 1.5001138E+001  5.0719498E+001 
 1.5015841E+001  4.7424797E+001 
 1.5030544E+001  4.4308426E+001 
 1.5045248E+001  4.0999977E+001 
 1.5059952E+001  3.7688141E+001 
 1.5074656E+001  3.4414856E+001 
 1.5089358E+001  3.1293480E+001 
 1.5104062E+001  2.8475464E+001 
 1.5118766E+001  2.5731010E+001 
 1.5133469E+001  2.3178703E+001 
 1.5148172E+001  2.0754883E+001 
 1.5162876E+001  1.8483131E+001 
 1.5177580E+001  1.6318916E+001 
 1.5192283E+001  1.4383400E+001 
 1.5206986E+001  1.2841652E+001 
 1.5221690E+001  1.1306503E+001 
 1.5236394E+001  9.7696152E+000 
 1.5251097E+001  8.5402222E+000 
 1.5265800E+001  7.5421524E+000 
 1.5280504E+001  6.6667252E+000 
 1.5295207E+001  5.8884277E+000 
 1.5309911E+001  5.3494110E+000 
 1.5324615E+001  4.8735809E+000 
 1.5339318E+001  4.4336624E+000 
 1.5354021E+001  3.9252701E+000 
 1.5368725E+001  3.4639435E+000 
 1.5383429E+001  3.2346344E+000 
 1.5398132E+001  3.2673416E+000 
 1.5412835E+001  3.5979767E+000 
 1.5427539E+001  3.9383011E+000 
 1.5442243E+001  4.1864929E+000 
 1.5456946E+001  4.4546814E+000 
 1.5471649E+001  5.0229111E+000 
 1.5486353E+001  5.9958344E+000 
 1.5501057E+001  7.5913239E+000 
 1.5515759E+001  1.0196136E+001 
 1.5530463E+001  1.3974899E+001 
 1.5545167E+001  1.9071320E+001 
 1.5559871E+001  2.5729088E+001 
 1.5574574E+001  3.3030457E+001 
 1.5589277E+001  4.0614975E+001 
 1.5603981E+001  4.7342499E+001 
 1.5618685E+001  5.2563660E+001 
 1.5633388E+001  5.5567024E+001 
 1.5648091E+001  5.4981163E+001 
 1.5662795E+001  5.1667946E+001 
 1.5677498E+001  4.6255402E+001 
 1.5692202E+001  3.9583176E+001 
 1.5706905E+001  3.2580551E+001 
 1.5721609E+001  2.5947807E+001 
 1.5736312E+001  2.0120583E+001 
 1.5751016E+001  1.5577240E+001 
 1.5765719E+001  1.1470207E+001 
 1.5780423E+001  8.5709457E+000 
 1.5795126E+001  6.3185425E+000 
 1.5809830E+001  4.8550339E+000 
 1.5824533E+001  3.8990173E+000 
 1.5839237E+001  3.2481079E+000 
 1.5853940E+001  3.0324936E+000 
 1.5868644E+001  3.0471268E+000 
 1.5883348E+001  3.4480896E+000 
 1.5898050E+001  3.9977798E+000 
 1.5912754E+001  5.0799103E+000 
 1.5927458E+001  6.4667130E+000 
 1.5942162E+001  8.0812988E+000 
 1.5956864E+001  9.8047028E+000 
 1.5971568E+001  1.1407440E+001 
 1.5986272E+001  1.3033768E+001 
 1.6000975E+001  1.4124374E+001 
 1.6015678E+001  1.5279968E+001 
 1.6030382E+001  1.6245117E+001 
 1.6045086E+001  1.7040405E+001 
 1.6059790E+001  1.7453743E+001 
 1.6074493E+001  1.7628616E+001 
 1.6089195E+001  1.7709389E+001 
 1.6103899E+001  1.7666298E+001 
 1.6118603E+001  1.7812721E+001 
 1.6133307E+001  1.7839951E+001 
 1.6148010E+001  1.8041817E+001 
 1.6162714E+001  1.8664307E+001 
 1.6177418E+001  1.9331917E+001 
 1.6192122E+001  2.0297615E+001 
 1.6206823E+001  2.1151459E+001 
 1.6221527E+001  2.2135773E+001 
 1.6236231E+001  2.3165733E+001 
 1.6250935E+001  2.4019791E+001 
 1.6265638E+001  2.4528908E+001 
 1.6280342E+001  2.4414291E+001 
 1.6295046E+001  2.4016228E+001 
 1.6309748E+001  2.3370628E+001 
 1.6324451E+001  2.2298599E+001 
 1.6339155E+001  2.0865173E+001 
 1.6353859E+001  1.9255356E+001 
 1.6368563E+001  1.7880699E+001 
 1.6383266E+001  1.6283638E+001 
 1.6397970E+001  1.4734512E+001 
 1.6412672E+001  1.3061707E+001 
 1.6427376E+001  1.1525589E+001 
 1.6442080E+001  9.9673920E+000 
 1.6456783E+001  8.4870758E+000 
 1.6471487E+001  7.1097183E+000 
 1.6486191E+001  5.8962173E+000 
 1.6500895E+001  5.0262985E+000 
 1.6515598E+001  4.5049667E+000 
 1.6530300E+001  4.2547073E+000 
 1.6545004E+001  4.4181824E+000 
 1.6559708E+001  4.7131729E+000 
 1.6574411E+001  5.2709579E+000 
 1.6589115E+001  5.9079056E+000 
 1.6603819E+001  6.5110397E+000 
 1.6618523E+001  7.1363602E+000 
 1.6633224E+001  7.7151337E+000 
 1.6647928E+001  8.3350983E+000 
 1.6662632E+001  8.9257355E+000 
 1.6677336E+001  9.2040634E+000 
 1.6692039E+001  9.5322189E+000 
 1.6706743E+001  9.6071243E+000 
 1.6721447E+001  9.8129883E+000 
 1.6736151E+001  9.7370071E+000 
 1.6750853E+001  9.6039352E+000 
 1.6765556E+001  9.3169250E+000 
 1.6780260E+001  8.9350052E+000 
 1.6794964E+001  8.3999557E+000 
 1.6809668E+001  7.6773911E+000 
 1.6824371E+001  7.0656738E+000 
 1.6839075E+001  6.4589005E+000 
 1.6853777E+001  6.0801163E+000 
 1.6868481E+001  5.7012939E+000 
 1.6883184E+001  5.4140320E+000 
 1.6897888E+001  5.2986069E+000 
 1.6912592E+001  5.1827774E+000 
 1.6927296E+001  4.8376389E+000 
 1.6941999E+001  4.5890884E+000 
 1.6956703E+001  4.4613495E+000 
 1.6971405E+001  4.4135132E+000 
 1.6986109E+001  4.4332047E+000 
 1.7000813E+001  4.7808762E+000 
 1.7015516E+001  5.2419891E+000 
 1.7030220E+001  5.7606964E+000 
 1.7044924E+001  6.2657547E+000 
 1.7059628E+001  7.0139618E+000 
 1.7074329E+001  7.6940689E+000 
 1.7089033E+001  8.5657043E+000 
 1.7103737E+001  9.3822403E+000 
 1.7118441E+001  1.0200279E+001 
 1.7133144E+001  1.0820625E+001 
 1.7147848E+001  1.1230873E+001 
 1.7162552E+001  1.1590797E+001 
 1.7177254E+001  1.1851936E+001 
 1.7191957E+001  1.2015961E+001 
 1.7206661E+001  1.1847038E+001 
 1.7221365E+001  1.1408150E+001 
 1.7236069E+001  1.0649330E+001 
 1.7250772E+001  1.0094475E+001 
 1.7265476E+001  9.5261154E+000 
 1.7280180E+001  8.8532639E+000 
 1.7294882E+001  8.1906586E+000 
 1.7309586E+001  7.4379807E+000 
 1.7324289E+001  6.7026901E+000 
 1.7338993E+001  5.8621216E+000 
 1.7353697E+001  5.2413177E+000 
 1.7368401E+001  4.7455978E+000 
 1.7383104E+001  4.3666229E+000 
 1.7397806E+001  4.0752182E+000 
 1.7412510E+001  3.8900681E+000 
 1.7427214E+001  3.8669586E+000 
 1.7441917E+001  4.0508652E+000 
 1.7456621E+001  4.1527023E+000 
 1.7471325E+001  4.2271118E+000 
 1.7486029E+001  4.2940369E+000 
 1.7500732E+001  4.4849930E+000 
 1.7515434E+001  4.6952515E+000 
 1.7530138E+001  4.9486923E+000 
 1.7544842E+001  5.1530380E+000 
 1.7559546E+001  5.2267075E+000 
 1.7574249E+001  5.0685349E+000 
 1.7588953E+001  4.7065659E+000 
 1.7603657E+001  4.3238449E+000 
 1.7618359E+001  4.0364838E+000 
 1.7633062E+001  3.7958679E+000 
 1.7647766E+001  3.6599731E+000 
 1.7662470E+001  3.7265396E+000 
 1.7677174E+001  3.8734589E+000 
 1.7691877E+001  4.2093430E+000 
 1.7706581E+001  4.6811371E+000 
 1.7721283E+001  5.2945633E+000 
 1.7735987E+001  5.8857269E+000 
 1.7750690E+001  6.4029312E+000 
 1.7765394E+001  6.9308548E+000 
 1.7780098E+001  7.2896957E+000 
 1.7794802E+001  7.4827728E+000 
 1.7809505E+001  7.6339645E+000 
 1.7824209E+001  7.8002853E+000 
 1.7838911E+001  7.9599915E+000 
 1.7853615E+001  8.0896606E+000 
 1.7868319E+001  8.1105270E+000 
 1.7883022E+001  8.1051025E+000 
 1.7897726E+001  8.0028839E+000 
 1.7912430E+001  7.9248810E+000 
 1.7927134E+001  7.8451614E+000 
 1.7941835E+001  7.7142105E+000 
 1.7956539E+001  7.5542679E+000 
 1.7971243E+001  7.3780212E+000 
 1.7985947E+001  7.0643234E+000 
 1.8000650E+001  6.6470261E+000 
 1.8015354E+001  6.1085434E+000 
 1.8030058E+001  5.4694443E+000 
 1.8044762E+001  4.7240677E+000 
 1.8059464E+001  4.0060577E+000 
 1.8074167E+001  3.3177261E+000 
 1.8088871E+001  2.7108078E+000 
 1.8103575E+001  2.3082047E+000 
 1.8118279E+001  2.0505600E+000 
 1.8132982E+001  1.8950882E+000 
 1.8147686E+001  1.7407684E+000 
 1.8162388E+001  1.5531998E+000 
 1.8177092E+001  1.4351578E+000 
 1.8191795E+001  1.4210358E+000 
 1.8206499E+001  1.4787674E+000 
 1.8221203E+001  1.6286240E+000 
 1.8235907E+001  1.8333435E+000 
 1.8250610E+001  2.0251541E+000 
 1.8265314E+001  2.1935806E+000 
 1.8280016E+001  2.3191528E+000 
 1.8294720E+001  2.4801712E+000 
 1.8309423E+001  2.6745834E+000 
 1.8324127E+001  2.8767700E+000 
 1.8338831E+001  2.9779205E+000 
 1.8353535E+001  3.1396866E+000 
 1.8368238E+001  3.4148941E+000 
 1.8382940E+001  3.7309036E+000 
 1.8397644E+001  3.9945297E+000 
 1.8412348E+001  4.2426300E+000 
 1.8427052E+001  4.4818802E+000 
 1.8441755E+001  4.7478180E+000 
 1.8456459E+001  5.1472626E+000 
 1.8471163E+001  5.6287689E+000 
 1.8485865E+001  6.2222366E+000 
 1.8500568E+001  6.8674850E+000 
 1.8515272E+001  7.5599976E+000 
 1.8529976E+001  8.3418579E+000 
 1.8544680E+001  9.1671219E+000 
 1.8559383E+001  1.0080498E+001 
 1.8574087E+001  1.0862961E+001 
 1.8588791E+001  1.1436829E+001 
 1.8603493E+001  1.1756279E+001 
 1.8618196E+001  1.1662575E+001 
 1.8632900E+001  1.1285751E+001 
 1.8647604E+001  1.0804756E+001 
 1.8662308E+001  1.0304268E+001 
 1.8677011E+001  9.6344910E+000 
 1.8691715E+001  8.7194214E+000 
 1.8706417E+001  7.8601761E+000 
 1.8721121E+001  7.2759628E+000 
 1.8735825E+001  6.9942322E+000 
 1.8750528E+001  6.9331055E+000 
 1.8765232E+001  6.9124527E+000 
 1.8779936E+001  6.7591553E+000 
 1.8794640E+001  6.4592361E+000 
 1.8809343E+001  6.2998886E+000 
 1.8824045E+001  6.2020645E+000 
 1.8838749E+001  6.0559769E+000 
 1.8853453E+001  5.9019623E+000 
 1.8868156E+001  5.6846390E+000 
 1.8882860E+001  5.3681793E+000 
 1.8897564E+001  5.0822449E+000 
 1.8912268E+001  4.8582458E+000 
 1.8926970E+001  4.6544418E+000 
 1.8941673E+001  4.5059814E+000 
 1.8956377E+001  4.3377457E+000 
 1.8971081E+001  4.1734619E+000 
 1.8985785E+001  3.8483200E+000 
 1.9000488E+001  3.4867554E+000 
 1.9015192E+001  3.0540771E+000 
 1.9029894E+001  2.6299286E+000 
 1.9044598E+001  2.1734848E+000 
 1.9059301E+001  1.7145081E+000 
 1.9074005E+001  1.3473206E+000 
 1.9088709E+001  1.0802307E+000 
 1.9103413E+001  9.1916656E-001 
 1.9118116E+001  8.8363647E-001 
 1.9132820E+001  8.5665894E-001 
 1.9147522E+001  9.1636658E-001 
 1.9162226E+001  1.0486755E+000 
 1.9176929E+001  1.1756744E+000 
 1.9191633E+001  1.2749557E+000 
 1.9206337E+001  1.4161072E+000 
 1.9221041E+001  1.5952377E+000 
 1.9235744E+001  1.7018280E+000 
 1.9250446E+001  1.9583664E+000 
 1.9265150E+001  2.2940979E+000 
 1.9279854E+001  2.6250000E+000 
 1.9294558E+001  2.9096756E+000 
 1.9309261E+001  3.2862701E+000 
 1.9323965E+001  3.7452469E+000 
 1.9338669E+001  4.2886658E+000 
 1.9353373E+001  5.0530701E+000 
 1.9368074E+001  5.9271317E+000 
 1.9382778E+001  6.7913895E+000 
 1.9397482E+001  7.7001648E+000 
 1.9412186E+001  8.7288895E+000 
 1.9426889E+001  9.9420776E+000 
 1.9441593E+001  1.1315125E+001 
 1.9456297E+001  1.2970001E+001 
 1.9470999E+001  1.5031700E+001 
 1.9485703E+001  1.7447083E+001 
 1.9500406E+001  2.0294312E+001 
 1.9515110E+001  2.3454781E+001 
 1.9529814E+001  2.6946091E+001 
 1.9544518E+001  3.0550148E+001 
 1.9559221E+001  3.4087669E+001 
 1.9573925E+001  3.7682076E+001 
 1.9588627E+001  4.1045326E+001 
 1.9603331E+001  4.3998375E+001 
 1.9618034E+001  4.6406487E+001 
 1.9632738E+001  4.7751236E+001 
 1.9647442E+001  4.8216782E+001 
 1.9662146E+001  4.7678284E+001 
 1.9676849E+001  4.6190613E+001 
 1.9691551E+001  4.4052483E+001 
 1.9706255E+001  4.1054810E+001 
 1.9720959E+001  3.7519112E+001 
 1.9735662E+001  3.3507813E+001 
 1.9750366E+001  2.9346657E+001 
 1.9765070E+001  2.5475449E+001 
 1.9779774E+001  2.1791267E+001 
 1.9794476E+001  1.8406326E+001 
 1.9809179E+001  1.5435097E+001 
 1.9823883E+001  1.2966049E+001 
 1.9838587E+001  1.0913940E+001 
 1.9853291E+001  9.2119370E+000 
 1.9867994E+001  7.8136978E+000 
 1.9882698E+001  6.7336578E+000 
 1.9897402E+001  5.8967819E+000 
 1.9912104E+001  5.3123856E+000 
 1.9926807E+001  4.8893051E+000 
 1.9941511E+001  4.5328064E+000 
 1.9956215E+001  4.4346237E+000 
 1.9970919E+001  4.4181213E+000 
 1.9985622E+001  4.3455429E+000 
 2.0000326E+001  4.2348022E+000 
 2.0015028E+001  3.9989090E+000 
 2.0029732E+001  3.8688812E+000 
 2.0044436E+001  4.0018921E+000 
 2.0059139E+001  4.3105316E+000 
 2.0073843E+001  4.6300888E+000 
 2.0088547E+001  4.9226227E+000 
 2.0103251E+001  5.2083282E+000 
 2.0117954E+001  5.5126343E+000 
 2.0132656E+001  5.6894455E+000 
 2.0147360E+001  5.6682510E+000 
 2.0162064E+001  5.4462051E+000 
 2.0176767E+001  5.2880707E+000 
 2.0191471E+001  4.9624481E+000 
 2.0206175E+001  4.6079712E+000 
 2.0220879E+001  4.1730194E+000 
 2.0235580E+001  3.7434158E+000 
 2.0250284E+001  3.2811966E+000 
 2.0264988E+001  2.8590546E+000 
 2.0279692E+001  2.6671677E+000 
 2.0294395E+001  2.5368500E+000 
 2.0309099E+001  2.3063583E+000 
 2.0323803E+001  1.9639359E+000 
 2.0338505E+001  1.6381683E+000 
 2.0353209E+001  1.3604965E+000 
 2.0367912E+001  1.0918427E+000 
 2.0382616E+001  9.9549103E-001 
 2.0397320E+001  8.9748383E-001 
 2.0412024E+001  9.0003967E-001 
 2.0426727E+001  9.0378571E-001 
 2.0441431E+001  9.2347717E-001 
 2.0456133E+001  1.1079102E+000 
 2.0470837E+001  1.3508987E+000 
 2.0485540E+001  1.5089951E+000 
 2.0500244E+001  1.7728653E+000 
 2.0514948E+001  2.1866531E+000 
 2.0529652E+001  2.5249176E+000 
 2.0544355E+001  2.7712097E+000 
 2.0559057E+001  3.1103210E+000 
 2.0573761E+001  3.5277786E+000 
 2.0588465E+001  4.0755081E+000 
 2.0603168E+001  4.4353714E+000 
 2.0617872E+001  4.6624756E+000 
 2.0632576E+001  4.5468674E+000 
 2.0647280E+001  4.4848480E+000 
 2.0661983E+001  4.3689880E+000 
 2.0676685E+001  4.2042160E+000 
 2.0691389E+001  3.9602585E+000 
 2.0706093E+001  3.7853851E+000 
 2.0720797E+001  3.7350693E+000 
 2.0735500E+001  3.7617188E+000 
 2.0750204E+001  3.8501740E+000 
 2.0764908E+001  3.7987518E+000 
 2.0779610E+001  4.0050430E+000 
 2.0794313E+001  4.2511597E+000 
 2.0809017E+001  4.3946228E+000 
 2.0823721E+001  4.4984436E+000 
 2.0838425E+001  4.5565643E+000 
 2.0853128E+001  4.6791611E+000 
 2.0867832E+001  4.6849365E+000 
 2.0882534E+001  4.6816254E+000 
 2.0897238E+001  4.6019897E+000 
 2.0911942E+001  4.6768417E+000 
 2.0926645E+001  4.5924530E+000 
 2.0941349E+001  4.6149597E+000 
 2.0956053E+001  4.6416550E+000 
 2.0970757E+001  4.7064056E+000 
 2.0985460E+001  4.7593689E+000 
 2.1000162E+001  4.7712250E+000 
 2.1014866E+001  4.6624756E+000 
 2.1029570E+001  4.6599503E+000 
 2.1044273E+001  4.7313232E+000 
 2.1058977E+001  4.8616943E+000 
 2.1073681E+001  4.9402390E+000 
 2.1088385E+001  5.1259232E+000 
 2.1103086E+001  5.2830276E+000 
 2.1117790E+001  5.4568481E+000 
 2.1132494E+001  5.6057739E+000 
 2.1147198E+001  5.6479111E+000 
 2.1161901E+001  5.7092209E+000 
 2.1176605E+001  5.5595551E+000 
 2.1191309E+001  5.3158340E+000 
 2.1206013E+001  4.9629211E+000 
 2.1220715E+001  4.4416580E+000 
 2.1235418E+001  3.9101868E+000 
 2.1250122E+001  3.2779083E+000 
 2.1264826E+001  2.8452911E+000 
 2.1279530E+001  2.4104843E+000 
 2.1294233E+001  2.1841812E+000 
 2.1308937E+001  1.9331818E+000 
 2.1323639E+001  1.8286743E+000 
 2.1338343E+001  1.7419968E+000 
 2.1353046E+001  1.8110123E+000 
 2.1367750E+001  1.9730377E+000 
 2.1382454E+001  2.1439438E+000 
 2.1397158E+001  2.6154327E+000 
 2.1411861E+001  3.0652237E+000 
 2.1426565E+001  3.6157608E+000 
 2.1441267E+001  4.0779266E+000 
 2.1455971E+001  4.5798721E+000 
 2.1470675E+001  5.2620697E+000 
 2.1485378E+001  5.9006500E+000 
 2.1500082E+001  6.4989548E+000 
 2.1514786E+001  6.9563446E+000 
 2.1529490E+001  7.4387894E+000 
 2.1544191E+001  7.8489075E+000 
 2.1558895E+001  8.3022842E+000 
 2.1573599E+001  8.6331711E+000 
 2.1588303E+001  8.9721298E+000 
 2.1603006E+001  9.2108383E+000 
 2.1617710E+001  9.3794174E+000 
 2.1632414E+001  9.5159149E+000 
 2.1647116E+001  9.5434113E+000 
 2.1661819E+001  9.4994736E+000 
 2.1676523E+001  9.2473831E+000 
 2.1691227E+001  8.9949112E+000 
 2.1705931E+001  8.7892990E+000 
 2.1720634E+001  8.5794373E+000 
 2.1735338E+001  8.4682693E+000 
 2.1750042E+001  8.3690796E+000 
 2.1764744E+001  8.3157272E+000 
 2.1779448E+001  8.1908264E+000 
 2.1794151E+001  7.8588867E+000 
 2.1808855E+001  7.4821091E+000 
 2.1823559E+001  7.1610489E+000 
 2.1838263E+001  6.8990860E+000 
 2.1852966E+001  6.5969009E+000 
 2.1867668E+001  6.3306198E+000 
 2.1882372E+001  6.0127869E+000 
 2.1897076E+001  5.6963730E+000 
 2.1911779E+001  5.3215027E+000 
 2.1926483E+001  4.9368439E+000 
 2.1941187E+001  4.5962067E+000 
 2.1955891E+001  4.3978577E+000 
 2.1970594E+001  4.2989197E+000 
 2.1985296E+001  4.2287369E+000 
 2.2000000E+001 -7.1485130E+001
