# Supplementary material for: Application of singular value decomposition analysis to time-dependent powder diffraction data of an in-situ photodimerization reaction
Source: J Synchrotron Radiat. 2014 Apr 2;21(Pt 3):554–60. doi: 10.1107/S1600577514004366 (PMC4333817; doi:10.1107/S1600577514004366)
Supplement: Supplementary file 1 [file s-21-00554-sup1.zip › 9ma/9mai_02.chi]

 3.9000001E+000  0.0000000E+000 
 3.9146917E+000  4.3770208E+000 
 3.9293833E+000  4.0000000E+000 
 3.9440749E+000  3.3756917E+000 
 3.9587662E+000  3.0000000E+000 
 3.9734578E+000  3.6256378E+000 
 3.9881494E+000  4.0000000E+000 
 4.0028410E+000  4.0000000E+000 
 4.0175323E+000  4.0000000E+000 
 4.0322242E+000  3.3717034E+000 
 4.0469155E+000  3.0000000E+000 
 4.0616074E+000  3.0000000E+000 
 4.0762987E+000  3.0000000E+000 
 4.0909905E+000  3.0000000E+000 
 4.1056819E+000  3.0000000E+000 
 4.1203732E+000  3.0000000E+000 
 4.1350651E+000  3.0000000E+000 
 4.1497564E+000  3.6336141E+000 
 4.1644483E+000  4.0000000E+000 
 4.1791396E+000  4.0000000E+000 
 4.1938314E+000  4.0000000E+000 
 4.2085228E+000  4.6362729E+000 
 4.2232141E+000  6.2738748E+000 
 4.2379060E+000  8.2752047E+000 
 4.2525973E+000  1.0276533E+001 
 4.2672892E+000  1.2277863E+001 
 4.2819805E+000  1.5558385E+001 
 4.2966723E+000  1.8280521E+001 
 4.3113637E+000  2.0281851E+001 
 4.3260555E+000  2.2924770E+001 
 4.3407469E+000  2.7211275E+001 
 4.3554382E+000  3.4143356E+001 
 4.3701301E+000  4.4723011E+001 
 4.3848214E+000  5.9307983E+001 
 4.3995132E+000  7.8543190E+001 
 4.4142046E+000  9.9557144E+001 
 4.4288964E+000  1.2057111E+002 
 4.4435878E+000  1.4158507E+002 
 4.4582791E+000  1.6195145E+002 
 4.4729710E+000  1.7742708E+002 
 4.4876623E+000  1.8459561E+002 
 4.5023541E+000  1.8015390E+002 
 4.5170455E+000  1.6269492E+002 
 4.5317373E+000  1.3482224E+002 
 4.5464287E+000  1.0249850E+002 
 4.5611200E+000  7.3389923E+001 
 4.5758119E+000  5.3553764E+001 
 4.5905032E+000  4.4732227E+001 
 4.6051950E+000  4.5616879E+001 
 4.6198864E+000  5.2893955E+001 
 4.6345782E+000  6.3211033E+001 
 4.6492696E+000  7.4874557E+001 
 4.6639609E+000  8.7539413E+001 
 4.6786528E+000  9.7917885E+001 
 4.6933441E+000  1.0363283E+002 
 4.7080359E+000  1.0368226E+002 
 4.7227273E+000  9.5745094E+001 
 4.7374191E+000  8.2096977E+001 
 4.7521105E+000  6.3782681E+001 
 4.7668018E+000  4.5753979E+001 
 4.7814937E+000  3.0729265E+001 
 4.7961850E+000  2.0034260E+001 
 4.8108768E+000  1.2355327E+001 
 4.8255682E+000  8.0074320E+000 
 4.8402600E+000  6.3351460E+000 
 4.8549514E+000  5.3344812E+000 
 4.8696432E+000  5.0000000E+000 
 4.8843346E+000  5.0000000E+000 
 4.8990259E+000  5.0000000E+000 
 4.9137177E+000  5.0000000E+000 
 4.9284091E+000  4.3311577E+000 
 4.9431009E+000  4.0000000E+000 
 4.9577923E+000  3.3298285E+000 
 4.9724841E+000  3.0000000E+000 
 4.9871755E+000  3.0000000E+000 
 5.0018668E+000  3.0000000E+000 
 5.0165586E+000  3.0000000E+000 
 5.0312500E+000  3.0000000E+000 
 5.0459418E+000  3.0000000E+000 
 5.0606332E+000  3.6748245E+000 
 5.0753250E+000  4.6754889E+000 
 5.0900164E+000  5.6761537E+000 
 5.1047077E+000  7.3536367E+000 
 5.1193995E+000  1.0709932E+001 
 5.1340909E+000  1.6068888E+001 
 5.1487827E+000  2.2751688E+001 
 5.1634741E+000  2.9756340E+001 
 5.1781659E+000  3.6760994E+001 
 5.1928573E+000  4.3765644E+001 
 5.2075486E+000  4.9407356E+001 
 5.2222404E+000  5.3046410E+001 
 5.2369318E+000  5.4682800E+001 
 5.2516236E+000  5.2949604E+001 
 5.2663150E+000  4.7895222E+001 
 5.2810068E+000  4.1206436E+001 
 5.2956982E+000  3.4887245E+001 
 5.3103895E+000  3.0255505E+001 
 5.3250813E+000  2.8313211E+001 
 5.3397727E+000  3.0749813E+001 
 5.3544645E+000  3.6128708E+001 
 5.3691559E+000  4.4199043E+001 
 5.3838477E+000  5.3894474E+001 
 5.3985391E+000  6.4591232E+001 
 5.4132304E+000  7.5598541E+001 
 5.4279222E+000  8.7297295E+001 
 5.4426136E+000  9.7228958E+001 
 5.4573054E+000  1.0277108E+002 
 5.4719968E+000  1.0469344E+002 
 5.4866886E+000  1.0291770E+002 
 5.5013800E+000  1.0130524E+002 
 5.5160713E+000  1.0795429E+002 
 5.5307631E+000  1.3049065E+002 
 5.5454545E+000  1.7523146E+002 
 5.5601463E+000  2.3075314E+002 
 5.5748377E+000  2.8360251E+002 
 5.5895295E+000  3.3044388E+002 
 5.6042209E+000  3.6847961E+002 
 5.6189127E+000  3.8880115E+002 
 5.6336040E+000  3.8669327E+002 
 5.6482954E+000  3.6295764E+002 
 5.6629872E+000  3.2381070E+002 
 5.6776786E+000  2.7305197E+002 
 5.6923704E+000  2.1268544E+002 
 5.7070618E+000  1.5034763E+002 
 5.7217536E+000  9.8172714E+001 
 5.7364450E+000  6.2838005E+001 
 5.7511363E+000  4.1290840E+001 
 5.7658281E+000  2.8932709E+001 
 5.7805195E+000  2.1048243E+001 
 5.7952113E+000  1.6875824E+001 
 5.8099027E+000  1.4582554E+001 
 5.8245945E+000  1.3290612E+001 
 5.8392859E+000  1.3000000E+001 
 5.8539772E+000  1.3710717E+001 
 5.8686690E+000  1.4711382E+001 
 5.8833604E+000  1.6424093E+001 
 5.8980522E+000  1.8425423E+001 
 5.9127436E+000  1.9713375E+001 
 5.9274354E+000  2.1428082E+001 
 5.9421268E+000  2.2714705E+001 
 5.9568181E+000  2.3000000E+001 
 5.9715099E+000  2.3716034E+001 
 5.9862013E+000  2.4000000E+001 
 6.0008931E+000  2.3282637E+001 
 6.0155845E+000  2.2281971E+001 
 6.0302763E+000  2.1281307E+001 
 6.0449677E+000  1.9561283E+001 
 6.0596590E+000  1.7559954E+001 
 6.0743508E+000  1.5558625E+001 
 6.0890422E+000  1.2835943E+001 
 6.1037340E+000  1.0555966E+001 
 6.1184254E+000  8.5546370E+000 
 6.1331172E+000  7.2766538E+000 
 6.1478086E+000  5.5519781E+000 
 6.1625004E+000  4.2753243E+000 
 6.1771917E+000  3.2746596E+000 
 6.1918831E+000  2.2739949E+000 
 6.2065749E+000  2.0000000E+000 
 6.2212663E+000  2.0000000E+000 
 6.2359581E+000  2.0000000E+000 
 6.2506495E+000  2.0000000E+000 
 6.2653413E+000  2.0000000E+000 
 6.2800326E+000  2.0000000E+000 
 6.2947240E+000  2.0000000E+000 
 6.3094158E+000  2.0000000E+000 
 6.3241072E+000  2.0000000E+000 
 6.3387990E+000  2.7326519E+000 
 6.3534904E+000  3.0000000E+000 
 6.3681822E+000  3.0000000E+000 
 6.3828735E+000  3.7346458E+000 
 6.3975649E+000  4.0000000E+000 
 6.4122567E+000  4.7359753E+000 
 6.4269481E+000  5.0000000E+000 
 6.4416399E+000  5.7373047E+000 
 6.4563313E+000  6.0000000E+000 
 6.4710231E+000  6.0000000E+000 
 6.4857144E+000  7.4785972E+000 
 6.5004058E+000  8.7399635E+000 
 6.5150976E+000  1.1221884E+001 
 6.5297890E+000  1.4965171E+001 
 6.5444808E+000  2.1193703E+001 
 6.5591722E+000  2.8940977E+001 
 6.5738640E+000  3.7689583E+001 
 6.5885553E+000  4.6695564E+001 
 6.6032467E+000  5.4212315E+001 
 6.6179385E+000  5.9726406E+001 
 6.6326299E+000  6.3983784E+001 
 6.6473217E+000  6.5746613E+001 
 6.6620131E+000  6.6000000E+001 
 6.6767049E+000  6.6747940E+001 
 6.6913962E+000  6.7748604E+001 
 6.7060876E+000  7.3244881E+001 
 6.7207794E+000  8.7748871E+001 
 6.7354708E+000  1.1526855E+002 
 6.7501626E+000  1.5530431E+002 
 6.7648540E+000  1.9908482E+002 
 6.7795458E+000  2.4160889E+002 
 6.7942371E+000  2.7309119E+002 
 6.8089285E+000  2.8678531E+002 
 6.8236203E+000  2.8900000E+002 
 6.8383117E+000  2.8144748E+002 
 6.8530035E+000  2.6161392E+002 
 6.8676949E+000  2.2951968E+002 
 6.8823867E+000  1.8389499E+002 
 6.8970780E+000  1.3410451E+002 
 6.9117699E+000  9.0139870E+001 
 6.9264612E+000  5.6463585E+001 
 6.9411526E+000  3.6081635E+001 
 6.9558444E+000  2.3633745E+001 
 6.9705358E+000  1.7193834E+001 
 6.9852276E+000  1.3714306E+001 
 6.9999189E+000  1.1474874E+001 
 7.0146108E+000  9.4735451E+000 
 7.0293021E+000  8.2361078E+000 
 7.0439935E+000  8.0000000E+000 
 7.0586853E+000  6.4695573E+000 
 7.0733767E+000  5.2341142E+000 
 7.0880685E+000  5.0000000E+000 
 7.1027598E+000  4.2327847E+000 
 7.1174517E+000  3.2321198E+000 
 7.1321430E+000  3.0000000E+000 
 7.1468344E+000  3.7692094E+000 
 7.1615262E+000  3.2301259E+000 
 7.1762176E+000  3.0000000E+000 
 7.1909094E+000  3.7712035E+000 
 7.2056007E+000  4.0000000E+000 
 7.2202926E+000  4.7725329E+000 
 7.2349839E+000  6.5463953E+000 
 7.2496753E+000  7.7738624E+000 
 7.2643671E+000  1.0323581E+001 
 7.2790585E+000  1.3325575E+001 
 7.2937503E+000  1.4775856E+001 
 7.3084416E+000  1.8106085E+001 
 7.3231335E+000  2.1331556E+001 
 7.3378248E+000  2.2777851E+001 
 7.3525162E+000  2.4557030E+001 
 7.3672080E+000  2.5000000E+001 
 7.3818994E+000  2.3440311E+001 
 7.3965912E+000  2.2219490E+001 
 7.4112825E+000  2.1218826E+001 
 7.4259744E+000  2.0218161E+001 
 7.4406657E+000  1.9217497E+001 
 7.4553576E+000  1.9000000E+001 
 7.4700489E+000  1.9783833E+001 
 7.4847403E+000  1.9215504E+001 
 7.4994321E+000  1.9000000E+001 
 7.5141234E+000  1.9000000E+001 
 7.5288153E+000  1.7427017E+001 
 7.5435066E+000  1.6212845E+001 
 7.5581985E+000  1.4424358E+001 
 7.5728898E+000  1.1634544E+001 
 7.5875812E+000  1.0210850E+001 
 7.6022730E+000  7.6305561E+000 
 7.6169643E+000  4.6285620E+000 
 7.6316562E+000  3.2088561E+000 
 7.6463475E+000  2.2081914E+000 
 7.6610394E+000  2.0000000E+000 
 7.6757307E+000  1.2068620E+000 
 7.6904221E+000  2.0619725E-001 
 7.7051139E+000  7.9446745E-001 
 7.7198052E+000  1.0000000E+000 
 7.7344971E+000  2.0420320E-001 
 7.7491884E+000  7.9646146E-001 
 7.7638803E+000  2.0287384E-001 
 7.7785716E+000  0.0000000E+000 
 7.7932630E+000  7.9845554E-001 
 7.8079548E+000  1.0000000E+000 
 7.8226461E+000  1.7997849E+000 
 7.8373380E+000  2.0000000E+000 
 7.8520293E+000  2.8011143E+000 
 7.8667212E+000  3.0000000E+000 
 7.8814125E+000  3.8024437E+000 
 7.8961039E+000  4.0000000E+000 
 7.9107957E+000  4.0000000E+000 
 7.9254870E+000  3.1955624E+000 
 7.9401789E+000  3.8051023E+000 
 7.9548702E+000  3.1942329E+000 
 7.9695621E+000  3.0000000E+000 
 7.9842534E+000  2.1929035E+000 
 7.9989448E+000  2.0000000E+000 
 8.0136366E+000  1.1915742E+000 
 8.0283279E+000  1.8090905E+000 
 8.0430193E+000  1.1902448E+000 
 8.0577116E+000  1.8104198E+000 
 8.0724030E+000  2.0000000E+000 
 8.0870943E+000  2.8117492E+000 
 8.1017857E+000  3.8124139E+000 
 8.1164770E+000  4.8130784E+000 
 8.1311693E+000  6.6274867E+000 
 8.1458607E+000  7.8144078E+000 
 8.1605520E+000  1.2075363E+001 
 8.1752434E+000  1.7894424E+001 
 8.1899357E+000  2.7164021E+001 
 8.2046270E+000  3.7170666E+001 
 8.2193184E+000  4.7177315E+001 
 8.2340097E+000  5.6365566E+001 
 8.2487011E+000  6.2914364E+001 
 8.2633934E+000  6.6459175E+001 
 8.2780848E+000  6.7000000E+001 
 8.2927761E+000  6.5357887E+001 
 8.3074675E+000  6.0069683E+001 
 8.3221588E+000  5.1598541E+001 
 8.3368511E+000  4.1769512E+001 
 8.3515425E+000  3.0939152E+001 
 8.3662338E+000  2.2404974E+001 
 8.3809252E+000  1.6049744E+001 
 8.3956175E+000  1.2522878E+001 
 8.4103088E+000  9.5208836E+000 
 8.4250002E+000  9.0000000E+000 
 8.4396915E+000  9.0000000E+000 
 8.4543829E+000  9.0000000E+000 
 8.4690752E+000  9.0000000E+000 
 8.4837666E+000  9.0000000E+000 
 8.4984579E+000  9.0000000E+000 
 8.5131493E+000  8.1689749E+000 
 8.5278416E+000  8.8316898E+000 
 8.5425329E+000  8.1676455E+000 
 8.5572243E+000  8.8330193E+000 
 8.5719156E+000  9.0000000E+000 
 8.5866070E+000  9.8343487E+000 
 8.6012993E+000  1.0000000E+001 
 8.6159906E+000  1.0000000E+001 
 8.6306820E+000  1.0000000E+001 
 8.6453733E+000  1.0000000E+001 
 8.6600647E+000  1.0000000E+001 
 8.6747570E+000  1.0838337E+001 
 8.6894484E+000  1.1000000E+001 
 8.7041397E+000  1.1000000E+001 
 8.7188311E+000  1.0159670E+001 
 8.7335234E+000  1.0000000E+001 
 8.7482147E+000  1.0841660E+001 
 8.7629061E+000  1.1000000E+001 
 8.7775974E+000  1.2685979E+001 
 8.7922888E+000  1.4687308E+001 
 8.8069811E+000  1.6688637E+001 
 8.8216724E+000  1.9534950E+001 
 8.8363638E+000  2.2536943E+001 
 8.8510551E+000  2.6385250E+001 
 8.8657465E+000  3.0387909E+001 
 8.8804388E+000  3.4390568E+001 
 8.8951302E+000  3.8393227E+001 
 8.9098215E+000  4.0697945E+001 
 8.9245129E+000  4.1000000E+001 
 8.9392052E+000  4.0149700E+001 
 8.9538965E+000  3.6596138E+001 
 8.9685879E+000  3.2593479E+001 
 8.9832792E+000  2.7738525E+001 
 8.9979706E+000  2.3588161E+001 
 9.0126629E+000  1.8731878E+001 
 9.0273542E+000  1.4582844E+001 
 9.0420456E+000  1.1435139E+001 
 9.0567369E+000  9.2887630E+000 
 9.0714283E+000  7.2874341E+000 
 9.0861206E+000  5.2861047E+000 
 9.1008120E+000  4.1423879E+000 
 9.1155033E+000  4.0000000E+000 
 9.1301947E+000  4.0000000E+000 
 9.1448870E+000  4.0000000E+000 
 9.1595783E+000  4.8602710E+000 
 9.1742697E+000  6.7218714E+000 
 9.1889610E+000  8.7232008E+000 
 9.2036524E+000  1.0724530E+001 
 9.2183447E+000  1.2725860E+001 
 9.2330360E+000  1.3863594E+001 
 9.2477274E+000  1.5728518E+001 
 9.2624187E+000  1.6864923E+001 
 9.2771111E+000  1.7000000E+001 
 9.2918024E+000  1.6133747E+001 
 9.3064938E+000  1.5133082E+001 
 9.3211851E+000  1.4132418E+001 
 9.3358765E+000  1.4000000E+001 
 9.3505688E+000  1.4868912E+001 
 9.3652601E+000  1.5000000E+001 
 9.3799515E+000  1.7610723E+001 
 9.3946428E+000  2.0612719E+001 
 9.4093342E+000  2.6229424E+001 
 9.4240265E+000  3.3977882E+001 
 9.4387178E+000  4.2856102E+001 
 9.4534092E+000  5.0988518E+001 
 9.4681005E+000  5.8119606E+001 
 9.4827929E+000  6.3374470E+001 
 9.4974842E+000  6.3124443E+001 
 9.5121756E+000  5.9495106E+001 
 9.5268669E+000  5.2861782E+001 
 9.5415583E+000  4.3224472E+001 
 9.5562506E+000  3.2339607E+001 
 9.5709419E+000  2.2211178E+001 
 9.5856333E+000  1.3084078E+001 
 9.6003246E+000  8.4791536E+000 
 9.6150160E+000  6.2382474E+000 
 9.6297083E+000  5.1184592E+000 
 9.6443996E+000  5.0000000E+000 
 9.6590910E+000  4.1171298E+000 
 9.6737823E+000  4.0000000E+000 
 9.6884747E+000  4.0000000E+000 
 9.7031660E+000  4.0000000E+000 
 9.7178574E+000  4.0000000E+000 
 9.7325487E+000  4.0000000E+000 
 9.7472401E+000  4.8868585E+000 
 9.7619324E+000  6.7750463E+000 
 9.7766237E+000  1.0552752E+001 
 9.7913151E+000  1.4555410E+001 
 9.8060064E+000  1.9447586E+001 
 9.8206987E+000  2.4450909E+001 
 9.8353901E+000  2.8563387E+001 
 9.8500814E+000  3.1674534E+001 
 9.8647728E+000  3.3784351E+001 
 9.8794641E+000  3.4000000E+001 
 9.8941565E+000  3.2212990E+001 
 9.9088478E+000  3.0211660E+001 
 9.9235392E+000  2.6420662E+001 
 9.9382305E+000  2.3313501E+001 
 9.9529219E+000  1.9415344E+001 
 9.9676142E+000  1.6309513E+001 
 9.9823055E+000  1.4205013E+001 
 9.9969969E+000  1.4000000E+001 
 1.0011688E+001  1.4000000E+001 
 1.0026381E+001  1.4899487E+001 
 1.0041072E+001  1.6800304E+001 
 1.0055763E+001  1.8801634E+001 
 1.0070455E+001  2.0802963E+001 
 1.0085146E+001  2.2804293E+001 
 1.0099838E+001  2.5708433E+001 
 1.0114530E+001  3.0517378E+001 
 1.0129221E+001  4.0945541E+001 
 1.0143912E+001  6.1000904E+001 
 1.0158604E+001  9.8313316E+001 
 1.0173296E+001  1.5002512E+002 
 1.0187987E+001  2.1484872E+002 
 1.0202679E+001  2.7635529E+002 
 1.0217370E+001  3.3013080E+002 
 1.0232062E+001  3.7044293E+002 
 1.0246754E+001  3.9673645E+002 
 1.0261445E+001  4.0719110E+002 
 1.0276136E+001  3.9342740E+002 
 1.0290828E+001  3.5645337E+002 
 1.0305520E+001  3.0100937E+002 
 1.0320211E+001  2.3393088E+002 
 1.0334903E+001  1.7136636E+002 
 1.0349594E+001  1.1938036E+002 
 1.0364286E+001  8.5727196E+001 
 1.0378978E+001  6.6522079E+001 
 1.0393669E+001  5.7671165E+001 
 1.0408360E+001  5.3332924E+001 
 1.0423052E+001  5.1165131E+001 
 1.0437744E+001  4.9163803E+001 
 1.0452435E+001  4.6243710E+001 
 1.0467127E+001  4.3241714E+001 
 1.0481818E+001  3.8399536E+001 
 1.0496510E+001  3.2475456E+001 
 1.0511202E+001  2.5550047E+001 
 1.0525893E+001  1.8545393E+001 
 1.0540585E+001  1.2463491E+001 
 1.0555276E+001  8.3063354E+000 
 1.0569968E+001  7.0759192E+000 
 1.0584660E+001  7.0000000E+000 
 1.0599351E+001  8.8508205E+000 
 1.0614042E+001  1.1778224E+001 
 1.0628734E+001  1.6633698E+001 
 1.0643426E+001  2.3491829E+001 
 1.0658117E+001  3.3280689E+001 
 1.0672809E+001  4.5144802E+001 
 1.0687500E+001  5.9011574E+001 
 1.0702191E+001  7.7671196E+001 
 1.0716884E+001  9.9476006E+001 
 1.0731575E+001  1.2614759E+002 
 1.0746266E+001  1.5875787E+002 
 1.0760958E+001  1.9644342E+002 
 1.0775650E+001  2.3166852E+002 
 1.0790341E+001  2.6388962E+002 
 1.0805033E+001  2.8282489E+002 
 1.0819724E+001  2.9054767E+002 
 1.0834415E+001  2.7976746E+002 
 1.0849108E+001  2.5277213E+002 
 1.0863799E+001  2.1444240E+002 
 1.0878490E+001  1.6791217E+002 
 1.0893182E+001  1.2181963E+002 
 1.0907873E+001  8.3304001E+001 
 1.0922565E+001  5.5619106E+001 
 1.0937257E+001  3.7067440E+001 
 1.0951948E+001  2.6586374E+001 
 1.0966640E+001  2.0347837E+001 
 1.0981332E+001  1.9057308E+001 
 1.0996023E+001  1.9000000E+001 
 1.1010715E+001  2.1832064E+001 
 1.1025406E+001  2.5778744E+001 
 1.1040097E+001  3.2617455E+001 
 1.1054790E+001  4.1514137E+001 
 1.1069481E+001  5.1466801E+001 
 1.1084172E+001  6.0526100E+001 
 1.1098864E+001  6.6688057E+001 
 1.1113556E+001  6.9846024E+001 
 1.1128247E+001  6.9050659E+001 
 1.1142939E+001  6.6149986E+001 
 1.1157630E+001  6.0295990E+001 
 1.1172321E+001  5.3340672E+001 
 1.1187014E+001  4.5384022E+001 
 1.1201705E+001  3.9284027E+001 
 1.1216396E+001  3.3280041E+001 
 1.1231088E+001  3.0138025E+001 
 1.1245779E+001  2.7136032E+001 
 1.1260471E+001  2.6044680E+001 
 1.1275163E+001  2.6000000E+001 
 1.1289854E+001  2.6956650E+001 
 1.1304545E+001  2.9871944E+001 
 1.1319238E+001  3.1915958E+001 
 1.1333929E+001  3.4875935E+001 
 1.1348620E+001  3.6918617E+001 
 1.1363312E+001  3.8919949E+001 
 1.1378003E+001  3.9960640E+001 
 1.1392695E+001  3.9038696E+001 
 1.1407387E+001  3.7076065E+001 
 1.1422078E+001  3.3149471E+001 
 1.1436769E+001  2.8183516E+001 
 1.1451461E+001  2.3180191E+001 
 1.1466153E+001  1.9141495E+001 
 1.1480844E+001  1.5138836E+001 
 1.1495536E+001  1.2102133E+001 
 1.1510227E+001  1.0066759E+001 
 1.1524920E+001  9.0327148E+000 
 1.1539611E+001  7.0641003E+000 
 1.1554302E+001  7.0000000E+000 
 1.1568994E+001  6.0307207E+000 
 1.1583685E+001  6.9699440E+000 
 1.1598377E+001  7.0000000E+000 
 1.1613069E+001  7.0000000E+000 
 1.1627760E+001  7.9719381E+000 
 1.1642451E+001  9.9452057E+000 
 1.1657143E+001  1.1946534E+001 
 1.1671835E+001  1.3947864E+001 
 1.1686526E+001  1.4000000E+001 
 1.1701218E+001  1.4975262E+001 
 1.1715909E+001  1.5000000E+001 
 1.1730601E+001  1.5000000E+001 
 1.1745293E+001  1.5977256E+001 
 1.1759984E+001  1.7955841E+001 
 1.1774675E+001  2.2892923E+001 
 1.1789367E+001  3.0833996E+001 
 1.1804059E+001  4.3738884E+001 
 1.1818750E+001  6.0669842E+001 
 1.1833442E+001  7.8662384E+001 
 1.1848133E+001  9.6674347E+001 
 1.1862825E+001  1.1370374E+002 
 1.1877517E+001  1.2678209E+002 
 1.1892208E+001  1.3290341E+002 
 1.1906899E+001  1.3300000E+002 
 1.1921591E+001  1.2511815E+002 
 1.1936283E+001  1.1021156E+002 
 1.1950974E+001  9.1255341E+001 
 1.1965666E+001  7.3229935E+001 
 1.1980357E+001  5.7193756E+001 
 1.1995049E+001  4.5137341E+001 
 1.2009741E+001  3.6097023E+001 
 1.2024432E+001  3.0060694E+001 
 1.2039124E+001  2.5047255E+001 
 1.2053815E+001  2.1035145E+001 
 1.2068507E+001  1.7032486E+001 
 1.2083199E+001  1.4022370E+001 
 1.2097890E+001  1.1020376E+001 
 1.2112581E+001  9.0122547E+000 
 1.2127273E+001  7.0109258E+000 
 1.2141965E+001  6.0047979E+000 
 1.2156656E+001  5.0041332E+000 
 1.2171348E+001  4.0034690E+000 
 1.2186039E+001  4.0000000E+000 
 1.2200730E+001  4.9978604E+000 
 1.2215423E+001  5.9985251E+000 
 1.2230114E+001  6.9991899E+000 
 1.2244805E+001  7.9998546E+000 
 1.2259497E+001  1.0001039E+001 
 1.2274189E+001  1.2002368E+001 
 1.2288880E+001  1.4001849E+001 
 1.2303572E+001  1.5002513E+001 
 1.2318263E+001  1.6003178E+001 
 1.2332954E+001  1.7003843E+001 
 1.2347647E+001  1.8004507E+001 
 1.2362338E+001  1.9015516E+001 
 1.2377029E+001  2.2035021E+001 
 1.2391721E+001  2.8065016E+001 
 1.2406413E+001  3.8121826E+001 
 1.2421104E+001  5.5187939E+001 
 1.2435796E+001  7.9246368E+001 
 1.2450487E+001  1.0828397E+002 
 1.2465178E+001  1.3925545E+002 
 1.2479871E+001  1.6515735E+002 
 1.2494562E+001  1.8005577E+002 
 1.2509254E+001  1.8492909E+002 
 1.2523945E+001  1.7883771E+002 
 1.2538636E+001  1.6572389E+002 
 1.2553329E+001  1.4464087E+002 
 1.2568020E+001  1.1859463E+002 
 1.2582711E+001  9.0621437E+001 
 1.2597403E+001  6.5699669E+001 
 1.2612095E+001  4.6785866E+001 
 1.2626786E+001  3.3862907E+001 
 1.2641478E+001  2.5928795E+001 
 1.2656169E+001  2.1944603E+001 
 1.2670860E+001  1.8980869E+001 
 1.2685553E+001  1.7980206E+001 
 1.2700244E+001  1.7000000E+001 
 1.2714935E+001  1.7000000E+001 
 1.2729627E+001  1.7021790E+001 
 1.2744318E+001  1.8044909E+001 
 1.2759010E+001  2.0046238E+001 
 1.2773702E+001  2.2071350E+001 
 1.2788393E+001  2.5073343E+001 
 1.2803084E+001  2.8025112E+001 
 1.2817777E+001  2.9000000E+001 
 1.2832468E+001  2.9000000E+001 
 1.2847159E+001  2.8972893E+001 
 1.2861851E+001  2.7972229E+001 
 1.2876542E+001  2.6943129E+001 
 1.2891234E+001  2.4912699E+001 
 1.2905926E+001  2.1940470E+001 
 1.2920617E+001  1.9908710E+001 
 1.2935308E+001  1.6937811E+001 
 1.2950001E+001  1.4936481E+001 
 1.2964692E+001  1.2935152E+001 
 1.2979383E+001  1.0966911E+001 
 1.2994075E+001  9.9662466E+000 
 1.3008766E+001  8.9655819E+000 
 1.3023458E+001  8.0000000E+000 
 1.3038150E+001  8.0357475E+000 
 1.3052841E+001  9.0000000E+000 
 1.3067533E+001  9.0741539E+000 
 1.3082224E+001  1.1113225E+001 
 1.3096916E+001  1.4076813E+001 
 1.3111608E+001  1.6117212E+001 
 1.3126299E+001  1.9039736E+001 
 1.3140990E+001  2.0040400E+001 
 1.3155683E+001  2.1041065E+001 
 1.3170374E+001  2.2000000E+001 
 1.3185065E+001  2.1957605E+001 
 1.3199757E+001  2.0956942E+001 
 1.3214448E+001  1.9868828E+001 
 1.3229140E+001  1.6866835E+001 
 1.3243832E+001  1.3909894E+001 
 1.3258523E+001  1.1862846E+001 
 1.3273214E+001  8.9536171E+000 
 1.3287906E+001  7.9529529E+000 
 1.3302598E+001  6.9522882E+000 
 1.3317289E+001  6.0483766E+000 
 1.3331981E+001  7.0000000E+000 
 1.3346672E+001  7.0497060E+000 
 1.3361364E+001  8.0000000E+000 
 1.3376056E+001  8.0510349E+000 
 1.3390747E+001  9.0516996E+000 
 1.3405438E+001  1.0000000E+001 
 1.3420130E+001  1.0000000E+001 
 1.3434822E+001  1.0000000E+001 
 1.3449513E+001  9.9456415E+000 
 1.3464205E+001  8.9449768E+000 
 1.3478896E+001  7.9443121E+000 
 1.3493587E+001  7.0000000E+000 
 1.3508280E+001  6.9429827E+000 
 1.3522971E+001  6.0000000E+000 
 1.3537663E+001  5.9416533E+000 
 1.3552354E+001  5.0000000E+000 
 1.3567046E+001  5.0000000E+000 
 1.3581738E+001  5.0000000E+000 
 1.3596429E+001  5.0000000E+000 
 1.3611120E+001  5.0000000E+000 
 1.3625812E+001  5.0000000E+000 
 1.3640504E+001  5.0000000E+000 
 1.3655195E+001  5.0000000E+000 
 1.3669887E+001  5.0000000E+000 
 1.3684578E+001  5.0000000E+000 
 1.3699270E+001  5.0000000E+000 
 1.3713962E+001  5.0663228E+000 
 1.3728653E+001  6.0000000E+000 
 1.3743344E+001  5.9323478E+000 
 1.3758036E+001  5.0000000E+000 
 1.3772728E+001  5.0689816E+000 
 1.3787419E+001  5.9303536E+000 
 1.3802111E+001  5.0000000E+000 
 1.3816802E+001  5.0000000E+000 
 1.3831493E+001  5.0000000E+000 
 1.3846186E+001  5.0723052E+000 
 1.3860877E+001  6.0000000E+000 
 1.3875568E+001  6.0000000E+000 
 1.3890260E+001  6.0000000E+000 
 1.3904952E+001  6.0000000E+000 
 1.3919643E+001  6.0756288E+000 
 1.3934335E+001  7.0762935E+000 
 1.3949026E+001  8.0769577E+000 
 1.3963717E+001  9.1552448E+000 
 1.3978410E+001  1.1078287E+001 
 1.3993101E+001  1.2078952E+001 
 1.4007792E+001  1.3079617E+001 
 1.4022484E+001  1.4080281E+001 
 1.4037175E+001  1.5000000E+001 
 1.4051867E+001  1.4918389E+001 
 1.4066559E+001  1.4000000E+001 
 1.4081250E+001  1.3917060E+001 
 1.4095942E+001  1.2832790E+001 
 1.4110634E+001  1.0915730E+001 
 1.4125325E+001  9.9150658E+000 
 1.4140017E+001  8.9144011E+000 
 1.4154708E+001  8.0000000E+000 
 1.4169399E+001  8.0000000E+000 
 1.4184092E+001  8.0000000E+000 
 1.4198783E+001  8.0000000E+000 
 1.4213474E+001  7.9110780E+000 
 1.4228166E+001  7.0895867E+000 
 1.4242857E+001  8.0000000E+000 
 1.4257549E+001  8.0000000E+000 
 1.4272241E+001  8.0000000E+000 
 1.4286932E+001  8.0000000E+000 
 1.4301623E+001  8.0929108E+000 
 1.4316316E+001  9.0935755E+000 
 1.4331007E+001  1.0188479E+001 
 1.4345698E+001  1.2189809E+001 
 1.4360390E+001  1.4191138E+001 
 1.4375081E+001  1.6096233E+001 
 1.4389773E+001  1.7096899E+001 
 1.4404465E+001  1.8000000E+001 
 1.4419156E+001  1.8000000E+001 
 1.4433847E+001  1.7901108E+001 
 1.4448540E+001  1.6800886E+001 
 1.4463231E+001  1.4799557E+001 
 1.4477922E+001  1.2798227E+001 
 1.4492614E+001  1.0796898E+001 
 1.4507305E+001  8.7955685E+000 
 1.4521997E+001  6.8971195E+000 
 1.4536689E+001  5.8964548E+000 
 1.4551380E+001  5.0000000E+000 
 1.4566072E+001  4.8951254E+000 
 1.4580763E+001  4.0000000E+000 
 1.4595455E+001  4.0000000E+000 
 1.4610147E+001  4.0000000E+000 
 1.4624838E+001  4.1075335E+000 
 1.4639529E+001  5.0000000E+000 
 1.4654222E+001  5.1088629E+000 
 1.4668913E+001  6.0000000E+000 
 1.4683604E+001  6.0000000E+000 
 1.4698296E+001  6.0000000E+000 
 1.4712987E+001  6.0000000E+000 
 1.4727679E+001  6.0000000E+000 
 1.4742371E+001  6.0000000E+000 
 1.4757062E+001  6.0000000E+000 
 1.4771753E+001  6.1141801E+000 
 1.4786445E+001  7.0000000E+000 
 1.4801137E+001  7.1155095E+000 
 1.4815828E+001  8.1161747E+000 
 1.4830520E+001  9.2336779E+000 
 1.4845211E+001  1.1235007E+001 
 1.4859903E+001  1.3354505E+001 
 1.4874595E+001  1.6475332E+001 
 1.4889286E+001  2.0597488E+001 
 1.4903977E+001  2.5600811E+001 
 1.4918669E+001  3.0483309E+001 
 1.4933361E+001  3.4485966E+001 
 1.4948052E+001  3.8366470E+001 
 1.4962744E+001  4.1245644E+001 
 1.4977435E+001  4.3000000E+001 
 1.4992127E+001  4.3124149E+001 
 1.5006819E+001  4.4000000E+001 
 1.5021510E+001  4.3874519E+001 
 1.5036201E+001  4.2621567E+001 
 1.5050893E+001  3.9492764E+001 
 1.5065585E+001  3.5617577E+001 
 1.5080276E+001  3.2487446E+001 
 1.5094968E+001  2.8613590E+001 
 1.5109659E+001  2.5611597E+001 
 1.5124351E+001  2.2609602E+001 
 1.5139043E+001  1.9607609E+001 
 1.5153734E+001  1.6737076E+001 
 1.5168426E+001  1.4735746E+001 
 1.5183117E+001  1.2867208E+001 
 1.5197809E+001  1.2000000E+001 
 1.5212501E+001  1.2000000E+001 
 1.5227192E+001  1.2134786E+001 
 1.5241883E+001  1.3000000E+001 
 1.5256575E+001  1.2863885E+001 
 1.5271267E+001  1.1726441E+001 
 1.5285958E+001  9.8625555E+000 
 1.5300650E+001  8.8618908E+000 
 1.5315341E+001  7.8612266E+000 
 1.5330032E+001  6.8605618E+000 
 1.5344725E+001  5.8598971E+000 
 1.5359416E+001  5.0000000E+000 
 1.5374107E+001  5.0000000E+000 
 1.5388799E+001  5.0000000E+000 
 1.5403491E+001  5.0000000E+000 
 1.5418182E+001  5.1434264E+000 
 1.5432874E+001  6.1440911E+000 
 1.5447565E+001  7.0000000E+000 
 1.5462256E+001  7.1454206E+000 
 1.5476949E+001  8.0000000E+000 
 1.5491640E+001  8.0000000E+000 
 1.5506331E+001  7.8525858E+000 
 1.5521023E+001  6.8519211E+000 
 1.5535715E+001  6.0000000E+000 
 1.5550406E+001  6.0000000E+000 
 1.5565098E+001  5.8499269E+000 
 1.5579789E+001  5.0000000E+000 
 1.5594481E+001  5.0000000E+000 
 1.5609173E+001  5.0000000E+000 
 1.5623864E+001  5.1527319E+000 
 1.5638556E+001  6.1533966E+000 
 1.5653247E+001  7.0000000E+000 
 1.5667938E+001  7.3094521E+000 
 1.5682631E+001  9.0000000E+000 
 1.5697322E+001  9.1560555E+000 
 1.5712013E+001  1.0156720E+001 
 1.5726705E+001  1.1000000E+001 
 1.5741397E+001  1.1158050E+001 
 1.5756088E+001  1.2158714E+001 
 1.5770780E+001  1.3159379E+001 
 1.5785471E+001  1.4000000E+001 
 1.5800162E+001  1.4000000E+001 
 1.5814855E+001  1.4000000E+001 
 1.5829546E+001  1.3837962E+001 
 1.5844237E+001  1.2837297E+001 
 1.5858929E+001  1.1836633E+001 
 1.5873620E+001  1.0835969E+001 
 1.5888312E+001  9.8353043E+000 
 1.5903004E+001  8.8346395E+000 
 1.5917695E+001  7.8339744E+000 
 1.5932386E+001  7.0000000E+000 
 1.5947079E+001  6.8326449E+000 
 1.5961770E+001  5.8319802E+000 
 1.5976461E+001  5.0000000E+000 
 1.5991153E+001  4.8306508E+000 
 1.6005844E+001  4.0000000E+000 
 1.6020536E+001  4.0000000E+000 
 1.6035227E+001  3.8286569E+000 
 1.6049919E+001  3.1720078E+000 
 1.6064611E+001  4.0000000E+000 
 1.6079302E+001  4.0000000E+000 
 1.6093994E+001  4.1740017E+000 
 1.6108685E+001  5.0000000E+000 
 1.6123377E+001  5.1753311E+000 
 1.6138069E+001  6.3519917E+000 
 1.6152760E+001  8.3533211E+000 
 1.6167452E+001  1.0177325E+001 
 1.6182144E+001  1.1355980E+001 
 1.6196835E+001  1.3178655E+001 
 1.6211527E+001  1.4179319E+001 
 1.6226217E+001  1.5000000E+001 
 1.6240910E+001  1.5000000E+001 
 1.6255602E+001  1.4818686E+001 
 1.6270292E+001  1.4000000E+001 
 1.6284985E+001  1.3634715E+001 
 1.6299675E+001  1.1633386E+001 
 1.6314367E+001  9.8160276E+000 
 1.6329060E+001  8.6307268E+000 
 1.6343750E+001  6.8146987E+000 
 1.6358442E+001  5.8140340E+000 
 1.6373133E+001  5.0000000E+000 
 1.6387825E+001  4.8127046E+000 
 1.6402517E+001  4.0000000E+000 
 1.6417208E+001  4.0000000E+000 
 1.6431900E+001  4.0000000E+000 
 1.6446590E+001  4.0000000E+000 
 1.6461283E+001  4.0000000E+000 
 1.6475975E+001  4.1912837E+000 
 1.6490665E+001  5.0000000E+000 
 1.6505358E+001  5.1926131E+000 
 1.6520048E+001  6.1932774E+000 
 1.6534740E+001  7.3878846E+000 
 1.6549433E+001  9.1946068E+000 
 1.6564123E+001  1.0390543E+001 
 1.6578815E+001  1.2195936E+001 
 1.6593508E+001  1.3196601E+001 
 1.6608198E+001  1.4197266E+001 
 1.6622890E+001  1.5197930E+001 
 1.6637581E+001  1.5801405E+001 
 1.6652273E+001  1.4800740E+001 
 1.6666965E+001  1.3800076E+001 
 1.6681656E+001  1.2598822E+001 
 1.6696348E+001  1.0798746E+001 
 1.6711039E+001  9.5961628E+000 
 1.6725731E+001  7.7974167E+000 
 1.6740423E+001  6.7967520E+000 
 1.6755114E+001  5.7960873E+000 
 1.6769806E+001  5.0000000E+000 
 1.6784496E+001  5.0000000E+000 
 1.6799189E+001  5.0000000E+000 
 1.6813881E+001  5.2065711E+000 
 1.6828571E+001  6.0000000E+000 
 1.6843264E+001  6.0000000E+000 
 1.6857954E+001  6.2085652E+000 
 1.6872646E+001  7.0000000E+000 
 1.6887339E+001  7.0000000E+000 
 1.6902029E+001  7.0000000E+000 
 1.6916721E+001  7.0000000E+000 
 1.6931414E+001  6.7881112E+000 
 1.6946104E+001  6.0000000E+000 
 1.6960796E+001  6.0000000E+000 
 1.6975487E+001  6.0000000E+000 
 1.6990179E+001  6.0000000E+000 
 1.7004871E+001  6.0000000E+000 
 1.7019562E+001  6.2158766E+000 
 1.7034254E+001  7.0000000E+000 
 1.7048944E+001  7.0000000E+000 
 1.7063637E+001  7.0000000E+000 
 1.7078329E+001  7.0000000E+000 
 1.7093019E+001  6.7807999E+000 
 1.7107712E+001  6.0000000E+000 
 1.7122402E+001  5.7794704E+000 
 1.7137094E+001  4.7788057E+000 
 1.7151787E+001  3.7781410E+000 
 1.7166477E+001  3.0000000E+000 
 1.7181170E+001  2.7768116E+000 
 1.7195860E+001  2.0000000E+000 
 1.7210552E+001  2.2245176E+000 
 1.7225245E+001  3.0000000E+000 
 1.7239935E+001  3.2258470E+000 
 1.7254627E+001  4.0000000E+000 
 1.7269318E+001  4.0000000E+000 
 1.7284010E+001  4.0000000E+000 
 1.7298702E+001  4.0000000E+000 
 1.7313393E+001  4.2291703E+000 
 1.7328085E+001  5.2298350E+000 
 1.7342777E+001  6.2304997E+000 
 1.7357468E+001  7.2311645E+000 
 1.7372160E+001  8.0000000E+000 
 1.7386850E+001  8.2324944E+000 
 1.7401543E+001  9.0000000E+000 
 1.7416235E+001  9.2338228E+000 
 1.7430925E+001  9.7655125E+000 
 1.7445618E+001  9.0000000E+000 
 1.7460308E+001  8.7641830E+000 
 1.7475000E+001  7.7635179E+000 
 1.7489693E+001  7.0000000E+000 
 1.7504383E+001  6.7621884E+000 
 1.7519075E+001  6.0000000E+000 
 1.7533766E+001  5.7608595E+000 
 1.7548458E+001  5.0000000E+000 
 1.7563150E+001  5.0000000E+000 
 1.7577841E+001  5.0000000E+000 
 1.7592533E+001  5.0000000E+000 
 1.7607224E+001  5.0000000E+000 
 1.7621916E+001  5.0000000E+000 
 1.7636608E+001  5.0000000E+000 
 1.7651299E+001  5.2444582E+000 
 1.7665991E+001  6.0000000E+000 
 1.7680683E+001  6.2457876E+000 
 1.7695374E+001  7.0000000E+000 
 1.7710066E+001  7.2471170E+000 
 1.7724756E+001  8.2477818E+000 
 1.7739449E+001  8.7515535E+000 
 1.7754141E+001  8.0000000E+000 
 1.7768831E+001  8.0000000E+000 
 1.7783524E+001  8.0000000E+000 
 1.7798214E+001  7.7488952E+000 
 1.7812906E+001  7.0000000E+000 
 1.7827599E+001  6.7475657E+000 
 1.7842289E+001  6.0000000E+000 
 1.7856981E+001  6.0000000E+000 
 1.7871672E+001  6.0000000E+000 
 1.7886364E+001  6.2550931E+000 
 1.7901056E+001  7.0000000E+000 
 1.7915747E+001  7.2564225E+000 
 1.7930439E+001  8.2570868E+000 
 1.7945129E+001  9.0000000E+000 
 1.7959822E+001  9.0000000E+000 
 1.7974514E+001  9.0000000E+000 
 1.7989204E+001  9.0000000E+000 
 1.8003897E+001  9.0000000E+000 
 1.8018587E+001  9.0000000E+000 
 1.8033279E+001  9.2617397E+000 
 1.8047972E+001  1.0262404E+001 
 1.8062662E+001  1.1526138E+001 
 1.8077354E+001  1.3791203E+001 
 1.8092047E+001  1.6528797E+001 
 1.8106737E+001  1.8795191E+001 
 1.8121429E+001  2.1531456E+001 
 1.8136120E+001  2.3000000E+001 
 1.8150812E+001  2.2732943E+001 
 1.8165504E+001  2.1732277E+001 
 1.8180195E+001  2.0463226E+001 
 1.8194887E+001  1.8461897E+001 
 1.8209578E+001  1.6460567E+001 
 1.8224270E+001  1.4459238E+001 
 1.8238962E+001  1.2457909E+001 
 1.8253653E+001  1.1000000E+001 
 1.8268345E+001  1.0727625E+001 
 1.8283035E+001  1.0273040E+001 
 1.8297728E+001  1.1000000E+001 
 1.8312420E+001  1.1274369E+001 
 1.8327110E+001  1.2275034E+001 
 1.8341803E+001  1.3000000E+001 
 1.8356493E+001  1.3000000E+001 
 1.8371185E+001  1.3000000E+001 
 1.8385878E+001  1.3000000E+001 
 1.8400568E+001  1.3278358E+001 
 1.8415260E+001  1.4000000E+001 
 1.8429953E+001  1.4279686E+001 
 1.8444643E+001  1.5000000E+001 
 1.8459335E+001  1.5281015E+001 
 1.8474026E+001  1.6000000E+001 
 1.8488718E+001  1.6000000E+001 
 1.8503410E+001  1.6000000E+001 
 1.8518101E+001  1.5716326E+001 
 1.8532793E+001  1.4715661E+001 
 1.8547483E+001  1.3429992E+001 
 1.8562176E+001  1.1428663E+001 
 1.8576868E+001  9.4273338E+000 
 1.8591558E+001  7.4260039E+000 
 1.8606251E+001  5.4246745E+000 
 1.8620941E+001  4.0000000E+000 
 1.8635633E+001  4.0000000E+000 
 1.8650326E+001  4.0000000E+000 
 1.8665016E+001  3.7096786E+000 
 1.8679708E+001  3.0000000E+000 
 1.8694399E+001  3.0000000E+000 
 1.8709091E+001  3.0000000E+000 
 1.8723783E+001  3.0000000E+000 
 1.8738474E+001  3.0000000E+000 
 1.8753166E+001  3.0000000E+000 
 1.8767857E+001  3.0000000E+000 
 1.8782549E+001  3.0000000E+000 
 1.8797241E+001  3.2963035E+000 
 1.8811932E+001  4.0000000E+000 
 1.8826624E+001  4.2976327E+000 
 1.8841316E+001  5.0000000E+000 
 1.8856007E+001  5.0000000E+000 
 1.8870699E+001  5.2996268E+000 
 1.8885389E+001  6.3002915E+000 
 1.8900082E+001  7.3009562E+000 
 1.8914774E+001  8.3016214E+000 
 1.8929464E+001  9.6045713E+000 
 1.8944157E+001  1.1605901E+001 
 1.8958847E+001  1.3607230E+001 
 1.8973539E+001  1.5608560E+001 
 1.8988232E+001  1.7609888E+001 
 1.9002922E+001  1.9611217E+001 
 1.9017614E+001  2.1612547E+001 
 1.9032305E+001  2.3306938E+001 
 1.9046997E+001  2.4000000E+001 
 1.9061689E+001  2.3691732E+001 
 1.9076380E+001  2.2691067E+001 
 1.9091072E+001  2.1380806E+001 
 1.9105762E+001  1.9379477E+001 
 1.9120455E+001  1.7378147E+001 
 1.9135147E+001  1.5376818E+001 
 1.9149837E+001  1.3063232E+001 
 1.9164530E+001  1.0374159E+001 
 1.9179222E+001  8.6864147E+000 
 1.9193913E+001  7.6857500E+000 
 1.9208605E+001  7.0000000E+000 
 1.9223295E+001  7.0000000E+000 
 1.9237988E+001  7.0000000E+000 
 1.9252680E+001  7.6338172E+000 
 1.9267370E+001  9.3175735E+000 
 1.9282063E+001  1.0318238E+001 
 1.9296753E+001  1.1318903E+001 
 1.9311445E+001  1.2319568E+001 
 1.9326138E+001  1.3320232E+001 
 1.9340828E+001  1.4000000E+001 
 1.9355520E+001  1.4000000E+001 
 1.9370211E+001  1.3677773E+001 
 1.9384903E+001  1.2677109E+001 
 1.9399595E+001  1.1352889E+001 
 1.9414286E+001  9.6757793E+000 
 1.9428978E+001  9.0000000E+000 
 1.9443668E+001  9.0000000E+000 
 1.9458361E+001  9.0000000E+000 
 1.9473053E+001  9.0000000E+000 
 1.9487743E+001  9.3275433E+000 
 1.9502436E+001  9.6717920E+000 
 1.9517128E+001  9.3288727E+000 
 1.9531818E+001  1.0329537E+001 
 1.9546511E+001  1.1330202E+001 
 1.9561201E+001  1.2330867E+001 
 1.9575893E+001  1.3331532E+001 
 1.9590586E+001  1.4332196E+001 
 1.9605276E+001  1.5665722E+001 
 1.9619968E+001  1.7333527E+001 
 1.9634659E+001  1.8668381E+001 
 1.9649351E+001  2.0000000E+001 
 1.9664043E+001  2.0000000E+001 
 1.9678734E+001  2.0000000E+001 
 1.9693426E+001  2.0000000E+001 
 1.9708117E+001  1.9324972E+001 
 1.9722809E+001  1.7661821E+001 
 1.9737501E+001  1.6322313E+001 
 1.9752192E+001  1.4320984E+001 
 1.9766884E+001  1.2659827E+001 
 1.9781574E+001  1.1318325E+001 
 1.9796267E+001  1.0000000E+001 
 1.9810959E+001  1.0000000E+001 
 1.9825649E+001  1.0685663E+001 
 1.9840342E+001  1.2686992E+001 
 1.9855032E+001  1.4688321E+001 
 1.9869724E+001  1.6689651E+001 
 1.9884417E+001  1.9036470E+001 
 1.9899107E+001  2.2038464E+001 
 1.9913799E+001  2.4346819E+001 
 1.9928492E+001  2.5347485E+001 
 1.9943182E+001  2.6000000E+001 
 1.9957874E+001  2.5651186E+001 
 1.9972565E+001  2.4301044E+001 
 1.9987257E+001  2.2299715E+001 
 2.0001949E+001  2.0298386E+001 
 2.0016640E+001  1.8297056E+001 
 2.0031332E+001  1.6295727E+001 
 2.0046022E+001  1.4294396E+001 
 2.0060715E+001  1.2646534E+001 
 2.0075407E+001  1.1645869E+001 
 2.0090097E+001  1.0645205E+001 
 2.0104790E+001  9.6445398E+000 
 2.0119480E+001  8.6438751E+000 
 2.0134172E+001  7.6432104E+000 
 2.0148865E+001  7.0000000E+000 
 2.0163555E+001  6.6418810E+000 
 2.0178247E+001  5.6412163E+000 
 2.0192938E+001  5.0000000E+000 
 2.0207630E+001  4.6398869E+000 
 2.0222322E+001  4.0000000E+000 
 2.0237013E+001  4.0000000E+000 
 2.0251705E+001  4.0000000E+000 
 2.0266397E+001  4.0000000E+000 
 2.0281088E+001  4.0000000E+000 
 2.0295780E+001  4.0000000E+000 
 2.0310471E+001  4.0000000E+000 
 2.0325163E+001  4.0000000E+000 
 2.0339855E+001  4.0000000E+000 
 2.0354546E+001  4.3667598E+000 
 2.0369238E+001  5.0000000E+000 
 2.0383928E+001  5.0000000E+000 
 2.0398621E+001  5.3687539E+000 
 2.0413313E+001  6.0000000E+000 
 2.0428003E+001  6.0000000E+000 
 2.0442696E+001  5.6292520E+000 
 2.0457386E+001  5.0000000E+000 
 2.0472078E+001  5.3720775E+000 
 2.0486771E+001  6.0000000E+000 
 2.0501461E+001  6.3734069E+000 
 2.0516153E+001  7.3740716E+000 
 2.0530844E+001  8.3747358E+000 
 2.0545536E+001  9.0000000E+000 
 2.0560228E+001  9.3760653E+000 
 2.0574919E+001  1.0000000E+001 
 2.0589611E+001  1.0000000E+001 
 2.0604301E+001  9.6219406E+000 
 2.0618994E+001  9.0000000E+000 
 2.0633686E+001  8.6206112E+000 
 2.0648376E+001  7.6199465E+000 
 2.0663069E+001  6.6192818E+000 
 2.0677761E+001  5.6186171E+000 
 2.0692451E+001  5.0000000E+000 
 2.0707144E+001  5.0000000E+000 
 2.0721834E+001  5.0000000E+000 
 2.0736526E+001  5.3840418E+000 
 2.0751219E+001  6.7694130E+000 
 2.0765909E+001  8.3853712E+000 
 2.0780602E+001  9.7720718E+000 
 2.0795292E+001  1.1386701E+001 
 2.0809984E+001  1.2000000E+001 
 2.0824677E+001  1.2000000E+001 
 2.0839367E+001  1.2000000E+001 
 2.0854059E+001  1.1610641E+001 
 2.0868750E+001  1.0609976E+001 
 2.0883442E+001  9.2186232E+000 
 2.0898134E+001  7.6086469E+000 
 2.0912825E+001  6.6079822E+000 
 2.0927517E+001  6.0000000E+000 
 2.0942207E+001  6.0000000E+000 
 2.0956900E+001  6.7880239E+000 
 2.0971592E+001  8.0000000E+000 
 2.0986282E+001  8.0000000E+000 
 2.1000975E+001  8.0000000E+000 
 2.1015667E+001  8.0000000E+000 
 2.1030357E+001  8.0000000E+000 
 2.1045050E+001  7.6019998E+000 
 2.1059740E+001  6.6013350E+000 
 2.1074432E+001  6.0000000E+000 
 2.1089125E+001  5.6000056E+000 
 2.1103815E+001  5.0000000E+000 
 2.1118507E+001  5.0000000E+000 
 2.1133198E+001  5.0000000E+000 
 2.1147890E+001  5.0000000E+000 
 2.1162582E+001  5.0000000E+000 
 2.1177273E+001  5.0000000E+000 
 2.1191965E+001  5.0000000E+000 
 2.1206656E+001  5.0000000E+000 
 2.1221348E+001  5.0000000E+000 
 2.1236040E+001  5.0000000E+000 
 2.1250731E+001  5.0000000E+000 
 2.1265423E+001  5.0000000E+000 
 2.1280113E+001  5.0000000E+000 
 2.1294806E+001  5.0000000E+000 
 2.1309498E+001  5.0000000E+000 
 2.1324188E+001  5.0000000E+000 
 2.1338881E+001  5.0000000E+000 
 2.1353573E+001  5.4119587E+000 
 2.1368263E+001  6.0000000E+000 
 2.1382956E+001  6.0000000E+000 
 2.1397646E+001  6.0000000E+000 
 2.1412338E+001  6.0000000E+000 
 2.1427031E+001  6.0000000E+000 
 2.1441721E+001  6.0000000E+000 
 2.1456413E+001  6.0000000E+000 
 2.1471104E+001  6.4172759E+000 
 2.1485796E+001  7.0000000E+000 
 2.1500488E+001  7.0000000E+000 
 2.1515179E+001  7.0000000E+000 
 2.1529871E+001  7.0000000E+000 
 2.1544561E+001  7.4205995E+000 
 2.1559254E+001  8.0000000E+000 
 2.1573946E+001  8.8438578E+000 
 2.1588636E+001  1.0845187E+001 
 2.1603329E+001  1.2846517E+001 
 2.1618019E+001  1.4847845E+001 
 2.1632711E+001  1.6849174E+001 
 2.1647404E+001  1.8425253E+001 
 2.1662094E+001  1.9000000E+001 
 2.1676786E+001  1.9000000E+001 
 2.1691477E+001  1.8572754E+001 
 2.1706169E+001  1.7572088E+001 
 2.1720861E+001  1.6142849E+001 
 2.1735552E+001  1.4141520E+001 
 2.1750244E+001  1.2140190E+001 
 2.1764936E+001  1.0138861E+001 
 2.1779627E+001  8.5687656E+000 
 2.1794319E+001  7.5681009E+000 
 2.1809010E+001  6.5674362E+000 
 2.1823702E+001  6.0000000E+000 
 2.1838394E+001  6.0000000E+000 
 2.1853085E+001  5.5654421E+000 
 2.1867777E+001  5.0000000E+000 
 2.1882467E+001  5.0000000E+000 
 2.1897160E+001  5.0000000E+000 
 2.1911852E+001  5.0000000E+000 
 2.1926542E+001  5.0000000E+000 
 2.1941235E+001  4.5614543E+000 
 2.1955925E+001  4.4392104E+000 
 2.1970617E+001  5.0000000E+000 
 2.1985310E+001  5.4405398E+000 
 2.2000000E+001  0.0000000E+000
