# Supplementary material for: Application of singular value decomposition analysis to time-dependent powder diffraction data of an in-situ photodimerization reaction
Source: J Synchrotron Radiat. 2014 Apr 2;21(Pt 3):554–60. doi: 10.1107/S1600577514004366 (PMC4333817; doi:10.1107/S1600577514004366)
Supplement: Supplementary file 1 [file s-21-00554-sup1.zip › 9ma/9mai_37.chi]

 3.9000001E+000  0.0000000E+000 
 3.9146917E+000  5.0000000E+000 
 3.9293833E+000  5.0000000E+000 
 3.9440749E+000  4.3756914E+000 
 3.9587662E+000  4.6249733E+000 
 3.9734578E+000  5.0000000E+000 
 3.9881494E+000  5.0000000E+000 
 4.0028410E+000  5.6269670E+000 
 4.0175323E+000  6.0000000E+000 
 4.0322242E+000  5.3717036E+000 
 4.0469155E+000  5.6289611E+000 
 4.0616074E+000  6.0000000E+000 
 4.0762987E+000  6.0000000E+000 
 4.0909905E+000  6.6309552E+000 
 4.1056819E+000  7.0000000E+000 
 4.1203732E+000  7.6322846E+000 
 4.1350651E+000  8.6329489E+000 
 4.1497564E+000  1.0267228E+001 
 4.1644483E+000  1.2268558E+001 
 4.1791396E+000  1.4904830E+001 
 4.1938314E+000  1.8542433E+001 
 4.2085228E+000  2.3817636E+001 
 4.2232141E+000  3.1732437E+001 
 4.2379060E+000  4.3288826E+001 
 4.2525973E+000  5.7574001E+001 
 4.2672892E+000  7.3222900E+001 
 4.2819805E+000  9.0512733E+001 
 4.2966723E+000  1.0724417E+002 
 4.3113637E+000  1.2197295E+002 
 4.3260555E+000  1.3598227E+002 
 4.3407469E+000  1.4934932E+002 
 4.3554382E+000  1.6042920E+002 
 4.3701301E+000  1.6786151E+002 
 4.3848214E+000  1.7128850E+002 
 4.3995132E+000  1.7200000E+002 
 4.4142046E+000  1.6941769E+002 
 4.4288964E+000  1.6283006E+002 
 4.4435878E+000  1.5417783E+002 
 4.4582791E+000  1.4387671E+002 
 4.4729710E+000  1.3416586E+002 
 4.4876623E+000  1.2386208E+002 
 4.5023541E+000  1.1155563E+002 
 4.5170455E+000  9.6596306E+001 
 4.5317373E+000  7.7982086E+001 
 4.5464287E+000  5.8620350E+001 
 4.5611200E+000  4.3521072E+001 
 4.5758119E+000  3.4429771E+001 
 4.5905032E+000  2.8732227E+001 
 4.6051950E+000  2.4383123E+001 
 4.6198864E+000  2.1035349E+001 
 4.6345782E+000  1.8688904E+001 
 4.6492696E+000  1.6687574E+001 
 4.6639609E+000  1.4686244E+001 
 4.6786528E+000  1.4000000E+001 
 4.6933441E+000  1.3341793E+001 
 4.7080359E+000  1.2341128E+001 
 4.7227273E+000  1.1340464E+001 
 4.7374191E+000  9.6795969E+000 
 4.7521105E+000  7.6782680E+000 
 4.7668018E+000  6.3384695E+000 
 4.7814937E+000  5.3378048E+000 
 4.7961850E+000  4.3371401E+000 
 4.8108768E+000  3.3364751E+000 
 4.8255682E+000  3.0000000E+000 
 4.8402600E+000  3.0000000E+000 
 4.8549514E+000  3.0000000E+000 
 4.8696432E+000  3.0000000E+000 
 4.8843346E+000  3.0000000E+000 
 4.8990259E+000  3.0000000E+000 
 4.9137177E+000  3.0000000E+000 
 4.9284091E+000  3.0000000E+000 
 4.9431009E+000  3.6695070E+000 
 4.9577923E+000  4.0000000E+000 
 4.9724841E+000  3.3291638E+000 
 4.9871755E+000  3.0000000E+000 
 5.0018668E+000  3.0000000E+000 
 5.0165586E+000  3.0000000E+000 
 5.0312500E+000  3.0000000E+000 
 5.0459418E+000  3.0000000E+000 
 5.0606332E+000  3.0000000E+000 
 5.0753250E+000  3.6754892E+000 
 5.0900164E+000  4.6761537E+000 
 5.1047077E+000  5.6768184E+000 
 5.1193995E+000  6.6774831E+000 
 5.1340909E+000  8.3562956E+000 
 5.1487827E+000  1.1036437E+001 
 5.1634741E+000  1.4038431E+001 
 5.1781659E+000  1.7040426E+001 
 5.1928573E+000  2.0042419E+001 
 5.2075486E+000  2.2362942E+001 
 5.2222404E+000  2.5046408E+001 
 5.2369318E+000  2.7365601E+001 
 5.2516236E+000  2.8683466E+001 
 5.2663150E+000  2.9000000E+001 
 5.2810068E+000  2.7630411E+001 
 5.2956982E+000  2.4943623E+001 
 5.3103895E+000  2.2627752E+001 
 5.3250813E+000  2.0626423E+001 
 5.3397727E+000  1.8625093E+001 
 5.3544645E+000  1.8000000E+001 
 5.3691559E+000  1.8000000E+001 
 5.3838477E+000  1.8689447E+001 
 5.3985391E+000  2.1070335E+001 
 5.4132304E+000  2.3381554E+001 
 5.4279222E+000  2.3308559E+001 
 5.4426136E+000  2.4384212E+001 
 5.4573054E+000  2.9156626E+001 
 5.4719968E+000  3.8627792E+001 
 5.4866886E+000  5.4493805E+001 
 5.5013800E+000  7.8758652E+001 
 5.5160713E+000  1.0647203E+002 
 5.5307631E+000  1.3031407E+002 
 5.5454545E+000  1.4327083E+002 
 5.5601463E+000  1.4251288E+002 
 5.5748377E+000  1.3960382E+002 
 5.5895295E+000  1.4738504E+002 
 5.6042209E+000  1.5869359E+002 
 5.6189127E+000  1.5989975E+002 
 5.6336040E+000  1.4778804E+002 
 5.6482954E+000  1.2476330E+002 
 5.6629872E+000  9.6639786E+001 
 5.6776786E+000  6.9728729E+001 
 5.6923704E+000  4.6525074E+001 
 5.7070618E+000  3.0143013E+001 
 5.7217536E+000  2.1066854E+001 
 5.7364450E+000  1.8294600E+001 
 5.7511363E+000  1.9412128E+001 
 5.7658281E+000  2.3533646E+001 
 5.7805195E+000  3.0659151E+001 
 5.7952113E+000  3.9372528E+001 
 5.8099027E+000  5.0504681E+001 
 5.8245945E+000  6.3931431E+001 
 5.8392859E+000  7.9360840E+001 
 5.8539772E+000  9.7503632E+001 
 5.8686690E+000  1.1936179E+002 
 5.8833604E+000  1.4522527E+002 
 5.8980522E+000  1.7438135E+002 
 5.9127436E+000  2.0368791E+002 
 5.9274354E+000  2.3342122E+002 
 5.9421268E+000  2.6129706E+002 
 5.9568181E+000  2.9046109E+002 
 5.9715099E+000  3.1761691E+002 
 5.9862013E+000  3.3790060E+002 
 6.0008931E+000  3.5089099E+002 
 6.0155845E+000  3.5471802E+002 
 6.0302763E+000  3.4925046E+002 
 6.0449677E+000  3.3477090E+002 
 6.0596590E+000  3.1271945E+002 
 6.0743508E+000  2.8293799E+002 
 6.0890422E+000  2.4730997E+002 
 6.1037340E+000  2.0884134E+002 
 6.1184254E+000  1.6909274E+002 
 6.1331172E+000  1.3123619E+002 
 6.1478086E+000  9.8555656E+001 
 6.1625004E+000  7.1158432E+001 
 6.1771917E+000  4.9493195E+001 
 6.1918831E+000  3.3835930E+001 
 6.2065749E+000  2.3459972E+001 
 6.2212663E+000  1.5908659E+001 
 6.2359581E+000  1.1088004E+001 
 6.2506495E+000  7.8140087E+000 
 6.2653413E+000  5.5413432E+000 
 6.2800326E+000  3.5400138E+000 
 6.2947240E+000  2.2693422E+000 
 6.3094158E+000  2.0000000E+000 
 6.3241072E+000  2.0000000E+000 
 6.3387990E+000  2.7326519E+000 
 6.3534904E+000  3.0000000E+000 
 6.3681822E+000  3.7339811E+000 
 6.3828735E+000  4.0000000E+000 
 6.3975649E+000  4.0000000E+000 
 6.4122567E+000  4.0000000E+000 
 6.4269481E+000  4.0000000E+000 
 6.4416399E+000  3.2626953E+000 
 6.4563313E+000  3.0000000E+000 
 6.4710231E+000  3.0000000E+000 
 6.4857144E+000  3.0000000E+000 
 6.5004058E+000  3.0000000E+000 
 6.5150976E+000  2.2593720E+000 
 6.5297890E+000  2.7412927E+000 
 6.5444808E+000  3.7419574E+000 
 6.5591722E+000  4.7426219E+000 
 6.5738640E+000  6.4865737E+000 
 6.5885553E+000  7.7439513E+000 
 6.6032467E+000  9.4892321E+000 
 6.6179385E+000  1.2235843E+001 
 6.6326299E+000  1.5237837E+001 
 6.6473217E+000  1.8239830E+001 
 6.6620131E+000  2.1241825E+001 
 6.6767049E+000  2.4991758E+001 
 6.6913962E+000  3.1240231E+001 
 6.7060876E+000  3.8244884E+001 
 6.7207794E+000  4.7499336E+001 
 6.7354708E+000  5.8256580E+001 
 6.7501626E+000  7.0015160E+001 
 6.7648540E+000  8.0519279E+001 
 6.7795458E+000  8.8268150E+001 
 6.7942371E+000  9.2259773E+001 
 6.8089285E+000  9.0738235E+001 
 6.8236203E+000  8.4717896E+001 
 6.8383117E+000  7.4692238E+001 
 6.8530035E+000  6.1417179E+001 
 6.8676949E+000  4.8164455E+001 
 6.8823867E+000  3.4398567E+001 
 6.8970780E+000  2.2662992E+001 
 6.9117699E+000  1.3172830E+001 
 6.9264612E+000  8.7222824E+000 
 6.9411526E+000  7.2400961E+000 
 6.9558444E+000  6.2394314E+000 
 6.9705358E+000  4.4775333E+000 
 6.9852276E+000  4.0000000E+000 
 6.9999189E+000  4.0000000E+000 
 7.0146108E+000  4.0000000E+000 
 7.0293021E+000  3.2361081E+000 
 7.0439935E+000  3.7645566E+000 
 7.0586853E+000  4.0000000E+000 
 7.0733767E+000  4.7658858E+000 
 7.0880685E+000  4.2334495E+000 
 7.1027598E+000  4.0000000E+000 
 7.1174517E+000  4.7678800E+000 
 7.1321430E+000  5.7685447E+000 
 7.1468344E+000  6.0000000E+000 
 7.1615262E+000  7.5397482E+000 
 7.1762176E+000  1.0311617E+001 
 7.1909094E+000  1.2542407E+001 
 7.2056007E+000  1.5315604E+001 
 7.2202926E+000  1.9090132E+001 
 7.2349839E+000  2.3092791E+001 
 7.2496753E+000  2.7869310E+001 
 7.2643671E+000  3.1323582E+001 
 7.2790585E+000  3.5100765E+001 
 7.2937503E+000  3.8327568E+001 
 7.3084416E+000  3.9776520E+001 
 7.3231335E+000  4.0000000E+001 
 7.3378248E+000  3.9222149E+001 
 7.3525162E+000  3.6664455E+001 
 7.3672080E+000  3.2104103E+001 
 7.3818994E+000  2.7880623E+001 
 7.3965912E+000  2.3097454E+001 
 7.4112825E+000  1.9656479E+001 
 7.4259744E+000  1.5090808E+001 
 7.4406657E+000  1.2434994E+001 
 7.4553576E+000  1.1216832E+001 
 7.4700489E+000  1.0216167E+001 
 7.4847403E+000  9.2155027E+000 
 7.4994321E+000  9.0000000E+000 
 7.5141234E+000  9.0000000E+000 
 7.5288153E+000  8.2135086E+000 
 7.5435066E+000  7.2128439E+000 
 7.5581985E+000  7.0000000E+000 
 7.5728898E+000  6.2115149E+000 
 7.5875812E+000  5.2108502E+000 
 7.6022730E+000  4.2101855E+000 
 7.6169643E+000  4.0000000E+000 
 7.6316562E+000  4.0000000E+000 
 7.6463475E+000  3.2081914E+000 
 7.6610394E+000  3.7924733E+000 
 7.6757307E+000  4.7931380E+000 
 7.6904221E+000  5.7938027E+000 
 7.7051139E+000  6.0000000E+000 
 7.7198052E+000  7.5902643E+000 
 7.7344971E+000  1.0387390E+001 
 7.7491884E+000  1.4185846E+001 
 7.7638803E+000  1.8985630E+001 
 7.7785716E+000  2.3988955E+001 
 7.7932630E+000  3.1387644E+001 
 7.8079548E+000  3.9392963E+001 
 7.8226461E+000  4.6598495E+001 
 7.8373380E+000  5.2802696E+001 
 7.8520293E+000  5.8806686E+001 
 7.8667212E+000  6.3207115E+001 
 7.8814125E+000  6.5604889E+001 
 7.8961039E+000  6.6000000E+001 
 7.9107957E+000  6.3588680E+001 
 7.9254870E+000  5.9782249E+001 
 7.9401789E+000  5.4169384E+001 
 7.9548702E+000  4.6553864E+001 
 7.9695621E+000  3.8548546E+001 
 7.9842534E+000  3.0543228E+001 
 7.9989448E+000  2.4153433E+001 
 8.0136366E+000  1.8149445E+001 
 8.0283279E+000  1.4572728E+001 
 8.0430193E+000  1.1570735E+001 
 8.0577116E+000  1.0189580E+001 
 8.0724030E+000  9.1889153E+000 
 8.0870943E+000  8.1882505E+000 
 8.1017857E+000  8.0000000E+000 
 8.1164770E+000  7.1869216E+000 
 8.1311693E+000  7.8137431E+000 
 8.1458607E+000  8.0000000E+000 
 8.1605520E+000  9.6301451E+000 
 8.1752434E+000  1.1631474E+001 
 8.1899357E+000  1.4449206E+001 
 8.2046270E+000  1.7451200E+001 
 8.2193184E+000  2.0453194E+001 
 8.2340097E+000  2.3455189E+001 
 8.2487011E+000  2.5638121E+001 
 8.2633934E+000  2.7639450E+001 
 8.2780848E+000  2.8000000E+001 
 8.2927761E+000  2.6357891E+001 
 8.3074675E+000  2.2713121E+001 
 8.3221588E+000  2.0355232E+001 
 8.3368511E+000  1.6707806E+001 
 8.3515425E+000  1.4352573E+001 
 8.3662338E+000  1.1526865E+001 
 8.3809252E+000  1.0174957E+001 
 8.3956175E+000  9.1742926E+000 
 8.4103088E+000  9.8263721E+000 
 8.4250002E+000  1.0000000E+001 
 8.4396915E+000  1.0000000E+001 
 8.4543829E+000  1.0828366E+001 
 8.4690752E+000  1.1829031E+001 
 8.4837666E+000  1.2829696E+001 
 8.4984579E+000  1.3830360E+001 
 8.5131493E+000  1.4000000E+001 
 8.5278416E+000  1.4831690E+001 
 8.5425329E+000  1.6664709E+001 
 8.5572243E+000  1.7833019E+001 
 8.5719156E+000  1.9667368E+001 
 8.5866070E+000  2.0834349E+001 
 8.6012993E+000  2.2670027E+001 
 8.6159906E+000  2.4671356E+001 
 8.6306820E+000  2.5836342E+001 
 8.6453733E+000  2.6837008E+001 
 8.6600647E+000  2.7837671E+001 
 8.6747570E+000  2.8000000E+001 
 8.6894484E+000  2.7160999E+001 
 8.7041397E+000  2.7000000E+001 
 8.7188311E+000  2.5319340E+001 
 8.7335234E+000  2.2477015E+001 
 8.7482147E+000  2.0316681E+001 
 8.7629061E+000  1.8315351E+001 
 8.7775974E+000  1.6314022E+001 
 8.7922888E+000  1.5156346E+001 
 8.8069811E+000  1.3311362E+001 
 8.8216724E+000  1.1310033E+001 
 8.8363638E+000  9.3087034E+000 
 8.8510551E+000  8.1536875E+000 
 8.8657465E+000  7.1530228E+000 
 8.8804388E+000  7.8476419E+000 
 8.8951302E+000  8.8483067E+000 
 8.9098215E+000  9.0000000E+000 
 8.9245129E+000  9.8496361E+000 
 8.9392052E+000  1.0000000E+001 
 8.9538965E+000  9.1490345E+000 
 8.9685879E+000  9.0000000E+000 
 8.9832792E+000  8.1477051E+000 
 8.9979706E+000  7.1470404E+000 
 9.0126629E+000  7.0000000E+000 
 9.0273542E+000  5.2914219E+000 
 9.0420456E+000  4.1450462E+000 
 9.0567369E+000  4.0000000E+000 
 9.0714283E+000  4.0000000E+000 
 9.0861206E+000  4.0000000E+000 
 9.1008120E+000  4.0000000E+000 
 9.1155033E+000  4.0000000E+000 
 9.1301947E+000  4.8589416E+000 
 9.1448870E+000  6.7192130E+000 
 9.1595783E+000  7.8602710E+000 
 9.1742697E+000  8.8609362E+000 
 9.1889610E+000  9.0000000E+000 
 9.2036524E+000  9.0000000E+000 
 9.2183447E+000  9.8629303E+000 
 9.2330360E+000  9.1364059E+000 
 9.2477274E+000  9.0000000E+000 
 9.2624187E+000  9.0000000E+000 
 9.2771111E+000  8.1344118E+000 
 9.2918024E+000  8.0000000E+000 
 9.3064938E+000  7.1330819E+000 
 9.3211851E+000  7.0000000E+000 
 9.3358765E+000  6.1317525E+000 
 9.3505688E+000  6.0000000E+000 
 9.3652601E+000  6.0000000E+000 
 9.3799515E+000  6.0000000E+000 
 9.3946428E+000  6.0000000E+000 
 9.4093342E+000  6.8715706E+000 
 9.4240265E+000  8.7444706E+000 
 9.4387178E+000  1.1618700E+001 
 9.4534092E+000  1.3747129E+001 
 9.4681005E+000  1.6622688E+001 
 9.4827929E+000  1.7874895E+001 
 9.4974842E+000  1.8875559E+001 
 9.5121756E+000  1.8123777E+001 
 9.5268669E+000  1.5369335E+001 
 9.5415583E+000  1.3244894E+001 
 9.5562506E+000  1.0365347E+001 
 9.5709419E+000  7.3633533E+000 
 9.5856333E+000  5.2409062E+000 
 9.6003246E+000  4.1197882E+000 
 9.6150160E+000  3.1191237E+000 
 9.6297083E+000  3.0000000E+000 
 9.6443996E+000  3.8822057E+000 
 9.6590910E+000  4.8828702E+000 
 9.6737823E+000  5.8835349E+000 
 9.6884747E+000  6.8841996E+000 
 9.7031660E+000  9.6545935E+000 
 9.7178574E+000  1.1771058E+001 
 9.7325487E+000  1.4658582E+001 
 9.7472401E+000  1.7660576E+001 
 9.7619324E+000  2.2437616E+001 
 9.7766237E+000  2.6552752E+001 
 9.7913151E+000  3.0555410E+001 
 9.8060064E+000  3.5447586E+001 
 9.8206987E+000  4.1341091E+001 
 9.8353901E+000  4.6454231E+001 
 9.8500814E+000  5.1457558E+001 
 9.8647728E+000  5.7353054E+001 
 9.8794641E+000  6.1571362E+001 
 9.8941565E+000  6.7361031E+001 
 9.9088478E+000  7.3365021E+001 
 9.9235392E+000  7.8474174E+001 
 9.9382305E+000  8.4372993E+001 
 9.9529219E+000  9.0376984E+001 
 9.9676142E+000  9.5484146E+001 
 9.9823055E+000  1.0138496E+002 
 9.9969969E+000  1.0649079E+002 
 1.0011688E+001  1.0969646E+002 
 1.0026381E+001  1.1179897E+002 
 1.0041072E+001  1.1109985E+002 
 1.0055763E+001  1.0919836E+002 
 1.0070455E+001  1.0449259E+002 
 1.0085146E+001  9.8587120E+001 
 1.0099838E+001  9.0777512E+001 
 1.0114530E+001  8.4579147E+001 
 1.0129221E+001  8.0383438E+001 
 1.0143912E+001  8.0904808E+001 
 1.0158604E+001  8.7338287E+001 
 1.0173296E+001  1.0159201E+002 
 1.0187987E+001  1.2566998E+002 
 1.0202679E+001  1.5068658E+002 
 1.0217370E+001  1.7388695E+002 
 1.0232062E+001  1.9054070E+002 
 1.0246754E+001  1.9836621E+002 
 1.0261445E+001  1.9900000E+002 
 1.0276136E+001  1.9262450E+002 
 1.0290828E+001  1.7650533E+002 
 1.0305520E+001  1.5219708E+002 
 1.0320211E+001  1.2535491E+002 
 1.0334903E+001  9.7423515E+001 
 1.0349594E+001  7.3975456E+001 
 1.0364286E+001  5.5534046E+001 
 1.0378978E+001  4.2099281E+001 
 1.0393669E+001  3.1838955E+001 
 1.0408360E+001  2.3665846E+001 
 1.0423052E+001  1.7495398E+001 
 1.0437744E+001  1.2409507E+001 
 1.0452435E+001  9.2437105E+000 
 1.0467127E+001  7.1611443E+000 
 1.0481818E+001  5.1598148E+000 
 1.0496510E+001  5.0000000E+000 
 1.0511202E+001  5.0000000E+000 
 1.0525893E+001  5.9220867E+000 
 1.0540585E+001  6.0000000E+000 
 1.0555276E+001  7.8468323E+000 
 1.0569968E+001  8.9240808E+000 
 1.0584660E+001  9.0000000E+000 
 1.0599351E+001  8.0745897E+000 
 1.0614042E+001  7.0739250E+000 
 1.0628734E+001  7.0000000E+000 
 1.0643426E+001  6.0725961E+000 
 1.0658117E+001  6.9280686E+000 
 1.0672809E+001  7.0000000E+000 
 1.0687500E+001  8.8587961E+000 
 1.0702191E+001  1.0860126E+001 
 1.0716884E+001  1.3792183E+001 
 1.0731575E+001  1.8656961E+001 
 1.0746266E+001  2.6456455E+001 
 1.0760958E+001  3.4461773E+001 
 1.0775650E+001  4.3400478E+001 
 1.0790341E+001  5.2406460E+001 
 1.0805033E+001  5.8608295E+001 
 1.0819724E+001  6.4612282E+001 
 1.0834415E+001  6.7808136E+001 
 1.0849108E+001  6.9873421E+001 
 1.0863799E+001  6.9062622E+001 
 1.0878490E+001  6.5247841E+001 
 1.0893182E+001  6.0306480E+001 
 1.0907873E+001  5.6242527E+001 
 1.0922565E+001  5.3179901E+001 
 1.0937257E+001  5.1118603E+001 
 1.0951948E+001  4.9117275E+001 
 1.0966640E+001  4.6173920E+001 
 1.0981332E+001  4.3171925E+001 
 1.0996023E+001  3.9226574E+001 
 1.1010715E+001  3.7111958E+001 
 1.1025406E+001  3.4165943E+001 
 1.1040097E+001  3.1163948E+001 
 1.1054790E+001  2.9107969E+001 
 1.1069481E+001  2.8053320E+001 
 1.1084172E+001  2.7052656E+001 
 1.1098864E+001  2.6051991E+001 
 1.1113556E+001  2.6948673E+001 
 1.1128247E+001  2.8898678E+001 
 1.1142939E+001  3.0900007E+001 
 1.1157630E+001  3.4802673E+001 
 1.1172321E+001  3.8805332E+001 
 1.1187014E+001  4.2807991E+001 
 1.1201705E+001  4.6810650E+001 
 1.1216396E+001  4.9859982E+001 
 1.1231088E+001  5.2861973E+001 
 1.1245779E+001  5.3954655E+001 
 1.1260471E+001  5.4000000E+001 
 1.1275163E+001  5.2088028E+001 
 1.1289854E+001  4.9130051E+001 
 1.1304545E+001  4.5170742E+001 
 1.1319238E+001  4.0210102E+001 
 1.1333929E+001  3.5206779E+001 
 1.1348620E+001  3.0203455E+001 
 1.1363312E+001  2.5200132E+001 
 1.1378003E+001  2.1157446E+001 
 1.1392695E+001  1.8116091E+001 
 1.1407387E+001  1.5114097E+001 
 1.1422078E+001  1.2112103E+001 
 1.1436769E+001  1.0073406E+001 
 1.1451461E+001  9.0360384E+000 
 1.1466153E+001  8.0353737E+000 
 1.1480844E+001  7.0347090E+000 
 1.1495536E+001  6.0340443E+000 
 1.1510227E+001  6.0000000E+000 
 1.1524920E+001  5.0327148E+000 
 1.1539611E+001  5.0000000E+000 
 1.1554302E+001  5.0000000E+000 
 1.1568994E+001  5.0000000E+000 
 1.1583685E+001  5.0000000E+000 
 1.1598377E+001  5.0000000E+000 
 1.1613069E+001  5.0000000E+000 
 1.1627760E+001  5.9719381E+000 
 1.1642451E+001  6.0000000E+000 
 1.1657143E+001  6.9732671E+000 
 1.1671835E+001  7.0000000E+000 
 1.1686526E+001  7.0000000E+000 
 1.1701218E+001  7.9752612E+000 
 1.1715909E+001  8.0000000E+000 
 1.1730601E+001  8.9765911E+000 
 1.1745293E+001  9.0000000E+000 
 1.1759984E+001  9.9779205E+000 
 1.1774675E+001  1.0978585E+001 
 1.1789367E+001  1.3937748E+001 
 1.1804059E+001  1.7919657E+001 
 1.1818750E+001  2.2902895E+001 
 1.1833442E+001  3.0849949E+001 
 1.1848133E+001  3.8855267E+001 
 1.1862825E+001  4.5878010E+001 
 1.1877517E+001  5.2882664E+001 
 1.1892208E+001  5.7919510E+001 
 1.1906899E+001  5.9969135E+001 
 1.1921591E+001  6.0000000E+001 
 1.1936283E+001  5.9014103E+001 
 1.1950974E+001  5.7026878E+001 
 1.1965666E+001  5.5025547E+001 
 1.1980357E+001  5.2036327E+001 
 1.1995049E+001  4.9034336E+001 
 1.2009741E+001  4.6032341E+001 
 1.2024432E+001  4.2040462E+001 
 1.2039124E+001  3.7047256E+001 
 1.2053815E+001  3.3035145E+001 
 1.2068507E+001  2.9032486E+001 
 1.2083199E+001  2.6022371E+001 
 1.2097890E+001  2.3020376E+001 
 1.2112581E+001  2.0018383E+001 
 1.2127273E+001  1.8010925E+001 
 1.2141965E+001  1.5014395E+001 
 1.2156656E+001  1.3008266E+001 
 1.2171348E+001  1.1006938E+001 
 1.2186039E+001  1.0002804E+001 
 1.2200730E+001  8.0042791E+000 
 1.2215423E+001  8.0000000E+000 
 1.2230114E+001  7.0008101E+000 
 1.2244805E+001  6.0001454E+000 
 1.2259497E+001  6.0000000E+000 
 1.2274189E+001  6.0000000E+000 
 1.2288880E+001  6.0000000E+000 
 1.2303572E+001  6.0025134E+000 
 1.2318263E+001  7.0000000E+000 
 1.2332954E+001  7.0000000E+000 
 1.2347647E+001  7.0045075E+000 
 1.2362338E+001  8.0051718E+000 
 1.2377029E+001  9.0058365E+000 
 1.2391721E+001  1.0026006E+001 
 1.2406413E+001  1.4035830E+001 
 1.2421104E+001  1.9062647E+001 
 1.2435796E+001  2.7076460E+001 
 1.2450487E+001  3.6091602E+001 
 1.2465178E+001  4.6088425E+001 
 1.2479871E+001  5.5062939E+001 
 1.2494562E+001  6.1011154E+001 
 1.2509254E+001  6.1976360E+001 
 1.2523945E+001  5.9937580E+001 
 1.2538636E+001  5.4907963E+001 
 1.2553329E+001  4.7875683E+001 
 1.2568020E+001  3.8898655E+001 
 1.2582711E+001  3.1909145E+001 
 1.2597403E+001  2.5920965E+001 
 1.2612095E+001  2.0934113E+001 
 1.2626786E+001  1.6965727E+001 
 1.2641478E+001  1.4982199E+001 
 1.2656169E+001  1.4000000E+001 
 1.2670860E+001  1.4000000E+001 
 1.2685553E+001  1.4000000E+001 
 1.2700244E+001  1.4020460E+001 
 1.2714935E+001  1.5042249E+001 
 1.2729627E+001  1.7021790E+001 
 1.2744318E+001  1.8044909E+001 
 1.2759010E+001  2.0023119E+001 
 1.2773702E+001  2.1023783E+001 
 1.2788393E+001  2.2048897E+001 
 1.2803084E+001  2.4000000E+001 
 1.2817777E+001  2.4025778E+001 
 1.2832468E+001  2.5026442E+001 
 1.2847159E+001  2.6000000E+001 
 1.2861851E+001  2.5972229E+001 
 1.2876542E+001  2.5000000E+001 
 1.2891234E+001  2.5000000E+001 
 1.2905926E+001  2.5029766E+001 
 1.2920617E+001  2.6000000E+001 
 1.2935308E+001  2.6000000E+001 
 1.2950001E+001  2.6031759E+001 
 1.2964692E+001  2.7032425E+001 
 1.2979383E+001  2.8033089E+001 
 1.2994075E+001  2.9000000E+001 
 1.3008766E+001  2.9000000E+001 
 1.3023458E+001  2.9000000E+001 
 1.3038150E+001  2.8964252E+001 
 1.3052841E+001  2.7963587E+001 
 1.3067533E+001  2.6925846E+001 
 1.3082224E+001  2.4886776E+001 
 1.3096916E+001  2.1923187E+001 
 1.3111608E+001  1.9921858E+001 
 1.3126299E+001  1.7920528E+001 
 1.3140990E+001  1.5919199E+001 
 1.3155683E+001  1.3917870E+001 
 1.3170374E+001  1.1916540E+001 
 1.3185065E+001  9.9576054E+000 
 1.3199757E+001  8.9569407E+000 
 1.3214448E+001  7.9125524E+000 
 1.3229140E+001  6.0000000E+000 
 1.3243832E+001  6.0450530E+000 
 1.3258523E+001  7.0000000E+000 
 1.3273214E+001  7.0000000E+000 
 1.3287906E+001  7.0000000E+000 
 1.3302598E+001  7.0477118E+000 
 1.3317289E+001  8.0483761E+000 
 1.3331981E+001  9.0000000E+000 
 1.3346672E+001  9.0000000E+000 
 1.3361364E+001  9.0000000E+000 
 1.3376056E+001  8.9489651E+000 
 1.3390747E+001  8.0516996E+000 
 1.3405438E+001  8.9476357E+000 
 1.3420130E+001  7.9469705E+000 
 1.3434822E+001  7.0000000E+000 
 1.3449513E+001  6.9456415E+000 
 1.3464205E+001  5.9449768E+000 
 1.3478896E+001  4.9443121E+000 
 1.3493587E+001  3.9436471E+000 
 1.3508280E+001  3.0000000E+000 
 1.3522971E+001  2.9423180E+000 
 1.3537663E+001  2.0000000E+000 
 1.3552354E+001  1.9409885E+000 
 1.3567046E+001  1.0000000E+000 
 1.3581738E+001  1.0000000E+000 
 1.3596429E+001  1.0610056E+000 
 1.3611120E+001  2.0000000E+000 
 1.3625812E+001  2.0623350E+000 
 1.3640504E+001  3.0000000E+000 
 1.3655195E+001  3.0636642E+000 
 1.3669887E+001  4.0643291E+000 
 1.3684578E+001  5.0649939E+000 
 1.3699270E+001  6.0656581E+000 
 1.3713962E+001  7.0663228E+000 
 1.3728653E+001  8.0669880E+000 
 1.3743344E+001  9.0676527E+000 
 1.3758036E+001  1.0000000E+001 
 1.3772728E+001  1.0000000E+001 
 1.3787419E+001  1.0000000E+001 
 1.3802111E+001  1.0000000E+001 
 1.3816802E+001  1.0000000E+001 
 1.3831493E+001  9.9283600E+000 
 1.3846186E+001  8.9276953E+000 
 1.3860877E+001  8.0000000E+000 
 1.3875568E+001  7.9263654E+000 
 1.3890260E+001  6.9257007E+000 
 1.3904952E+001  6.0000000E+000 
 1.3919643E+001  5.9243712E+000 
 1.3934335E+001  5.0000000E+000 
 1.3949026E+001  5.0769582E+000 
 1.3963717E+001  5.9223776E+000 
 1.3978410E+001  5.0000000E+000 
 1.3993101E+001  5.0789518E+000 
 1.4007792E+001  6.0000000E+000 
 1.4022484E+001  6.0802813E+000 
 1.4037175E+001  7.0809460E+000 
 1.4051867E+001  8.0000000E+000 
 1.4066559E+001  7.9177246E+000 
 1.4081250E+001  7.0000000E+000 
 1.4095942E+001  7.0000000E+000 
 1.4110634E+001  6.9157305E+000 
 1.4125325E+001  6.0000000E+000 
 1.4140017E+001  6.0000000E+000 
 1.4154708E+001  6.0000000E+000 
 1.4169399E+001  6.0000000E+000 
 1.4184092E+001  6.0000000E+000 
 1.4198783E+001  6.0882578E+000 
 1.4213474E+001  7.0889220E+000 
 1.4228166E+001  8.0000000E+000 
 1.4242857E+001  8.0902519E+000 
 1.4257549E+001  9.0000000E+000 
 1.4272241E+001  9.0000000E+000 
 1.4286932E+001  9.0000000E+000 
 1.4301623E+001  9.0000000E+000 
 1.4316316E+001  9.0000000E+000 
 1.4331007E+001  9.0000000E+000 
 1.4345698E+001  9.0000000E+000 
 1.4360390E+001  9.0000000E+000 
 1.4375081E+001  9.0000000E+000 
 1.4389773E+001  9.0968981E+000 
 1.4404465E+001  1.0000000E+001 
 1.4419156E+001  9.9017725E+000 
 1.4433847E+001  9.0000000E+000 
 1.4448540E+001  8.9004431E+000 
 1.4463231E+001  7.8997784E+000 
 1.4477922E+001  6.8991137E+000 
 1.4492614E+001  5.8984489E+000 
 1.4507305E+001  5.0000000E+000 
 1.4521997E+001  4.8971195E+000 
 1.4536689E+001  4.0000000E+000 
 1.4551380E+001  3.8957901E+000 
 1.4566072E+001  3.0000000E+000 
 1.4580763E+001  3.0000000E+000 
 1.4595455E+001  3.1062040E+000 
 1.4610147E+001  4.0000000E+000 
 1.4624838E+001  4.0000000E+000 
 1.4639529E+001  4.0000000E+000 
 1.4654222E+001  4.0000000E+000 
 1.4668913E+001  4.0000000E+000 
 1.4683604E+001  4.0000000E+000 
 1.4698296E+001  4.0000000E+000 
 1.4712987E+001  4.0000000E+000 
 1.4727679E+001  4.1121860E+000 
 1.4742371E+001  5.0000000E+000 
 1.4757062E+001  5.0000000E+000 
 1.4771753E+001  5.1141801E+000 
 1.4786445E+001  6.0000000E+000 
 1.4801137E+001  6.1155095E+000 
 1.4815828E+001  7.0000000E+000 
 1.4830520E+001  7.1168389E+000 
 1.4845211E+001  8.0000000E+000 
 1.4859903E+001  8.1181679E+000 
 1.4874595E+001  9.1188326E+000 
 1.4889286E+001  1.0238996E+001 
 1.4903977E+001  1.2120162E+001 
 1.4918669E+001  1.3000000E+001 
 1.4933361E+001  1.3000000E+001 
 1.4948052E+001  1.3000000E+001 
 1.4962744E+001  1.2877179E+001 
 1.4977435E+001  1.1876514E+001 
 1.4992127E+001  1.0875850E+001 
 1.5006819E+001  1.0000000E+001 
 1.5021510E+001  1.0000000E+001 
 1.5036201E+001  9.8738556E+000 
 1.5050893E+001  9.0000000E+000 
 1.5065585E+001  9.0000000E+000 
 1.5080276E+001  9.0000000E+000 
 1.5094968E+001  8.8711967E+000 
 1.5109659E+001  8.0000000E+000 
 1.5124351E+001  8.0000000E+000 
 1.5139043E+001  7.8692026E+000 
 1.5153734E+001  7.0000000E+000 
 1.5168426E+001  6.8678732E+000 
 1.5183117E+001  6.0000000E+000 
 1.5197809E+001  6.0000000E+000 
 1.5212501E+001  6.0000000E+000 
 1.5227192E+001  6.0000000E+000 
 1.5241883E+001  6.0000000E+000 
 1.5256575E+001  5.8638854E+000 
 1.5271267E+001  5.0000000E+000 
 1.5285958E+001  4.8625560E+000 
 1.5300650E+001  3.8618913E+000 
 1.5315341E+001  3.0000000E+000 
 1.5330032E+001  3.0000000E+000 
 1.5344725E+001  3.0000000E+000 
 1.5359416E+001  3.0000000E+000 
 1.5374107E+001  3.0000000E+000 
 1.5388799E+001  3.0000000E+000 
 1.5403491E+001  3.0000000E+000 
 1.5418182E+001  3.0000000E+000 
 1.5432874E+001  3.0000000E+000 
 1.5447565E+001  3.0000000E+000 
 1.5462256E+001  3.0000000E+000 
 1.5476949E+001  3.1460850E+000 
 1.5491640E+001  4.0000000E+000 
 1.5506331E+001  4.0000000E+000 
 1.5521023E+001  4.1480789E+000 
 1.5535715E+001  5.0000000E+000 
 1.5550406E+001  5.1494083E+000 
 1.5565098E+001  6.1500731E+000 
 1.5579789E+001  7.1507378E+000 
 1.5594481E+001  8.1514025E+000 
 1.5609173E+001  9.3041344E+000 
 1.5623864E+001  1.1305464E+001 
 1.5638556E+001  1.3306793E+001 
 1.5653247E+001  1.5308123E+001 
 1.5667938E+001  1.7464178E+001 
 1.5682631E+001  2.0621563E+001 
 1.5697322E+001  2.4468166E+001 
 1.5712013E+001  2.7626881E+001 
 1.5726705E+001  3.1629539E+001 
 1.5741397E+001  3.5632198E+001 
 1.5756088E+001  3.9476143E+001 
 1.5770780E+001  4.2318756E+001 
 1.5785471E+001  4.4160042E+001 
 1.5800162E+001  4.5000000E+001 
 1.5814855E+001  4.4677254E+001 
 1.5829546E+001  4.2513889E+001 
 1.5844237E+001  3.9511894E+001 
 1.5858929E+001  3.6509899E+001 
 1.5873620E+001  3.3179844E+001 
 1.5888312E+001  2.8341215E+001 
 1.5903004E+001  2.4338556E+001 
 1.5917695E+001  2.0501923E+001 
 1.5932386E+001  1.7499929E+001 
 1.5947079E+001  1.4665290E+001 
 1.5961770E+001  1.2663960E+001 
 1.5976461E+001  1.0662631E+001 
 1.5991153E+001  8.8306513E+000 
 1.6005844E+001  7.8299866E+000 
 1.6020536E+001  6.8293219E+000 
 1.6035227E+001  6.0000000E+000 
 1.6049919E+001  6.0000000E+000 
 1.6064611E+001  6.0000000E+000 
 1.6079302E+001  6.0000000E+000 
 1.6093994E+001  6.0000000E+000 
 1.6108685E+001  6.0000000E+000 
 1.6123377E+001  6.0000000E+000 
 1.6138069E+001  6.0000000E+000 
 1.6152760E+001  6.0000000E+000 
 1.6167452E+001  6.0000000E+000 
 1.6182144E+001  6.1779900E+000 
 1.6196835E+001  6.8213453E+000 
 1.6211527E+001  6.0000000E+000 
 1.6226217E+001  6.0000000E+000 
 1.6240910E+001  5.8193512E+000 
 1.6255602E+001  5.0000000E+000 
 1.6270292E+001  5.0000000E+000 
 1.6284985E+001  4.8173575E+000 
 1.6299675E+001  4.0000000E+000 
 1.6314367E+001  3.8160279E+000 
 1.6329060E+001  3.0000000E+000 
 1.6343750E+001  2.8146987E+000 
 1.6358442E+001  2.0000000E+000 
 1.6373133E+001  2.0000000E+000 
 1.6387825E+001  2.0000000E+000 
 1.6402517E+001  2.0000000E+000 
 1.6417208E+001  1.8113753E+000 
 1.6431900E+001  1.0000000E+000 
 1.6446590E+001  1.0000000E+000 
 1.6461283E+001  1.0000000E+000 
 1.6475975E+001  1.0000000E+000 
 1.6490665E+001  1.1919482E+000 
 1.6505358E+001  2.0000000E+000 
 1.6520048E+001  2.0000000E+000 
 1.6534740E+001  2.0000000E+000 
 1.6549433E+001  2.1946070E+000 
 1.6564123E+001  3.0000000E+000 
 1.6578815E+001  3.1959362E+000 
 1.6593508E+001  4.0000000E+000 
 1.6608198E+001  4.0000000E+000 
 1.6622890E+001  4.0000000E+000 
 1.6637581E+001  4.0000000E+000 
 1.6652273E+001  3.8007402E+000 
 1.6666965E+001  3.0000000E+000 
 1.6681656E+001  3.0000000E+000 
 1.6696348E+001  3.0000000E+000 
 1.6711039E+001  3.0000000E+000 
 1.6725731E+001  3.0000000E+000 
 1.6740423E+001  3.0000000E+000 
 1.6755114E+001  3.0000000E+000 
 1.6769806E+001  3.0000000E+000 
 1.6784496E+001  3.0000000E+000 
 1.6799189E+001  3.0000000E+000 
 1.6813881E+001  3.0000000E+000 
 1.6828571E+001  3.0000000E+000 
 1.6843264E+001  3.0000000E+000 
 1.6857954E+001  3.0000000E+000 
 1.6872646E+001  3.0000000E+000 
 1.6887339E+001  3.0000000E+000 
 1.6902029E+001  3.0000000E+000 
 1.6916721E+001  3.0000000E+000 
 1.6931414E+001  3.0000000E+000 
 1.6946104E+001  3.0000000E+000 
 1.6960796E+001  3.0000000E+000 
 1.6975487E+001  3.2138827E+000 
 1.6990179E+001  4.0000000E+000 
 1.7004871E+001  4.0000000E+000 
 1.7019562E+001  4.0000000E+000 
 1.7034254E+001  4.0000000E+000 
 1.7048944E+001  4.0000000E+000 
 1.7063637E+001  4.0000000E+000 
 1.7078329E+001  3.7814643E+000 
 1.7093019E+001  3.2192001E+000 
 1.7107712E+001  3.7801352E+000 
 1.7122402E+001  3.0000000E+000 
 1.7137094E+001  2.7788057E+000 
 1.7151787E+001  2.0000000E+000 
 1.7166477E+001  2.0000000E+000 
 1.7181170E+001  1.7768117E+000 
 1.7195860E+001  1.2238530E+000 
 1.7210552E+001  2.0000000E+000 
 1.7225245E+001  2.0000000E+000 
 1.7239935E+001  2.0000000E+000 
 1.7254627E+001  2.0000000E+000 
 1.7269318E+001  2.2271764E+000 
 1.7284010E+001  3.0000000E+000 
 1.7298702E+001  3.2285058E+000 
 1.7313393E+001  4.0000000E+000 
 1.7328085E+001  4.2298350E+000 
 1.7342777E+001  5.0000000E+000 
 1.7357468E+001  5.2311645E+000 
 1.7372160E+001  6.2318292E+000 
 1.7386850E+001  7.0000000E+000 
 1.7401543E+001  7.0000000E+000 
 1.7416235E+001  7.0000000E+000 
 1.7430925E+001  7.2344880E+000 
 1.7445618E+001  7.7648473E+000 
 1.7460308E+001  7.0000000E+000 
 1.7475000E+001  7.0000000E+000 
 1.7489693E+001  7.0000000E+000 
 1.7504383E+001  7.0000000E+000 
 1.7519075E+001  7.0000000E+000 
 1.7533766E+001  7.0000000E+000 
 1.7548458E+001  7.0000000E+000 
 1.7563150E+001  7.0000000E+000 
 1.7577841E+001  6.7588654E+000 
 1.7592533E+001  6.0000000E+000 
 1.7607224E+001  5.7575359E+000 
 1.7621916E+001  5.0000000E+000 
 1.7636608E+001  4.7562065E+000 
 1.7651299E+001  4.0000000E+000 
 1.7665991E+001  4.0000000E+000 
 1.7680683E+001  3.7542124E+000 
 1.7695374E+001  3.0000000E+000 
 1.7710066E+001  3.0000000E+000 
 1.7724756E+001  3.0000000E+000 
 1.7739449E+001  3.0000000E+000 
 1.7754141E+001  3.0000000E+000 
 1.7768831E+001  3.0000000E+000 
 1.7783524E+001  3.0000000E+000 
 1.7798214E+001  2.7488949E+000 
 1.7812906E+001  2.0000000E+000 
 1.7827599E+001  2.0000000E+000 
 1.7842289E+001  2.0000000E+000 
 1.7856981E+001  2.0000000E+000 
 1.7871672E+001  2.0000000E+000 
 1.7886364E+001  2.0000000E+000 
 1.7901056E+001  2.2557578E+000 
 1.7915747E+001  3.0000000E+000 
 1.7930439E+001  3.0000000E+000 
 1.7945129E+001  3.0000000E+000 
 1.7959822E+001  3.0000000E+000 
 1.7974514E+001  3.0000000E+000 
 1.7989204E+001  3.0000000E+000 
 1.8003897E+001  3.2604105E+000 
 1.8018587E+001  4.0000000E+000 
 1.8033279E+001  4.0000000E+000 
 1.8047972E+001  4.2624044E+000 
 1.8062662E+001  5.0000000E+000 
 1.8077354E+001  5.2637339E+000 
 1.8092047E+001  6.2643986E+000 
 1.8106737E+001  7.2650633E+000 
 1.8121429E+001  8.2657280E+000 
 1.8136120E+001  9.0000000E+000 
 1.8150812E+001  9.2670574E+000 
 1.8165504E+001  1.0000000E+001 
 1.8180195E+001  1.0000000E+001 
 1.8194887E+001  1.0000000E+001 
 1.8209578E+001  9.7302837E+000 
 1.8224270E+001  9.0000000E+000 
 1.8238962E+001  9.0000000E+000 
 1.8253653E+001  9.0000000E+000 
 1.8268345E+001  9.0000000E+000 
 1.8283035E+001  9.0000000E+000 
 1.8297728E+001  9.0000000E+000 
 1.8312420E+001  9.0000000E+000 
 1.8327110E+001  9.0000000E+000 
 1.8341803E+001  9.0000000E+000 
 1.8356493E+001  9.0000000E+000 
 1.8371185E+001  9.0000000E+000 
 1.8385878E+001  9.2776928E+000 
 1.8400568E+001  1.0000000E+001 
 1.8415260E+001  1.0279022E+001 
 1.8429953E+001  1.1000000E+001 
 1.8444643E+001  1.1280351E+001 
 1.8459335E+001  1.2000000E+001 
 1.8474026E+001  1.2281680E+001 
 1.8488718E+001  1.3000000E+001 
 1.8503410E+001  1.3000000E+001 
 1.8518101E+001  1.3000000E+001 
 1.8532793E+001  1.3000000E+001 
 1.8547483E+001  1.2714996E+001 
 1.8562176E+001  1.2000000E+001 
 1.8576868E+001  1.1713667E+001 
 1.8591558E+001  1.1000000E+001 
 1.8606251E+001  1.0712337E+001 
 1.8620941E+001  1.0000000E+001 
 1.8635633E+001  1.0000000E+001 
 1.8650326E+001  9.7103434E+000 
 1.8665016E+001  9.0000000E+000 
 1.8679708E+001  8.7090139E+000 
 1.8694399E+001  8.0000000E+000 
 1.8709091E+001  7.7076845E+000 
 1.8723783E+001  7.0000000E+000 
 1.8738474E+001  6.7063551E+000 
 1.8753166E+001  6.0000000E+000 
 1.8767857E+001  6.0000000E+000 
 1.8782549E+001  5.7043610E+000 
 1.8797241E+001  5.0000000E+000 
 1.8811932E+001  5.0000000E+000 
 1.8826624E+001  5.0000000E+000 
 1.8841316E+001  4.7017026E+000 
 1.8856007E+001  4.0000000E+000 
 1.8870699E+001  4.0000000E+000 
 1.8885389E+001  4.0000000E+000 
 1.8900082E+001  4.3009562E+000 
 1.8914774E+001  5.0000000E+000 
 1.8929464E+001  5.3022857E+000 
 1.8944157E+001  6.0000000E+000 
 1.8958847E+001  6.3036151E+000 
 1.8973539E+001  7.3042798E+000 
 1.8988232E+001  8.0000000E+000 
 1.9002922E+001  8.0000000E+000 
 1.9017614E+001  8.0000000E+000 
 1.9032305E+001  8.0000000E+000 
 1.9046997E+001  8.0000000E+000 
 1.9061689E+001  8.0000000E+000 
 1.9076380E+001  7.6910677E+000 
 1.9091072E+001  7.0000000E+000 
 1.9105762E+001  7.0000000E+000 
 1.9120455E+001  7.0000000E+000 
 1.9135147E+001  7.0000000E+000 
 1.9149837E+001  6.6877441E+000 
 1.9164530E+001  6.0000000E+000 
 1.9179222E+001  5.6864147E+000 
 1.9193913E+001  5.0000000E+000 
 1.9208605E+001  5.0000000E+000 
 1.9223295E+001  5.0000000E+000 
 1.9237988E+001  5.0000000E+000 
 1.9252680E+001  5.0000000E+000 
 1.9267370E+001  5.0000000E+000 
 1.9282063E+001  5.0000000E+000 
 1.9296753E+001  5.0000000E+000 
 1.9311445E+001  5.0000000E+000 
 1.9326138E+001  5.0000000E+000 
 1.9340828E+001  5.0000000E+000 
 1.9355520E+001  5.0000000E+000 
 1.9370211E+001  5.0000000E+000 
 1.9384903E+001  4.6771092E+000 
 1.9399595E+001  4.0000000E+000 
 1.9414286E+001  4.0000000E+000 
 1.9428978E+001  4.0000000E+000 
 1.9443668E+001  4.0000000E+000 
 1.9458361E+001  4.0000000E+000 
 1.9473053E+001  4.0000000E+000 
 1.9487743E+001  4.0000000E+000 
 1.9502436E+001  4.3282084E+000 
 1.9517128E+001  5.3288732E+000 
 1.9531818E+001  6.0000000E+000 
 1.9546511E+001  6.0000000E+000 
 1.9561201E+001  6.3308673E+000 
 1.9575893E+001  7.3315315E+000 
 1.9590586E+001  8.3321962E+000 
 1.9605276E+001  9.0000000E+000 
 1.9619968E+001  9.3335257E+000 
 1.9634659E+001  1.0000000E+001 
 1.9649351E+001  1.0334855E+001 
 1.9664043E+001  1.1000000E+001 
 1.9678734E+001  1.1336185E+001 
 1.9693426E+001  1.2000000E+001 
 1.9708117E+001  1.2337514E+001 
 1.9722809E+001  1.3000000E+001 
 1.9737501E+001  1.3338843E+001 
 1.9752192E+001  1.4000000E+001 
 1.9766884E+001  1.4000000E+001 
 1.9781574E+001  1.4000000E+001 
 1.9796267E+001  1.4000000E+001 
 1.9810959E+001  1.4000000E+001 
 1.9825649E+001  1.4000000E+001 
 1.9840342E+001  1.4000000E+001 
 1.9855032E+001  1.4000000E+001 
 1.9869724E+001  1.4000000E+001 
 1.9884417E+001  1.4000000E+001 
 1.9899107E+001  1.4000000E+001 
 1.9913799E+001  1.4346820E+001 
 1.9928492E+001  1.5000000E+001 
 1.9943182E+001  1.4651851E+001 
 1.9957874E+001  1.4000000E+001 
 1.9972565E+001  1.3650522E+001 
 1.9987257E+001  1.3000000E+001 
 2.0001949E+001  1.2649193E+001 
 2.0016640E+001  1.1648528E+001 
 2.0031332E+001  1.0647863E+001 
 2.0046022E+001  1.0000000E+001 
 2.0060715E+001  9.6465340E+000 
 2.0075407E+001  9.0000000E+000 
 2.0090097E+001  8.6452045E+000 
 2.0104790E+001  8.0000000E+000 
 2.0119480E+001  7.6438751E+000 
 2.0134172E+001  7.0000000E+000 
 2.0148865E+001  7.0000000E+000 
 2.0163555E+001  7.0000000E+000 
 2.0178247E+001  6.6412163E+000 
 2.0192938E+001  6.0000000E+000 
 2.0207630E+001  6.0000000E+000 
 2.0222322E+001  6.0000000E+000 
 2.0237013E+001  5.6385574E+000 
 2.0251705E+001  5.0000000E+000 
 2.0266397E+001  5.0000000E+000 
 2.0281088E+001  5.0000000E+000 
 2.0295780E+001  4.6358986E+000 
 2.0310471E+001  4.0000000E+000 
 2.0325163E+001  4.0000000E+000 
 2.0339855E+001  4.0000000E+000 
 2.0354546E+001  4.0000000E+000 
 2.0369238E+001  4.0000000E+000 
 2.0383928E+001  4.0000000E+000 
 2.0398621E+001  4.0000000E+000 
 2.0413313E+001  4.0000000E+000 
 2.0428003E+001  4.0000000E+000 
 2.0442696E+001  4.0000000E+000 
 2.0457386E+001  4.3714128E+000 
 2.0472078E+001  5.0000000E+000 
 2.0486771E+001  5.0000000E+000 
 2.0501461E+001  5.0000000E+000 
 2.0516153E+001  5.3740716E+000 
 2.0530844E+001  6.0000000E+000 
 2.0545536E+001  6.3754010E+000 
 2.0560228E+001  7.0000000E+000 
 2.0574919E+001  7.0000000E+000 
 2.0589611E+001  7.0000000E+000 
 2.0604301E+001  7.0000000E+000 
 2.0618994E+001  7.0000000E+000 
 2.0633686E+001  7.0000000E+000 
 2.0648376E+001  7.0000000E+000 
 2.0663069E+001  6.6192818E+000 
 2.0677761E+001  6.0000000E+000 
 2.0692451E+001  6.0000000E+000 
 2.0707144E+001  6.0000000E+000 
 2.0721834E+001  6.0000000E+000 
 2.0736526E+001  6.0000000E+000 
 2.0751219E+001  6.0000000E+000 
 2.0765909E+001  5.6146288E+000 
 2.0780602E+001  5.0000000E+000 
 2.0795292E+001  5.0000000E+000 
 2.0809984E+001  5.0000000E+000 
 2.0824677E+001  4.6119699E+000 
 2.0839367E+001  4.0000000E+000 
 2.0854059E+001  4.0000000E+000 
 2.0868750E+001  3.6099761E+000 
 2.0883442E+001  3.0000000E+000 
 2.0898134E+001  3.0000000E+000 
 2.0912825E+001  3.0000000E+000 
 2.0927517E+001  3.0000000E+000 
 2.0942207E+001  3.0000000E+000 
 2.0956900E+001  3.0000000E+000 
 2.0971592E+001  3.0000000E+000 
 2.0986282E+001  3.0000000E+000 
 2.1000975E+001  3.0000000E+000 
 2.1015667E+001  3.0000000E+000 
 2.1030357E+001  3.0000000E+000 
 2.1045050E+001  3.0000000E+000 
 2.1059740E+001  3.0000000E+000 
 2.1074432E+001  3.0000000E+000 
 2.1089125E+001  3.0000000E+000 
 2.1103815E+001  3.0000000E+000 
 2.1118507E+001  3.4013236E+000 
 2.1133198E+001  4.0000000E+000 
 2.1147890E+001  4.0000000E+000 
 2.1162582E+001  4.0000000E+000 
 2.1177273E+001  4.4039822E+000 
 2.1191965E+001  5.0000000E+000 
 2.1206656E+001  5.0000000E+000 
 2.1221348E+001  5.0000000E+000 
 2.1236040E+001  5.0000000E+000 
 2.1250731E+001  5.4073057E+000 
 2.1265423E+001  6.0000000E+000 
 2.1280113E+001  6.0000000E+000 
 2.1294806E+001  6.4092999E+000 
 2.1309498E+001  7.0000000E+000 
 2.1324188E+001  7.0000000E+000 
 2.1338881E+001  7.4112940E+000 
 2.1353573E+001  8.0000000E+000 
 2.1368263E+001  8.0000000E+000 
 2.1382956E+001  8.0000000E+000 
 2.1397646E+001  8.0000000E+000 
 2.1412338E+001  8.0000000E+000 
 2.1427031E+001  8.0000000E+000 
 2.1441721E+001  7.5840535E+000 
 2.1456413E+001  6.5833888E+000 
 2.1471104E+001  6.0000000E+000 
 2.1485796E+001  6.0000000E+000 
 2.1500488E+001  6.0000000E+000 
 2.1515179E+001  6.4192700E+000 
 2.1529871E+001  7.0000000E+000 
 2.1544561E+001  7.4205995E+000 
 2.1559254E+001  8.0000000E+000 
 2.1573946E+001  8.4219284E+000 
 2.1588636E+001  9.4225931E+000 
 2.1603329E+001  1.0423258E+001 
 2.1618019E+001  1.1423923E+001 
 2.1632711E+001  1.2424587E+001 
 2.1647404E+001  1.3000000E+001 
 2.1662094E+001  1.3000000E+001 
 2.1676786E+001  1.3000000E+001 
 2.1691477E+001  1.3000000E+001 
 2.1706169E+001  1.2572089E+001 
 2.1720861E+001  1.1571424E+001 
 2.1735552E+001  1.0570760E+001 
 2.1750244E+001  1.0000000E+001 
 2.1764936E+001  9.5694304E+000 
 2.1779627E+001  8.5687656E+000 
 2.1794319E+001  8.0000000E+000 
 2.1809010E+001  7.5674362E+000 
 2.1823702E+001  7.0000000E+000 
 2.1838394E+001  6.5661068E+000 
 2.1853085E+001  6.0000000E+000 
 2.1867777E+001  6.0000000E+000 
 2.1882467E+001  6.0000000E+000 
 2.1897160E+001  6.0000000E+000 
 2.1911852E+001  6.0000000E+000 
 2.1926542E+001  6.0000000E+000 
 2.1941235E+001  6.0000000E+000 
 2.1955925E+001  6.0000000E+000 
 2.1970617E+001  6.0000000E+000 
 2.1985310E+001  6.0000000E+000 
 2.2000000E+001  0.0000000E+000
