# Supplementary material for: Application of singular value decomposition analysis to time-dependent powder diffraction data of an in-situ photodimerization reaction
Source: J Synchrotron Radiat. 2014 Apr 2;21(Pt 3):554–60. doi: 10.1107/S1600577514004366 (PMC4333817; doi:10.1107/S1600577514004366)
Supplement: Supplementary file 1 [file s-21-00554-sup1.zip › 9ma/9mai_10.chi]

 3.9000001E+000  0.0000000E+000 
 3.9146917E+000  3.3770208E+000 
 3.9293833E+000  3.6236436E+000 
 3.9440749E+000  4.0000000E+000 
 3.9587662E+000  4.0000000E+000 
 3.9734578E+000  4.0000000E+000 
 3.9881494E+000  4.0000000E+000 
 4.0028410E+000  4.6269670E+000 
 4.0175323E+000  4.3723683E+000 
 4.0322242E+000  4.6282964E+000 
 4.0469155E+000  5.0000000E+000 
 4.0616074E+000  5.0000000E+000 
 4.0762987E+000  5.0000000E+000 
 4.0909905E+000  5.0000000E+000 
 4.1056819E+000  5.6316199E+000 
 4.1203732E+000  6.6322846E+000 
 4.1350651E+000  7.6329494E+000 
 4.1497564E+000  9.2672281E+000 
 4.1644483E+000  1.1268558E+001 
 4.1791396E+000  1.3904830E+001 
 4.1938314E+000  1.6906824E+001 
 4.2085228E+000  2.1181364E+001 
 4.2232141E+000  2.6821625E+001 
 4.2379060E+000  3.5376022E+001 
 4.2525973E+000  4.6659203E+001 
 4.2672892E+000  5.8667179E+001 
 4.2819805E+000  7.1314751E+001 
 4.2966723E+000  8.4323395E+001 
 4.3113637E+000  9.4768333E+001 
 4.3260555E+000  1.0313272E+002 
 4.3407469E+000  1.1049578E+002 
 4.3554382E+000  1.1685752E+002 
 4.3701301E+000  1.2286150E+002 
 4.3848214E+000  1.2822124E+002 
 4.3995132E+000  1.3322456E+002 
 4.4142046E+000  1.3822789E+002 
 4.4288964E+000  1.4258498E+002 
 4.4435878E+000  1.4658763E+002 
 4.4582791E+000  1.5059029E+002 
 4.4729710E+000  1.5394472E+002 
 4.4876623E+000  1.5370219E+002 
 4.5023541E+000  1.4650433E+002 
 4.5170455E+000  1.3324654E+002 
 4.5317373E+000  1.1693477E+002 
 4.5464287E+000  9.9923470E+001 
 4.5611200E+000  8.4216621E+001 
 4.5758119E+000  6.9206650E+001 
 4.5905032E+000  5.6810902E+001 
 4.6051950E+000  4.8420467E+001 
 4.6198864E+000  4.4035347E+001 
 4.6345782E+000  4.1688904E+001 
 4.6492696E+000  4.1656212E+001 
 4.6639609E+000  4.3313755E+001 
 4.6786528E+000  4.4657543E+001 
 4.6933441E+000  4.5000000E+001 
 4.7080359E+000  4.3682255E+001 
 4.7227273E+000  4.1021389E+001 
 4.7374191E+000  3.6698994E+001 
 4.7521105E+000  3.1034803E+001 
 4.7668018E+000  2.5692347E+001 
 4.7814937E+000  2.0689022E+001 
 4.7961850E+000  1.5685699E+001 
 4.8108768E+000  1.2009426E+001 
 4.8255682E+000  9.6716213E+000 
 4.8402600E+000  8.3351460E+000 
 4.8549514E+000  8.0000000E+000 
 4.8696432E+000  8.0000000E+000 
 4.8843346E+000  7.3331518E+000 
 4.8990259E+000  7.0000000E+000 
 4.9137177E+000  7.6681776E+000 
 4.9284091E+000  8.0000000E+000 
 4.9431009E+000  8.0000000E+000 
 4.9577923E+000  8.0000000E+000 
 4.9724841E+000  8.0000000E+000 
 4.9871755E+000  8.0000000E+000 
 5.0018668E+000  8.0000000E+000 
 5.0165586E+000  8.0000000E+000 
 5.0312500E+000  8.0000000E+000 
 5.0459418E+000  8.6741600E+000 
 5.0606332E+000  9.0000000E+000 
 5.0753250E+000  9.0000000E+000 
 5.0900164E+000  9.0000000E+000 
 5.1047077E+000  9.6768188E+000 
 5.1193995E+000  1.1354966E+001 
 5.1340909E+000  1.4034444E+001 
 5.1487827E+000  1.7715250E+001 
 5.1634741E+000  2.1717909E+001 
 5.1781659E+000  2.5720568E+001 
 5.1928573E+000  2.9723227E+001 
 5.2075486E+000  3.3725883E+001 
 5.2222404E+000  3.7728542E+001 
 5.2369318E+000  3.9682800E+001 
 5.2516236E+000  3.9316536E+001 
 5.2663150E+000  3.6947609E+001 
 5.2810068E+000  3.1891232E+001 
 5.2956982E+000  2.6572704E+001 
 5.3103895E+000  2.0883255E+001 
 5.3250813E+000  1.6939634E+001 
 5.3397727E+000  1.4625093E+001 
 5.3544645E+000  1.4688118E+001 
 5.3691559E+000  1.7755131E+001 
 5.3838477E+000  2.1757790E+001 
 5.3985391E+000  2.6450560E+001 
 5.4132304E+000  3.2835438E+001 
 5.4279222E+000  4.0531532E+001 
 5.4426136E+000  4.9228954E+001 
 5.4573054E+000  5.6156624E+001 
 5.4719968E+000  6.1467178E+001 
 5.4866886E+000  6.5082298E+001 
 5.5013800E+000  7.4337181E+001 
 5.5160713E+000  9.2604019E+001 
 5.5307631E+000  1.2614767E+002 
 5.5454545E+000  1.7144443E+002 
 5.5601463E+000  2.0971240E+002 
 5.5748377E+000  2.3675412E+002 
 5.5895295E+000  2.5937256E+002 
 5.6042209E+000  2.7719067E+002 
 5.6189127E+000  2.8270007E+002 
 5.6336040E+000  2.6968579E+002 
 5.6482954E+000  2.4085341E+002 
 5.6629872E+000  2.0081071E+002 
 5.6776786E+000  1.5216020E+002 
 5.6923704E+000  1.0464333E+002 
 5.7070618E+000  6.5653465E+001 
 5.7217536E+000  3.8791092E+001 
 5.7364450E+000  2.3535202E+001 
 5.7511363E+000  1.7175741E+001 
 5.7658281E+000  1.6000000E+001 
 5.7805195E+000  1.8829575E+001 
 5.7952113E+000  2.4956409E+001 
 5.8099027E+000  3.3378510E+001 
 5.8245945E+000  4.3803268E+001 
 5.8392859E+000  5.7650791E+001 
 5.8539772E+000  7.3371475E+001 
 5.8686690E+000  9.2939018E+001 
 5.8833604E+000  1.1608912E+002 
 5.8980522E+000  1.4224321E+002 
 5.9127436E+000  1.6712102E+002 
 5.9274354E+000  1.8970889E+002 
 5.9421268E+000  2.0886470E+002 
 5.9568181E+000  2.2401518E+002 
 5.9715099E+000  2.3659242E+002 
 5.9862013E+000  2.4501689E+002 
 6.0008931E+000  2.4700000E+002 
 6.0155845E+000  2.4197380E+002 
 6.0302763E+000  2.3065698E+002 
 6.0449677E+000  2.1405156E+002 
 6.0596590E+000  1.9387952E+002 
 6.0743508E+000  1.7214487E+002 
 6.0890422E+000  1.4868755E+002 
 6.1037340E+000  1.2539361E+002 
 6.1184254E+000  1.0237833E+002 
 6.1331172E+000  8.1533073E+001 
 6.1478086E+000  6.2967804E+001 
 6.1625004E+000  4.9303890E+001 
 6.1771917E+000  3.8746597E+001 
 6.1918831E+000  2.9465956E+001 
 6.2065749E+000  2.2639982E+001 
 6.2212663E+000  1.8090662E+001 
 6.2359581E+000  1.4816003E+001 
 6.2506495E+000  1.1814009E+001 
 6.2653413E+000  1.0270672E+001 
 6.2800326E+000  9.2700071E+000 
 6.2947240E+000  8.2693424E+000 
 6.3094158E+000  7.2686777E+000 
 6.3241072E+000  6.2680130E+000 
 6.3387990E+000  6.0000000E+000 
 6.3534904E+000  6.0000000E+000 
 6.3681822E+000  4.5320377E+000 
 6.3828735E+000  4.0000000E+000 
 6.3975649E+000  4.0000000E+000 
 6.4122567E+000  4.0000000E+000 
 6.4269481E+000  3.2633600E+000 
 6.4416399E+000  3.7373047E+000 
 6.4563313E+000  4.0000000E+000 
 6.4710231E+000  4.7386341E+000 
 6.4857144E+000  5.0000000E+000 
 6.5004058E+000  5.7399635E+000 
 6.5150976E+000  6.7406282E+000 
 6.5297890E+000  9.2238779E+000 
 6.5444808E+000  1.1483915E+001 
 6.5591722E+000  1.4227866E+001 
 6.5738640E+000  1.8716434E+001 
 6.5885553E+000  2.2975805E+001 
 6.6032467E+000  2.6978464E+001 
 6.6179385E+000  3.0981123E+001 
 6.6326299E+000  3.4983784E+001 
 6.6473217E+000  3.9733051E+001 
 6.6620131E+000  4.4736374E+001 
 6.6767049E+000  4.8991756E+001 
 6.6913962E+000  5.5988834E+001 
 6.7060876E+000  6.6241959E+001 
 6.7207794E+000  8.3998672E+001 
 6.7354708E+000  1.1076735E+002 
 6.7501626E+000  1.4053789E+002 
 6.7648540E+000  1.6755013E+002 
 6.7795458E+000  1.9055704E+002 
 6.7942371E+000  2.0955862E+002 
 6.8089285E+000  2.2078529E+002 
 6.8236203E+000  2.2224541E+002 
 6.8383117E+000  2.1218173E+002 
 6.8530035E+000  1.8859027E+002 
 6.8676949E+000  1.5551968E+002 
 6.8823867E+000  1.1898193E+002 
 6.8970780E+000  8.2715248E+001 
 6.9117699E+000  5.3518490E+001 
 6.9264612E+000  3.3333694E+001 
 6.9411526E+000  2.1400961E+001 
 6.9558444E+000  1.5197157E+001 
 6.9705358E+000  1.2477533E+001 
 6.9852276E+000  1.0476204E+001 
 6.9999189E+000  1.0000000E+001 
 7.0146108E+000  9.2367725E+000 
 7.0293021E+000  9.7638922E+000 
 7.0439935E+000  1.0000000E+001 
 7.0586853E+000  9.2347784E+000 
 7.0733767E+000  9.0000000E+000 
 7.0880685E+000  8.2334490E+000 
 7.1027598E+000  7.2327847E+000 
 7.1174517E+000  7.0000000E+000 
 7.1321430E+000  6.2314553E+000 
 7.1468344E+000  6.0000000E+000 
 7.1615262E+000  6.0000000E+000 
 7.1762176E+000  6.7705388E+000 
 7.1909094E+000  8.5424070E+000 
 7.2056007E+000  1.0543736E+001 
 7.2202926E+000  1.3317598E+001 
 7.2349839E+000  1.6319593E+001 
 7.2496753E+000  2.0095449E+001 
 7.2643671E+000  2.4098108E+001 
 7.2790585E+000  2.7325575E+001 
 7.2937503E+000  3.1103426E+001 
 7.3084416E+000  3.3553043E+001 
 7.3231335E+000  3.5554371E+001 
 7.3378248E+000  3.6777851E+001 
 7.3525162E+000  3.5442970E+001 
 7.3672080E+000  3.3441639E+001 
 7.3818994E+000  2.9880623E+001 
 7.3965912E+000  2.6658472E+001 
 7.4112825E+000  2.2875305E+001 
 7.4259744E+000  1.9654484E+001 
 7.4406657E+000  1.6652491E+001 
 7.4553576E+000  1.5216832E+001 
 7.4700489E+000  1.5000000E+001 
 7.4847403E+000  1.5000000E+001 
 7.4994321E+000  1.3429676E+001 
 7.5141234E+000  1.3000000E+001 
 7.5288153E+000  1.2213509E+001 
 7.5435066E+000  1.1212844E+001 
 7.5581985E+000  1.0212179E+001 
 7.5728898E+000  8.4230299E+000 
 7.5875812E+000  7.2108502E+000 
 7.6022730E+000  5.4203706E+000 
 7.6169643E+000  4.2095208E+000 
 7.6316562E+000  3.2088561E+000 
 7.6463475E+000  2.2081914E+000 
 7.6610394E+000  2.7924733E+000 
 7.6757307E+000  3.0000000E+000 
 7.6904221E+000  3.7938027E+000 
 7.7051139E+000  4.7944674E+000 
 7.7198052E+000  5.7951322E+000 
 7.7344971E+000  7.5915937E+000 
 7.7491884E+000  1.1185846E+001 
 7.7638803E+000  1.4391378E+001 
 7.7785716E+000  1.8988955E+001 
 7.7932630E+000  2.5589190E+001 
 7.8079548E+000  3.0196482E+001 
 7.8226461E+000  3.4998924E+001 
 7.8373380E+000  3.8401348E+001 
 7.8520293E+000  4.1403343E+001 
 7.8667212E+000  4.2801781E+001 
 7.8814125E+000  4.3802444E+001 
 7.8961039E+000  4.3196892E+001 
 7.9107957E+000  4.2196228E+001 
 7.9254870E+000  3.8782249E+001 
 7.9401789E+000  3.4779591E+001 
 7.9548702E+000  2.9971165E+001 
 7.9695621E+000  2.4161409E+001 
 7.9842534E+000  1.9771614E+001 
 7.9989448E+000  1.4961194E+001 
 8.0136366E+000  1.1574722E+001 
 8.0283279E+000  9.3818188E+000 
 8.0430193E+000  7.3804898E+000 
 8.0577116E+000  7.0000000E+000 
 8.0724030E+000  7.0000000E+000 
 8.0870943E+000  7.0000000E+000 
 8.1017857E+000  7.8124137E+000 
 8.1164770E+000  8.8130789E+000 
 8.1311693E+000  9.0000000E+000 
 8.1458607E+000  1.1443224E+001 
 8.1605520E+000  1.4445218E+001 
 8.1752434E+000  1.9078686E+001 
 8.1899357E+000  2.4898413E+001 
 8.2046270E+000  3.1719467E+001 
 8.2193184E+000  3.7906387E+001 
 8.2340097E+000  4.3091980E+001 
 8.2487011E+000  4.7276241E+001 
 8.2633934E+000  4.8819725E+001 
 8.2780848E+000  4.9000000E+001 
 8.2927761E+000  4.7357891E+001 
 8.3074675E+000  4.2891403E+001 
 8.3221588E+000  3.7065697E+001 
 8.3368511E+000  3.0238659E+001 
 8.3515425E+000  2.4057718E+001 
 8.3662338E+000  1.8878109E+001 
 8.3809252E+000  1.5524872E+001 
 8.3956175E+000  1.4174293E+001 
 8.4103088E+000  1.4000000E+001 
 8.4250002E+000  1.3172963E+001 
 8.4396915E+000  1.3827702E+001 
 8.4543829E+000  1.4000000E+001 
 8.4690752E+000  1.4000000E+001 
 8.4837666E+000  1.4829696E+001 
 8.4984579E+000  1.5000000E+001 
 8.5131493E+000  1.5831025E+001 
 8.5278416E+000  1.6831690E+001 
 8.5425329E+000  1.7000000E+001 
 8.5572243E+000  1.8666039E+001 
 8.5719156E+000  1.9000000E+001 
 8.5866070E+000  1.9834349E+001 
 8.6012993E+000  2.0835012E+001 
 8.6159906E+000  2.1835678E+001 
 8.6306820E+000  2.2836342E+001 
 8.6453733E+000  2.3837008E+001 
 8.6600647E+000  2.4837671E+001 
 8.6747570E+000  2.4161663E+001 
 8.6894484E+000  2.4839001E+001 
 8.7041397E+000  2.4160334E+001 
 8.7188311E+000  2.2319340E+001 
 8.7335234E+000  2.1159004E+001 
 8.7482147E+000  1.9316681E+001 
 8.7629061E+000  1.8157675E+001 
 8.7775974E+000  1.8000000E+001 
 8.7922888E+000  1.8000000E+001 
 8.8069811E+000  1.8844318E+001 
 8.8216724E+000  1.8155016E+001 
 8.8363638E+000  1.8000000E+001 
 8.8510551E+000  1.8846313E+001 
 8.8657465E+000  2.1540932E+001 
 8.8804388E+000  2.3695284E+001 
 8.8951302E+000  2.5696613E+001 
 8.9098215E+000  2.6000000E+001 
 8.9245129E+000  2.6000000E+001 
 8.9392052E+000  2.6000000E+001 
 8.9538965E+000  2.5149035E+001 
 8.9685879E+000  2.4148369E+001 
 8.9832792E+000  2.3147705E+001 
 8.9979706E+000  2.0441122E+001 
 9.0126629E+000  1.8292751E+001 
 9.0273542E+000  1.6291422E+001 
 9.0420456E+000  1.3435139E+001 
 9.0567369E+000  1.2144382E+001 
 9.0714283E+000  1.1143717E+001 
 9.0861206E+000  1.1000000E+001 
 9.1008120E+000  1.1000000E+001 
 9.1155033E+000  1.1000000E+001 
 9.1301947E+000  1.1858942E+001 
 9.1448870E+000  1.2000000E+001 
 9.1595783E+000  1.3720542E+001 
 9.1742697E+000  1.4860936E+001 
 9.1889610E+000  1.5000000E+001 
 9.2036524E+000  1.6724531E+001 
 9.2183447E+000  1.7862930E+001 
 9.2330360E+000  1.8000000E+001 
 9.2477274E+000  1.7135740E+001 
 9.2624187E+000  1.7000000E+001 
 9.2771111E+000  1.7000000E+001 
 9.2918024E+000  1.7000000E+001 
 9.3064938E+000  1.6133081E+001 
 9.3211851E+000  1.5132418E+001 
 9.3358765E+000  1.4131753E+001 
 9.3505688E+000  1.3131088E+001 
 9.3652601E+000  1.2130424E+001 
 9.3799515E+000  1.2000000E+001 
 9.3946428E+000  1.3741812E+001 
 9.4093342E+000  1.6614712E+001 
 9.4240265E+000  2.1361177E+001 
 9.4387178E+000  2.5491600E+001 
 9.4534092E+000  3.1241388E+001 
 9.4681005E+000  3.5496918E+001 
 9.4827929E+000  3.6874893E+001 
 9.4974842E+000  3.7875557E+001 
 9.5121756E+000  3.7123775E+001 
 9.5268669E+000  3.2615559E+001 
 9.5415583E+000  2.7612236E+001 
 9.5562506E+000  1.9974260E+001 
 9.5709419E+000  1.4605589E+001 
 9.5856333E+000  9.6022654E+000 
 9.6003246E+000  7.2395768E+000 
 9.6150160E+000  6.1191239E+000 
 9.6297083E+000  5.1184592E+000 
 9.6443996E+000  5.8822055E+000 
 9.6590910E+000  6.0000000E+000 
 9.6737823E+000  6.8835349E+000 
 9.6884747E+000  8.7683992E+000 
 9.7031660E+000  9.8848648E+000 
 9.7178574E+000  1.0885530E+001 
 9.7325487E+000  1.3658582E+001 
 9.7472401E+000  1.6660576E+001 
 9.7619324E+000  2.0550093E+001 
 9.7766237E+000  2.3664564E+001 
 9.7913151E+000  2.8444262E+001 
 9.8060064E+000  3.4337105E+001 
 9.8206987E+000  4.0341091E+001 
 9.8353901E+000  4.6345078E+001 
 9.8500814E+000  5.1457558E+001 
 9.8647728E+000  5.6460880E+001 
 9.8794641E+000  6.0571362E+001 
 9.8941565E+000  6.3680515E+001 
 9.9088478E+000  6.5788338E+001 
 9.9235392E+000  6.6894836E+001 
 9.9382305E+000  6.7000000E+001 
 9.9529219E+000  6.7000000E+001 
 9.9676142E+000  6.7000000E+001 
 9.9823055E+000  6.7000000E+001 
 9.9969969E+000  6.8796318E+001 
 1.0011688E+001  6.9000000E+001 
 1.0026381E+001  6.9899490E+001 
 1.0041072E+001  7.0000000E+001 
 1.0055763E+001  7.0000000E+001 
 1.0070455E+001  6.8197037E+001 
 1.0085146E+001  6.5293564E+001 
 1.0099838E+001  6.3194378E+001 
 1.0114530E+001  6.2096523E+001 
 1.0129221E+001  6.3808281E+001 
 1.0143912E+001  7.1238441E+001 
 1.0158604E+001  9.1014862E+001 
 1.0173296E+001  1.2290243E+002 
 1.0187987E+001  1.6499236E+002 
 1.0202679E+001  2.0892841E+002 
 1.0217370E+001  2.4841701E+002 
 1.0232062E+001  2.8017258E+002 
 1.0246754E+001  2.9937024E+002 
 1.0261445E+001  3.0737085E+002 
 1.0276136E+001  2.9889212E+002 
 1.0290828E+001  2.7339081E+002 
 1.0305520E+001  2.3269112E+002 
 1.0320211E+001  1.8609929E+002 
 1.0334903E+001  1.4363528E+002 
 1.0349594E+001  1.0800613E+002 
 1.0364286E+001  8.3045395E+001 
 1.0378978E+001  6.6352966E+001 
 1.0393669E+001  5.4922852E+001 
 1.0408360E+001  4.6665848E+001 
 1.0423052E+001  3.9577961E+001 
 1.0437744E+001  3.4409508E+001 
 1.0452435E+001  2.9406183E+001 
 1.0467127E+001  2.4402861E+001 
 1.0481818E+001  2.0319630E+001 
 1.0496510E+001  1.6316971E+001 
 1.0511202E+001  1.3235734E+001 
 1.0525893E+001  1.1155827E+001 
 1.0540585E+001  9.1544971E+000 
 1.0555276E+001  7.1531677E+000 
 1.0569968E+001  6.0759192E+000 
 1.0584660E+001  5.0752544E+000 
 1.0599351E+001  5.0000000E+000 
 1.0614042E+001  5.0000000E+000 
 1.0628734E+001  5.9267397E+000 
 1.0643426E+001  9.7096167E+000 
 1.0658117E+001  1.4640344E+001 
 1.0672809E+001  2.2429869E+001 
 1.0687500E+001  3.1364584E+001 
 1.0702191E+001  4.2230690E+001 
 1.0716884E+001  5.5099457E+001 
 1.0731575E+001  7.1833672E+001 
 1.0746266E+001  9.2573196E+001 
 1.0760958E+001  1.1545260E+002 
 1.0775650E+001  1.3940128E+002 
 1.0790341E+001  1.6341722E+002 
 1.0805033E+001  1.7902074E+002 
 1.0819724E+001  1.8841843E+002 
 1.0834415E+001  1.8244768E+002 
 1.0849108E+001  1.6326581E+002 
 1.0863799E+001  1.3575351E+002 
 1.0878490E+001  1.0492079E+002 
 1.0893182E+001  7.7654999E+001 
 1.0907873E+001  5.7212631E+001 
 1.0922565E+001  4.2839535E+001 
 1.0937257E+001  3.4474419E+001 
 1.0951948E+001  3.0234550E+001 
 1.0966640E+001  2.8115946E+001 
 1.0981332E+001  2.6114616E+001 
 1.0996023E+001  2.4113287E+001 
 1.1010715E+001  2.3055979E+001 
 1.1025406E+001  2.3000000E+001 
 1.1040097E+001  2.3000000E+001 
 1.1054790E+001  2.4892031E+001 
 1.1069481E+001  2.5946680E+001 
 1.1084172E+001  2.8842033E+001 
 1.1098864E+001  3.3740047E+001 
 1.1113556E+001  4.0640717E+001 
 1.1128247E+001  4.7645370E+001 
 1.1142939E+001  5.2750015E+001 
 1.1157630E+001  5.7753342E+001 
 1.1172321E+001  5.8951332E+001 
 1.1187014E+001  5.7096004E+001 
 1.1201705E+001  5.5094677E+001 
 1.1216396E+001  5.4046673E+001 
 1.1231088E+001  5.2092018E+001 
 1.1245779E+001  5.0090687E+001 
 1.1260471E+001  4.8089359E+001 
 1.1275163E+001  4.5132042E+001 
 1.1289854E+001  4.2130051E+001 
 1.1304545E+001  4.0085369E+001 
 1.1319238E+001  3.7126060E+001 
 1.1333929E+001  3.4124065E+001 
 1.1348620E+001  3.2081383E+001 
 1.1363312E+001  3.0080053E+001 
 1.1378003E+001  2.8078724E+001 
 1.1392695E+001  2.5116091E+001 
 1.1407387E+001  2.2114098E+001 
 1.1422078E+001  2.0074736E+001 
 1.1436769E+001  1.7110109E+001 
 1.1451461E+001  1.3144153E+001 
 1.1466153E+001  1.1070747E+001 
 1.1480844E+001  8.1041269E+000 
 1.1495536E+001  6.0680885E+000 
 1.1510227E+001  5.0333796E+000 
 1.1524920E+001  4.0327148E+000 
 1.1539611E+001  3.0320501E+000 
 1.1554302E+001  2.0313854E+000 
 1.1568994E+001  2.9692793E+000 
 1.1583685E+001  3.0000000E+000 
 1.1598377E+001  3.0000000E+000 
 1.1613069E+001  3.9712732E+000 
 1.1627760E+001  4.0000000E+000 
 1.1642451E+001  4.9726028E+000 
 1.1657143E+001  5.9732671E+000 
 1.1671835E+001  7.9478641E+000 
 1.1686526E+001  8.9745970E+000 
 1.1701218E+001  9.9752617E+000 
 1.1715909E+001  1.0000000E+001 
 1.1730601E+001  1.0000000E+001 
 1.1745293E+001  1.0977256E+001 
 1.1759984E+001  1.3933761E+001 
 1.1774675E+001  1.6935755E+001 
 1.1789367E+001  2.1896248E+001 
 1.1804059E+001  3.0819227E+001 
 1.1818750E+001  4.2766945E+001 
 1.1833442E+001  5.4774921E+001 
 1.1848133E+001  6.7764809E+001 
 1.1862825E+001  8.0773445E+001 
 1.1877517E+001  9.1815613E+001 
 1.1892208E+001  9.8887314E+001 
 1.1906899E+001  1.0096913E+002 
 1.1921591E+001  9.7059074E+001 
 1.1936283E+001  9.0098724E+001 
 1.1950974E+001  8.1120949E+001 
 1.1965666E+001  7.1127747E+001 
 1.1980357E+001  6.0133205E+001 
 1.1995049E+001  5.1103004E+001 
 1.2009741E+001  4.3086243E+001 
 1.2024432E+001  3.6070808E+001 
 1.2039124E+001  3.1047255E+001 
 1.2053815E+001  2.6043932E+001 
 1.2068507E+001  2.2032486E+001 
 1.2083199E+001  1.8029827E+001 
 1.2097890E+001  1.6013584E+001 
 1.2112581E+001  1.3018382E+001 
 1.2127273E+001  1.2005463E+001 
 1.2141965E+001  1.0009596E+001 
 1.2156656E+001  8.0082664E+000 
 1.2171348E+001  7.0034690E+000 
 1.2186039E+001  6.0028043E+000 
 1.2200730E+001  5.0021396E+000 
 1.2215423E+001  5.0000000E+000 
 1.2230114E+001  4.0008101E+000 
 1.2244805E+001  4.9998546E+000 
 1.2259497E+001  5.0005193E+000 
 1.2274189E+001  6.0000000E+000 
 1.2288880E+001  5.9981513E+000 
 1.2303572E+001  5.0025134E+000 
 1.2318263E+001  6.0000000E+000 
 1.2332954E+001  6.0038428E+000 
 1.2347647E+001  7.0045075E+000 
 1.2362338E+001  8.0103445E+000 
 1.2377029E+001  1.0023347E+001 
 1.2391721E+001  1.4039009E+001 
 1.2406413E+001  2.0085995E+001 
 1.2421104E+001  3.2125294E+001 
 1.2435796E+001  4.8161415E+001 
 1.2450487E+001  6.7183205E+001 
 1.2465178E+001  8.7147377E+001 
 1.2479871E+001  1.0208392E+002 
 1.2494562E+001  1.1002231E+002 
 1.2509254E+001  1.1195272E+002 
 1.2523945E+001  1.0788765E+002 
 1.2538636E+001  9.8842216E+001 
 1.2553329E+001  8.6778992E+001 
 1.2568020E+001  7.0739403E+001 
 1.2582711E+001  5.2772865E+001 
 1.2597403E+001  3.7841930E+001 
 1.2612095E+001  2.7884697E+001 
 1.2626786E+001  2.0897181E+001 
 1.2641478E+001  1.4946597E+001 
 1.2656169E+001  1.1944603E+001 
 1.2670860E+001  8.9808693E+000 
 1.2685553E+001  8.0000000E+000 
 1.2700244E+001  8.0000000E+000 
 1.2714935E+001  8.0211248E+000 
 1.2729627E+001  9.0435781E+000 
 1.2744318E+001  1.1044908E+001 
 1.2759010E+001  1.3046237E+001 
 1.2773702E+001  1.5023784E+001 
 1.2788393E+001  1.6024448E+001 
 1.2803084E+001  1.7050224E+001 
 1.2817777E+001  1.9025778E+001 
 1.2832468E+001  2.0000000E+001 
 1.2847159E+001  2.0000000E+001 
 1.2861851E+001  1.9972229E+001 
 1.2876542E+001  1.8971563E+001 
 1.2891234E+001  1.7970900E+001 
 1.2905926E+001  1.7000000E+001 
 1.2920617E+001  1.7000000E+001 
 1.2935308E+001  1.7000000E+001 
 1.2950001E+001  1.7000000E+001 
 1.2964692E+001  1.7000000E+001 
 1.2979383E+001  1.7000000E+001 
 1.2994075E+001  1.7000000E+001 
 1.3008766E+001  1.7000000E+001 
 1.3023458E+001  1.6964916E+001 
 1.3038150E+001  1.5964252E+001 
 1.3052841E+001  1.4963588E+001 
 1.3067533E+001  1.4000000E+001 
 1.3082224E+001  1.4000000E+001 
 1.3096916E+001  1.4000000E+001 
 1.3111608E+001  1.3960929E+001 
 1.3126299E+001  1.3000000E+001 
 1.3140990E+001  1.2959599E+001 
 1.3155683E+001  1.1958935E+001 
 1.3170374E+001  1.0958270E+001 
 1.3185065E+001  9.9576054E+000 
 1.3199757E+001  8.9569407E+000 
 1.3214448E+001  7.8688288E+000 
 1.3229140E+001  4.9112229E+000 
 1.3243832E+001  2.9549468E+000 
 1.3258523E+001  2.0000000E+000 
 1.3273214E+001  1.9536175E+000 
 1.3287906E+001  1.0000000E+000 
 1.3302598E+001  1.0477118E+000 
 1.3317289E+001  2.0000000E+000 
 1.3331981E+001  2.0490413E+000 
 1.3346672E+001  3.0497060E+000 
 1.3361364E+001  4.0000000E+000 
 1.3376056E+001  4.0510354E+000 
 1.3390747E+001  5.0000000E+000 
 1.3405438E+001  5.0000000E+000 
 1.3420130E+001  4.9469705E+000 
 1.3434822E+001  4.0000000E+000 
 1.3449513E+001  3.9456413E+000 
 1.3464205E+001  2.9449766E+000 
 1.3478896E+001  2.0000000E+000 
 1.3493587E+001  1.9436473E+000 
 1.3508280E+001  1.0000000E+000 
 1.3522971E+001  9.4231790E-001 
 1.3537663E+001  0.0000000E+000 
 1.3552354E+001  0.0000000E+000 
 1.3567046E+001  0.0000000E+000 
 1.3581738E+001  0.0000000E+000 
 1.3596429E+001  6.1005540E-002 
 1.3611120E+001  1.0000000E+000 
 1.3625812E+001  1.0000000E+000 
 1.3640504E+001  1.0629996E+000 
 1.3655195E+001  2.0636642E+000 
 1.3669887E+001  3.0000000E+000 
 1.3684578E+001  3.1299872E+000 
 1.3699270E+001  5.0000000E+000 
 1.3713962E+001  5.0663228E+000 
 1.3728653E+001  6.0669875E+000 
 1.3743344E+001  7.0000000E+000 
 1.3758036E+001  7.0683169E+000 
 1.3772728E+001  8.0000000E+000 
 1.3787419E+001  8.0696468E+000 
 1.3802111E+001  9.0000000E+000 
 1.3816802E+001  9.0000000E+000 
 1.3831493E+001  9.0000000E+000 
 1.3846186E+001  9.0000000E+000 
 1.3860877E+001  9.0000000E+000 
 1.3875568E+001  8.9263659E+000 
 1.3890260E+001  8.0000000E+000 
 1.3904952E+001  8.0000000E+000 
 1.3919643E+001  8.0000000E+000 
 1.3934335E+001  8.0000000E+000 
 1.3949026E+001  8.0769577E+000 
 1.3963717E+001  9.0000000E+000 
 1.3978410E+001  9.0000000E+000 
 1.3993101E+001  9.0789518E+000 
 1.4007792E+001  1.0079617E+001 
 1.4022484E+001  1.1080281E+001 
 1.4037175E+001  1.2080946E+001 
 1.4051867E+001  1.2918389E+001 
 1.4066559E+001  1.2000000E+001 
 1.4081250E+001  1.1917060E+001 
 1.4095942E+001  1.0916395E+001 
 1.4110634E+001  9.9157305E+000 
 1.4125325E+001  8.9150658E+000 
 1.4140017E+001  8.0000000E+000 
 1.4154708E+001  8.0000000E+000 
 1.4169399E+001  8.0000000E+000 
 1.4184092E+001  8.0000000E+000 
 1.4198783E+001  8.0000000E+000 
 1.4213474E+001  8.0000000E+000 
 1.4228166E+001  8.0895872E+000 
 1.4242857E+001  9.0000000E+000 
 1.4257549E+001  9.0000000E+000 
 1.4272241E+001  9.0915813E+000 
 1.4286932E+001  1.0000000E+001 
 1.4301623E+001  1.0092911E+001 
 1.4316316E+001  1.1093575E+001 
 1.4331007E+001  1.2094240E+001 
 1.4345698E+001  1.3094904E+001 
 1.4360390E+001  1.4000000E+001 
 1.4375081E+001  1.4096233E+001 
 1.4389773E+001  1.5000000E+001 
 1.4404465E+001  1.5000000E+001 
 1.4419156E+001  1.5000000E+001 
 1.4433847E+001  1.4901108E+001 
 1.4448540E+001  1.3800885E+001 
 1.4463231E+001  1.1899778E+001 
 1.4477922E+001  1.0798227E+001 
 1.4492614E+001  8.8984489E+000 
 1.4507305E+001  7.8977842E+000 
 1.4521997E+001  6.8971195E+000 
 1.4536689E+001  6.0000000E+000 
 1.4551380E+001  5.8957901E+000 
 1.4566072E+001  5.0000000E+000 
 1.4580763E+001  5.0000000E+000 
 1.4595455E+001  5.0000000E+000 
 1.4610147E+001  5.0000000E+000 
 1.4624838E+001  5.0000000E+000 
 1.4639529E+001  5.1081982E+000 
 1.4654222E+001  6.0000000E+000 
 1.4668913E+001  6.0000000E+000 
 1.4683604E+001  6.0000000E+000 
 1.4698296E+001  6.0000000E+000 
 1.4712987E+001  6.1115217E+000 
 1.4727679E+001  7.0000000E+000 
 1.4742371E+001  7.0000000E+000 
 1.4757062E+001  7.0000000E+000 
 1.4771753E+001  7.0000000E+000 
 1.4786445E+001  7.1148448E+000 
 1.4801137E+001  8.1155100E+000 
 1.4815828E+001  9.1161747E+000 
 1.4830520E+001  1.0116839E+001 
 1.4845211E+001  1.1117504E+001 
 1.4859903E+001  1.2236337E+001 
 1.4874595E+001  1.4237666E+001 
 1.4889286E+001  1.6358494E+001 
 1.4903977E+001  1.9240324E+001 
 1.4918669E+001  2.1241653E+001 
 1.4933361E+001  2.3242983E+001 
 1.4948052E+001  2.5122156E+001 
 1.4962744E+001  2.6122822E+001 
 1.4977435E+001  2.6876514E+001 
 1.4992127E+001  2.6000000E+001 
 1.5006819E+001  2.5875185E+001 
 1.5021510E+001  2.4874519E+001 
 1.5036201E+001  2.3747711E+001 
 1.5050893E+001  2.1873190E+001 
 1.5065585E+001  2.0745052E+001 
 1.5080276E+001  1.9000000E+001 
 1.5094968E+001  1.8742393E+001 
 1.5109659E+001  1.6870533E+001 
 1.5124351E+001  1.5739735E+001 
 1.5139043E+001  1.3869203E+001 
 1.5153734E+001  1.2737076E+001 
 1.5168426E+001  1.1000000E+001 
 1.5183117E+001  1.0867208E+001 
 1.5197809E+001  1.0000000E+001 
 1.5212501E+001  1.0000000E+001 
 1.5227192E+001  9.8652143E+000 
 1.5241883E+001  9.0000000E+000 
 1.5256575E+001  8.8638849E+000 
 1.5271267E+001  7.8632207E+000 
 1.5285958E+001  7.0000000E+000 
 1.5300650E+001  6.8618913E+000 
 1.5315341E+001  5.8612266E+000 
 1.5330032E+001  5.0000000E+000 
 1.5344725E+001  4.8598971E+000 
 1.5359416E+001  4.0000000E+000 
 1.5374107E+001  4.0000000E+000 
 1.5388799E+001  4.0000000E+000 
 1.5403491E+001  4.1427617E+000 
 1.5418182E+001  5.0000000E+000 
 1.5432874E+001  5.1440911E+000 
 1.5447565E+001  6.0000000E+000 
 1.5462256E+001  6.1454206E+000 
 1.5476949E+001  7.0000000E+000 
 1.5491640E+001  7.0000000E+000 
 1.5506331E+001  7.0000000E+000 
 1.5521023E+001  7.0000000E+000 
 1.5535715E+001  7.1487436E+000 
 1.5550406E+001  8.0000000E+000 
 1.5565098E+001  8.0000000E+000 
 1.5579789E+001  8.1507378E+000 
 1.5594481E+001  9.1514025E+000 
 1.5609173E+001  1.0152067E+001 
 1.5623864E+001  1.1305464E+001 
 1.5638556E+001  1.3306793E+001 
 1.5653247E+001  1.5308123E+001 
 1.5667938E+001  1.7309452E+001 
 1.5682631E+001  1.9466171E+001 
 1.5697322E+001  2.2468166E+001 
 1.5712013E+001  2.5313440E+001 
 1.5726705E+001  2.7472155E+001 
 1.5741397E+001  3.0316099E+001 
 1.5756088E+001  3.2317429E+001 
 1.5770780E+001  3.4318756E+001 
 1.5785471E+001  3.6000000E+001 
 1.5800162E+001  3.6000000E+001 
 1.5814855E+001  3.5677254E+001 
 1.5829546E+001  3.3675926E+001 
 1.5844237E+001  3.1511894E+001 
 1.5858929E+001  2.8673265E+001 
 1.5873620E+001  2.6507906E+001 
 1.5888312E+001  2.3505911E+001 
 1.5903004E+001  2.0503918E+001 
 1.5917695E+001  1.7501923E+001 
 1.5932386E+001  1.4666619E+001 
 1.5947079E+001  1.2832645E+001 
 1.5961770E+001  1.1663960E+001 
 1.5976461E+001  9.8313160E+000 
 1.5991153E+001  8.8306513E+000 
 1.6005844E+001  8.0000000E+000 
 1.6020536E+001  7.8293219E+000 
 1.6035227E+001  7.0000000E+000 
 1.6049919E+001  7.0000000E+000 
 1.6064611E+001  7.0000000E+000 
 1.6079302E+001  7.0000000E+000 
 1.6093994E+001  7.0000000E+000 
 1.6108685E+001  7.0000000E+000 
 1.6123377E+001  7.1753311E+000 
 1.6138069E+001  8.0000000E+000 
 1.6152760E+001  8.1766605E+000 
 1.6167452E+001  9.1773252E+000 
 1.6182144E+001  1.0177990E+001 
 1.6196835E+001  1.1000000E+001 
 1.6211527E+001  1.1000000E+001 
 1.6226217E+001  1.1000000E+001 
 1.6240910E+001  1.1000000E+001 
 1.6255602E+001  1.1000000E+001 
 1.6270292E+001  1.0636045E+001 
 1.6284985E+001  8.8173571E+000 
 1.6299675E+001  7.8166928E+000 
 1.6314367E+001  6.8160281E+000 
 1.6329060E+001  5.8153634E+000 
 1.6343750E+001  5.0000000E+000 
 1.6358442E+001  4.8140340E+000 
 1.6373133E+001  4.0000000E+000 
 1.6387825E+001  4.0000000E+000 
 1.6402517E+001  3.8120399E+000 
 1.6417208E+001  3.0000000E+000 
 1.6431900E+001  3.0000000E+000 
 1.6446590E+001  3.0000000E+000 
 1.6461283E+001  3.0000000E+000 
 1.6475975E+001  3.1912835E+000 
 1.6490665E+001  4.0000000E+000 
 1.6505358E+001  4.1926131E+000 
 1.6520048E+001  5.1932774E+000 
 1.6534740E+001  6.1939421E+000 
 1.6549433E+001  7.1946068E+000 
 1.6564123E+001  8.1952715E+000 
 1.6578815E+001  9.0000000E+000 
 1.6593508E+001  9.1966009E+000 
 1.6608198E+001  1.0000000E+001 
 1.6622890E+001  1.0000000E+001 
 1.6637581E+001  1.0000000E+001 
 1.6652273E+001  9.8007402E+000 
 1.6666965E+001  8.8000755E+000 
 1.6681656E+001  7.7994108E+000 
 1.6696348E+001  7.0000000E+000 
 1.6711039E+001  6.7980814E+000 
 1.6725731E+001  6.0000000E+000 
 1.6740423E+001  5.7967520E+000 
 1.6755114E+001  5.0000000E+000 
 1.6769806E+001  5.0000000E+000 
 1.6784496E+001  5.0000000E+000 
 1.6799189E+001  5.0000000E+000 
 1.6813881E+001  5.0000000E+000 
 1.6828571E+001  5.2072358E+000 
 1.6843264E+001  6.0000000E+000 
 1.6857954E+001  6.2085652E+000 
 1.6872646E+001  7.0000000E+000 
 1.6887339E+001  7.0000000E+000 
 1.6902029E+001  7.0000000E+000 
 1.6916721E+001  7.0000000E+000 
 1.6931414E+001  7.0000000E+000 
 1.6946104E+001  6.7874465E+000 
 1.6960796E+001  6.0000000E+000 
 1.6975487E+001  6.0000000E+000 
 1.6990179E+001  6.2145476E+000 
 1.7004871E+001  7.0000000E+000 
 1.7019562E+001  7.2158766E+000 
 1.7034254E+001  8.0000000E+000 
 1.7048944E+001  7.7827940E+000 
 1.7063637E+001  7.0000000E+000 
 1.7078329E+001  6.7814646E+000 
 1.7093019E+001  5.7807999E+000 
 1.7107712E+001  4.7801352E+000 
 1.7122402E+001  3.7794704E+000 
 1.7137094E+001  3.0000000E+000 
 1.7151787E+001  2.7781410E+000 
 1.7166477E+001  2.0000000E+000 
 1.7181170E+001  2.0000000E+000 
 1.7195860E+001  2.0000000E+000 
 1.7210552E+001  2.0000000E+000 
 1.7225245E+001  2.0000000E+000 
 1.7239935E+001  2.0000000E+000 
 1.7254627E+001  2.2265117E+000 
 1.7269318E+001  3.2271764E+000 
 1.7284010E+001  4.0000000E+000 
 1.7298702E+001  4.2285056E+000 
 1.7313393E+001  5.0000000E+000 
 1.7328085E+001  5.2298350E+000 
 1.7342777E+001  6.2304997E+000 
 1.7357468E+001  7.0000000E+000 
 1.7372160E+001  7.2318292E+000 
 1.7386850E+001  8.2324944E+000 
 1.7401543E+001  9.0000000E+000 
 1.7416235E+001  9.2338228E+000 
 1.7430925E+001  1.0000000E+001 
 1.7445618E+001  1.0000000E+001 
 1.7460308E+001  9.7641830E+000 
 1.7475000E+001  9.0000000E+000 
 1.7489693E+001  9.0000000E+000 
 1.7504383E+001  8.7621889E+000 
 1.7519075E+001  7.7615237E+000 
 1.7533766E+001  7.0000000E+000 
 1.7548458E+001  7.0000000E+000 
 1.7563150E+001  6.7595301E+000 
 1.7577841E+001  6.0000000E+000 
 1.7592533E+001  6.0000000E+000 
 1.7607224E+001  6.0000000E+000 
 1.7621916E+001  5.7568712E+000 
 1.7636608E+001  5.0000000E+000 
 1.7651299E+001  5.0000000E+000 
 1.7665991E+001  5.0000000E+000 
 1.7680683E+001  5.0000000E+000 
 1.7695374E+001  5.0000000E+000 
 1.7710066E+001  5.0000000E+000 
 1.7724756E+001  5.0000000E+000 
 1.7739449E+001  4.7515535E+000 
 1.7754141E+001  4.0000000E+000 
 1.7768831E+001  4.0000000E+000 
 1.7783524E+001  4.0000000E+000 
 1.7798214E+001  3.7488949E+000 
 1.7812906E+001  3.0000000E+000 
 1.7827599E+001  3.0000000E+000 
 1.7842289E+001  3.0000000E+000 
 1.7856981E+001  3.0000000E+000 
 1.7871672E+001  3.0000000E+000 
 1.7886364E+001  3.0000000E+000 
 1.7901056E+001  3.2557578E+000 
 1.7915747E+001  4.0000000E+000 
 1.7930439E+001  4.2570872E+000 
 1.7945129E+001  5.0000000E+000 
 1.7959822E+001  5.0000000E+000 
 1.7974514E+001  5.0000000E+000 
 1.7989204E+001  5.0000000E+000 
 1.8003897E+001  5.0000000E+000 
 1.8018587E+001  5.0000000E+000 
 1.8033279E+001  5.2617402E+000 
 1.8047972E+001  6.2624044E+000 
 1.8062662E+001  7.2630692E+000 
 1.8077354E+001  8.5274677E+000 
 1.8092047E+001  1.0264399E+001 
 1.8106737E+001  1.1265063E+001 
 1.8121429E+001  1.2265728E+001 
 1.8136120E+001  1.3266393E+001 
 1.8150812E+001  1.4000000E+001 
 1.8165504E+001  1.4000000E+001 
 1.8180195E+001  1.3731613E+001 
 1.8194887E+001  1.2730948E+001 
 1.8209578E+001  1.1730284E+001 
 1.8224270E+001  1.1000000E+001 
 1.8238962E+001  1.0728954E+001 
 1.8253653E+001  1.0000000E+001 
 1.8268345E+001  1.0000000E+001 
 1.8283035E+001  1.0000000E+001 
 1.8297728E+001  1.0000000E+001 
 1.8312420E+001  1.0000000E+001 
 1.8327110E+001  1.0000000E+001 
 1.8341803E+001  1.0275699E+001 
 1.8356493E+001  1.1000000E+001 
 1.8371185E+001  1.1000000E+001 
 1.8385878E+001  1.1000000E+001 
 1.8400568E+001  1.1000000E+001 
 1.8415260E+001  1.1000000E+001 
 1.8429953E+001  1.1279686E+001 
 1.8444643E+001  1.2280351E+001 
 1.8459335E+001  1.3000000E+001 
 1.8474026E+001  1.3281680E+001 
 1.8488718E+001  1.4000000E+001 
 1.8503410E+001  1.4000000E+001 
 1.8518101E+001  1.4000000E+001 
 1.8532793E+001  1.4000000E+001 
 1.8547483E+001  1.3714996E+001 
 1.8562176E+001  1.2714332E+001 
 1.8576868E+001  1.1713667E+001 
 1.8591558E+001  1.1000000E+001 
 1.8606251E+001  1.0712337E+001 
 1.8620941E+001  1.0000000E+001 
 1.8635633E+001  1.0000000E+001 
 1.8650326E+001  9.7103434E+000 
 1.8665016E+001  9.0000000E+000 
 1.8679708E+001  8.7090139E+000 
 1.8694399E+001  8.0000000E+000 
 1.8709091E+001  7.7076845E+000 
 1.8723783E+001  7.0000000E+000 
 1.8738474E+001  7.0000000E+000 
 1.8753166E+001  6.7056904E+000 
 1.8767857E+001  6.0000000E+000 
 1.8782549E+001  6.0000000E+000 
 1.8797241E+001  6.0000000E+000 
 1.8811932E+001  6.0000000E+000 
 1.8826624E+001  6.0000000E+000 
 1.8841316E+001  6.0000000E+000 
 1.8856007E+001  6.2989621E+000 
 1.8870699E+001  7.0000000E+000 
 1.8885389E+001  7.0000000E+000 
 1.8900082E+001  7.3009562E+000 
 1.8914774E+001  8.0000000E+000 
 1.8929464E+001  8.3022861E+000 
 1.8944157E+001  9.6059008E+000 
 1.8958847E+001  1.1303615E+001 
 1.8973539E+001  1.2304279E+001 
 1.8988232E+001  1.3609889E+001 
 1.9002922E+001  1.5000000E+001 
 1.9017614E+001  1.5306273E+001 
 1.9032305E+001  1.6000000E+001 
 1.9046997E+001  1.6000000E+001 
 1.9061689E+001  1.5691732E+001 
 1.9076380E+001  1.5000000E+001 
 1.9091072E+001  1.4690403E+001 
 1.9105762E+001  1.3689738E+001 
 1.9120455E+001  1.2689074E+001 
 1.9135147E+001  1.1688409E+001 
 1.9149837E+001  1.0687744E+001 
 1.9164530E+001  9.6870794E+000 
 1.9179222E+001  8.6864147E+000 
 1.9193913E+001  8.0000000E+000 
 1.9208605E+001  7.6850853E+000 
 1.9223295E+001  7.3155794E+000 
 1.9237988E+001  8.0000000E+000 
 1.9252680E+001  8.3169088E+000 
 1.9267370E+001  9.3175735E+000 
 1.9282063E+001  1.0318238E+001 
 1.9296753E+001  1.1318903E+001 
 1.9311445E+001  1.2000000E+001 
 1.9326138E+001  1.2320232E+001 
 1.9340828E+001  1.3000000E+001 
 1.9355520E+001  1.2678438E+001 
 1.9370211E+001  1.2000000E+001 
 1.9384903E+001  1.1677109E+001 
 1.9399595E+001  1.0676444E+001 
 1.9414286E+001  9.6757793E+000 
 1.9428978E+001  9.0000000E+000 
 1.9443668E+001  9.0000000E+000 
 1.9458361E+001  9.0000000E+000 
 1.9473053E+001  9.0000000E+000 
 1.9487743E+001  9.0000000E+000 
 1.9502436E+001  9.0000000E+000 
 1.9517128E+001  9.3288727E+000 
 1.9531818E+001  1.0329537E+001 
 1.9546511E+001  1.1330202E+001 
 1.9561201E+001  1.2000000E+001 
 1.9575893E+001  1.2331532E+001 
 1.9590586E+001  1.3332196E+001 
 1.9605276E+001  1.4332861E+001 
 1.9619968E+001  1.5667051E+001 
 1.9634659E+001  1.7334190E+001 
 1.9649351E+001  1.8334856E+001 
 1.9664043E+001  1.9000000E+001 
 1.9678734E+001  1.9000000E+001 
 1.9693426E+001  1.9000000E+001 
 1.9708117E+001  1.9000000E+001 
 1.9722809E+001  1.8661821E+001 
 1.9737501E+001  1.8000000E+001 
 1.9752192E+001  1.7660492E+001 
 1.9766884E+001  1.7000000E+001 
 1.9781574E+001  1.7000000E+001 
 1.9796267E+001  1.6658499E+001 
 1.9810959E+001  1.6000000E+001 
 1.9825649E+001  1.6342831E+001 
 1.9840342E+001  1.7000000E+001 
 1.9855032E+001  1.7688322E+001 
 1.9869724E+001  1.9344826E+001 
 1.9884417E+001  2.0345490E+001 
 1.9899107E+001  2.1346155E+001 
 1.9913799E+001  2.2346819E+001 
 1.9928492E+001  2.3000000E+001 
 1.9943182E+001  2.3000000E+001 
 1.9957874E+001  2.2651186E+001 
 1.9972565E+001  2.1650522E+001 
 1.9987257E+001  2.0649857E+001 
 2.0001949E+001  1.9298386E+001 
 2.0016640E+001  1.7648527E+001 
 2.0031332E+001  1.6647863E+001 
 2.0046022E+001  1.5647199E+001 
 2.0060715E+001  1.4646534E+001 
 2.0075407E+001  1.3645869E+001 
 2.0090097E+001  1.2645205E+001 
 2.0104790E+001  1.2000000E+001 
 2.0119480E+001  1.1643875E+001 
 2.0134172E+001  1.0643210E+001 
 2.0148865E+001  1.0000000E+001 
 2.0163555E+001  9.6418810E+000 
 2.0178247E+001  8.6412163E+000 
 2.0192938E+001  8.0000000E+000 
 2.0207630E+001  8.0000000E+000 
 2.0222322E+001  7.6392221E+000 
 2.0237013E+001  7.0000000E+000 
 2.0251705E+001  7.0000000E+000 
 2.0266397E+001  7.0000000E+000 
 2.0281088E+001  7.0000000E+000 
 2.0295780E+001  7.0000000E+000 
 2.0310471E+001  7.0000000E+000 
 2.0325163E+001  7.0000000E+000 
 2.0339855E+001  7.0000000E+000 
 2.0354546E+001  7.0000000E+000 
 2.0369238E+001  7.0000000E+000 
 2.0383928E+001  7.0000000E+000 
 2.0398621E+001  7.0000000E+000 
 2.0413313E+001  7.0000000E+000 
 2.0428003E+001  7.3700833E+000 
 2.0442696E+001  8.0000000E+000 
 2.0457386E+001  8.0000000E+000 
 2.0472078E+001  8.0000000E+000 
 2.0486771E+001  8.0000000E+000 
 2.0501461E+001  8.3734064E+000 
 2.0516153E+001  9.3740711E+000 
 2.0530844E+001  1.0000000E+001 
 2.0545536E+001  1.0375401E+001 
 2.0560228E+001  1.1376065E+001 
 2.0574919E+001  1.2000000E+001 
 2.0589611E+001  1.1622605E+001 
 2.0604301E+001  1.1000000E+001 
 2.0618994E+001  1.0621276E+001 
 2.0633686E+001  1.0000000E+001 
 2.0648376E+001  1.0000000E+001 
 2.0663069E+001  9.6192818E+000 
 2.0677761E+001  9.0000000E+000 
 2.0692451E+001  9.0000000E+000 
 2.0707144E+001  9.0000000E+000 
 2.0721834E+001  9.3833771E+000 
 2.0736526E+001  1.0000000E+001 
 2.0751219E+001  1.0384706E+001 
 2.0765909E+001  1.1385371E+001 
 2.0780602E+001  1.2000000E+001 
 2.0795292E+001  1.2000000E+001 
 2.0809984E+001  1.2000000E+001 
 2.0824677E+001  1.1611970E+001 
 2.0839367E+001  1.1000000E+001 
 2.0854059E+001  1.0610641E+001 
 2.0868750E+001  9.6099758E+000 
 2.0883442E+001  9.0000000E+000 
 2.0898134E+001  8.6086464E+000 
 2.0912825E+001  8.0000000E+000 
 2.0927517E+001  8.0000000E+000 
 2.0942207E+001  8.0000000E+000 
 2.0956900E+001  8.0000000E+000 
 2.0971592E+001  8.0000000E+000 
 2.0986282E+001  8.3953409E+000 
 2.1000975E+001  9.0000000E+000 
 2.1015667E+001  8.6033297E+000 
 2.1030357E+001  8.0000000E+000 
 2.1045050E+001  7.6019998E+000 
 2.1059740E+001  7.0000000E+000 
 2.1074432E+001  7.0000000E+000 
 2.1089125E+001  6.6000056E+000 
 2.1103815E+001  6.0000000E+000 
 2.1118507E+001  6.4013233E+000 
 2.1133198E+001  7.0000000E+000 
 2.1147890E+001  7.0000000E+000 
 2.1162582E+001  7.0000000E+000 
 2.1177273E+001  7.0000000E+000 
 2.1191965E+001  7.0000000E+000 
 2.1206656E+001  7.0000000E+000 
 2.1221348E+001  7.0000000E+000 
 2.1236040E+001  7.0000000E+000 
 2.1250731E+001  7.0000000E+000 
 2.1265423E+001  7.0000000E+000 
 2.1280113E+001  7.4086351E+000 
 2.1294806E+001  8.0000000E+000 
 2.1309498E+001  8.0000000E+000 
 2.1324188E+001  8.4106293E+000 
 2.1338881E+001  9.0000000E+000 
 2.1353573E+001  9.0000000E+000 
 2.1368263E+001  9.0000000E+000 
 2.1382956E+001  9.4132881E+000 
 2.1397646E+001  1.0000000E+001 
 2.1412338E+001  1.0000000E+001 
 2.1427031E+001  1.0000000E+001 
 2.1441721E+001  1.0000000E+001 
 2.1456413E+001  1.0000000E+001 
 2.1471104E+001  1.0000000E+001 
 2.1485796E+001  1.0000000E+001 
 2.1500488E+001  1.0000000E+001 
 2.1515179E+001  1.0000000E+001 
 2.1529871E+001  1.0000000E+001 
 2.1544561E+001  1.0420599E+001 
 2.1559254E+001  1.1000000E+001 
 2.1573946E+001  1.1421928E+001 
 2.1588636E+001  1.2422593E+001 
 2.1603329E+001  1.3846517E+001 
 2.1618019E+001  1.5423923E+001 
 2.1632711E+001  1.6424587E+001 
 2.1647404E+001  1.7425253E+001 
 2.1662094E+001  1.8425917E+001 
 2.1676786E+001  1.8573418E+001 
 2.1691477E+001  1.7572754E+001 
 2.1706169E+001  1.6572088E+001 
 2.1720861E+001  1.5142849E+001 
 2.1735552E+001  1.3570760E+001 
 2.1750244E+001  1.2140190E+001 
 2.1764936E+001  1.0569430E+001 
 2.1779627E+001  1.0000000E+001 
 2.1794319E+001  9.5681009E+000 
 2.1809010E+001  9.0000000E+000 
 2.1823702E+001  9.0000000E+000 
 2.1838394E+001  9.0000000E+000 
 2.1853085E+001  8.5654421E+000 
 2.1867777E+001  8.0000000E+000 
 2.1882467E+001  8.0000000E+000 
 2.1897160E+001  8.0000000E+000 
 2.1911852E+001  7.5627837E+000 
 2.1926542E+001  7.0000000E+000 
 2.1941235E+001  7.0000000E+000 
 2.1955925E+001  7.4392104E+000 
 2.1970617E+001  8.0000000E+000 
 2.1985310E+001  8.0000000E+000 
 2.2000000E+001  0.0000000E+000
