# Supplementary material for: Application of singular value decomposition analysis to time-dependent powder diffraction data of an in-situ photodimerization reaction
Source: J Synchrotron Radiat. 2014 Apr 2;21(Pt 3):554–60. doi: 10.1107/S1600577514004366 (PMC4333817; doi:10.1107/S1600577514004366)
Supplement: Supplementary file 1 [file s-21-00554-sup1.zip › 9ma/9mai_01.chi]

 3.9000001E+000  0.0000000E+000 
 3.9146917E+000  4.0000000E+000 
 3.9293833E+000  4.0000000E+000 
 3.9440749E+000  4.0000000E+000 
 3.9587662E+000  4.6249733E+000 
 3.9734578E+000  5.0000000E+000 
 3.9881494E+000  4.3736973E+000 
 4.0028410E+000  4.6269670E+000 
 4.0175323E+000  5.0000000E+000 
 4.0322242E+000  5.0000000E+000 
 4.0469155E+000  5.0000000E+000 
 4.0616074E+000  5.0000000E+000 
 4.0762987E+000  5.0000000E+000 
 4.0909905E+000  5.0000000E+000 
 4.1056819E+000  5.6316199E+000 
 4.1203732E+000  6.0000000E+000 
 4.1350651E+000  6.0000000E+000 
 4.1497564E+000  6.0000000E+000 
 4.1644483E+000  6.6342788E+000 
 4.1791396E+000  7.0000000E+000 
 4.1938314E+000  7.0000000E+000 
 4.2085228E+000  7.6362729E+000 
 4.2232141E+000  8.6369371E+000 
 4.2379060E+000  9.0000000E+000 
 4.2525973E+000  9.6382666E+000 
 4.2672892E+000  1.0638931E+001 
 4.2819805E+000  1.1000000E+001 
 4.2966723E+000  1.2920782E+001 
 4.3113637E+000  1.7845552E+001 
 4.3260555E+000  2.5774311E+001 
 4.3407469E+000  3.6064804E+001 
 4.3554382E+000  5.0929634E+001 
 4.3701301E+000  7.1158852E+001 
 4.3848214E+000  9.8327469E+001 
 4.3995132E+000  1.3479654E+002 
 4.4142046E+000  1.7998776E+002 
 4.4288964E+000  2.3125089E+002 
 4.4435878E+000  2.8234540E+002 
 4.4582791E+000  3.2460776E+002 
 4.4729710E+000  3.5161298E+002 
 4.4876623E+000  3.5964890E+002 
 4.5023541E+000  3.4960693E+002 
 4.5170455E+000  3.2189215E+002 
 4.5317373E+000  2.8005881E+002 
 4.5464287E+000  2.2816417E+002 
 4.5611200E+000  1.7312762E+002 
 4.5758119E+000  1.2266129E+002 
 4.5905032E+000  8.3125595E+001 
 4.6051950E+000  5.9224056E+001 
 4.6198864E+000  5.1035347E+001 
 4.6345782E+000  5.3933292E+001 
 4.6492696E+000  6.2562134E+001 
 4.6639609E+000  7.1255020E+001 
 4.6786528E+000  7.4657539E+001 
 4.6933441E+000  7.3025375E+001 
 4.7080359E+000  6.7387894E+001 
 4.7227273E+000  5.8404633E+001 
 4.7374191E+000  4.7737785E+001 
 4.7521105E+000  3.5408741E+001 
 4.7668018E+000  2.4384693E+001 
 4.7814937E+000  1.5040241E+001 
 4.7961850E+000  8.0228395E+000 
 4.8108768E+000  4.0094256E+000 
 4.8255682E+000  2.3358107E+000 
 4.8402600E+000  2.0000000E+000 
 4.8549514E+000  2.6655188E+000 
 4.8696432E+000  3.0000000E+000 
 4.8843346E+000  3.0000000E+000 
 4.8990259E+000  3.6675129E+000 
 4.9137177E+000  4.0000000E+000 
 4.9284091E+000  4.0000000E+000 
 4.9431009E+000  3.3304930E+000 
 4.9577923E+000  3.0000000E+000 
 4.9724841E+000  3.0000000E+000 
 4.9871755E+000  3.0000000E+000 
 5.0018668E+000  3.0000000E+000 
 5.0165586E+000  2.3271697E+000 
 5.0312500E+000  2.0000000E+000 
 5.0459418E+000  2.6741598E+000 
 5.0606332E+000  3.0000000E+000 
 5.0753250E+000  3.6754892E+000 
 5.0900164E+000  6.0284615E+000 
 5.1047077E+000  1.0384092E+001 
 5.1193995E+000  1.6064899E+001 
 5.1340909E+000  2.3425182E+001 
 5.1487827E+000  3.2109314E+001 
 5.1634741E+000  4.1115295E+001 
 5.1781659E+000  5.0121277E+001 
 5.1928573E+000  5.7765644E+001 
 5.2075486E+000  6.2725883E+001 
 5.2222404E+000  6.4000000E+001 
 5.2369318E+000  6.2634399E+001 
 5.2516236E+000  5.7899208E+001 
 5.2663150E+000  5.1211090E+001 
 5.2810068E+000  4.3521645E+001 
 5.2956982E+000  3.6887245E+001 
 5.3103895E+000  3.0883255E+001 
 5.3250813E+000  2.6939634E+001 
 5.3397727E+000  2.5312546E+001 
 5.3544645E+000  2.6376236E+001 
 5.3691559E+000  2.9755131E+001 
 5.3838477E+000  3.3757790E+001 
 5.3985391E+000  3.8450562E+001 
 5.4132304E+000  4.2072330E+001 
 5.4279222E+000  4.4382881E+001 
 5.4426136E+000  4.4307896E+001 
 5.4573054E+000  4.4000000E+001 
 5.4719968E+000  4.6080307E+001 
 5.4866886E+000  5.3941002E+001 
 5.5013800E+000  7.1590065E+001 
 5.5160713E+000  1.0094917E+002 
 5.5307631E+000  1.4232425E+002 
 5.5454545E+000  1.9501849E+002 
 5.5601463E+000  2.5593768E+002 
 5.5748377E+000  3.1897955E+002 
 5.5895295E+000  3.7922644E+002 
 5.6042209E+000  4.2917322E+002 
 5.6189127E+000  4.5980197E+002 
 5.6336040E+000  4.6770074E+002 
 5.6482954E+000  4.5116611E+002 
 5.6629872E+000  4.1240656E+002 
 5.6776786E+000  3.5753827E+002 
 5.6923704E+000  2.9216840E+002 
 5.7070618E+000  2.2482729E+002 
 5.7217536E+000  1.6130643E+002 
 5.7364450E+000  1.0702460E+002 
 5.7511363E+000  6.3051353E+001 
 5.7658281E+000  3.1918312E+001 
 5.7805195E+000  1.3389091E+001 
 5.7952113E+000  4.7516484E+000 
 5.8099027E+000  1.5825535E+000 
 5.8245945E+000  1.0000000E+000 
 5.8392859E+000  1.7100526E+000 
 5.8539772E+000  2.7107172E+000 
 5.8686690E+000  3.0000000E+000 
 5.8833604E+000  2.2879534E+000 
 5.8980522E+000  2.0000000E+000 
 5.9127436E+000  2.0000000E+000 
 5.9274354E+000  2.0000000E+000 
 5.9421268E+000  1.2852947E+000 
 5.9568181E+000  1.7153701E+000 
 5.9715099E+000  2.0000000E+000 
 5.9862013E+000  1.2833005E+000 
 6.0008931E+000  1.0000000E+000 
 6.0155845E+000  1.0000000E+000 
 6.0302763E+000  1.0000000E+000 
 6.0449677E+000  2.8064182E-001 
 6.0596590E+000  0.0000000E+000 
 6.0743508E+000  0.0000000E+000 
 6.0890422E+000  0.0000000E+000 
 6.1037340E+000  0.0000000E+000 
 6.1184254E+000  0.0000000E+000 
 6.1331172E+000  0.0000000E+000 
 6.1478086E+000 -7.2401094E-001 
 6.1625004E+000 -1.0000000E+000 
 6.1771917E+000 -1.0000000E+000 
 6.1918831E+000 -1.0000000E+000 
 6.2065749E+000 -1.0000000E+000 
 6.2212663E+000 -1.0000000E+000 
 6.2359581E+000 -1.7279991E+000 
 6.2506495E+000 -2.0000000E+000 
 6.2653413E+000 -2.0000000E+000 
 6.2800326E+000 -2.0000000E+000 
 6.2947240E+000 -1.2693422E+000 
 6.3094158E+000 -1.0000000E+000 
 6.3241072E+000 -1.0000000E+000 
 6.3387990E+000 -1.7326518E+000 
 6.3534904E+000 -2.0000000E+000 
 6.3681822E+000 -1.2660187E+000 
 6.3828735E+000 -1.0000000E+000 
 6.3975649E+000 -1.0000000E+000 
 6.4122567E+000 -1.0000000E+000 
 6.4269481E+000 -1.0000000E+000 
 6.4416399E+000 -1.0000000E+000 
 6.4563313E+000 -2.6203066E-001 
 6.4710231E+000  0.0000000E+000 
 6.4857144E+000  1.4785974E+000 
 6.5004058E+000  3.4799268E+000 
 6.5150976E+000  5.4812560E+000 
 6.5297890E+000  8.9651709E+000 
 6.5444808E+000  1.2967830E+001 
 6.5591722E+000  1.6227867E+001 
 6.5738640E+000  1.9973146E+001 
 6.5885553E+000  2.3975805E+001 
 6.6032467E+000  2.6489233E+001 
 6.6179385E+000  2.7745281E+001 
 6.6326299E+000  2.6508108E+001 
 6.6473217E+000  2.5253389E+001 
 6.6620131E+000  2.5747274E+001 
 6.6767049E+000  3.2731457E+001 
 6.6913962E+000  5.1469296E+001 
 6.7060876E+000  8.3973679E+001 
 6.7207794E+000  1.2749695E+002 
 6.7354708E+000  1.8028291E+002 
 6.7501626E+000  2.3757326E+002 
 6.7648540E+000  2.9561182E+002 
 6.7795458E+000  3.5063998E+002 
 6.7942371E+000  3.9714331E+002 
 6.8089285E+000  4.2910980E+002 
 6.8236203E+000  4.4052753E+002 
 6.8383117E+000  4.2916074E+002 
 6.8530035E+000  3.9627521E+002 
 6.8676949E+000  3.4765781E+002 
 6.8823867E+000  2.9107977E+002 
 6.8970780E+000  2.3304123E+002 
 6.9117699E+000  1.7803697E+002 
 6.9264612E+000  1.2779728E+002 
 6.9411526E+000  8.4084038E+001 
 6.9558444E+000  4.9661804E+001 
 6.9705358E+000  2.6014101E+001 
 6.9852276E+000  1.2619123E+001 
 6.9999189E+000  7.7123122E+000 
 7.0146108E+000  7.0000000E+000 
 7.0293021E+000  7.7638922E+000 
 7.0439935E+000  8.0000000E+000 
 7.0586853E+000  8.0000000E+000 
 7.0733767E+000  7.2341142E+000 
 7.0880685E+000  7.0000000E+000 
 7.1027598E+000  5.4655690E+000 
 7.1174517E+000  5.0000000E+000 
 7.1321430E+000  5.0000000E+000 
 7.1468344E+000  4.2307906E+000 
 7.1615262E+000  3.2301259E+000 
 7.1762176E+000  3.7705388E+000 
 7.1909094E+000  4.0000000E+000 
 7.2056007E+000  4.0000000E+000 
 7.2202926E+000  4.7725329E+000 
 7.2349839E+000  5.7731977E+000 
 7.2496753E+000  6.7738624E+000 
 7.2643671E+000  7.7745271E+000 
 7.2790585E+000  9.5503836E+000 
 7.2937503E+000  1.0775856E+001 
 7.3084416E+000  1.1776521E+001 
 7.3231335E+000  1.2777185E+001 
 7.3378248E+000  1.3000000E+001 
 7.3525162E+000  1.2221485E+001 
 7.3672080E+000  1.2779180E+001 
 7.3818994E+000  1.3000000E+001 
 7.3965912E+000  1.3000000E+001 
 7.4112825E+000  1.2218826E+001 
 7.4259744E+000  1.2781838E+001 
 7.4406657E+000  1.3782503E+001 
 7.4553576E+000  1.4783168E+001 
 7.4700489E+000  1.5783833E+001 
 7.4847403E+000  1.8353491E+001 
 7.4994321E+000  1.9785162E+001 
 7.5141234E+000  2.0785826E+001 
 7.5288153E+000  2.1786491E+001 
 7.5435066E+000  2.1212845E+001 
 7.5581985E+000  2.0212179E+001 
 7.5728898E+000  1.7634544E+001 
 7.5875812E+000  1.5421700E+001 
 7.6022730E+000  1.3420371E+001 
 7.6169643E+000  1.0628562E+001 
 7.6316562E+000  8.4177122E+000 
 7.6463475E+000  6.4163828E+000 
 7.6610394E+000  6.0000000E+000 
 7.6757307E+000  5.2068620E+000 
 7.6904221E+000  5.0000000E+000 
 7.7051139E+000  5.0000000E+000 
 7.7198052E+000  5.0000000E+000 
 7.7344971E+000  5.0000000E+000 
 7.7491884E+000  5.7964616E+000 
 7.7638803E+000  5.2028737E+000 
 7.7785716E+000  5.0000000E+000 
 7.7932630E+000  5.0000000E+000 
 7.8079548E+000  5.0000000E+000 
 7.8226461E+000  5.7997851E+000 
 7.8373380E+000  6.0000000E+000 
 7.8520293E+000  6.0000000E+000 
 7.8667212E+000  6.8017788E+000 
 7.8814125E+000  7.0000000E+000 
 7.8961039E+000  7.0000000E+000 
 7.9107957E+000  7.0000000E+000 
 7.9254870E+000  7.0000000E+000 
 7.9401789E+000  7.0000000E+000 
 7.9548702E+000  7.0000000E+000 
 7.9695621E+000  7.0000000E+000 
 7.9842534E+000  7.0000000E+000 
 7.9989448E+000  7.0000000E+000 
 8.0136366E+000  7.0000000E+000 
 8.0283279E+000  7.0000000E+000 
 8.0430193E+000  7.0000000E+000 
 8.0577116E+000  7.0000000E+000 
 8.0724030E+000  7.0000000E+000 
 8.0870943E+000  7.8117490E+000 
 8.1017857E+000  8.0000000E+000 
 8.1164770E+000  8.8130789E+000 
 8.1311693E+000  1.1441230E+001 
 8.1458607E+000  1.4443224E+001 
 8.1605520E+000  1.9075363E+001 
 8.1752434E+000  2.4894424E+001 
 8.1899357E+000  3.3347618E+001 
 8.2046270E+000  4.1536533E+001 
 8.2193184E+000  5.0359581E+001 
 8.2340097E+000  5.9365566E+001 
 8.2487011E+000  6.6733421E+001 
 8.2633934E+000  7.2098625E+001 
 8.2780848E+000  7.3820389E+001 
 8.2927761E+000  7.2357887E+001 
 8.3074675E+000  6.7891403E+001 
 8.3221588E+000  6.1243313E+001 
 8.3368511E+000  5.2592560E+001 
 8.3515425E+000  4.3586578E+001 
 8.3662338E+000  3.4580597E+001 
 8.3809252E+000  2.5574614E+001 
 8.3956175E+000  1.9045755E+001 
 8.4103088E+000  1.4694511E+001 
 8.4250002E+000  1.0691853E+001 
 8.4396915E+000  9.1722984E+000 
 8.4543829E+000  9.0000000E+000 
 8.4690752E+000  9.0000000E+000 
 8.4837666E+000  9.0000000E+000 
 8.4984579E+000  9.0000000E+000 
 8.5131493E+000  9.0000000E+000 
 8.5278416E+000  9.8316898E+000 
 8.5425329E+000  1.0000000E+001 
 8.5572243E+000  1.0833019E+001 
 8.5719156E+000  1.1000000E+001 
 8.5866070E+000  1.1000000E+001 
 8.6012993E+000  1.1835013E+001 
 8.6159906E+000  1.2000000E+001 
 8.6306820E+000  1.2000000E+001 
 8.6453733E+000  1.2000000E+001 
 8.6600647E+000  1.1162328E+001 
 8.6747570E+000  1.1000000E+001 
 8.6894484E+000  1.1000000E+001 
 8.7041397E+000  1.1000000E+001 
 8.7188311E+000  1.1000000E+001 
 8.7335234E+000  1.1840995E+001 
 8.7482147E+000  1.2841660E+001 
 8.7629061E+000  1.4684649E+001 
 8.7775974E+000  1.7528969E+001 
 8.7922888E+000  2.0530962E+001 
 8.8069811E+000  2.3532955E+001 
 8.8216724E+000  2.8224916E+001 
 8.8363638E+000  3.2382591E+001 
 8.8510551E+000  3.8077877E+001 
 8.8657465E+000  4.2387909E+001 
 8.8804388E+000  4.5542927E+001 
 8.8951302E+000  4.7696613E+001 
 8.9098215E+000  4.8848972E+001 
 8.9245129E+000  4.8150364E+001 
 8.9392052E+000  4.7149700E+001 
 8.9538965E+000  4.3596138E+001 
 8.9685879E+000  3.8741848E+001 
 8.9832792E+000  3.2886230E+001 
 8.9979706E+000  2.6882242E+001 
 9.0126629E+000  2.0878254E+001 
 9.0273542E+000  1.6582844E+001 
 9.0420456E+000  1.2580186E+001 
 9.0567369E+000  9.4331446E+000 
 9.0714283E+000  7.2874341E+000 
 9.0861206E+000  6.1430521E+000 
 9.1008120E+000  6.0000000E+000 
 9.1155033E+000  6.0000000E+000 
 9.1301947E+000  6.8589416E+000 
 9.1448870E+000  7.0000000E+000 
 9.1595783E+000  8.7205420E+000 
 9.1742697E+000  9.8609362E+000 
 9.1889610E+000  1.0861601E+001 
 9.2036524E+000  1.2724530E+001 
 9.2183447E+000  1.3862930E+001 
 9.2330360E+000  1.5727189E+001 
 9.2477274E+000  1.6864260E+001 
 9.2624187E+000  1.7864923E+001 
 9.2771111E+000  1.8000000E+001 
 9.2918024E+000  1.8000000E+001 
 9.3064938E+000  1.7133081E+001 
 9.3211851E+000  1.7000000E+001 
 9.3358765E+000  1.6131752E+001 
 9.3505688E+000  1.6000000E+001 
 9.3652601E+000  1.7739153E+001 
 9.3799515E+000  1.9740482E+001 
 9.3946428E+000  2.4354530E+001 
 9.4093342E+000  3.0229424E+001 
 9.4240265E+000  3.7977882E+001 
 9.4387178E+000  4.6856102E+001 
 9.4534092E+000  5.5862083E+001 
 9.4681005E+000  6.3993835E+001 
 9.4827929E+000  7.0249367E+001 
 9.4974842E+000  7.2751114E+001 
 9.5121756E+000  7.1247551E+001 
 9.5268669E+000  6.6615562E+001 
 9.5415583E+000  5.8979576E+001 
 9.5562506E+000  5.0096043E+001 
 9.5709419E+000  3.9332294E+001 
 9.5856333E+000  2.9204531E+001 
 9.6003246E+000  2.0078096E+001 
 9.6150160E+000  1.2833866E+001 
 9.6297083E+000  6.7107539E+000 
 9.6443996E+000  3.3533831E+000 
 9.6590910E+000  2.1171296E+000 
 9.6737823E+000  2.0000000E+000 
 9.6884747E+000  2.8841996E+000 
 9.7031660E+000  3.0000000E+000 
 9.7178574E+000  3.8855290E+000 
 9.7325487E+000  4.8861938E+000 
 9.7472401E+000  6.7737169E+000 
 9.7619324E+000  8.7750463E+000 
 9.7766237E+000  1.2552752E+001 
 9.7913151E+000  1.6555410E+001 
 9.8060064E+000  2.0558069E+001 
 9.8206987E+000  2.5450909E+001 
 9.8353901E+000  2.9563387E+001 
 9.8500814E+000  3.2674534E+001 
 9.8647728E+000  3.3892178E+001 
 9.8794641E+000  3.4892841E+001 
 9.8941565E+000  3.5000000E+001 
 9.9088478E+000  3.3211658E+001 
 9.9235392E+000  3.0315496E+001 
 9.9382305E+000  2.7313501E+001 
 9.9529219E+000  2.3415344E+001 
 9.9676142E+000  1.9412685E+001 
 9.9823055E+000  1.5410027E+001 
 9.9969969E+000  1.3203684E+001 
 1.0011688E+001  1.0303532E+001 
 1.0026381E+001  8.2010250E+000 
 1.0041072E+001  7.0998478E+000 
 1.0055763E+001  6.0991831E+000 
 1.0070455E+001  6.0000000E+000 
 1.0085146E+001  7.8042922E+000 
 1.0099838E+001  1.3416865E+001 
 1.0114530E+001  2.5745182E+001 
 1.0129221E+001  4.9603504E+001 
 1.0143912E+001  8.7287392E+001 
 1.0158604E+001  1.4170630E+002 
 1.0173296E+001  2.1496007E+002 
 1.0187987E+001  3.0270511E+002 
 1.0202679E+001  3.9357919E+002 
 1.0217370E+001  4.7828278E+002 
 1.0232062E+001  5.4598035E+002 
 1.0246754E+001  5.8564996E+002 
 1.0261445E+001  5.9355060E+002 
 1.0276136E+001  5.6940875E+002 
 1.0290828E+001  5.1687018E+002 
 1.0305520E+001  4.4176703E+002 
 1.0320211E+001  3.5376248E+002 
 1.0334903E+001  2.6378989E+002 
 1.0349594E+001  1.8104294E+002 
 1.0364286E+001  1.1545439E+002 
 1.0378978E+001  6.8805206E+001 
 1.0393669E+001  4.0265179E+001 
 1.0408360E+001  2.5165232E+001 
 1.0423052E+001  1.9412830E+001 
 1.0437744E+001  1.6245705E+001 
 1.0452435E+001  1.5081237E+001 
 1.0467127E+001  1.3161144E+001 
 1.0481818E+001  1.0239722E+001 
 1.0496510E+001  8.1584854E+000 
 1.0511202E+001  5.2357340E+000 
 1.0525893E+001  3.1558266E+000 
 1.0540585E+001  2.3174593E-001 
 1.0555276E+001  0.0000000E+000 
 1.0569968E+001 -9.2408073E-001 
 1.0584660E+001  8.4949082E-001 
 1.0599351E+001  6.5524607E+000 
 1.0614042E+001  1.8112898E+001 
 1.0628734E+001  3.2901093E+001 
 1.0643426E+001  5.3475487E+001 
 1.0658117E+001  7.7273651E+001 
 1.0672809E+001  1.0407581E+002 
 1.0687500E+001  1.3574074E+002 
 1.0702191E+001  1.6869208E+002 
 1.0716884E+001  2.0171400E+002 
 1.0731575E+001  2.3473595E+002 
 1.0746266E+001  2.6216553E+002 
 1.0760958E+001  2.8638531E+002 
 1.0775650E+001  3.0573434E+002 
 1.0790341E+001  3.2101077E+002 
 1.0805033E+001  3.2760831E+002 
 1.0819724E+001  3.2519385E+002 
 1.0834415E+001  3.1095932E+002 
 1.0849108E+001  2.8564554E+002 
 1.0863799E+001  2.5212927E+002 
 1.0878490E+001  2.1341647E+002 
 1.0893182E+001  1.7345184E+002 
 1.0907873E+001  1.3248590E+002 
 1.0922565E+001  9.5218773E+001 
 1.0937257E+001  6.1956970E+001 
 1.0951948E+001  3.7407299E+001 
 1.0966640E+001  2.1869593E+001 
 1.0981332E+001  1.4401157E+001 
 1.0996023E+001  1.4000000E+001 
 1.1010715E+001  1.5888042E+001 
 1.1025406E+001  2.0723429E+001 
 1.1040097E+001  2.5726753E+001 
 1.1054790E+001  2.9784061E+001 
 1.1069481E+001  3.2840038E+001 
 1.1084172E+001  3.4894688E+001 
 1.1098864E+001  3.5948009E+001 
 1.1113556E+001  3.4102654E+001 
 1.1128247E+001  3.2101322E+001 
 1.1142939E+001  2.9149990E+001 
 1.1157630E+001  2.5197329E+001 
 1.1172321E+001  2.1194670E+001 
 1.1187014E+001  1.9096004E+001 
 1.1201705E+001  1.6142014E+001 
 1.1216396E+001  1.5046673E+001 
 1.1231088E+001  1.5000000E+001 
 1.1245779E+001  1.5954657E+001 
 1.1260471E+001  1.7910643E+001 
 1.1275163E+001  1.9911970E+001 
 1.1289854E+001  2.0956650E+001 
 1.1304545E+001  2.1957315E+001 
 1.1319238E+001  2.2957979E+001 
 1.1333929E+001  2.3000000E+001 
 1.1348620E+001  2.2040691E+001 
 1.1363312E+001  2.0080053E+001 
 1.1378003E+001  1.8078724E+001 
 1.1392695E+001  1.5116091E+001 
 1.1407387E+001  1.3076065E+001 
 1.1422078E+001  1.0112103E+001 
 1.1436769E+001  7.1101089E+000 
 1.1451461E+001  5.0720763E+000 
 1.1466153E+001  4.0353737E+000 
 1.1480844E+001  3.0347090E+000 
 1.1495536E+001  2.0340443E+000 
 1.1510227E+001  1.0333796E+000 
 1.1524920E+001  1.0000000E+000 
 1.1539611E+001  3.2050159E-002 
 1.1554302E+001  9.6861452E-001 
 1.1568994E+001  1.0000000E+000 
 1.1583685E+001  2.9398878E+000 
 1.1598377E+001  3.0000000E+000 
 1.1613069E+001  4.9425464E+000 
 1.1627760E+001  5.9719381E+000 
 1.1642451E+001  8.9178076E+000 
 1.1657143E+001  9.9732676E+000 
 1.1671835E+001  1.0973932E+001 
 1.1686526E+001  1.1974597E+001 
 1.1701218E+001  1.2000000E+001 
 1.1715909E+001  1.2975926E+001 
 1.1730601E+001  1.3976591E+001 
 1.1745293E+001  1.6931767E+001 
 1.1759984E+001  2.3845440E+001 
 1.1774675E+001  3.3785847E+001 
 1.1789367E+001  4.8688744E+001 
 1.1804059E+001  6.6638458E+001 
 1.1818750E+001  8.7592155E+001 
 1.1833442E+001  1.0958736E+002 
 1.1848133E+001  1.3160197E+002 
 1.1862825E+001  1.5165146E+002 
 1.1877517E+001  1.6674857E+002 
 1.1892208E+001  1.7487122E+002 
 1.1906899E+001  1.7401543E+002 
 1.1921591E+001  1.6611815E+002 
 1.1936283E+001  1.5318335E+002 
 1.1950974E+001  1.3524190E+002 
 1.1965666E+001  1.1525549E+002 
 1.1980357E+001  9.5242195E+001 
 1.1995049E+001  7.6217453E+001 
 1.2009741E+001  6.0172485E+001 
 1.2024432E+001  4.6141617E+001 
 1.2039124E+001  3.6094509E+001 
 1.2053815E+001  2.9061504E+001 
 1.2068507E+001  2.4040607E+001 
 1.2083199E+001  2.0029827E+001 
 1.2097890E+001  1.7020376E+001 
 1.2112581E+001  1.3024510E+001 
 1.2127273E+001  1.1010925E+001 
 1.2141965E+001  9.0095959E+000 
 1.2156656E+001  7.0082669E+000 
 1.2171348E+001  7.0000000E+000 
 1.2186039E+001  6.0028043E+000 
 1.2200730E+001  6.0000000E+000 
 1.2215423E+001  6.9985251E+000 
 1.2230114E+001  7.9991899E+000 
 1.2244805E+001  8.9998550E+000 
 1.2259497E+001  1.0000000E+001 
 1.2274189E+001  1.0000000E+001 
 1.2288880E+001  1.0001849E+001 
 1.2303572E+001  1.0997487E+001 
 1.2318263E+001  1.0003178E+001 
 1.2332954E+001  1.1011528E+001 
 1.2347647E+001  1.4036059E+001 
 1.2362338E+001  2.2067238E+001 
 1.2377029E+001  3.5116737E+001 
 1.2391721E+001  5.5182041E+001 
 1.2406413E+001  8.3243652E+001 
 1.2421104E+001  1.1730540E+002 
 1.2435796E+001  1.5633983E+002 
 1.2450487E+001  1.9634808E+002 
 1.2465178E+001  2.3430457E+002 
 1.2479871E+001  2.6520978E+002 
 1.2494562E+001  2.8506693E+002 
 1.2509254E+001  2.9090546E+002 
 1.2523945E+001  2.8272537E+002 
 1.2538636E+001  2.6059241E+002 
 1.2553329E+001  2.2947511E+002 
 1.2568020E+001  1.9143536E+002 
 1.2582711E+001  1.5242459E+002 
 1.2597403E+001  1.1446256E+002 
 1.2612095E+001  8.0555260E+001 
 1.2626786E+001  5.3674408E+001 
 1.2641478E+001  3.4768585E+001 
 1.2656169E+001  2.1889206E+001 
 1.2670860E+001  1.5942609E+001 
 1.2685553E+001  1.3000000E+001 
 1.2700244E+001  1.3020460E+001 
 1.2714935E+001  1.4063374E+001 
 1.2729627E+001  1.7043579E+001 
 1.2744318E+001  1.9067362E+001 
 1.2759010E+001  2.2069355E+001 
 1.2773702E+001  2.5071350E+001 
 1.2788393E+001  2.8073343E+001 
 1.2803084E+001  3.1050224E+001 
 1.2817777E+001  3.3025776E+001 
 1.2832468E+001  3.4026443E+001 
 1.2847159E+001  3.4945786E+001 
 1.2861851E+001  3.2944458E+001 
 1.2876542E+001  3.0914692E+001 
 1.2891234E+001  2.7912699E+001 
 1.2905926E+001  2.4910704E+001 
 1.2920617E+001  2.1878279E+001 
 1.2935308E+001  1.7906715E+001 
 1.2950001E+001  1.4904721E+001 
 1.2964692E+001  1.1902727E+001 
 1.2979383E+001  8.9669113E+000 
 1.2994075E+001  8.0000000E+000 
 1.3008766E+001  7.9655819E+000 
 1.3023458E+001  7.0350828E+000 
 1.3038150E+001  8.0000000E+000 
 1.3052841E+001  8.0364122E+000 
 1.3067533E+001  9.0741539E+000 
 1.3082224E+001  1.1037742E+001 
 1.3096916E+001  1.2115219E+001 
 1.3111608E+001  1.5117213E+001 
 1.3126299E+001  1.8079472E+001 
 1.3140990E+001  2.0121201E+001 
 1.3155683E+001  2.3041065E+001 
 1.3170374E+001  2.4000000E+001 
 1.3185065E+001  2.4000000E+001 
 1.3199757E+001  2.3913881E+001 
 1.3214448E+001  2.1912552E+001 
 1.3229140E+001  1.9911222E+001 
 1.3243832E+001  1.7864841E+001 
 1.3258523E+001  1.4817129E+001 
 1.3273214E+001  1.0907235E+001 
 1.3287906E+001  8.9059057E+000 
 1.3302598E+001  6.9522882E+000 
 1.3317289E+001  6.0000000E+000 
 1.3331981E+001  6.0000000E+000 
 1.3346672E+001  6.0000000E+000 
 1.3361364E+001  6.1007414E+000 
 1.3376056E+001  8.0510349E+000 
 1.3390747E+001  9.0000000E+000 
 1.3405438E+001  9.0523643E+000 
 1.3420130E+001  1.0000000E+001 
 1.3434822E+001  1.0000000E+001 
 1.3449513E+001  1.0000000E+001 
 1.3464205E+001  9.9449768E+000 
 1.3478896E+001  8.9443121E+000 
 1.3493587E+001  7.9436474E+000 
 1.3508280E+001  6.9429827E+000 
 1.3522971E+001  5.9423180E+000 
 1.3537663E+001  4.9416533E+000 
 1.3552354E+001  4.0000000E+000 
 1.3567046E+001  4.0000000E+000 
 1.3581738E+001  4.0000000E+000 
 1.3596429E+001  4.0000000E+000 
 1.3611120E+001  4.0000000E+000 
 1.3625812E+001  4.0000000E+000 
 1.3640504E+001  4.0000000E+000 
 1.3655195E+001  4.0000000E+000 
 1.3669887E+001  4.0000000E+000 
 1.3684578E+001  4.0649939E+000 
 1.3699270E+001  5.0000000E+000 
 1.3713962E+001  5.0000000E+000 
 1.3728653E+001  4.9330125E+000 
 1.3743344E+001  4.0000000E+000 
 1.3758036E+001  4.0000000E+000 
 1.3772728E+001  3.9310184E+000 
 1.3787419E+001  3.0000000E+000 
 1.3802111E+001  3.0000000E+000 
 1.3816802E+001  3.0709758E+000 
 1.3831493E+001  4.0000000E+000 
 1.3846186E+001  4.0000000E+000 
 1.3860877E+001  4.0000000E+000 
 1.3875568E+001  4.0000000E+000 
 1.3890260E+001  4.0000000E+000 
 1.3904952E+001  4.0749640E+000 
 1.3919643E+001  5.0756288E+000 
 1.3934335E+001  6.0762935E+000 
 1.3949026E+001  7.1539159E+000 
 1.3963717E+001  9.0776224E+000 
 1.3978410E+001  1.0078287E+001 
 1.3993101E+001  1.1157904E+001 
 1.4007792E+001  1.3079617E+001 
 1.4022484E+001  1.4080281E+001 
 1.4037175E+001  1.5000000E+001 
 1.4051867E+001  1.5000000E+001 
 1.4066559E+001  1.4917725E+001 
 1.4081250E+001  1.3834120E+001 
 1.4095942E+001  1.1916395E+001 
 1.4110634E+001  1.0831461E+001 
 1.4125325E+001  8.9150658E+000 
 1.4140017E+001  7.9144011E+000 
 1.4154708E+001  6.9137363E+000 
 1.4169399E+001  5.9130716E+000 
 1.4184092E+001  5.0000000E+000 
 1.4198783E+001  5.0882578E+000 
 1.4213474E+001  6.0000000E+000 
 1.4228166E+001  6.0000000E+000 
 1.4242857E+001  6.0000000E+000 
 1.4257549E+001  6.0909162E+000 
 1.4272241E+001  7.0000000E+000 
 1.4286932E+001  7.0922456E+000 
 1.4301623E+001  8.1858206E+000 
 1.4316316E+001  1.0093575E+001 
 1.4331007E+001  1.1094240E+001 
 1.4345698E+001  1.2189809E+001 
 1.4360390E+001  1.4095569E+001 
 1.4375081E+001  1.5192468E+001 
 1.4389773E+001  1.7096899E+001 
 1.4404465E+001  1.8097563E+001 
 1.4419156E+001  1.9000000E+001 
 1.4433847E+001  1.8901108E+001 
 1.4448540E+001  1.7900442E+001 
 1.4463231E+001  1.6799557E+001 
 1.4477922E+001  1.4798227E+001 
 1.4492614E+001  1.2796898E+001 
 1.4507305E+001  1.0795568E+001 
 1.4521997E+001  8.8971195E+000 
 1.4536689E+001  7.8964548E+000 
 1.4551380E+001  6.8957901E+000 
 1.4566072E+001  5.8951254E+000 
 1.4580763E+001  5.0000000E+000 
 1.4595455E+001  5.0000000E+000 
 1.4610147E+001  5.0000000E+000 
 1.4624838E+001  5.0000000E+000 
 1.4639529E+001  5.0000000E+000 
 1.4654222E+001  5.0000000E+000 
 1.4668913E+001  5.0000000E+000 
 1.4683604E+001  5.0000000E+000 
 1.4698296E+001  5.0000000E+000 
 1.4712987E+001  5.1115217E+000 
 1.4727679E+001  6.1121860E+000 
 1.4742371E+001  7.0000000E+000 
 1.4757062E+001  7.0000000E+000 
 1.4771753E+001  7.0000000E+000 
 1.4786445E+001  7.0000000E+000 
 1.4801137E+001  7.1155095E+000 
 1.4815828E+001  8.2323484E+000 
 1.4830520E+001  1.0116839E+001 
 1.4845211E+001  1.1235007E+001 
 1.4859903E+001  1.3472673E+001 
 1.4874595E+001  1.7356499E+001 
 1.4889286E+001  2.0477991E+001 
 1.4903977E+001  2.4480650E+001 
 1.4918669E+001  2.8483309E+001 
 1.4933361E+001  3.2485966E+001 
 1.4948052E+001  3.6488625E+001 
 1.4962744E+001  4.0368462E+001 
 1.4977435E+001  4.3246971E+001 
 1.4992127E+001  4.5124149E+001 
 1.5006819E+001  4.6124817E+001 
 1.5021510E+001  4.6749039E+001 
 1.5036201E+001  4.4747711E+001 
 1.5050893E+001  4.2746380E+001 
 1.5065585E+001  4.0617577E+001 
 1.5080276E+001  3.7487446E+001 
 1.5094968E+001  3.3484787E+001 
 1.5109659E+001  2.9482128E+001 
 1.5124351E+001  2.5609602E+001 
 1.5139043E+001  2.2607609E+001 
 1.5153734E+001  1.9605614E+001 
 1.5168426E+001  1.6867874E+001 
 1.5183117E+001  1.5867208E+001 
 1.5197809E+001  1.4866544E+001 
 1.5212501E+001  1.4000000E+001 
 1.5227192E+001  1.4000000E+001 
 1.5241883E+001  1.3864550E+001 
 1.5256575E+001  1.3000000E+001 
 1.5271267E+001  1.2863220E+001 
 1.5285958E+001  1.1862556E+001 
 1.5300650E+001  1.0861891E+001 
 1.5315341E+001  9.8612261E+000 
 1.5330032E+001  8.7211237E+000 
 1.5344725E+001  7.0000000E+000 
 1.5359416E+001  6.8592324E+000 
 1.5374107E+001  6.0000000E+000 
 1.5388799E+001  6.0000000E+000 
 1.5403491E+001  6.0000000E+000 
 1.5418182E+001  5.8565736E+000 
 1.5432874E+001  5.0000000E+000 
 1.5447565E+001  5.0000000E+000 
 1.5462256E+001  5.0000000E+000 
 1.5476949E+001  5.0000000E+000 
 1.5491640E+001  5.0000000E+000 
 1.5506331E+001  5.0000000E+000 
 1.5521023E+001  5.0000000E+000 
 1.5535715E+001  5.0000000E+000 
 1.5550406E+001  5.0000000E+000 
 1.5565098E+001  4.8499269E+000 
 1.5579789E+001  4.0000000E+000 
 1.5594481E+001  4.0000000E+000 
 1.5609173E+001  4.1520672E+000 
 1.5623864E+001  5.0000000E+000 
 1.5638556E+001  5.0000000E+000 
 1.5653247E+001  5.1540613E+000 
 1.5667938E+001  6.0000000E+000 
 1.5682631E+001  6.1553907E+000 
 1.5697322E+001  7.0000000E+000 
 1.5712013E+001  7.1567202E+000 
 1.5726705E+001  8.1573849E+000 
 1.5741397E+001  9.1580496E+000 
 1.5756088E+001  1.0000000E+001 
 1.5770780E+001  1.0159379E+001 
 1.5785471E+001  1.1000000E+001 
 1.5800162E+001  1.1000000E+001 
 1.5814855E+001  1.1000000E+001 
 1.5829546E+001  1.0837962E+001 
 1.5844237E+001  9.8372974E+000 
 1.5858929E+001  9.0000000E+000 
 1.5873620E+001  8.8359690E+000 
 1.5888312E+001  7.8353038E+000 
 1.5903004E+001  6.8346391E+000 
 1.5917695E+001  5.8339744E+000 
 1.5932386E+001  5.0000000E+000 
 1.5947079E+001  5.0000000E+000 
 1.5961770E+001  5.0000000E+000 
 1.5976461E+001  5.0000000E+000 
 1.5991153E+001  4.8306508E+000 
 1.6005844E+001  4.0000000E+000 
 1.6020536E+001  4.0000000E+000 
 1.6035227E+001  4.0000000E+000 
 1.6049919E+001  4.0000000E+000 
 1.6064611E+001  4.0000000E+000 
 1.6079302E+001  4.1733370E+000 
 1.6093994E+001  5.1740017E+000 
 1.6108685E+001  6.1746664E+000 
 1.6123377E+001  7.1753311E+000 
 1.6138069E+001  8.1759958E+000 
 1.6152760E+001  9.3533211E+000 
 1.6167452E+001  1.1354650E+001 
 1.6182144E+001  1.3355980E+001 
 1.6196835E+001  1.5178655E+001 
 1.6211527E+001  1.6179319E+001 
 1.6226217E+001  1.7179983E+001 
 1.6240910E+001  1.8000000E+001 
 1.6255602E+001  1.8000000E+001 
 1.6270292E+001  1.7818022E+001 
 1.6284985E+001  1.6817358E+001 
 1.6299675E+001  1.5633386E+001 
 1.6314367E+001  1.3632056E+001 
 1.6329060E+001  1.1630727E+001 
 1.6343750E+001  9.6293974E+000 
 1.6358442E+001  7.8140340E+000 
 1.6373133E+001  6.6267385E+000 
 1.6387825E+001  5.0000000E+000 
 1.6402517E+001  5.0000000E+000 
 1.6417208E+001  4.8113751E+000 
 1.6431900E+001  4.0000000E+000 
 1.6446590E+001  4.1899543E+000 
 1.6461283E+001  5.0000000E+000 
 1.6475975E+001  5.0000000E+000 
 1.6490665E+001  5.1919484E+000 
 1.6505358E+001  6.1926131E+000 
 1.6520048E+001  7.1932774E+000 
 1.6534740E+001  8.1939421E+000 
 1.6549433E+001  9.3892136E+000 
 1.6564123E+001  1.1195271E+001 
 1.6578815E+001  1.2391872E+001 
 1.6593508E+001  1.4196601E+001 
 1.6608198E+001  1.5197266E+001 
 1.6622890E+001  1.6197931E+001 
 1.6637581E+001  1.7000000E+001 
 1.6652273E+001  1.6800741E+001 
 1.6666965E+001  1.5800076E+001 
 1.6681656E+001  1.4799411E+001 
 1.6696348E+001  1.3597492E+001 
 1.6711039E+001  1.1798081E+001 
 1.6725731E+001  1.0594833E+001 
 1.6740423E+001  8.7967520E+000 
 1.6755114E+001  7.7960873E+000 
 1.6769806E+001  7.0000000E+000 
 1.6784496E+001  7.0000000E+000 
 1.6799189E+001  7.0000000E+000 
 1.6813881E+001  7.0000000E+000 
 1.6828571E+001  7.0000000E+000 
 1.6843264E+001  7.0000000E+000 
 1.6857954E+001  7.2085652E+000 
 1.6872646E+001  8.0000000E+000 
 1.6887339E+001  8.0000000E+000 
 1.6902029E+001  8.0000000E+000 
 1.6916721E+001  8.0000000E+000 
 1.6931414E+001  7.7881112E+000 
 1.6946104E+001  7.0000000E+000 
 1.6960796E+001  7.0000000E+000 
 1.6975487E+001  7.0000000E+000 
 1.6990179E+001  7.0000000E+000 
 1.7004871E+001  7.0000000E+000 
 1.7019562E+001  7.0000000E+000 
 1.7034254E+001  7.2165413E+000 
 1.7048944E+001  8.0000000E+000 
 1.7063637E+001  8.0000000E+000 
 1.7078329E+001  7.7814646E+000 
 1.7093019E+001  7.0000000E+000 
 1.7107712E+001  6.7801352E+000 
 1.7122402E+001  5.7794704E+000 
 1.7137094E+001  4.7788057E+000 
 1.7151787E+001  3.7781410E+000 
 1.7166477E+001  3.0000000E+000 
 1.7181170E+001  3.0000000E+000 
 1.7195860E+001  2.7761469E+000 
 1.7210552E+001  2.0000000E+000 
 1.7225245E+001  2.0000000E+000 
 1.7239935E+001  2.0000000E+000 
 1.7254627E+001  2.2265117E+000 
 1.7269318E+001  3.0000000E+000 
 1.7284010E+001  3.0000000E+000 
 1.7298702E+001  3.2285058E+000 
 1.7313393E+001  4.0000000E+000 
 1.7328085E+001  4.2298350E+000 
 1.7342777E+001  5.2304997E+000 
 1.7357468E+001  6.0000000E+000 
 1.7372160E+001  6.2318292E+000 
 1.7386850E+001  7.2324939E+000 
 1.7401543E+001  8.2331581E+000 
 1.7416235E+001  9.0000000E+000 
 1.7430925E+001  9.0000000E+000 
 1.7445618E+001  8.7648478E+000 
 1.7460308E+001  7.7641826E+000 
 1.7475000E+001  6.7635179E+000 
 1.7489693E+001  5.7628531E+000 
 1.7504383E+001  4.7621884E+000 
 1.7519075E+001  4.0000000E+000 
 1.7533766E+001  3.7608593E+000 
 1.7548458E+001  3.0000000E+000 
 1.7563150E+001  3.0000000E+000 
 1.7577841E+001  2.7588651E+000 
 1.7592533E+001  2.0000000E+000 
 1.7607224E+001  2.2424641E+000 
 1.7621916E+001  3.0000000E+000 
 1.7636608E+001  3.0000000E+000 
 1.7651299E+001  3.0000000E+000 
 1.7665991E+001  3.0000000E+000 
 1.7680683E+001  3.2457876E+000 
 1.7695374E+001  4.0000000E+000 
 1.7710066E+001  4.2471170E+000 
 1.7724756E+001  5.0000000E+000 
 1.7739449E+001  5.0000000E+000 
 1.7754141E+001  5.2491112E+000 
 1.7768831E+001  6.0000000E+000 
 1.7783524E+001  6.0000000E+000 
 1.7798214E+001  6.0000000E+000 
 1.7812906E+001  6.0000000E+000 
 1.7827599E+001  5.7475657E+000 
 1.7842289E+001  5.0000000E+000 
 1.7856981E+001  5.0000000E+000 
 1.7871672E+001  5.0000000E+000 
 1.7886364E+001  5.0000000E+000 
 1.7901056E+001  5.2557578E+000 
 1.7915747E+001  6.0000000E+000 
 1.7930439E+001  6.0000000E+000 
 1.7945129E+001  6.2577519E+000 
 1.7959822E+001  7.0000000E+000 
 1.7974514E+001  7.0000000E+000 
 1.7989204E+001  7.2597461E+000 
 1.8003897E+001  8.0000000E+000 
 1.8018587E+001  8.2610750E+000 
 1.8033279E+001  9.5234804E+000 
 1.8047972E+001  1.1524809E+001 
 1.8062662E+001  1.3526138E+001 
 1.8077354E+001  1.5791203E+001 
 1.8092047E+001  1.8528797E+001 
 1.8106737E+001  2.0530127E+001 
 1.8121429E+001  2.2000000E+001 
 1.8136120E+001  2.2000000E+001 
 1.8150812E+001  2.1732943E+001 
 1.8165504E+001  2.0732277E+001 
 1.8180195E+001  1.9463226E+001 
 1.8194887E+001  1.7192846E+001 
 1.8209578E+001  1.4460567E+001 
 1.8224270E+001  1.2188857E+001 
 1.8238962E+001  9.4579086E+000 
 1.8253653E+001  7.7282896E+000 
 1.8268345E+001  7.0000000E+000 
 1.8283035E+001  7.0000000E+000 
 1.8297728E+001  7.2737041E+000 
 1.8312420E+001  8.2743692E+000 
 1.8327110E+001  9.2750340E+000 
 1.8341803E+001  1.0275699E+001 
 1.8356493E+001  1.1276363E+001 
 1.8371185E+001  1.2277028E+001 
 1.8385878E+001  1.3000000E+001 
 1.8400568E+001  1.3278358E+001 
 1.8415260E+001  1.4279022E+001 
 1.8429953E+001  1.5279686E+001 
 1.8444643E+001  1.6280352E+001 
 1.8459335E+001  1.7000000E+001 
 1.8474026E+001  1.7000000E+001 
 1.8488718E+001  1.7000000E+001 
 1.8503410E+001  1.7000000E+001 
 1.8518101E+001  1.6716326E+001 
 1.8532793E+001  1.5431321E+001 
 1.8547483E+001  1.3429992E+001 
 1.8562176E+001  1.1428663E+001 
 1.8576868E+001  9.1409998E+000 
 1.8591558E+001  6.4260039E+000 
 1.8606251E+001  4.7123375E+000 
 1.8620941E+001  3.4233453E+000 
 1.8635633E+001  1.7110080E+000 
 1.8650326E+001  1.0000000E+000 
 1.8665016E+001  1.0000000E+000 
 1.8679708E+001  7.0901394E-001 
 1.8694399E+001  0.0000000E+000 
 1.8709091E+001  0.0000000E+000 
 1.8723783E+001  0.0000000E+000 
 1.8738474E+001  0.0000000E+000 
 1.8753166E+001  0.0000000E+000 
 1.8767857E+001  0.0000000E+000 
 1.8782549E+001  0.0000000E+000 
 1.8797241E+001  2.9630351E-001 
 1.8811932E+001  1.0000000E+000 
 1.8826624E+001  1.0000000E+000 
 1.8841316E+001  1.2982975E+000 
 1.8856007E+001  2.0000000E+000 
 1.8870699E+001  2.0000000E+000 
 1.8885389E+001  2.3002915E+000 
 1.8900082E+001  3.6019127E+000 
 1.8914774E+001  5.6032419E+000 
 1.8929464E+001  7.6045713E+000 
 1.8944157E+001  9.6059008E+000 
 1.8958847E+001  1.1910845E+001 
 1.8973539E+001  1.4608560E+001 
 1.8988232E+001  1.6914833E+001 
 1.9002922E+001  1.9916828E+001 
 1.9017614E+001  2.2612547E+001 
 1.9032305E+001  2.4000000E+001 
 1.9046997E+001  2.4307604E+001 
 1.9061689E+001  2.5000000E+001 
 1.9076380E+001  2.4691067E+001 
 1.9091072E+001  2.3380806E+001 
 1.9105762E+001  2.1379477E+001 
 1.9120455E+001  1.9378147E+001 
 1.9135147E+001  1.7065226E+001 
 1.9149837E+001  1.4063232E+001 
 1.9164530E+001  1.1374159E+001 
 1.9179222E+001  9.3728294E+000 
 1.9193913E+001  7.6857500E+000 
 1.9208605E+001  6.6850853E+000 
 1.9223295E+001  6.0000000E+000 
 1.9237988E+001  6.3162441E+000 
 1.9252680E+001  7.0000000E+000 
 1.9267370E+001  7.6351466E+000 
 1.9282063E+001  9.3182383E+000 
 1.9296753E+001  1.0637806E+001 
 1.9311445E+001  1.2319568E+001 
 1.9326138E+001  1.3000000E+001 
 1.9340828E+001  1.3000000E+001 
 1.9355520E+001  1.3000000E+001 
 1.9370211E+001  1.3000000E+001 
 1.9384903E+001  1.2677109E+001 
 1.9399595E+001  1.1676444E+001 
 1.9414286E+001  1.0351560E+001 
 1.9428978E+001  8.6751146E+000 
 1.9443668E+001  7.6744504E+000 
 1.9458361E+001  7.0000000E+000 
 1.9473053E+001  7.0000000E+000 
 1.9487743E+001  7.0000000E+000 
 1.9502436E+001  7.0000000E+000 
 1.9517128E+001  7.3288732E+000 
 1.9531818E+001  8.3295374E+000 
 1.9546511E+001  9.3302021E+000 
 1.9561201E+001  1.0661735E+001 
 1.9575893E+001  1.2663063E+001 
 1.9590586E+001  1.4996590E+001 
 1.9605276E+001  1.7665722E+001 
 1.9619968E+001  1.9667051E+001 
 1.9634659E+001  2.1668381E+001 
 1.9649351E+001  2.3669710E+001 
 1.9664043E+001  2.5335520E+001 
 1.9678734E+001  2.6000000E+001 
 1.9693426E+001  2.5663151E+001 
 1.9708117E+001  2.4662487E+001 
 1.9722809E+001  2.3323643E+001 
 1.9737501E+001  2.0983471E+001 
 1.9752192E+001  1.8320984E+001 
 1.9766884E+001  1.6319654E+001 
 1.9781574E+001  1.4659163E+001 
 1.9796267E+001  1.4000000E+001 
 1.9810959E+001  1.4000000E+001 
 1.9825649E+001  1.4342832E+001 
 1.9840342E+001  1.5686992E+001 
 1.9855032E+001  1.8032482E+001 
 1.9869724E+001  2.0689651E+001 
 1.9884417E+001  2.2690981E+001 
 1.9899107E+001  2.4692310E+001 
 1.9913799E+001  2.6693640E+001 
 1.9928492E+001  2.8347485E+001 
 1.9943182E+001  2.9000000E+001 
 1.9957874E+001  2.9000000E+001 
 1.9972565E+001  2.8301044E+001 
 1.9987257E+001  2.6299715E+001 
 2.0001949E+001  2.4298386E+001 
 2.0016640E+001  2.2297056E+001 
 2.0031332E+001  1.9943588E+001 
 2.0046022E+001  1.7294397E+001 
 2.0060715E+001  1.5646534E+001 
 2.0075407E+001  1.4291738E+001 
 2.0090097E+001  1.2290409E+001 
 2.0104790E+001  1.0644540E+001 
 2.0119480E+001  9.6438751E+000 
 2.0134172E+001  8.6432104E+000 
 2.0148865E+001  8.0000000E+000 
 2.0163555E+001  7.6418810E+000 
 2.0178247E+001  7.0000000E+000 
 2.0192938E+001  6.6405516E+000 
 2.0207630E+001  6.0000000E+000 
 2.0222322E+001  6.0000000E+000 
 2.0237013E+001  6.0000000E+000 
 2.0251705E+001  6.0000000E+000 
 2.0266397E+001  5.6372280E+000 
 2.0281088E+001  5.0000000E+000 
 2.0295780E+001  4.6358986E+000 
 2.0310471E+001  4.0000000E+000 
 2.0325163E+001  4.0000000E+000 
 2.0339855E+001  4.0000000E+000 
 2.0354546E+001  4.0000000E+000 
 2.0369238E+001  4.0000000E+000 
 2.0383928E+001  4.0000000E+000 
 2.0398621E+001  4.0000000E+000 
 2.0413313E+001  4.3694186E+000 
 2.0428003E+001  5.0000000E+000 
 2.0442696E+001  5.0000000E+000 
 2.0457386E+001  5.3714128E+000 
 2.0472078E+001  6.0000000E+000 
 2.0486771E+001  6.3727422E+000 
 2.0501461E+001  7.3734069E+000 
 2.0516153E+001  8.3740711E+000 
 2.0530844E+001  9.7494726E+000 
 2.0545536E+001  1.1375401E+001 
 2.0560228E+001  1.2000000E+001 
 2.0574919E+001  1.2000000E+001 
 2.0589611E+001  1.2377395E+001 
 2.0604301E+001  1.2621941E+001 
 2.0618994E+001  1.2000000E+001 
 2.0633686E+001  1.1620611E+001 
 2.0648376E+001  1.0619946E+001 
 2.0663069E+001  9.6192818E+000 
 2.0677761E+001  9.0000000E+000 
 2.0692451E+001  8.6179523E+000 
 2.0707144E+001  8.0000000E+000 
 2.0721834E+001  8.3833771E+000 
 2.0736526E+001  9.0000000E+000 
 2.0751219E+001  9.7694130E+000 
 2.0765909E+001  1.1385371E+001 
 2.0780602E+001  1.2386036E+001 
 2.0795292E+001  1.3773401E+001 
 2.0809984E+001  1.5387365E+001 
 2.0824677E+001  1.6000000E+001 
 2.0839367E+001  1.6000000E+001 
 2.0854059E+001  1.6000000E+001 
 2.0868750E+001  1.5609976E+001 
 2.0883442E+001  1.4609311E+001 
 2.0898134E+001  1.3608646E+001 
 2.0912825E+001  1.2215964E+001 
 2.0927517E+001  1.1000000E+001 
 2.0942207E+001  1.0606652E+001 
 2.0956900E+001  1.0000000E+001 
 2.0971592E+001  1.0000000E+001 
 2.0986282E+001  1.0000000E+001 
 2.1000975E+001  1.0000000E+001 
 2.1015667E+001  1.0000000E+001 
 2.1030357E+001  9.6026649E+000 
 2.1045050E+001  9.0000000E+000 
 2.1059740E+001  8.6013355E+000 
 2.1074432E+001  8.0000000E+000 
 2.1089125E+001  7.6000056E+000 
 2.1103815E+001  6.5993414E+000 
 2.1118507E+001  6.0000000E+000 
 2.1133198E+001  6.0000000E+000 
 2.1147890E+001  6.0000000E+000 
 2.1162582E+001  5.5966825E+000 
 2.1177273E+001  5.0000000E+000 
 2.1191965E+001  5.0000000E+000 
 2.1206656E+001  5.0000000E+000 
 2.1221348E+001  5.0000000E+000 
 2.1236040E+001  5.0000000E+000 
 2.1250731E+001  5.0000000E+000 
 2.1265423E+001  5.4079704E+000 
 2.1280113E+001  6.0000000E+000 
 2.1294806E+001  6.0000000E+000 
 2.1309498E+001  6.0000000E+000 
 2.1324188E+001  6.0000000E+000 
 2.1338881E+001  6.0000000E+000 
 2.1353573E+001  6.0000000E+000 
 2.1368263E+001  6.4126229E+000 
 2.1382956E+001  7.0000000E+000 
 2.1397646E+001  7.0000000E+000 
 2.1412338E+001  7.0000000E+000 
 2.1427031E+001  7.0000000E+000 
 2.1441721E+001  7.0000000E+000 
 2.1456413E+001  7.0000000E+000 
 2.1471104E+001  7.0000000E+000 
 2.1485796E+001  7.0000000E+000 
 2.1500488E+001  7.0000000E+000 
 2.1515179E+001  7.4192700E+000 
 2.1529871E+001  8.0000000E+000 
 2.1544561E+001  8.4205990E+000 
 2.1559254E+001  9.4212637E+000 
 2.1573946E+001  1.0843858E+001 
 2.1588636E+001  1.2422593E+001 
 2.1603329E+001  1.4269774E+001 
 2.1618019E+001  1.6847845E+001 
 2.1632711E+001  1.8849174E+001 
 2.1647404E+001  2.0425253E+001 
 2.1662094E+001  2.1425917E+001 
 2.1676786E+001  2.2000000E+001 
 2.1691477E+001  2.1572754E+001 
 2.1706169E+001  2.0572088E+001 
 2.1720861E+001  1.9142849E+001 
 2.1735552E+001  1.7141520E+001 
 2.1750244E+001  1.5140190E+001 
 2.1764936E+001  1.2708291E+001 
 2.1779627E+001  1.0137531E+001 
 2.1794319E+001  8.5681009E+000 
 2.1809010E+001  7.1348729E+000 
 2.1823702E+001  5.5667715E+000 
 2.1838394E+001  5.0000000E+000 
 2.1853085E+001  5.0000000E+000 
 2.1867777E+001  4.5647774E+000 
 2.1882467E+001  4.0000000E+000 
 2.1897160E+001  4.0000000E+000 
 2.1911852E+001  4.0000000E+000 
 2.1926542E+001  4.0000000E+000 
 2.1941235E+001  4.0000000E+000 
 2.1955925E+001  4.0000000E+000 
 2.1970617E+001  4.4398751E+000 
 2.1985310E+001  5.0000000E+000 
 2.2000000E+001  0.0000000E+000
