# Supplementary material for: Application of singular value decomposition analysis to time-dependent powder diffraction data of an in-situ photodimerization reaction
Source: J Synchrotron Radiat. 2014 Apr 2;21(Pt 3):554–60. doi: 10.1107/S1600577514004366 (PMC4333817; doi:10.1107/S1600577514004366)
Supplement: Supplementary file 1 [file s-21-00554-sup1.zip › 9ma/9mai_29.chi]

 3.9000001E+000  0.0000000E+000 
 3.9146917E+000  8.0000000E+000 
 3.9293833E+000  8.0000000E+000 
 3.9440749E+000  8.0000000E+000 
 3.9587662E+000  8.0000000E+000 
 3.9734578E+000  8.6256380E+000 
 3.9881494E+000  9.0000000E+000 
 4.0028410E+000  9.0000000E+000 
 4.0175323E+000  9.0000000E+000 
 4.0322242E+000  9.6282969E+000 
 4.0469155E+000  1.0000000E+001 
 4.0616074E+000  1.0000000E+001 
 4.0762987E+000  1.0000000E+001 
 4.0909905E+000  1.0000000E+001 
 4.1056819E+000  1.0631620E+001 
 4.1203732E+000  1.1632284E+001 
 4.1350651E+000  1.2632949E+001 
 4.1497564E+000  1.4267228E+001 
 4.1644483E+000  1.6268557E+001 
 4.1791396E+000  1.8904831E+001 
 4.1938314E+000  2.2542433E+001 
 4.2085228E+000  2.7817636E+001 
 4.2232141E+000  3.5732437E+001 
 4.2379060E+000  4.7288826E+001 
 4.2525973E+000  6.0935734E+001 
 4.2672892E+000  7.6861832E+001 
 4.2819805E+000  9.5152328E+001 
 4.2966723E+000  1.1416496E+002 
 4.3113637E+000  1.3125481E+002 
 4.3260555E+000  1.4598227E+002 
 4.3407469E+000  1.5999156E+002 
 4.3554382E+000  1.7207211E+002 
 4.3701301E+000  1.8179225E+002 
 4.3848214E+000  1.8886549E+002 
 4.3995132E+000  1.9680423E+002 
 4.4142046E+000  2.0516463E+002 
 4.4288964E+000  2.0347630E+002 
 4.4435878E+000  1.8547421E+002 
 4.4582791E+000  1.5951555E+002 
 4.4729710E+000  1.3897997E+002 
 4.4876623E+000  1.2521318E+002 
 4.5023541E+000  1.1320520E+002 
 4.5170455E+000  9.9896767E+001 
 4.5317373E+000  8.5887459E+001 
 4.5464287E+000  7.2529716E+001 
 4.5611200E+000  6.0825523E+001 
 4.5758119E+000  5.1776882E+001 
 4.5905032E+000  4.3771564E+001 
 4.6051950E+000  3.6420467E+001 
 4.6198864E+000  3.1380465E+001 
 4.6345782E+000  2.8033354E+001 
 4.6492696E+000  2.5687574E+001 
 4.6639609E+000  2.3686245E+001 
 4.6786528E+000  2.2342457E+001 
 4.6933441E+000  2.1341793E+001 
 4.7080359E+000  1.9682257E+001 
 4.7227273E+000  1.8340464E+001 
 4.7374191E+000  1.7339798E+001 
 4.7521105E+000  1.5017402E+001 
 4.7668018E+000  1.2015408E+001 
 4.7814937E+000  9.6756096E+000 
 4.7961850E+000  7.0114198E+000 
 4.8108768E+000  6.0000000E+000 
 4.8255682E+000  5.3358107E+000 
 4.8402600E+000  4.3351460E+000 
 4.8549514E+000  4.6655188E+000 
 4.8696432E+000  5.0000000E+000 
 4.8843346E+000  5.0000000E+000 
 4.8990259E+000  5.0000000E+000 
 4.9137177E+000  5.6681776E+000 
 4.9284091E+000  6.0000000E+000 
 4.9431009E+000  6.0000000E+000 
 4.9577923E+000  5.3298283E+000 
 4.9724841E+000  5.0000000E+000 
 4.9871755E+000  5.0000000E+000 
 5.0018668E+000  5.0000000E+000 
 5.0165586E+000  4.3271699E+000 
 5.0312500E+000  4.0000000E+000 
 5.0459418E+000  4.6741595E+000 
 5.0606332E+000  5.0000000E+000 
 5.0753250E+000  5.0000000E+000 
 5.0900164E+000  5.6761537E+000 
 5.1047077E+000  6.0000000E+000 
 5.1193995E+000  6.6774831E+000 
 5.1340909E+000  8.3562956E+000 
 5.1487827E+000  1.0357625E+001 
 5.1634741E+000  1.3038431E+001 
 5.1781659E+000  1.6720568E+001 
 5.1928573E+000  1.9361612E+001 
 5.2075486E+000  2.1362942E+001 
 5.2222404E+000  2.3364271E+001 
 5.2369318E+000  2.4682800E+001 
 5.2516236E+000  2.5683466E+001 
 5.2663150E+000  2.6000000E+001 
 5.2810068E+000  2.4630411E+001 
 5.2956982E+000  2.1943623E+001 
 5.3103895E+000  1.8255505E+001 
 5.3250813E+000  1.5626423E+001 
 5.3397727E+000  1.3625093E+001 
 5.3544645E+000  1.3000000E+001 
 5.3691559E+000  1.3688783E+001 
 5.3838477E+000  1.4689447E+001 
 5.3985391E+000  1.6380224E+001 
 5.4132304E+000  1.8381554E+001 
 5.4279222E+000  2.0382883E+001 
 5.4426136E+000  2.3768425E+001 
 5.4573054E+000  2.9156626E+001 
 5.4719968E+000  3.7934357E+001 
 5.4866886E+000  5.2799706E+001 
 5.5013800E+000  7.5369125E+001 
 5.5160713E+000  1.0525375E+002 
 5.5307631E+000  1.4005939E+002 
 5.5454545E+000  1.6911574E+002 
 5.5601463E+000  1.8118454E+002 
 5.5748377E+000  1.8579236E+002 
 5.5895295E+000  1.9259003E+002 
 5.6042209E+000  1.9709825E+002 
 5.6189127E+000  1.9099918E+002 
 5.6336040E+000  1.7328432E+002 
 5.6482954E+000  1.4736047E+002 
 5.6629872E+000  1.1723563E+002 
 5.6776786E+000  8.6215027E+001 
 5.6923704E+000  5.6601231E+001 
 5.7070618E+000  3.3918591E+001 
 5.7217536E+000  2.0247913E+001 
 5.7364450E+000  1.4178401E+001 
 5.7511363E+000  1.5118194E+001 
 5.7658281E+000  1.9533646E+001 
 5.7805195E+000  2.5951757E+001 
 5.7952113E+000  3.5080585E+001 
 5.8099027E+000  4.7213402E+001 
 5.8245945E+000  6.0931431E+001 
 5.8392859E+000  7.7780945E+001 
 5.8539772E+000  9.7925064E+001 
 5.8686690E+000  1.2178455E+002 
 5.8833604E+000  1.4964935E+002 
 5.8980522E+000  1.8009406E+002 
 5.9127436E+000  2.1182803E+002 
 5.9274354E+000  2.4313527E+002 
 5.9421268E+000  2.7272647E+002 
 5.9568181E+000  3.0174573E+002 
 5.9715099E+000  3.2861691E+002 
 5.9862013E+000  3.4890060E+002 
 6.0008931E+000  3.6045627E+002 
 6.0155845E+000  3.6156393E+002 
 6.0302763E+000  3.5309436E+002 
 6.0449677E+000  3.3633218E+002 
 6.0596590E+000  3.1155939E+002 
 6.0743508E+000  2.8237936E+002 
 6.0890422E+000  2.4658861E+002 
 6.1037340E+000  2.0711932E+002 
 6.1184254E+000  1.6781541E+002 
 6.1331172E+000  1.3168288E+002 
 6.1478086E+000  9.9555656E+001 
 6.1625004E+000  7.3607780E+001 
 6.1771917E+000  5.3943874E+001 
 6.1918831E+000  3.8835930E+001 
 6.2065749E+000  2.8459972E+001 
 6.2212663E+000  2.2363329E+001 
 6.2359581E+000  1.7360004E+001 
 6.2506495E+000  1.4542672E+001 
 6.2653413E+000  1.2541343E+001 
 6.2800326E+000  1.0540013E+001 
 6.2947240E+000  8.5386848E+000 
 6.3094158E+000  7.2686777E+000 
 6.3241072E+000  6.2680130E+000 
 6.3387990E+000  4.5346961E+000 
 6.3534904E+000  4.0000000E+000 
 6.3681822E+000  3.2660189E+000 
 6.3828735E+000  3.0000000E+000 
 6.3975649E+000  3.0000000E+000 
 6.4122567E+000  3.0000000E+000 
 6.4269481E+000  2.2633600E+000 
 6.4416399E+000  2.0000000E+000 
 6.4563313E+000  2.0000000E+000 
 6.4710231E+000  2.0000000E+000 
 6.4857144E+000  2.0000000E+000 
 6.5004058E+000  2.7399633E+000 
 6.5150976E+000  3.0000000E+000 
 6.5297890E+000  3.7412927E+000 
 6.5444808E+000  4.7419577E+000 
 6.5591722E+000  6.4852443E+000 
 6.5738640E+000  8.4865732E+000 
 6.5885553E+000  1.0487903E+001 
 6.6032467E+000  1.2489232E+001 
 6.6179385E+000  1.5981123E+001 
 6.6326299E+000  1.9237837E+001 
 6.6473217E+000  2.3733051E+001 
 6.6620131E+000  2.8736374E+001 
 6.6767049E+000  3.3739697E+001 
 6.6913962E+000  3.8743023E+001 
 6.7060876E+000  4.6743420E+001 
 6.7207794E+000  5.7999203E+001 
 6.7354708E+000  7.2258972E+001 
 6.7501626E+000  8.6517685E+001 
 6.7648540E+000  9.9023132E+001 
 6.7795458E+000  1.0802074E+002 
 6.7942371E+000  1.1150652E+002 
 6.8089285E+000  1.0823039E+002 
 6.8236203E+000  9.8699547E+001 
 6.8383117E+000  8.5426483E+001 
 6.8530035E+000  7.0661263E+001 
 6.8676949E+000  5.5651295E+001 
 6.8823867E+000  4.0641323E+001 
 6.8970780E+000  2.7905083E+001 
 6.9117699E+000  1.7414255E+001 
 6.9264612E+000  1.1203804E+001 
 6.9411526E+000  8.4801922E+000 
 6.9558444E+000  7.2394314E+000 
 6.9705358E+000  6.2387667E+000 
 6.9852276E+000  5.2381020E+000 
 6.9999189E+000  5.0000000E+000 
 7.0146108E+000  5.7632275E+000 
 7.0293021E+000  6.0000000E+000 
 7.0439935E+000  6.0000000E+000 
 7.0586853E+000  5.2347789E+000 
 7.0733767E+000  5.7658858E+000 
 7.0880685E+000  6.0000000E+000 
 7.1027598E+000  6.7672153E+000 
 7.1174517E+000  7.7678800E+000 
 7.1321430E+000  8.0000000E+000 
 7.1468344E+000  8.0000000E+000 
 7.1615262E+000  8.7698746E+000 
 7.1762176E+000  9.7705393E+000 
 7.1909094E+000  1.2313610E+001 
 7.2056007E+000  1.5315604E+001 
 7.2202926E+000  1.9090132E+001 
 7.2349839E+000  2.3092791E+001 
 7.2496753E+000  2.7095449E+001 
 7.2643671E+000  3.1872635E+001 
 7.2790585E+000  3.5325573E+001 
 7.2937503E+000  3.8327568E+001 
 7.3084416E+000  4.0553043E+001 
 7.3231335E+000  4.0222813E+001 
 7.3378248E+000  3.9222149E+001 
 7.3525162E+000  3.5885941E+001 
 7.3672080E+000  3.2662460E+001 
 7.3818994E+000  2.8880623E+001 
 7.3965912E+000  2.4097454E+001 
 7.4112825E+000  1.9875305E+001 
 7.4259744E+000  1.5872646E+001 
 7.4406657E+000  1.3434994E+001 
 7.4553576E+000  1.2216832E+001 
 7.4700489E+000  1.0432335E+001 
 7.4847403E+000  1.0000000E+001 
 7.4994321E+000  9.2148380E+000 
 7.5141234E+000  9.0000000E+000 
 7.5288153E+000  8.2135086E+000 
 7.5435066E+000  7.2128439E+000 
 7.5581985E+000  6.2121792E+000 
 7.5728898E+000  5.2115149E+000 
 7.5875812E+000  3.4217000E+000 
 7.6022730E+000  3.0000000E+000 
 7.6169643E+000  1.4190414E+000 
 7.6316562E+000  1.7911440E+000 
 7.6463475E+000  2.0000000E+000 
 7.6610394E+000  2.0000000E+000 
 7.6757307E+000  2.7931380E+000 
 7.6904221E+000  3.0000000E+000 
 7.7051139E+000  3.7944674E+000 
 7.7198052E+000  5.5902643E+000 
 7.7344971E+000  7.5915937E+000 
 7.7491884E+000  1.0389384E+001 
 7.7638803E+000  1.4985631E+001 
 7.7785716E+000  2.1584536E+001 
 7.7932630E+000  2.7790733E+001 
 7.8079548E+000  3.6192081E+001 
 7.8226461E+000  4.2798710E+001 
 7.8373380E+000  4.9603146E+001 
 7.8520293E+000  5.4204456E+001 
 7.8667212E+000  5.8207115E+001 
 7.8814125E+000  5.9802444E+001 
 7.8961039E+000  6.0000000E+001 
 7.9107957E+000  5.7588680E+001 
 7.9254870E+000  5.4586685E+001 
 7.9401789E+000  4.8364285E+001 
 7.9548702E+000  4.1359631E+001 
 7.9695621E+000  3.2742115E+001 
 7.9842534E+000  2.4543228E+001 
 7.9989448E+000  1.8153433E+001 
 8.0136366E+000  1.3766296E+001 
 8.0283279E+000  9.7636385E+000 
 8.0430193E+000  7.3804898E+000 
 8.0577116E+000  6.1895800E+000 
 8.0724030E+000  5.1889153E+000 
 8.0870943E+000  5.0000000E+000 
 8.1017857E+000  5.8124137E+000 
 8.1164770E+000  5.1869216E+000 
 8.1311693E+000  5.8137431E+000 
 8.1458607E+000  7.6288157E+000 
 8.1605520E+000  8.8150730E+000 
 8.1752434E+000  1.2262949E+001 
 8.1899357E+000  1.5449206E+001 
 8.2046270E+000  1.9268267E+001 
 8.2193184E+000  2.4088657E+001 
 8.2340097E+000  2.7455189E+001 
 8.2487011E+000  2.9638121E+001 
 8.2633934E+000  3.1639450E+001 
 8.2780848E+000  3.1179609E+001 
 8.2927761E+000  2.8536837E+001 
 8.3074675E+000  2.5534842E+001 
 8.3221588E+000  2.1710463E+001 
 8.3368511E+000  1.7707806E+001 
 8.3515425E+000  1.4528859E+001 
 8.3662338E+000  1.0702487E+001 
 8.3809252E+000  9.1749573E+000 
 8.3956175E+000  8.1742926E+000 
 8.4103088E+000  8.8263721E+000 
 8.4250002E+000  9.0000000E+000 
 8.4396915E+000  9.0000000E+000 
 8.4543829E+000  9.8283663E+000 
 8.4690752E+000  1.0000000E+001 
 8.4837666E+000  1.1659391E+001 
 8.4984579E+000  1.2830360E+001 
 8.5131493E+000  1.3831025E+001 
 8.5278416E+000  1.4831690E+001 
 8.5425329E+000  1.5832355E+001 
 8.5572243E+000  1.7666039E+001 
 8.5719156E+000  1.8833683E+001 
 8.5866070E+000  2.0668697E+001 
 8.6012993E+000  2.2670027E+001 
 8.6159906E+000  2.3835678E+001 
 8.6306820E+000  2.5672686E+001 
 8.6453733E+000  2.6837008E+001 
 8.6600647E+000  2.7837671E+001 
 8.6747570E+000  2.8000000E+001 
 8.6894484E+000  2.7160999E+001 
 8.7041397E+000  2.5320667E+001 
 8.7188311E+000  2.4159670E+001 
 8.7335234E+000  2.2318010E+001 
 8.7482147E+000  2.0316681E+001 
 8.7629061E+000  1.8315351E+001 
 8.7775974E+000  1.6314022E+001 
 8.7922888E+000  1.4312692E+001 
 8.8069811E+000  1.2311362E+001 
 8.8216724E+000  1.2000000E+001 
 8.8363638E+000  1.1154352E+001 
 8.8510551E+000  1.1000000E+001 
 8.8657465E+000  1.1000000E+001 
 8.8804388E+000  1.2695284E+001 
 8.8951302E+000  1.3848307E+001 
 8.9098215E+000  1.4000000E+001 
 8.9245129E+000  1.4000000E+001 
 8.9392052E+000  1.3149699E+001 
 8.9538965E+000  1.2149035E+001 
 8.9685879E+000  1.1148370E+001 
 8.9832792E+000  1.0147705E+001 
 8.9979706E+000  1.0000000E+001 
 9.0126629E+000  8.2927513E+000 
 9.0273542E+000  8.0000000E+000 
 9.0420456E+000  7.1450462E+000 
 9.0567369E+000  6.1443815E+000 
 9.0714283E+000  6.0000000E+000 
 9.0861206E+000  6.0000000E+000 
 9.1008120E+000  6.0000000E+000 
 9.1155033E+000  6.0000000E+000 
 9.1301947E+000  6.0000000E+000 
 9.1448870E+000  6.8596063E+000 
 9.1595783E+000  7.8602710E+000 
 9.1742697E+000  8.8609362E+000 
 9.1889610E+000  9.8616009E+000 
 9.2036524E+000  1.0000000E+001 
 9.2183447E+000  1.0000000E+001 
 9.2330360E+000  1.0000000E+001 
 9.2477274E+000  9.1357412E+000 
 9.2624187E+000  9.0000000E+000 
 9.2771111E+000  9.0000000E+000 
 9.2918024E+000  8.1337471E+000 
 9.3064938E+000  7.1330819E+000 
 9.3211851E+000  6.1324172E+000 
 9.3358765E+000  5.1317525E+000 
 9.3505688E+000  5.0000000E+000 
 9.3652601E+000  5.0000000E+000 
 9.3799515E+000  5.8702412E+000 
 9.3946428E+000  6.8709059E+000 
 9.4093342E+000  8.7431412E+000 
 9.4240265E+000  1.1616706E+001 
 9.4387178E+000  1.4618700E+001 
 9.4534092E+000  1.8494259E+001 
 9.4681005E+000  2.1622688E+001 
 9.4827929E+000  2.3749788E+001 
 9.4974842E+000  2.4875559E+001 
 9.5121756E+000  2.4123777E+001 
 9.5268669E+000  2.1369335E+001 
 9.5415583E+000  1.7489788E+001 
 9.5562506E+000  1.3487130E+001 
 9.5709419E+000  9.4844713E+000 
 9.5856333E+000  6.3613591E+000 
 9.6003246E+000  5.1197882E+000 
 9.6150160E+000  4.1191239E+000 
 9.6297083E+000  4.0000000E+000 
 9.6443996E+000  4.0000000E+000 
 9.6590910E+000  4.8828702E+000 
 9.6737823E+000  6.7670703E+000 
 9.6884747E+000  8.7683992E+000 
 9.7031660E+000  1.0769729E+001 
 9.7178574E+000  1.3656588E+001 
 9.7325487E+000  1.6658581E+001 
 9.7472401E+000  1.9660576E+001 
 9.7619324E+000  2.3550093E+001 
 9.7766237E+000  2.8440939E+001 
 9.7913151E+000  3.4333115E+001 
 9.8060064E+000  3.9447586E+001 
 9.8206987E+000  4.4450909E+001 
 9.8353901E+000  5.0345078E+001 
 9.8500814E+000  5.5457558E+001 
 9.8647728E+000  5.9568703E+001 
 9.8794641E+000  6.4464203E+001 
 9.8941565E+000  6.9467529E+001 
 9.9088478E+000  7.5365021E+001 
 9.9235392E+000  8.0474174E+001 
 9.9382305E+000  8.6372993E+001 
 9.9529219E+000  9.2376984E+001 
 9.9676142E+000  9.7484146E+001 
 9.9823055E+000  1.0158997E+002 
 9.9969969E+000  1.0559263E+002 
 1.0011688E+001  1.0869646E+002 
 1.0026381E+001  1.0989949E+002 
 1.0041072E+001  1.1000000E+002 
 1.0055763E+001  1.0819836E+002 
 1.0070455E+001  1.0349259E+002 
 1.0085146E+001  9.8489265E+001 
 1.0099838E+001  9.2583138E+001 
 1.0114530E+001  8.7482620E+001 
 1.0129221E+001  8.4287582E+001 
 1.0143912E+001  8.6714417E+001 
 1.0158604E+001  9.6960167E+001 
 1.0173296E+001  1.1702882E+002 
 1.0187987E+001  1.4620396E+002 
 1.0202679E+001  1.7531645E+002 
 1.0217370E+001  2.0161134E+002 
 1.0232062E+001  2.2126707E+002 
 1.0246754E+001  2.3209457E+002 
 1.0261445E+001  2.3664049E+002 
 1.0276136E+001  2.3062450E+002 
 1.0290828E+001  2.1268242E+002 
 1.0305520E+001  1.8454863E+002 
 1.0320211E+001  1.5279100E+002 
 1.0334903E+001  1.2076974E+002 
 1.0349594E+001  9.4233131E+001 
 1.0364286E+001  7.2789719E+001 
 1.0378978E+001  5.7268402E+001 
 1.0393669E+001  4.6838955E+001 
 1.0408360E+001  3.8665848E+001 
 1.0423052E+001  3.1577963E+001 
 1.0437744E+001  2.5491409E+001 
 1.0452435E+001  2.1324947E+001 
 1.0467127E+001  1.8241716E+001 
 1.0481818E+001  1.6159815E+001 
 1.0496510E+001  1.5079243E+001 
 1.0511202E+001  1.5000000E+001 
 1.0525893E+001  1.5000000E+001 
 1.0540585E+001  1.5922751E+001 
 1.0555276E+001  1.6000000E+001 
 1.0569968E+001  1.6000000E+001 
 1.0584660E+001  1.6000000E+001 
 1.0599351E+001  1.5074590E+001 
 1.0614042E+001  1.4073925E+001 
 1.0628734E+001  1.3073260E+001 
 1.0643426E+001  1.3000000E+001 
 1.0658117E+001  1.3928069E+001 
 1.0672809E+001  1.5857467E+001 
 1.0687500E+001  1.8788195E+001 
 1.0702191E+001  2.2720251E+001 
 1.0716884E+001  2.8584366E+001 
 1.0731575E+001  3.6451138E+001 
 1.0746266E+001  4.7252625E+001 
 1.0760958E+001  6.0125381E+001 
 1.0775650E+001  7.1267250E+001 
 1.0790341E+001  8.1340508E+001 
 1.0805033E+001  8.6673576E+001 
 1.0819724E+001  9.1676903E+001 
 1.0834415E+001  9.2000000E+001 
 1.0849108E+001  9.0126579E+001 
 1.0863799E+001  8.5313126E+001 
 1.0878490E+001  7.7495689E+001 
 1.0893182E+001  6.9490372E+001 
 1.0907873E+001  6.3363789E+001 
 1.0922565E+001  5.8299835E+001 
 1.0937257E+001  5.4237209E+001 
 1.0951948E+001  5.1175911E+001 
 1.0966640E+001  4.8173920E+001 
 1.0981332E+001  4.6114616E+001 
 1.0996023E+001  4.3169930E+001 
 1.1010715E+001  4.1111958E+001 
 1.1025406E+001  3.8165943E+001 
 1.1040097E+001  3.5163948E+001 
 1.1054790E+001  3.1215939E+001 
 1.1069481E+001  2.9106640E+001 
 1.1084172E+001  2.8052656E+001 
 1.1098864E+001  2.7051991E+001 
 1.1113556E+001  2.7948673E+001 
 1.1128247E+001  2.9898678E+001 
 1.1142939E+001  3.1900007E+001 
 1.1157630E+001  3.4852005E+001 
 1.1172321E+001  3.7854000E+001 
 1.1187014E+001  4.1807991E+001 
 1.1201705E+001  4.4857986E+001 
 1.1216396E+001  4.7859982E+001 
 1.1231088E+001  4.8000000E+001 
 1.1245779E+001  4.8000000E+001 
 1.1260471E+001  4.7044678E+001 
 1.1275163E+001  4.5088028E+001 
 1.1289854E+001  4.1173401E+001 
 1.1304545E+001  3.7170742E+001 
 1.1319238E+001  3.2210102E+001 
 1.1333929E+001  2.8165422E+001 
 1.1348620E+001  2.4162764E+001 
 1.1363312E+001  2.0160105E+001 
 1.1378003E+001  1.7118086E+001 
 1.1392695E+001  1.4116091E+001 
 1.1407387E+001  1.1114097E+001 
 1.1422078E+001  9.0747356E+000 
 1.1436769E+001  8.0367031E+000 
 1.1451461E+001  7.0360384E+000 
 1.1466153E+001  6.0353737E+000 
 1.1480844E+001  6.0000000E+000 
 1.1495536E+001  6.0000000E+000 
 1.1510227E+001  6.0000000E+000 
 1.1524920E+001  5.0327148E+000 
 1.1539611E+001  5.0000000E+000 
 1.1554302E+001  4.0313854E+000 
 1.1568994E+001  3.0307207E+000 
 1.1583685E+001  3.0000000E+000 
 1.1598377E+001  3.0000000E+000 
 1.1613069E+001  3.0000000E+000 
 1.1627760E+001  3.9719379E+000 
 1.1642451E+001  4.9726028E+000 
 1.1657143E+001  5.0000000E+000 
 1.1671835E+001  5.9739318E+000 
 1.1686526E+001  6.9745965E+000 
 1.1701218E+001  7.9752612E+000 
 1.1715909E+001  8.0000000E+000 
 1.1730601E+001  8.0000000E+000 
 1.1745293E+001  8.0000000E+000 
 1.1759984E+001  8.9779205E+000 
 1.1774675E+001  1.0957170E+001 
 1.1789367E+001  1.3937748E+001 
 1.1804059E+001  1.8899570E+001 
 1.1818750E+001  2.5864052E+001 
 1.1833442E+001  3.3849949E+001 
 1.1848133E+001  4.2837173E+001 
 1.1862825E+001  5.0860584E+001 
 1.1877517E+001  5.7882664E+001 
 1.1892208E+001  6.3903412E+001 
 1.1906899E+001  6.6953697E+001 
 1.1921591E+001  6.7000000E+001 
 1.1936283E+001  6.5028206E+001 
 1.1950974E+001  6.2040318E+001 
 1.1965666E+001  5.8051098E+001 
 1.1980357E+001  5.4048439E+001 
 1.1995049E+001  5.1034336E+001 
 1.2009741E+001  4.6053902E+001 
 1.2024432E+001  4.2040462E+001 
 1.2039124E+001  3.7047256E+001 
 1.2053815E+001  3.2043930E+001 
 1.2068507E+001  2.9024364E+001 
 1.2083199E+001  2.5029827E+001 
 1.2097890E+001  2.1027168E+001 
 1.2112581E+001  1.8018383E+001 
 1.2127273E+001  1.6010925E+001 
 1.2141965E+001  1.4009596E+001 
 1.2156656E+001  1.2008266E+001 
 1.2171348E+001  1.0006938E+001 
 1.2186039E+001  9.0028038E+000 
 1.2200730E+001  7.0042787E+000 
 1.2215423E+001  6.0014749E+000 
 1.2230114E+001  5.0008101E+000 
 1.2244805E+001  5.0000000E+000 
 1.2259497E+001  5.0000000E+000 
 1.2274189E+001  5.0000000E+000 
 1.2288880E+001  4.9981513E+000 
 1.2303572E+001  4.0025134E+000 
 1.2318263E+001  5.0000000E+000 
 1.2332954E+001  5.0000000E+000 
 1.2347647E+001  5.0000000E+000 
 1.2362338E+001  5.0103440E+000 
 1.2377029E+001  7.0116735E+000 
 1.2391721E+001  9.0195045E+000 
 1.2406413E+001  1.2042997E+001 
 1.2421104E+001  1.8070478E+001 
 1.2435796E+001  2.7084955E+001 
 1.2450487E+001  3.7100761E+001 
 1.2465178E+001  4.8098248E+001 
 1.2479871E+001  5.8073425E+001 
 1.2494562E+001  6.5022308E+001 
 1.2509254E+001  6.6988182E+001 
 1.2523945E+001  6.5937584E+001 
 1.2538636E+001  6.0907963E+001 
 1.2553329E+001  5.3861870E+001 
 1.2568020E+001  4.3869701E+001 
 1.2582711E+001  3.4863720E+001 
 1.2597403E+001  2.5889351E+001 
 1.2612095E+001  1.8934113E+001 
 1.2626786E+001  1.4948590E+001 
 1.2641478E+001  1.1982199E+001 
 1.2656169E+001  1.0981534E+001 
 1.2670860E+001  1.0000000E+001 
 1.2685553E+001  1.0000000E+001 
 1.2700244E+001  1.0020460E+001 
 1.2714935E+001  1.1021125E+001 
 1.2729627E+001  1.2021790E+001 
 1.2744318E+001  1.3044908E+001 
 1.2759010E+001  1.5046237E+001 
 1.2773702E+001  1.7047567E+001 
 1.2788393E+001  1.9048897E+001 
 1.2803084E+001  2.1025112E+001 
 1.2817777E+001  2.2025778E+001 
 1.2832468E+001  2.2973558E+001 
 1.2847159E+001  2.2000000E+001 
 1.2861851E+001  2.2027771E+001 
 1.2876542E+001  2.3000000E+001 
 1.2891234E+001  2.3000000E+001 
 1.2905926E+001  2.3000000E+001 
 1.2920617E+001  2.3000000E+001 
 1.2935308E+001  2.3031096E+001 
 1.2950001E+001  2.4000000E+001 
 1.2964692E+001  2.4064848E+001 
 1.2979383E+001  2.6000000E+001 
 1.2994075E+001  2.6000000E+001 
 1.3008766E+001  2.6000000E+001 
 1.3023458E+001  2.6000000E+001 
 1.3038150E+001  2.5964252E+001 
 1.3052841E+001  2.5000000E+001 
 1.3067533E+001  2.4925846E+001 
 1.3082224E+001  2.2924517E+001 
 1.3096916E+001  2.0923187E+001 
 1.3111608E+001  1.8960930E+001 
 1.3126299E+001  1.7880793E+001 
 1.3140990E+001  1.4919199E+001 
 1.3155683E+001  1.2958935E+001 
 1.3170374E+001  1.1958270E+001 
 1.3185065E+001  1.0915211E+001 
 1.3199757E+001  8.9569407E+000 
 1.3214448E+001  7.9562764E+000 
 1.3229140E+001  6.9556117E+000 
 1.3243832E+001  6.0000000E+000 
 1.3258523E+001  6.0000000E+000 
 1.3273214E+001  6.0463824E+000 
 1.3287906E+001  7.0000000E+000 
 1.3302598E+001  7.0477118E+000 
 1.3317289E+001  8.0483761E+000 
 1.3331981E+001  9.0000000E+000 
 1.3346672E+001  9.0497055E+000 
 1.3361364E+001  1.0000000E+001 
 1.3376056E+001  1.0000000E+001 
 1.3390747E+001  1.0000000E+001 
 1.3405438E+001  9.9476357E+000 
 1.3420130E+001  9.0000000E+000 
 1.3434822E+001  8.9463062E+000 
 1.3449513E+001  7.9456415E+000 
 1.3464205E+001  7.0000000E+000 
 1.3478896E+001  6.9443121E+000 
 1.3493587E+001  5.9436474E+000 
 1.3508280E+001  5.0000000E+000 
 1.3522971E+001  5.0000000E+000 
 1.3537663E+001  5.0000000E+000 
 1.3552354E+001  5.0000000E+000 
 1.3567046E+001  5.0000000E+000 
 1.3581738E+001  5.0000000E+000 
 1.3596429E+001  5.0000000E+000 
 1.3611120E+001  5.0616703E+000 
 1.3625812E+001  6.0000000E+000 
 1.3640504E+001  6.0000000E+000 
 1.3655195E+001  6.0636644E+000 
 1.3669887E+001  7.0000000E+000 
 1.3684578E+001  7.0649939E+000 
 1.3699270E+001  8.0656586E+000 
 1.3713962E+001  9.0663233E+000 
 1.3728653E+001  1.0066988E+001 
 1.3743344E+001  1.1000000E+001 
 1.3758036E+001  1.1000000E+001 
 1.3772728E+001  1.1000000E+001 
 1.3787419E+001  1.1000000E+001 
 1.3802111E+001  1.1000000E+001 
 1.3816802E+001  1.1000000E+001 
 1.3831493E+001  1.0928360E+001 
 1.3846186E+001  9.9276953E+000 
 1.3860877E+001  8.9270306E+000 
 1.3875568E+001  7.9263654E+000 
 1.3890260E+001  7.0000000E+000 
 1.3904952E+001  6.9250360E+000 
 1.3919643E+001  6.0000000E+000 
 1.3934335E+001  5.9237065E+000 
 1.3949026E+001  5.0000000E+000 
 1.3963717E+001  5.0000000E+000 
 1.3978410E+001  5.0000000E+000 
 1.3993101E+001  5.0789518E+000 
 1.4007792E+001  6.0000000E+000 
 1.4022484E+001  6.0802813E+000 
 1.4037175E+001  7.0000000E+000 
 1.4051867E+001  6.9183893E+000 
 1.4066559E+001  6.0000000E+000 
 1.4081250E+001  6.0000000E+000 
 1.4095942E+001  5.9163952E+000 
 1.4110634E+001  5.0000000E+000 
 1.4125325E+001  5.0000000E+000 
 1.4140017E+001  4.9144011E+000 
 1.4154708E+001  4.0000000E+000 
 1.4169399E+001  4.0000000E+000 
 1.4184092E+001  4.0875931E+000 
 1.4198783E+001  5.0882578E+000 
 1.4213474E+001  6.0000000E+000 
 1.4228166E+001  6.0895867E+000 
 1.4242857E+001  7.0000000E+000 
 1.4257549E+001  7.0909162E+000 
 1.4272241E+001  8.0000000E+000 
 1.4286932E+001  8.0922461E+000 
 1.4301623E+001  9.0000000E+000 
 1.4316316E+001  9.0000000E+000 
 1.4331007E+001  9.0000000E+000 
 1.4345698E+001  9.0000000E+000 
 1.4360390E+001  9.0955687E+000 
 1.4375081E+001  1.0000000E+001 
 1.4389773E+001  1.0000000E+001 
 1.4404465E+001  1.0000000E+001 
 1.4419156E+001  9.9017725E+000 
 1.4433847E+001  8.9011078E+000 
 1.4448540E+001  7.9004426E+000 
 1.4463231E+001  6.8997784E+000 
 1.4477922E+001  5.8991137E+000 
 1.4492614E+001  4.8984489E+000 
 1.4507305E+001  4.0000000E+000 
 1.4521997E+001  3.8971193E+000 
 1.4536689E+001  3.0000000E+000 
 1.4551380E+001  3.0000000E+000 
 1.4566072E+001  3.0000000E+000 
 1.4580763E+001  2.8944607E+000 
 1.4595455E+001  2.0000000E+000 
 1.4610147E+001  2.1068687E+000 
 1.4624838E+001  3.1075335E+000 
 1.4639529E+001  4.0000000E+000 
 1.4654222E+001  4.0000000E+000 
 1.4668913E+001  4.0000000E+000 
 1.4683604E+001  4.0000000E+000 
 1.4698296E+001  4.0000000E+000 
 1.4712987E+001  4.1115217E+000 
 1.4727679E+001  5.0000000E+000 
 1.4742371E+001  5.0000000E+000 
 1.4757062E+001  5.0000000E+000 
 1.4771753E+001  5.1141801E+000 
 1.4786445E+001  6.0000000E+000 
 1.4801137E+001  6.0000000E+000 
 1.4815828E+001  6.1161742E+000 
 1.4830520E+001  7.0000000E+000 
 1.4845211E+001  7.1175036E+000 
 1.4859903E+001  8.1181679E+000 
 1.4874595E+001  9.2376661E+000 
 1.4889286E+001  1.1119497E+001 
 1.4903977E+001  1.2120162E+001 
 1.4918669E+001  1.3241654E+001 
 1.4933361E+001  1.5000000E+001 
 1.4948052E+001  1.5000000E+001 
 1.4962744E+001  1.5000000E+001 
 1.4977435E+001  1.4876514E+001 
 1.4992127E+001  1.3875850E+001 
 1.5006819E+001  1.2875185E+001 
 1.5021510E+001  1.1874520E+001 
 1.5036201E+001  1.0873856E+001 
 1.5050893E+001  1.0000000E+001 
 1.5065585E+001  1.0000000E+001 
 1.5080276E+001  1.0000000E+001 
 1.5094968E+001  1.0000000E+001 
 1.5109659E+001  1.0000000E+001 
 1.5124351E+001  1.0000000E+001 
 1.5139043E+001  9.8692026E+000 
 1.5153734E+001  9.0000000E+000 
 1.5168426E+001  8.8678732E+000 
 1.5183117E+001  8.0000000E+000 
 1.5197809E+001  7.8665438E+000 
 1.5212501E+001  7.0000000E+000 
 1.5227192E+001  7.0000000E+000 
 1.5241883E+001  6.8645501E+000 
 1.5256575E+001  6.0000000E+000 
 1.5271267E+001  5.8632207E+000 
 1.5285958E+001  4.8625560E+000 
 1.5300650E+001  4.0000000E+000 
 1.5315341E+001  4.0000000E+000 
 1.5330032E+001  3.8605618E+000 
 1.5344725E+001  3.0000000E+000 
 1.5359416E+001  3.1407676E+000 
 1.5374107E+001  4.0000000E+000 
 1.5388799E+001  4.0000000E+000 
 1.5403491E+001  4.0000000E+000 
 1.5418182E+001  4.0000000E+000 
 1.5432874E+001  4.0000000E+000 
 1.5447565E+001  4.0000000E+000 
 1.5462256E+001  4.1454206E+000 
 1.5476949E+001  5.0000000E+000 
 1.5491640E+001  5.0000000E+000 
 1.5506331E+001  5.1474142E+000 
 1.5521023E+001  6.0000000E+000 
 1.5535715E+001  6.1487436E+000 
 1.5550406E+001  7.0000000E+000 
 1.5565098E+001  7.1500731E+000 
 1.5579789E+001  8.1507378E+000 
 1.5594481E+001  9.1514025E+000 
 1.5609173E+001  1.0304134E+001 
 1.5623864E+001  1.2152732E+001 
 1.5638556E+001  1.3460190E+001 
 1.5653247E+001  1.6308123E+001 
 1.5667938E+001  1.8464178E+001 
 1.5682631E+001  2.1466171E+001 
 1.5697322E+001  2.4624222E+001 
 1.5712013E+001  2.8626881E+001 
 1.5726705E+001  3.2629539E+001 
 1.5741397E+001  3.6632198E+001 
 1.5756088E+001  4.0476143E+001 
 1.5770780E+001  4.3318756E+001 
 1.5785471E+001  4.5000000E+001 
 1.5800162E+001  4.5000000E+001 
 1.5814855E+001  4.4838627E+001 
 1.5829546E+001  4.3513889E+001 
 1.5844237E+001  4.0511894E+001 
 1.5858929E+001  3.7346531E+001 
 1.5873620E+001  3.3343876E+001 
 1.5888312E+001  2.9341215E+001 
 1.5903004E+001  2.5338556E+001 
 1.5917695E+001  2.1335897E+001 
 1.5932386E+001  1.7666620E+001 
 1.5947079E+001  1.5497935E+001 
 1.5961770E+001  1.2831981E+001 
 1.5976461E+001  1.1662631E+001 
 1.5991153E+001  9.8306513E+000 
 1.6005844E+001  8.8299866E+000 
 1.6020536E+001  8.0000000E+000 
 1.6035227E+001  7.8286572E+000 
 1.6049919E+001  7.0000000E+000 
 1.6064611E+001  7.0000000E+000 
 1.6079302E+001  7.0000000E+000 
 1.6093994E+001  7.0000000E+000 
 1.6108685E+001  7.1746664E+000 
 1.6123377E+001  8.0000000E+000 
 1.6138069E+001  8.0000000E+000 
 1.6152760E+001  8.0000000E+000 
 1.6167452E+001  8.1773252E+000 
 1.6182144E+001  9.0000000E+000 
 1.6196835E+001  9.0000000E+000 
 1.6211527E+001  9.0000000E+000 
 1.6226217E+001  8.8200159E+000 
 1.6240910E+001  8.0000000E+000 
 1.6255602E+001  7.8186870E+000 
 1.6270292E+001  7.0000000E+000 
 1.6284985E+001  6.8173575E+000 
 1.6299675E+001  5.8166928E+000 
 1.6314367E+001  5.0000000E+000 
 1.6329060E+001  5.0000000E+000 
 1.6343750E+001  4.8146987E+000 
 1.6358442E+001  4.1859660E+000 
 1.6373133E+001  4.8133693E+000 
 1.6387825E+001  4.0000000E+000 
 1.6402517E+001  4.0000000E+000 
 1.6417208E+001  4.0000000E+000 
 1.6431900E+001  4.0000000E+000 
 1.6446590E+001  4.0000000E+000 
 1.6461283E+001  4.0000000E+000 
 1.6475975E+001  4.0000000E+000 
 1.6490665E+001  4.0000000E+000 
 1.6505358E+001  4.0000000E+000 
 1.6520048E+001  4.1932774E+000 
 1.6534740E+001  5.0000000E+000 
 1.6549433E+001  5.1946068E+000 
 1.6564123E+001  6.0000000E+000 
 1.6578815E+001  6.1959362E+000 
 1.6593508E+001  7.0000000E+000 
 1.6608198E+001  7.0000000E+000 
 1.6622890E+001  7.0000000E+000 
 1.6637581E+001  7.0000000E+000 
 1.6652273E+001  6.8007402E+000 
 1.6666965E+001  6.0000000E+000 
 1.6681656E+001  5.7994108E+000 
 1.6696348E+001  5.0000000E+000 
 1.6711039E+001  5.0000000E+000 
 1.6725731E+001  5.0000000E+000 
 1.6740423E+001  5.2032480E+000 
 1.6755114E+001  6.0000000E+000 
 1.6769806E+001  6.0000000E+000 
 1.6784496E+001  6.0000000E+000 
 1.6799189E+001  6.0000000E+000 
 1.6813881E+001  6.0000000E+000 
 1.6828571E+001  6.0000000E+000 
 1.6843264E+001  6.0000000E+000 
 1.6857954E+001  6.0000000E+000 
 1.6872646E+001  6.0000000E+000 
 1.6887339E+001  6.0000000E+000 
 1.6902029E+001  6.0000000E+000 
 1.6916721E+001  6.0000000E+000 
 1.6931414E+001  6.0000000E+000 
 1.6946104E+001  6.0000000E+000 
 1.6960796E+001  6.0000000E+000 
 1.6975487E+001  6.0000000E+000 
 1.6990179E+001  5.7854524E+000 
 1.7004871E+001  5.0000000E+000 
 1.7019562E+001  5.2158766E+000 
 1.7034254E+001  6.0000000E+000 
 1.7048944E+001  6.0000000E+000 
 1.7063637E+001  5.7821293E+000 
 1.7078329E+001  5.0000000E+000 
 1.7093019E+001  4.7807999E+000 
 1.7107712E+001  4.0000000E+000 
 1.7122402E+001  3.7794704E+000 
 1.7137094E+001  3.0000000E+000 
 1.7151787E+001  2.7781410E+000 
 1.7166477E+001  2.0000000E+000 
 1.7181170E+001  2.0000000E+000 
 1.7195860E+001  2.0000000E+000 
 1.7210552E+001  2.0000000E+000 
 1.7225245E+001  2.0000000E+000 
 1.7239935E+001  2.0000000E+000 
 1.7254627E+001  2.2265117E+000 
 1.7269318E+001  3.0000000E+000 
 1.7284010E+001  3.2278411E+000 
 1.7298702E+001  4.0000000E+000 
 1.7313393E+001  4.2291703E+000 
 1.7328085E+001  5.2298350E+000 
 1.7342777E+001  6.0000000E+000 
 1.7357468E+001  6.2311645E+000 
 1.7372160E+001  7.2318292E+000 
 1.7386850E+001  8.2324944E+000 
 1.7401543E+001  9.0000000E+000 
 1.7416235E+001  9.0000000E+000 
 1.7430925E+001  9.0000000E+000 
 1.7445618E+001  9.0000000E+000 
 1.7460308E+001  9.0000000E+000 
 1.7475000E+001  9.0000000E+000 
 1.7489693E+001  8.7628536E+000 
 1.7504383E+001  8.0000000E+000 
 1.7519075E+001  8.0000000E+000 
 1.7533766E+001  8.0000000E+000 
 1.7548458E+001  7.7601948E+000 
 1.7563150E+001  7.0000000E+000 
 1.7577841E+001  7.0000000E+000 
 1.7592533E+001  6.7582006E+000 
 1.7607224E+001  6.0000000E+000 
 1.7621916E+001  5.7568712E+000 
 1.7636608E+001  5.0000000E+000 
 1.7651299E+001  5.0000000E+000 
 1.7665991E+001  4.7548771E+000 
 1.7680683E+001  4.0000000E+000 
 1.7695374E+001  4.0000000E+000 
 1.7710066E+001  3.7528830E+000 
 1.7724756E+001  3.0000000E+000 
 1.7739449E+001  3.0000000E+000 
 1.7754141E+001  3.0000000E+000 
 1.7768831E+001  3.0000000E+000 
 1.7783524E+001  3.0000000E+000 
 1.7798214E+001  3.0000000E+000 
 1.7812906E+001  3.0000000E+000 
 1.7827599E+001  3.0000000E+000 
 1.7842289E+001  3.0000000E+000 
 1.7856981E+001  3.0000000E+000 
 1.7871672E+001  3.0000000E+000 
 1.7886364E+001  3.0000000E+000 
 1.7901056E+001  3.0000000E+000 
 1.7915747E+001  3.0000000E+000 
 1.7930439E+001  3.2570872E+000 
 1.7945129E+001  4.0000000E+000 
 1.7959822E+001  4.0000000E+000 
 1.7974514E+001  4.0000000E+000 
 1.7989204E+001  4.0000000E+000 
 1.8003897E+001  4.2604108E+000 
 1.8018587E+001  5.0000000E+000 
 1.8033279E+001  5.0000000E+000 
 1.8047972E+001  5.2624044E+000 
 1.8062662E+001  6.2630692E+000 
 1.8077354E+001  7.2637339E+000 
 1.8092047E+001  8.2643986E+000 
 1.8106737E+001  9.2650633E+000 
 1.8121429E+001  1.0000000E+001 
 1.8136120E+001  1.0266393E+001 
 1.8150812E+001  1.1000000E+001 
 1.8165504E+001  1.1267722E+001 
 1.8180195E+001  1.1731613E+001 
 1.8194887E+001  1.1000000E+001 
 1.8209578E+001  1.0730284E+001 
 1.8224270E+001  1.0000000E+001 
 1.8238962E+001  9.7289543E+000 
 1.8253653E+001  9.0000000E+000 
 1.8268345E+001  9.0000000E+000 
 1.8283035E+001  9.0000000E+000 
 1.8297728E+001  9.0000000E+000 
 1.8312420E+001  9.0000000E+000 
 1.8327110E+001  9.2750340E+000 
 1.8341803E+001  1.0000000E+001 
 1.8356493E+001  1.0000000E+001 
 1.8371185E+001  1.0000000E+001 
 1.8385878E+001  1.0277693E+001 
 1.8400568E+001  1.1000000E+001 
 1.8415260E+001  1.1279022E+001 
 1.8429953E+001  1.2000000E+001 
 1.8444643E+001  1.2280351E+001 
 1.8459335E+001  1.3000000E+001 
 1.8474026E+001  1.3281680E+001 
 1.8488718E+001  1.4000000E+001 
 1.8503410E+001  1.4000000E+001 
 1.8518101E+001  1.3716326E+001 
 1.8532793E+001  1.3000000E+001 
 1.8547483E+001  1.2714996E+001 
 1.8562176E+001  1.2000000E+001 
 1.8576868E+001  1.1713667E+001 
 1.8591558E+001  1.0713002E+001 
 1.8606251E+001  1.0000000E+001 
 1.8620941E+001  1.0000000E+001 
 1.8635633E+001  1.0000000E+001 
 1.8650326E+001  9.7103434E+000 
 1.8665016E+001  8.7096786E+000 
 1.8679708E+001  8.0000000E+000 
 1.8694399E+001  7.7083492E+000 
 1.8709091E+001  7.0000000E+000 
 1.8723783E+001  6.7070198E+000 
 1.8738474E+001  6.0000000E+000 
 1.8753166E+001  6.0000000E+000 
 1.8767857E+001  5.7050257E+000 
 1.8782549E+001  5.0000000E+000 
 1.8797241E+001  4.7036963E+000 
 1.8811932E+001  4.0000000E+000 
 1.8826624E+001  4.0000000E+000 
 1.8841316E+001  3.7017024E+000 
 1.8856007E+001  3.0000000E+000 
 1.8870699E+001  3.0000000E+000 
 1.8885389E+001  3.3002915E+000 
 1.8900082E+001  4.0000000E+000 
 1.8914774E+001  4.0000000E+000 
 1.8929464E+001  4.3022857E+000 
 1.8944157E+001  5.0000000E+000 
 1.8958847E+001  5.3036151E+000 
 1.8973539E+001  6.3042798E+000 
 1.8988232E+001  7.3049445E+000 
 1.9002922E+001  8.0000000E+000 
 1.9017614E+001  8.0000000E+000 
 1.9032305E+001  8.0000000E+000 
 1.9046997E+001  8.0000000E+000 
 1.9061689E+001  8.0000000E+000 
 1.9076380E+001  8.0000000E+000 
 1.9091072E+001  7.6904030E+000 
 1.9105762E+001  7.0000000E+000 
 1.9120455E+001  6.6890736E+000 
 1.9135147E+001  5.6884089E+000 
 1.9149837E+001  5.0000000E+000 
 1.9164530E+001  4.6870794E+000 
 1.9179222E+001  4.0000000E+000 
 1.9193913E+001  4.0000000E+000 
 1.9208605E+001  4.0000000E+000 
 1.9223295E+001  4.0000000E+000 
 1.9237988E+001  4.0000000E+000 
 1.9252680E+001  4.0000000E+000 
 1.9267370E+001  4.0000000E+000 
 1.9282063E+001  4.0000000E+000 
 1.9296753E+001  4.0000000E+000 
 1.9311445E+001  4.3195677E+000 
 1.9326138E+001  5.0000000E+000 
 1.9340828E+001  5.0000000E+000 
 1.9355520E+001  4.6784387E+000 
 1.9370211E+001  4.0000000E+000 
 1.9384903E+001  4.0000000E+000 
 1.9399595E+001  4.0000000E+000 
 1.9414286E+001  4.0000000E+000 
 1.9428978E+001  3.6751151E+000 
 1.9443668E+001  3.0000000E+000 
 1.9458361E+001  3.0000000E+000 
 1.9473053E+001  3.0000000E+000 
 1.9487743E+001  3.3275437E+000 
 1.9502436E+001  4.0000000E+000 
 1.9517128E+001  4.3288732E+000 
 1.9531818E+001  5.0000000E+000 
 1.9546511E+001  5.3302026E+000 
 1.9561201E+001  6.0000000E+000 
 1.9575893E+001  6.3315315E+000 
 1.9590586E+001  7.3321962E+000 
 1.9605276E+001  8.3328609E+000 
 1.9619968E+001  9.0000000E+000 
 1.9634659E+001  9.3341904E+000 
 1.9649351E+001  1.0334855E+001 
 1.9664043E+001  1.1000000E+001 
 1.9678734E+001  1.1336185E+001 
 1.9693426E+001  1.2000000E+001 
 1.9708117E+001  1.2337514E+001 
 1.9722809E+001  1.3000000E+001 
 1.9737501E+001  1.3000000E+001 
 1.9752192E+001  1.3000000E+001 
 1.9766884E+001  1.3000000E+001 
 1.9781574E+001  1.3000000E+001 
 1.9796267E+001  1.3000000E+001 
 1.9810959E+001  1.3000000E+001 
 1.9825649E+001  1.3000000E+001 
 1.9840342E+001  1.3000000E+001 
 1.9855032E+001  1.3344161E+001 
 1.9869724E+001  1.4000000E+001 
 1.9884417E+001  1.4000000E+001 
 1.9899107E+001  1.4346155E+001 
 1.9913799E+001  1.5000000E+001 
 1.9928492E+001  1.5000000E+001 
 1.9943182E+001  1.4651851E+001 
 1.9957874E+001  1.3651187E+001 
 1.9972565E+001  1.2650522E+001 
 1.9987257E+001  1.2000000E+001 
 2.0001949E+001  1.1649193E+001 
 2.0016640E+001  1.0648528E+001 
 2.0031332E+001  9.6478634E+000 
 2.0046022E+001  9.0000000E+000 
 2.0060715E+001  8.6465340E+000 
 2.0075407E+001  7.6458688E+000 
 2.0090097E+001  7.0000000E+000 
 2.0104790E+001  6.6445398E+000 
 2.0119480E+001  6.0000000E+000 
 2.0134172E+001  6.0000000E+000 
 2.0148865E+001  6.0000000E+000 
 2.0163555E+001  5.6418810E+000 
 2.0178247E+001  4.6412163E+000 
 2.0192938E+001  4.0000000E+000 
 2.0207630E+001  4.0000000E+000 
 2.0222322E+001  3.6392221E+000 
 2.0237013E+001  3.0000000E+000 
 2.0251705E+001  3.0000000E+000 
 2.0266397E+001  3.0000000E+000 
 2.0281088E+001  3.0000000E+000 
 2.0295780E+001  3.0000000E+000 
 2.0310471E+001  2.6352341E+000 
 2.0325163E+001  2.0000000E+000 
 2.0339855E+001  2.0000000E+000 
 2.0354546E+001  2.0000000E+000 
 2.0369238E+001  2.0000000E+000 
 2.0383928E+001  2.0000000E+000 
 2.0398621E+001  2.0000000E+000 
 2.0413313E+001  2.0000000E+000 
 2.0428003E+001  2.0000000E+000 
 2.0442696E+001  2.0000000E+000 
 2.0457386E+001  2.3714128E+000 
 2.0472078E+001  3.0000000E+000 
 2.0486771E+001  3.3727422E+000 
 2.0501461E+001  4.0000000E+000 
 2.0516153E+001  4.0000000E+000 
 2.0530844E+001  4.3747363E+000 
 2.0545536E+001  5.0000000E+000 
 2.0560228E+001  5.0000000E+000 
 2.0574919E+001  5.0000000E+000 
 2.0589611E+001  5.0000000E+000 
 2.0604301E+001  5.0000000E+000 
 2.0618994E+001  5.0000000E+000 
 2.0633686E+001  5.0000000E+000 
 2.0648376E+001  5.0000000E+000 
 2.0663069E+001  5.0000000E+000 
 2.0677761E+001  5.0000000E+000 
 2.0692451E+001  4.6179523E+000 
 2.0707144E+001  4.0000000E+000 
 2.0721834E+001  4.0000000E+000 
 2.0736526E+001  4.0000000E+000 
 2.0751219E+001  4.0000000E+000 
 2.0765909E+001  4.0000000E+000 
 2.0780602E+001  4.0000000E+000 
 2.0795292E+001  4.0000000E+000 
 2.0809984E+001  4.0000000E+000 
 2.0824677E+001  4.0000000E+000 
 2.0839367E+001  3.6113055E+000 
 2.0854059E+001  3.0000000E+000 
 2.0868750E+001  2.6099761E+000 
 2.0883442E+001  2.0000000E+000 
 2.0898134E+001  2.0000000E+000 
 2.0912825E+001  2.0000000E+000 
 2.0927517E+001  2.0000000E+000 
 2.0942207E+001  2.0000000E+000 
 2.0956900E+001  2.0000000E+000 
 2.0971592E+001  2.0000000E+000 
 2.0986282E+001  2.0000000E+000 
 2.1000975E+001  2.0000000E+000 
 2.1015667E+001  2.0000000E+000 
 2.1030357E+001  2.0000000E+000 
 2.1045050E+001  2.0000000E+000 
 2.1059740E+001  2.0000000E+000 
 2.1074432E+001  2.0000000E+000 
 2.1089125E+001  2.0000000E+000 
 2.1103815E+001  2.0000000E+000 
 2.1118507E+001  2.0000000E+000 
 2.1133198E+001  2.4019883E+000 
 2.1147890E+001  3.0000000E+000 
 2.1162582E+001  3.0000000E+000 
 2.1177273E+001  3.0000000E+000 
 2.1191965E+001  3.4046469E+000 
 2.1206656E+001  4.0000000E+000 
 2.1221348E+001  4.0000000E+000 
 2.1236040E+001  4.0000000E+000 
 2.1250731E+001  4.0000000E+000 
 2.1265423E+001  4.0000000E+000 
 2.1280113E+001  4.4086351E+000 
 2.1294806E+001  5.0000000E+000 
 2.1309498E+001  5.0000000E+000 
 2.1324188E+001  5.4106293E+000 
 2.1338881E+001  6.0000000E+000 
 2.1353573E+001  6.0000000E+000 
 2.1368263E+001  6.0000000E+000 
 2.1382956E+001  6.0000000E+000 
 2.1397646E+001  6.0000000E+000 
 2.1412338E+001  6.0000000E+000 
 2.1427031E+001  6.0000000E+000 
 2.1441721E+001  6.0000000E+000 
 2.1456413E+001  6.0000000E+000 
 2.1471104E+001  6.0000000E+000 
 2.1485796E+001  6.0000000E+000 
 2.1500488E+001  6.0000000E+000 
 2.1515179E+001  6.4192700E+000 
 2.1529871E+001  7.0000000E+000 
 2.1544561E+001  7.0000000E+000 
 2.1559254E+001  7.4212642E+000 
 2.1573946E+001  8.4219284E+000 
 2.1588636E+001  9.4225931E+000 
 2.1603329E+001  1.0423258E+001 
 2.1618019E+001  1.1423923E+001 
 2.1632711E+001  1.2424587E+001 
 2.1647404E+001  1.3425252E+001 
 2.1662094E+001  1.4000000E+001 
 2.1676786E+001  1.3573419E+001 
 2.1691477E+001  1.3000000E+001 
 2.1706169E+001  1.2572089E+001 
 2.1720861E+001  1.1571424E+001 
 2.1735552E+001  1.0570760E+001 
 2.1750244E+001  1.0000000E+001 
 2.1764936E+001  9.5694304E+000 
 2.1779627E+001  8.5687656E+000 
 2.1794319E+001  8.0000000E+000 
 2.1809010E+001  7.5674362E+000 
 2.1823702E+001  7.0000000E+000 
 2.1838394E+001  7.0000000E+000 
 2.1853085E+001  7.0000000E+000 
 2.1867777E+001  6.5647774E+000 
 2.1882467E+001  6.0000000E+000 
 2.1897160E+001  6.0000000E+000 
 2.1911852E+001  6.0000000E+000 
 2.1926542E+001  6.0000000E+000 
 2.1941235E+001  6.0000000E+000 
 2.1955925E+001  6.0000000E+000 
 2.1970617E+001  6.0000000E+000 
 2.1985310E+001  6.0000000E+000 
 2.2000000E+001  0.0000000E+000
