# Supplementary material for: Application of singular value decomposition analysis to time-dependent powder diffraction data of an in-situ photodimerization reaction
Source: J Synchrotron Radiat. 2014 Apr 2;21(Pt 3):554–60. doi: 10.1107/S1600577514004366 (PMC4333817; doi:10.1107/S1600577514004366)
Supplement: Supplementary file 1 [file s-21-00554-sup1.zip › 9ma/9mai_43.chi]

 3.9000001E+000 -4.7807499E+001 
 3.9147036E+000  2.9438477E+000 
 3.9294071E+000  3.4154358E+000 
 3.9441106E+000  3.6682396E+000 
 3.9588141E+000  3.7387962E+000 
 3.9735177E+000  3.8307304E+000 
 3.9882212E+000  3.9894485E+000 
 4.0029244E+000  4.0831413E+000 
 4.0176282E+000  3.9230080E+000 
 4.0323315E+000  3.8540840E+000 
 4.0470352E+000  3.7624283E+000 
 4.0617385E+000  3.9058380E+000 
 4.0764422E+000  3.8258286E+000 
 4.0911455E+000  3.7873192E+000 
 4.1058488E+000  3.6492081E+000 
 4.1205525E+000  3.7005310E+000 
 4.1352558E+000  3.8097191E+000 
 4.1499596E+000  3.9969177E+000 
 4.1646628E+000  3.9929962E+000 
 4.1793666E+000  4.0646667E+000 
 4.1940699E+000  4.0756226E+000 
 4.2087736E+000  4.0942383E+000 
 4.2234769E+000  3.9605484E+000 
 4.2381806E+000  3.7440872E+000 
 4.2528839E+000  3.6399345E+000 
 4.2675877E+000  3.6394653E+000 
 4.2822909E+000  3.7261047E+000 
 4.2969942E+000  3.8014336E+000 
 4.3116980E+000  3.8021431E+000 
 4.3264012E+000  3.8237381E+000 
 4.3411050E+000  3.8140297E+000 
 4.3558083E+000  3.7584724E+000 
 4.3705120E+000  3.6336098E+000 
 4.3852153E+000  3.5386009E+000 
 4.3999190E+000  3.2439651E+000 
 4.4146223E+000  3.1684570E+000 
 4.4293261E+000  3.1539764E+000 
 4.4440293E+000  3.2970619E+000 
 4.4587331E+000  3.3999138E+000 
 4.4734364E+000  3.4036217E+000 
 4.4881396E+000  3.5174866E+000 
 4.5028434E+000  3.6031914E+000 
 4.5175467E+000  3.7756233E+000 
 4.5322504E+000  4.0042992E+000 
 4.5469537E+000  4.0123672E+000 
 4.5616574E+000  4.0876617E+000 
 4.5763607E+000  4.1114998E+000 
 4.5910645E+000  4.3011169E+000 
 4.6057677E+000  4.3306351E+000 
 4.6204715E+000  4.3139343E+000 
 4.6351748E+000  4.2845116E+000 
 4.6498780E+000  4.2796478E+000 
 4.6645818E+000  4.3628197E+000 
 4.6792850E+000  4.4754791E+000 
 4.6939888E+000  4.5527687E+000 
 4.7086921E+000  4.4076767E+000 
 4.7233958E+000  4.4321442E+000 
 4.7380991E+000  4.1951599E+000 
 4.7528028E+000  4.3130493E+000 
 4.7675061E+000  4.2279549E+000 
 4.7822099E+000  4.3303146E+000 
 4.7969131E+000  4.2128830E+000 
 4.8116169E+000  4.0970078E+000 
 4.8263202E+000  3.8756485E+000 
 4.8410234E+000  3.6949730E+000 
 4.8557272E+000  3.5415535E+000 
 4.8704305E+000  3.5960770E+000 
 4.8851342E+000  3.6930733E+000 
 4.8998375E+000  3.7605476E+000 
 4.9145412E+000  3.8791275E+000 
 4.9292445E+000  4.0304985E+000 
 4.9439483E+000  4.2319527E+000 
 4.9586515E+000  4.2138557E+000 
 4.9733553E+000  4.1705856E+000 
 4.9880586E+000  4.0572319E+000 
 5.0027623E+000  4.1675186E+000 
 5.0174656E+000  4.4905319E+000 
 5.0321689E+000  4.6771812E+000 
 5.0468726E+000  4.8535957E+000 
 5.0615759E+000  4.7656288E+000 
 5.0762796E+000  4.9383430E+000 
 5.0909829E+000  4.9811134E+000 
 5.1056867E+000  5.2709236E+000 
 5.1203899E+000  5.4963799E+000 
 5.1350937E+000  5.7201996E+000 
 5.1497970E+000  6.0979996E+000 
 5.1645007E+000  6.5241165E+000 
 5.1792040E+000  6.9740524E+000 
 5.1939077E+000  7.4639816E+000 
 5.2086110E+000  8.1381302E+000 
 5.2233143E+000  9.0687103E+000 
 5.2380180E+000  1.0328568E+001 
 5.2527213E+000  1.1739540E+001 
 5.2674251E+000  1.3834782E+001 
 5.2821283E+000  1.6599377E+001 
 5.2968321E+000  2.0219753E+001 
 5.3115354E+000  2.5652035E+001 
 5.3262391E+000  3.2104031E+001 
 5.3409424E+000  4.1963070E+001 
 5.3556461E+000  5.2169147E+001 
 5.3703494E+000  6.5073456E+001 
 5.3850532E+000  7.8407181E+001 
 5.3997564E+000  9.5131805E+001 
 5.4144597E+000  1.1046802E+002 
 5.4291635E+000  1.2356633E+002 
 5.4438667E+000  1.3446942E+002 
 5.4585705E+000  1.4430011E+002 
 5.4732738E+000  1.5431647E+002 
 5.4879775E+000  1.6034073E+002 
 5.5026808E+000  1.6347897E+002 
 5.5173845E+000  1.6631766E+002 
 5.5320878E+000  1.6656583E+002 
 5.5467916E+000  1.6418143E+002 
 5.5614948E+000  1.6066147E+002 
 5.5761986E+000  1.5129727E+002 
 5.5909019E+000  1.4140500E+002 
 5.6056051E+000  1.2851611E+002 
 5.6203089E+000  1.2004205E+002 
 5.6350121E+000  1.1391632E+002 
 5.6497159E+000  1.0722230E+002 
 5.6644192E+000  1.0171145E+002 
 5.6791229E+000  9.3584099E+001 
 5.6938262E+000  8.3781898E+001 
 5.7085299E+000  7.2052780E+001 
 5.7232332E+000  5.9648514E+001 
 5.7379370E+000  4.7267265E+001 
 5.7526402E+000  3.9486824E+001 
 5.7673435E+000  3.2883179E+001 
 5.7820473E+000  2.8091270E+001 
 5.7967505E+000  2.3776917E+001 
 5.8114543E+000  2.1344887E+001 
 5.8261576E+000  2.0241135E+001 
 5.8408613E+000  1.9315239E+001 
 5.8555646E+000  1.8344246E+001 
 5.8702683E+000  1.7072189E+001 
 5.8849716E+000  1.5830650E+001 
 5.8996754E+000  1.4964409E+001 
 5.9143786E+000  1.3856529E+001 
 5.9290824E+000  1.2712440E+001 
 5.9437857E+000  1.1698524E+001 
 5.9584889E+000  1.0795097E+001 
 5.9731927E+000  1.0144455E+001 
 5.9878960E+000  8.8837128E+000 
 6.0025997E+000  7.5251007E+000 
 6.0173030E+000  6.0377197E+000 
 6.0320067E+000  4.8927002E+000 
 6.0467100E+000  4.1145172E+000 
 6.0614138E+000  3.6216354E+000 
 6.0761170E+000  3.6101685E+000 
 6.0908208E+000  3.8739014E+000 
 6.1055241E+000  4.1541138E+000 
 6.1202278E+000  4.3549347E+000 
 6.1349311E+000  4.4252167E+000 
 6.1496344E+000  4.4060211E+000 
 6.1643381E+000  4.6420212E+000 
 6.1790414E+000  4.8432083E+000 
 6.1937451E+000  5.1592941E+000 
 6.2084484E+000  5.1766968E+000 
 6.2231522E+000  5.3233490E+000 
 6.2378554E+000  5.3232651E+000 
 6.2525592E+000  5.4335785E+000 
 6.2672625E+000  5.5455093E+000 
 6.2819662E+000  5.7354050E+000 
 6.2966695E+000  5.8392258E+000 
 6.3113732E+000  5.5380325E+000 
 6.3260765E+000  4.8455353E+000 
 6.3407798E+000  4.1271744E+000 
 6.3554835E+000  3.5526428E+000 
 6.3701868E+000  3.0781097E+000 
 6.3848906E+000  2.7660675E+000 
 6.3995938E+000  2.5657959E+000 
 6.4142976E+000  2.5475693E+000 
 6.4290009E+000  2.5348282E+000 
 6.4437046E+000  2.8565140E+000 
 6.4584079E+000  3.8263016E+000 
 6.4731116E+000  5.4870834E+000 
 6.4878149E+000  7.4644699E+000 
 6.5025187E+000  9.8714752E+000 
 6.5172219E+000  1.1905548E+001 
 6.5319252E+000  1.3578857E+001 
 6.5466290E+000  1.4917435E+001 
 6.5613322E+000  1.6188103E+001 
 6.5760360E+000  1.7271004E+001 
 6.5907393E+000  1.7751839E+001 
 6.6054430E+000  1.8637199E+001 
 6.6201463E+000  1.9044136E+001 
 6.6348500E+000  1.8764488E+001 
 6.6495533E+000  1.7449699E+001 
 6.6642570E+000  1.5809364E+001 
 6.6789603E+000  1.3454880E+001 
 6.6936641E+000  1.0911545E+001 
 6.7083673E+000  8.7325592E+000 
 6.7230706E+000  7.1743927E+000 
 6.7377744E+000  6.2874603E+000 
 6.7524776E+000  6.1206360E+000 
 6.7671814E+000  6.4272385E+000 
 6.7818847E+000  7.3608322E+000 
 6.7965884E+000  8.8749390E+000 
 6.8112917E+000  1.1128304E+001 
 6.8259954E+000  1.3787186E+001 
 6.8406987E+000  1.6194031E+001 
 6.8554025E+000  1.8865288E+001 
 6.8701057E+000  2.3257805E+001 
 6.8848095E+000  3.0444260E+001 
 6.8995128E+000  4.2141563E+001 
 6.9142160E+000  5.7134918E+001 
 6.9289198E+000  7.1142052E+001 
 6.9436231E+000  9.1422653E+001 
 6.9583268E+000  1.0909332E+002 
 6.9730301E+000  1.2377073E+002 
 6.9877338E+000  1.2931213E+002 
 7.0024371E+000  1.3009030E+002 
 7.0171409E+000  1.3542056E+002 
 7.0318441E+000  1.4304297E+002 
 7.0465479E+000  1.5671890E+002 
 7.0612512E+000  1.6253552E+002 
 7.0759544E+000  1.5622348E+002 
 7.0906582E+000  1.3926201E+002 
 7.1053615E+000  1.1516967E+002 
 7.1200652E+000  8.9727928E+001 
 7.1347685E+000  6.5492767E+001 
 7.1494722E+000  4.4320702E+001 
 7.1641755E+000  2.6955841E+001 
 7.1788793E+000  1.5306915E+001 
 7.1935825E+000  8.0307465E+000 
 7.2082863E+000  4.5730743E+000 
 7.2229896E+000  4.0841064E+000 
 7.2376933E+000  5.8734283E+000 
 7.2523966E+000  9.9603195E+000 
 7.2670999E+000  1.5665962E+001 
 7.2818036E+000  2.3184998E+001 
 7.2965069E+000  3.1477081E+001 
 7.3112106E+000  4.1503349E+001 
 7.3259139E+000  5.3136398E+001 
 7.3406177E+000  6.5489334E+001 
 7.3553209E+000  7.9279869E+001 
 7.3700247E+000  9.3590744E+001 
 7.3847280E+000  1.0966891E+002 
 7.3994317E+000  1.2846240E+002 
 7.4141350E+000  1.5015077E+002 
 7.4288387E+000  1.7506216E+002 
 7.4435420E+000  2.0028580E+002 
 7.4582453E+000  2.2415044E+002 
 7.4729490E+000  2.4949957E+002 
 7.4876523E+000  2.7480750E+002 
 7.5023561E+000  3.0085794E+002 
 7.5170593E+000  3.2654401E+002 
 7.5317631E+000  3.4703629E+002 
 7.5464664E+000  3.6234540E+002 
 7.5611701E+000  3.7133002E+002 
 7.5758734E+000  3.7343027E+002 
 7.5905771E+000  3.6891000E+002 
 7.6052804E+000  3.5767038E+002 
 7.6199841E+000  3.4033185E+002 
 7.6346874E+000  3.1878177E+002 
 7.6493907E+000  2.9250043E+002 
 7.6640944E+000  2.6305020E+002 
 7.6787977E+000  2.2954063E+002 
 7.6935015E+000  1.9550766E+002 
 7.7082047E+000  1.6148447E+002 
 7.7229085E+000  1.2993463E+002 
 7.7376118E+000  1.0255142E+002 
 7.7523155E+000  7.8083427E+001 
 7.7670188E+000  5.8940018E+001 
 7.7817225E+000  4.3644493E+001 
 7.7964258E+000  3.2202194E+001 
 7.8111296E+000  2.3797478E+001 
 7.8258328E+000  1.7463593E+001 
 7.8405361E+000  1.2839340E+001 
 7.8552399E+000  9.4910583E+000 
 7.8699431E+000  7.1453934E+000 
 7.8846469E+000  5.4646835E+000 
 7.8993502E+000  4.2632294E+000 
 7.9140539E+000  3.1802902E+000 
 7.9287572E+000  2.6062393E+000 
 7.9434609E+000  2.0500717E+000 
 7.9581642E+000  1.8220215E+000 
 7.9728680E+000  1.6666641E+000 
 7.9875712E+000  1.7472839E+000 
 8.0022745E+000  1.9928284E+000 
 8.0169783E+000  2.2646408E+000 
 8.0316820E+000  2.7427673E+000 
 8.0463848E+000  3.2750320E+000 
 8.0610886E+000  3.9031601E+000 
 8.0757923E+000  4.3996429E+000 
 8.0904961E+000  4.4581223E+000 
 8.1051989E+000  3.9652100E+000 
 8.1199026E+000  3.4951935E+000 
 8.1346064E+000  3.1533432E+000 
 8.1493101E+000  2.8080215E+000 
 8.1640129E+000  2.6173019E+000 
 8.1787167E+000  2.6597214E+000 
 8.1934204E+000  2.7525253E+000 
 8.2081232E+000  2.8566437E+000 
 8.2228270E+000  3.0689087E+000 
 8.2375307E+000  3.4461212E+000 
 8.2522345E+000  4.0809326E+000 
 8.2669373E+000  4.8854065E+000 
 8.2816410E+000  6.2015762E+000 
 8.2963448E+000  7.9169083E+000 
 8.3110485E+000  9.3606186E+000 
 8.3257513E+000  1.1040352E+001 
 8.3404551E+000  1.2407516E+001 
 8.3551588E+000  1.4459198E+001 
 8.3698626E+000  1.6752335E+001 
 8.3845654E+000  1.8937210E+001 
 8.3992691E+000  2.2012520E+001 
 8.4139729E+000  2.4684158E+001 
 8.4286757E+000  2.7936485E+001 
 8.4433794E+000  3.1984756E+001 
 8.4580832E+000  3.6728325E+001 
 8.4727869E+000  4.2240761E+001 
 8.4874897E+000  4.9044937E+001 
 8.5021935E+000  5.6836426E+001 
 8.5168972E+000  6.5407089E+001 
 8.5316010E+000  7.2484940E+001 
 8.5463037E+000  7.9400116E+001 
 8.5610075E+000  8.0638992E+001 
 8.5757113E+000  8.0570663E+001 
 8.5904140E+000  7.4729134E+001 
 8.6051178E+000  6.8582756E+001 
 8.6198215E+000  5.7234535E+001 
 8.6345253E+000  4.6920937E+001 
 8.6492281E+000  3.5398674E+001 
 8.6639318E+000  2.4717346E+001 
 8.6786356E+000  1.5802734E+001 
 8.6933393E+000  9.6035233E+000 
 8.7080421E+000  6.2229233E+000 
 8.7227459E+000  4.3301773E+000 
 8.7374496E+000  3.4646988E+000 
 8.7521524E+000  2.5297775E+000 
 8.7668562E+000  1.6530457E+000 
 8.7815599E+000  6.6801453E-001 
 8.7962637E+000  4.9114227E-001 
 8.8109665E+000  1.1222076E-001 
 8.8256702E+000 -9.3765259E-003 
 8.8403740E+000 -2.5413513E-001 
 8.8550777E+000 -4.0237427E-002 
 8.8697805E+000  7.5111389E-002 
 8.8844843E+000  1.4835358E-001 
 8.8991880E+000  5.3852844E-001 
 8.9138918E+000  5.0820923E-001 
 8.9285946E+000  6.5367889E-001 
 8.9432983E+000  7.7762604E-001 
 8.9580021E+000  1.1994781E+000 
 8.9727049E+000  1.6176224E+000 
 8.9874086E+000  2.3825302E+000 
 9.0021124E+000  3.5689697E+000 
 9.0168161E+000  4.8345337E+000 
 9.0315189E+000  6.4083862E+000 
 9.0462227E+000  8.8212662E+000 
 9.0609264E+000  1.1474182E+001 
 9.0756302E+000  1.5085899E+001 
 9.0903330E+000  1.8665680E+001 
 9.1050367E+000  2.2804977E+001 
 9.1197405E+000  2.6487717E+001 
 9.1344433E+000  2.9935005E+001 
 9.1491470E+000  3.2980591E+001 
 9.1638508E+000  3.5687805E+001 
 9.1785545E+000  3.7901451E+001 
 9.1932573E+000  3.8925514E+001 
 9.2079611E+000  3.9199982E+001 
 9.2226648E+000  3.7853149E+001 
 9.2373686E+000  3.6073006E+001 
 9.2520714E+000  3.3088875E+001 
 9.2667751E+000  2.9820282E+001 
 9.2814789E+000  2.6219559E+001 
 9.2961826E+000  2.2502518E+001 
 9.3108854E+000  1.8854256E+001 
 9.3255892E+000  1.5804268E+001 
 9.3402929E+000  1.3211922E+001 
 9.3549957E+000  1.1075844E+001 
 9.3696995E+000  9.2946701E+000 
 9.3844032E+000  8.0266342E+000 
 9.3991070E+000  7.6938019E+000 
 9.4138098E+000  7.4700928E+000 
 9.4285135E+000  7.4488602E+000 
 9.4432173E+000  7.1871033E+000 
 9.4579210E+000  7.1544724E+000 
 9.4726238E+000  7.0467148E+000 
 9.4873276E+000  6.5586777E+000 
 9.5020313E+000  6.0429077E+000 
 9.5167341E+000  5.3466263E+000 
 9.5314379E+000  4.6121597E+000 
 9.5461416E+000  3.9149475E+000 
 9.5608454E+000  3.4730682E+000 
 9.5755482E+000  3.1907043E+000 
 9.5902519E+000  3.0880814E+000 
 9.6049557E+000  3.1321564E+000 
 9.6196594E+000  3.3474121E+000 
 9.6343622E+000  3.6107025E+000 
 9.6490660E+000  4.1133652E+000 
 9.6637697E+000  4.8920670E+000 
 9.6784735E+000  5.5657501E+000 
 9.6931763E+000  6.1546631E+000 
 9.7078800E+000  7.2139969E+000 
 9.7225838E+000  8.6670074E+000 
 9.7372866E+000  1.0849846E+001 
 9.7519903E+000  1.3727188E+001 
 9.7666941E+000  1.7972176E+001 
 9.7813978E+000  2.3125626E+001 
 9.7961006E+000  2.9212463E+001 
 9.8108044E+000  3.5346733E+001 
 9.8255081E+000  4.1695160E+001 
 9.8402119E+000  4.7567963E+001 
 9.8549147E+000  5.2496635E+001 
 9.8696184E+000  5.6496429E+001 
 9.8843222E+000  5.9749336E+001 
 9.8990250E+000  6.1444481E+001 
 9.9137287E+000  6.2195023E+001 
 9.9284325E+000  6.1388954E+001 
 9.9431362E+000  5.8947105E+001 
 9.9578390E+000  5.5317871E+001 
 9.9725428E+000  5.0396751E+001 
 9.9872465E+000  4.4529953E+001 
 1.0001950E+001  3.7664291E+001 
 1.0016653E+001  3.0100899E+001 
 1.0031357E+001  2.2823624E+001 
 1.0046061E+001  1.6581192E+001 
 1.0060763E+001  1.1496635E+001 
 1.0075467E+001  7.7174225E+000 
 1.0090171E+001  4.9396057E+000 
 1.0104875E+001  2.9693985E+000 
 1.0119577E+001  1.3836365E+000 
 1.0134281E+001 -7.6293945E-006 
 1.0148985E+001 -7.4411011E-001 
 1.0163689E+001 -1.1112900E+000 
 1.0178391E+001 -1.1684647E+000 
 1.0193095E+001 -1.1444397E+000 
 1.0207799E+001 -8.8247681E-001 
 1.0222503E+001 -5.6344604E-001 
 1.0237206E+001 -1.5914917E-001 
 1.0251909E+001  6.1215210E-001 
 1.0266613E+001  1.9412689E+000 
 1.0281316E+001  3.8787689E+000 
 1.0296020E+001  6.2602386E+000 
 1.0310723E+001  8.8027039E+000 
 1.0325427E+001  1.1275513E+001 
 1.0340130E+001  1.3413315E+001 
 1.0354834E+001  1.5285950E+001 
 1.0369537E+001  1.6686859E+001 
 1.0384241E+001  1.7415878E+001 
 1.0398944E+001  1.7433121E+001 
 1.0413648E+001  1.6663467E+001 
 1.0428351E+001  1.4934235E+001 
 1.0443054E+001  1.2621719E+001 
 1.0457758E+001  1.0049454E+001 
 1.0472462E+001  7.2664185E+000 
 1.0487165E+001  4.8082733E+000 
 1.0501868E+001  2.8837433E+000 
 1.0516572E+001  1.8131714E+000 
 1.0531276E+001  1.1683502E+000 
 1.0545979E+001  9.2823792E-001 
 1.0560682E+001  7.1145630E-001 
 1.0575386E+001  9.5056152E-001 
 1.0590090E+001  1.4048309E+000 
 1.0604794E+001  2.0205078E+000 
 1.0619496E+001  2.8149109E+000 
 1.0634200E+001  3.5319672E+000 
 1.0648904E+001  4.3225555E+000 
 1.0663607E+001  5.1232758E+000 
 1.0678310E+001  5.7649384E+000 
 1.0693014E+001  6.3661499E+000 
 1.0707718E+001  7.1128998E+000 
 1.0722421E+001  8.1806030E+000 
 1.0737124E+001  9.5078888E+000 
 1.0751828E+001  1.0762360E+001 
 1.0766532E+001  1.2285095E+001 
 1.0781235E+001  1.3909927E+001 
 1.0795938E+001  1.5525909E+001 
 1.0810642E+001  1.7340302E+001 
 1.0825345E+001  1.8931915E+001 
 1.0840049E+001  2.0155731E+001 
 1.0854753E+001  2.1210709E+001 
 1.0869456E+001  2.2046249E+001 
 1.0884159E+001  2.2530457E+001 
 1.0898863E+001  2.2567520E+001 
 1.0913567E+001  2.2365845E+001 
 1.0928270E+001  2.2154633E+001 
 1.0942973E+001  2.1478607E+001 
 1.0957677E+001  2.0274567E+001 
 1.0972381E+001  1.8713287E+001 
 1.0987084E+001  1.6735306E+001 
 1.1001787E+001  1.4629257E+001 
 1.1016491E+001  1.2703018E+001 
 1.1031195E+001  1.1276321E+001 
 1.1045897E+001  1.0151642E+001 
 1.1060601E+001  9.2726746E+000 
 1.1075305E+001  8.4842834E+000 
 1.1090009E+001  7.5753784E+000 
 1.1104712E+001  6.5795441E+000 
 1.1119415E+001  5.8905334E+000 
 1.1134119E+001  5.6174469E+000 
 1.1148823E+001  6.0045776E+000 
 1.1163526E+001  6.7781830E+000 
 1.1178229E+001  7.9800415E+000 
 1.1192933E+001  8.9693604E+000 
 1.1207636E+001  9.7356110E+000 
 1.1222340E+001  9.8557587E+000 
 1.1237043E+001  9.5213928E+000 
 1.1251747E+001  8.7967377E+000 
 1.1266450E+001  8.0608826E+000 
 1.1281154E+001  7.2608643E+000 
 1.1295857E+001  6.5623779E+000 
 1.1310561E+001  5.9805450E+000 
 1.1325264E+001  5.5147552E+000 
 1.1339968E+001  5.1378784E+000 
 1.1354671E+001  4.6912994E+000 
 1.1369374E+001  4.3272095E+000 
 1.1384078E+001  4.0457611E+000 
 1.1398782E+001  3.9682312E+000 
 1.1413486E+001  4.1405334E+000 
 1.1428188E+001  4.4009857E+000 
 1.1442892E+001  4.7869568E+000 
 1.1457596E+001  5.5074768E+000 
 1.1472300E+001  6.5608978E+000 
 1.1487002E+001  7.8825226E+000 
 1.1501706E+001  8.8385620E+000 
 1.1516410E+001  9.6894379E+000 
 1.1531114E+001  1.0185196E+001 
 1.1545816E+001  1.0431534E+001 
 1.1560520E+001  1.0731796E+001 
 1.1575224E+001  1.0735397E+001 
 1.1589927E+001  1.0393311E+001 
 1.1604630E+001  9.7481995E+000 
 1.1619334E+001  8.7427063E+000 
 1.1634038E+001  7.9633026E+000 
 1.1648741E+001  6.9181366E+000 
 1.1663445E+001  6.2318573E+000 
 1.1678148E+001  5.2230225E+000 
 1.1692852E+001  4.4270630E+000 
 1.1707555E+001  3.7477112E+000 
 1.1722259E+001  3.4117432E+000 
 1.1736962E+001  3.0958862E+000 
 1.1751665E+001  2.9228210E+000 
 1.1766369E+001  2.9158936E+000 
 1.1781073E+001  3.3449402E+000 
 1.1795776E+001  4.1855774E+000 
 1.1810479E+001  5.6564331E+000 
 1.1825183E+001  7.3277130E+000 
 1.1839887E+001  9.5105286E+000 
 1.1854590E+001  1.1721344E+001 
 1.1869293E+001  1.3876663E+001 
 1.1883997E+001  1.5726151E+001 
 1.1898701E+001  1.7234711E+001 
 1.1913404E+001  1.7609543E+001 
 1.1928107E+001  1.6739532E+001 
 1.1942811E+001  1.5435883E+001 
 1.1957515E+001  1.3146881E+001 
 1.1972218E+001  1.0831833E+001 
 1.1986921E+001  7.9534454E+000 
 1.2001625E+001  5.5299835E+000 
 1.2016329E+001  3.4209747E+000 
 1.2031032E+001  2.0069427E+000 
 1.2045735E+001  1.2093811E+000 
 1.2060439E+001  4.9284363E-001 
 1.2075143E+001  1.0269165E-001 
 1.2089846E+001  0.0000000E+000 
 1.2104549E+001  8.9538574E-001 
 1.2119253E+001  1.9197083E+000 
 1.2133956E+001  3.2632141E+000 
 1.2148660E+001  5.0859680E+000 
 1.2163363E+001  6.9072266E+000 
 1.2178067E+001  9.4109802E+000 
 1.2192770E+001  1.2069016E+001 
 1.2207474E+001  1.5211273E+001 
 1.2222178E+001  1.7874542E+001 
 1.2236881E+001  2.1062424E+001 
 1.2251584E+001  2.4239685E+001 
 1.2266288E+001  2.8283249E+001 
 1.2280992E+001  3.1872833E+001 
 1.2295695E+001  3.5819153E+001 
 1.2310398E+001  4.0453812E+001 
 1.2325102E+001  4.4602524E+001 
 1.2339806E+001  4.9374161E+001 
 1.2354508E+001  5.2800568E+001 
 1.2369212E+001  5.7041504E+001 
 1.2383916E+001  6.1181473E+001 
 1.2398620E+001  6.5919464E+001 
 1.2413322E+001  7.0651154E+001 
 1.2428026E+001  7.5433121E+001 
 1.2442730E+001  8.0548279E+001 
 1.2457434E+001  8.6280991E+001 
 1.2472136E+001  9.1809921E+001 
 1.2486840E+001  9.8062347E+001 
 1.2501544E+001  1.0396002E+002 
 1.2516247E+001  1.0853250E+002 
 1.2530951E+001  1.1314531E+002 
 1.2545654E+001  1.1625969E+002 
 1.2560358E+001  1.1926208E+002 
 1.2575061E+001  1.2038412E+002 
 1.2589765E+001  1.1913016E+002 
 1.2604468E+001  1.1750774E+002 
 1.2619172E+001  1.1325923E+002 
 1.2633875E+001  1.0812961E+002 
 1.2648579E+001  1.0210190E+002 
 1.2663282E+001  9.5387787E+001 
 1.2677985E+001  9.0505966E+001 
 1.2692689E+001  8.5620590E+001 
 1.2707393E+001  8.3515900E+001 
 1.2722096E+001  8.4209595E+001 
 1.2736799E+001  9.1482178E+001 
 1.2751503E+001  1.0376131E+002 
 1.2766207E+001  1.2353706E+002 
 1.2780910E+001  1.4815369E+002 
 1.2795613E+001  1.7149580E+002 
 1.2810317E+001  1.8884013E+002 
 1.2825021E+001  2.0391055E+002 
 1.2839725E+001  2.0701152E+002 
 1.2854427E+001  2.0559767E+002 
 1.2869131E+001  2.0012946E+002 
 1.2883835E+001  1.8716246E+002 
 1.2898538E+001  1.7055486E+002 
 1.2913241E+001  1.5264178E+002 
 1.2927945E+001  1.3186908E+002 
 1.2942649E+001  1.1320702E+002 
 1.2957352E+001  9.2790283E+001 
 1.2972055E+001  7.7613434E+001 
 1.2986759E+001  6.3584595E+001 
 1.3001463E+001  5.2179779E+001 
 1.3016166E+001  4.2211868E+001 
 1.3030869E+001  3.4341156E+001 
 1.3045573E+001  2.7683502E+001 
 1.3060276E+001  2.2016846E+001 
 1.3074980E+001  1.7071503E+001 
 1.3089684E+001  1.3362564E+001 
 1.3104387E+001  1.0538681E+001 
 1.3119090E+001  8.8169403E+000 
 1.3133794E+001  8.1197968E+000 
 1.3148498E+001  7.7845154E+000 
 1.3163201E+001  7.6730194E+000 
 1.3177904E+001  7.7023468E+000 
 1.3192608E+001  7.7259064E+000 
 1.3207312E+001  8.0376434E+000 
 1.3222015E+001  8.4053345E+000 
 1.3236718E+001  9.0773621E+000 
 1.3251422E+001  9.5296783E+000 
 1.3266126E+001  9.6601868E+000 
 1.3280828E+001  8.9049377E+000 
 1.3295532E+001  7.6275482E+000 
 1.3310236E+001  6.4432526E+000 
 1.3324940E+001  5.2343750E+000 
 1.3339643E+001  4.3311310E+000 
 1.3354346E+001  3.9738617E+000 
 1.3369050E+001  4.2599182E+000 
 1.3383754E+001  4.9574738E+000 
 1.3398457E+001  5.7196198E+000 
 1.3413160E+001  6.7439575E+000 
 1.3427864E+001  8.6915894E+000 
 1.3442567E+001  1.2087997E+001 
 1.3457271E+001  1.6566711E+001 
 1.3471974E+001  2.2518311E+001 
 1.3486678E+001  2.9256989E+001 
 1.3501381E+001  3.5311066E+001 
 1.3516085E+001  4.1865356E+001 
 1.3530788E+001  4.6427429E+001 
 1.3545492E+001  5.1509125E+001 
 1.3560195E+001  5.4550613E+001 
 1.3574899E+001  5.6001770E+001 
 1.3589602E+001  5.7132950E+001 
 1.3604305E+001  5.3878769E+001 
 1.3619009E+001  5.0584641E+001 
 1.3633713E+001  4.4264725E+001 
 1.3648417E+001  4.0650146E+001 
 1.3663119E+001  3.7087753E+001 
 1.3677823E+001  3.3735779E+001 
 1.3692527E+001  3.1775314E+001 
 1.3707231E+001  3.1360336E+001 
 1.3721933E+001  3.1360703E+001 
 1.3736637E+001  3.0360245E+001 
 1.3751341E+001  2.9634476E+001 
 1.3766045E+001  2.8561874E+001 
 1.3780747E+001  2.6924103E+001 
 1.3795451E+001  2.4845337E+001 
 1.3810155E+001  2.2839417E+001 
 1.3824858E+001  2.0510300E+001 
 1.3839561E+001  1.8361649E+001 
 1.3854265E+001  1.6849609E+001 
 1.3868969E+001  1.5729980E+001 
 1.3883672E+001  1.4950150E+001 
 1.3898376E+001  1.5319534E+001 
 1.3913079E+001  1.6546890E+001 
 1.3927783E+001  1.8619354E+001 
 1.3942486E+001  2.1020309E+001 
 1.3957190E+001  2.4086670E+001 
 1.3971893E+001  2.7420761E+001 
 1.3986596E+001  3.0873550E+001 
 1.4001300E+001  3.4561096E+001 
 1.4016004E+001  3.8148193E+001 
 1.4030707E+001  4.1575577E+001 
 1.4045410E+001  4.4835815E+001 
 1.4060114E+001  4.7259277E+001 
 1.4074818E+001  4.8749832E+001 
 1.4089521E+001  4.9121841E+001 
 1.4104224E+001  4.8655151E+001 
 1.4118928E+001  4.6898590E+001 
 1.4133632E+001  4.3975891E+001 
 1.4148335E+001  4.0126694E+001 
 1.4163038E+001  3.6056458E+001 
 1.4177742E+001  3.1680038E+001 
 1.4192446E+001  2.7622284E+001 
 1.4207149E+001  2.3825226E+001 
 1.4221852E+001  2.0429123E+001 
 1.4236556E+001  1.7423401E+001 
 1.4251260E+001  1.4643204E+001 
 1.4265963E+001  1.2363190E+001 
 1.4280666E+001  1.0524666E+001 
 1.4295370E+001  9.1051865E+000 
 1.4310074E+001  8.0841751E+000 
 1.4324777E+001  7.2722855E+000 
 1.4339480E+001  6.7742462E+000 
 1.4354184E+001  6.4085083E+000 
 1.4368887E+001  6.2600098E+000 
 1.4383591E+001  6.2632675E+000 
 1.4398294E+001  6.3334503E+000 
 1.4412998E+001  6.5402832E+000 
 1.4427701E+001  6.2174377E+000 
 1.4442405E+001  5.5294647E+000 
 1.4457108E+001  5.0590973E+000 
 1.4471812E+001  4.7611465E+000 
 1.4486515E+001  4.6307755E+000 
 1.4501219E+001  4.5214615E+000 
 1.4515923E+001  4.5131760E+000 
 1.4530626E+001  4.6233826E+000 
 1.4545329E+001  4.7058258E+000 
 1.4560033E+001  4.8833084E+000 
 1.4574737E+001  5.1493530E+000 
 1.4589439E+001  5.6660767E+000 
 1.4604143E+001  6.2974091E+000 
 1.4618847E+001  6.7102814E+000 
 1.4633551E+001  6.9758835E+000 
 1.4648253E+001  7.1744614E+000 
 1.4662957E+001  7.3894348E+000 
 1.4677661E+001  7.5009460E+000 
 1.4692365E+001  7.8238983E+000 
 1.4707067E+001  8.6744537E+000 
 1.4721771E+001  9.8078766E+000 
 1.4736475E+001  1.1184441E+001 
 1.4751178E+001  1.3038353E+001 
 1.4765882E+001  1.5779205E+001 
 1.4780585E+001  1.9722710E+001 
 1.4795289E+001  2.4812248E+001 
 1.4809992E+001  3.1034088E+001 
 1.4824696E+001  3.7737312E+001 
 1.4839399E+001  4.4707428E+001 
 1.4854103E+001  5.1127304E+001 
 1.4868806E+001  5.6449028E+001 
 1.4883510E+001  6.0216721E+001 
 1.4898213E+001  6.2253426E+001 
 1.4912916E+001  6.2790993E+001 
 1.4927620E+001  6.2010071E+001 
 1.4942324E+001  6.0476234E+001 
 1.4957027E+001  5.8520538E+001 
 1.4971730E+001  5.6249397E+001 
 1.4986434E+001  5.3497231E+001 
 1.5001138E+001  5.0514236E+001 
 1.5015841E+001  4.7153175E+001 
 1.5030544E+001  4.3683243E+001 
 1.5045248E+001  4.0088669E+001 
 1.5059952E+001  3.6405418E+001 
 1.5074656E+001  3.2824188E+001 
 1.5089358E+001  2.9448082E+001 
 1.5104062E+001  2.6355904E+001 
 1.5118766E+001  2.3524200E+001 
 1.5133469E+001  2.1087395E+001 
 1.5148172E+001  1.8736832E+001 
 1.5162876E+001  1.6368370E+001 
 1.5177580E+001  1.3961609E+001 
 1.5192283E+001  1.1779297E+001 
 1.5206986E+001  9.9042664E+000 
 1.5221690E+001  8.2797775E+000 
 1.5236394E+001  6.9437103E+000 
 1.5251097E+001  5.7230530E+000 
 1.5265800E+001  4.6403275E+000 
 1.5280504E+001  3.7163010E+000 
 1.5295207E+001  2.9690704E+000 
 1.5309911E+001  2.3891830E+000 
 1.5324615E+001  2.1253204E+000 
 1.5339318E+001  1.9819794E+000 
 1.5354021E+001  1.9570160E+000 
 1.5368725E+001  1.9776154E+000 
 1.5383429E+001  2.0876007E+000 
 1.5398132E+001  2.1942749E+000 
 1.5412835E+001  2.2787628E+000 
 1.5427539E+001  2.5043716E+000 
 1.5442243E+001  2.8521805E+000 
 1.5456946E+001  3.3452911E+000 
 1.5471649E+001  4.0431976E+000 
 1.5486353E+001  5.0459824E+000 
 1.5501057E+001  6.6403427E+000 
 1.5515759E+001  9.0716629E+000 
 1.5530463E+001  1.2682785E+001 
 1.5545167E+001  1.7662834E+001 
 1.5559871E+001  2.4284035E+001 
 1.5574574E+001  3.1635696E+001 
 1.5589277E+001  3.9209953E+001 
 1.5603981E+001  4.5932289E+001 
 1.5618685E+001  5.1118423E+001 
 1.5633388E+001  5.4358955E+001 
 1.5648091E+001  5.4088913E+001 
 1.5662795E+001  5.1349701E+001 
 1.5677498E+001  4.6602715E+001 
 1.5692202E+001  4.0141052E+001 
 1.5706905E+001  3.3285027E+001 
 1.5721609E+001  2.6562889E+001 
 1.5736312E+001  2.0937546E+001 
 1.5751016E+001  1.6124275E+001 
 1.5765719E+001  1.1957642E+001 
 1.5780423E+001  9.0548172E+000 
 1.5795126E+001  7.0083389E+000 
 1.5809830E+001  5.7994232E+000 
 1.5824533E+001  5.0708466E+000 
 1.5839237E+001  4.5389481E+000 
 1.5853940E+001  4.3920898E+000 
 1.5868644E+001  4.4820404E+000 
 1.5883348E+001  5.0697098E+000 
 1.5898050E+001  5.8304367E+000 
 1.5912754E+001  6.9775391E+000 
 1.5927458E+001  8.3251572E+000 
 1.5942162E+001  9.6681595E+000 
 1.5956864E+001  1.1031799E+001 
 1.5971568E+001  1.2320267E+001 
 1.5986272E+001  1.3834267E+001 
 1.6000975E+001  1.4944702E+001 
 1.6015678E+001  1.5893234E+001 
 1.6030382E+001  1.6611984E+001 
 1.6045086E+001  1.7452293E+001 
 1.6059790E+001  1.7823112E+001 
 1.6074493E+001  1.8004166E+001 
 1.6089195E+001  1.7883133E+001 
 1.6103899E+001  1.7666634E+001 
 1.6118603E+001  1.7505508E+001 
 1.6133307E+001  1.7475723E+001 
 1.6148010E+001  1.7846405E+001 
 1.6162714E+001  1.8530785E+001 
 1.6177418E+001  1.9317879E+001 
 1.6192122E+001  2.0307961E+001 
 1.6206823E+001  2.1280739E+001 
 1.6221527E+001  2.2087791E+001 
 1.6236231E+001  2.2899643E+001 
 1.6250935E+001  2.3193520E+001 
 1.6265638E+001  2.3566154E+001 
 1.6280342E+001  2.3474121E+001 
 1.6295046E+001  2.3342087E+001 
 1.6309748E+001  2.2750832E+001 
 1.6324451E+001  2.1892029E+001 
 1.6339155E+001  2.0541817E+001 
 1.6353859E+001  1.8850220E+001 
 1.6368563E+001  1.7159935E+001 
 1.6383266E+001  1.5325714E+001 
 1.6397970E+001  1.3653236E+001 
 1.6412672E+001  1.1887154E+001 
 1.6427376E+001  1.0237396E+001 
 1.6442080E+001  8.5540314E+000 
 1.6456783E+001  7.0405273E+000 
 1.6471487E+001  5.8526611E+000 
 1.6486191E+001  4.8714676E+000 
 1.6500895E+001  4.1427841E+000 
 1.6515598E+001  3.6212845E+000 
 1.6530300E+001  3.4574203E+000 
 1.6545004E+001  3.5104294E+000 
 1.6559708E+001  3.7210312E+000 
 1.6574411E+001  4.0280457E+000 
 1.6589115E+001  4.5241623E+000 
 1.6603819E+001  5.0549698E+000 
 1.6618523E+001  5.7437439E+000 
 1.6633224E+001  6.3183975E+000 
 1.6647928E+001  6.8051605E+000 
 1.6662632E+001  7.1617737E+000 
 1.6677336E+001  7.5307693E+000 
 1.6692039E+001  7.8948441E+000 
 1.6706743E+001  7.9397278E+000 
 1.6721447E+001  7.7943420E+000 
 1.6736151E+001  7.2728043E+000 
 1.6750853E+001  6.8269730E+000 
 1.6765556E+001  6.2745514E+000 
 1.6780260E+001  5.7191467E+000 
 1.6794964E+001  5.2683792E+000 
 1.6809668E+001  4.6070251E+000 
 1.6824371E+001  4.2238541E+000 
 1.6839075E+001  3.6686554E+000 
 1.6853777E+001  3.2693253E+000 
 1.6868481E+001  2.7537384E+000 
 1.6883184E+001  2.4242859E+000 
 1.6897888E+001  2.3262329E+000 
 1.6912592E+001  2.3191833E+000 
 1.6927296E+001  2.3470764E+000 
 1.6941999E+001  2.5276718E+000 
 1.6956703E+001  2.7295151E+000 
 1.6971405E+001  3.0920639E+000 
 1.6986109E+001  3.4532852E+000 
 1.7000813E+001  3.8624191E+000 
 1.7015516E+001  4.2500076E+000 
 1.7030220E+001  4.7514343E+000 
 1.7044924E+001  5.3114014E+000 
 1.7059628E+001  5.8727951E+000 
 1.7074329E+001  6.5627747E+000 
 1.7089033E+001  7.4468689E+000 
 1.7103737E+001  8.3736725E+000 
 1.7118441E+001  9.3194351E+000 
 1.7133144E+001  1.0190605E+001 
 1.7147848E+001  1.0725784E+001 
 1.7162552E+001  1.1038902E+001 
 1.7177254E+001  1.1145035E+001 
 1.7191957E+001  1.1133560E+001 
 1.7206661E+001  1.0994789E+001 
 1.7221365E+001  1.0792435E+001 
 1.7236069E+001  1.0404160E+001 
 1.7250772E+001  9.8197708E+000 
 1.7265476E+001  9.1005249E+000 
 1.7280180E+001  8.3689346E+000 
 1.7294882E+001  7.5805435E+000 
 1.7309586E+001  6.7934570E+000 
 1.7324289E+001  6.0931396E+000 
 1.7338993E+001  5.5205765E+000 
 1.7353697E+001  4.9900970E+000 
 1.7368401E+001  4.4464188E+000 
 1.7383104E+001  3.8741608E+000 
 1.7397806E+001  3.5101624E+000 
 1.7412510E+001  3.4005051E+000 
 1.7427214E+001  3.4276276E+000 
 1.7441917E+001  3.6139603E+000 
 1.7456621E+001  3.8451767E+000 
 1.7471325E+001  4.1516418E+000 
 1.7486029E+001  4.5199814E+000 
 1.7500732E+001  4.9067307E+000 
 1.7515434E+001  5.1787262E+000 
 1.7530138E+001  5.3521118E+000 
 1.7544842E+001  5.3282471E+000 
 1.7559546E+001  5.2166443E+000 
 1.7574249E+001  4.9893417E+000 
 1.7588953E+001  4.8082199E+000 
 1.7603657E+001  4.5536499E+000 
 1.7618359E+001  4.2633133E+000 
 1.7633062E+001  4.0161362E+000 
 1.7647766E+001  3.9887543E+000 
 1.7662470E+001  4.1856384E+000 
 1.7677174E+001  4.5273361E+000 
 1.7691877E+001  4.9203720E+000 
 1.7706581E+001  5.3392792E+000 
 1.7721283E+001  5.7865982E+000 
 1.7735987E+001  6.3346024E+000 
 1.7750690E+001  6.9142075E+000 
 1.7765394E+001  7.5925980E+000 
 1.7780098E+001  8.1418228E+000 
 1.7794802E+001  8.5495911E+000 
 1.7809505E+001  8.7005005E+000 
 1.7824209E+001  8.7145309E+000 
 1.7838911E+001  8.6488724E+000 
 1.7853615E+001  8.6880951E+000 
 1.7868319E+001  8.8355789E+000 
 1.7883022E+001  8.8930435E+000 
 1.7897726E+001  8.8667297E+000 
 1.7912430E+001  8.8386383E+000 
 1.7927134E+001  8.7517548E+000 
 1.7941835E+001  8.6162567E+000 
 1.7956539E+001  8.4703674E+000 
 1.7971243E+001  8.3762894E+000 
 1.7985947E+001  8.0478134E+000 
 1.8000650E+001  7.5771103E+000 
 1.8015354E+001  6.9359589E+000 
 1.8030058E+001  6.3609390E+000 
 1.8044762E+001  5.7732010E+000 
 1.8059464E+001  5.2316589E+000 
 1.8074167E+001  4.7339630E+000 
 1.8088871E+001  4.3150482E+000 
 1.8103575E+001  4.0399857E+000 
 1.8118279E+001  3.7962875E+000 
 1.8132982E+001  3.5638275E+000 
 1.8147686E+001  3.3093719E+000 
 1.8162388E+001  3.0733719E+000 
 1.8177092E+001  2.8869095E+000 
 1.8191795E+001  2.7490692E+000 
 1.8206499E+001  2.7159271E+000 
 1.8221203E+001  2.7777863E+000 
 1.8235907E+001  2.9443436E+000 
 1.8250610E+001  3.1488876E+000 
 1.8265314E+001  3.4417343E+000 
 1.8280016E+001  3.6750336E+000 
 1.8294720E+001  3.8312378E+000 
 1.8309423E+001  3.9210663E+000 
 1.8324127E+001  4.1406860E+000 
 1.8338831E+001  4.4912491E+000 
 1.8353535E+001  4.8735962E+000 
 1.8368238E+001  5.1974106E+000 
 1.8382940E+001  5.4505463E+000 
 1.8397644E+001  5.6774445E+000 
 1.8412348E+001  5.8666000E+000 
 1.8427052E+001  6.1235123E+000 
 1.8441755E+001  6.4587708E+000 
 1.8456459E+001  6.8345337E+000 
 1.8471163E+001  7.1886292E+000 
 1.8485865E+001  7.6190872E+000 
 1.8500568E+001  8.1307831E+000 
 1.8515272E+001  8.7554016E+000 
 1.8529976E+001  9.5740204E+000 
 1.8544680E+001  1.0472191E+001 
 1.8559383E+001  1.1389313E+001 
 1.8574087E+001  1.1996742E+001 
 1.8588791E+001  1.2267349E+001 
 1.8603493E+001  1.2355888E+001 
 1.8618196E+001  1.2358398E+001 
 1.8632900E+001  1.2221092E+001 
 1.8647604E+001  1.1730499E+001 
 1.8662308E+001  1.1013321E+001 
 1.8677011E+001  1.0278076E+001 
 1.8691715E+001  9.6907806E+000 
 1.8706417E+001  9.1215134E+000 
 1.8721121E+001  8.6829300E+000 
 1.8735825E+001  8.4430542E+000 
 1.8750528E+001  8.2758026E+000 
 1.8765232E+001  8.1218948E+000 
 1.8779936E+001  7.9685287E+000 
 1.8794640E+001  7.8225403E+000 
 1.8809343E+001  7.6099625E+000 
 1.8824045E+001  7.3127594E+000 
 1.8838749E+001  7.0047455E+000 
 1.8853453E+001  6.7129593E+000 
 1.8868156E+001  6.5441360E+000 
 1.8882860E+001  6.4645996E+000 
 1.8897564E+001  6.4628906E+000 
 1.8912268E+001  6.5421982E+000 
 1.8926970E+001  6.6009979E+000 
 1.8941673E+001  6.5171509E+000 
 1.8956377E+001  6.2051392E+000 
 1.8971081E+001  5.7767105E+000 
 1.8985785E+001  5.3419418E+000 
 1.9000488E+001  4.9683838E+000 
 1.9015192E+001  4.5242462E+000 
 1.9029894E+001  4.0286407E+000 
 1.9044598E+001  3.4668121E+000 
 1.9059301E+001  2.9152298E+000 
 1.9074005E+001  2.4563904E+000 
 1.9088709E+001  2.1682281E+000 
 1.9103413E+001  2.0144577E+000 
 1.9118116E+001  1.9924088E+000 
 1.9132820E+001  2.0480652E+000 
 1.9147522E+001  2.1318970E+000 
 1.9162226E+001  2.2368774E+000 
 1.9176929E+001  2.2551575E+000 
 1.9191633E+001  2.2920380E+000 
 1.9206337E+001  2.5089722E+000 
 1.9221041E+001  2.8954010E+000 
 1.9235744E+001  3.2660904E+000 
 1.9250446E+001  3.5543442E+000 
 1.9265150E+001  3.8774643E+000 
 1.9279854E+001  4.1704483E+000 
 1.9294558E+001  4.5551376E+000 
 1.9309261E+001  4.9773941E+000 
 1.9323965E+001  5.5271759E+000 
 1.9338669E+001  6.2017899E+000 
 1.9353373E+001  6.8947449E+000 
 1.9368074E+001  7.5601883E+000 
 1.9382778E+001  8.2969284E+000 
 1.9397482E+001  9.1460495E+000 
 1.9412186E+001  1.0121948E+001 
 1.9426889E+001  1.1236389E+001 
 1.9441593E+001  1.2624367E+001 
 1.9456297E+001  1.4280289E+001 
 1.9470999E+001  1.6338264E+001 
 1.9485703E+001  1.8744057E+001 
 1.9500406E+001  2.1664719E+001 
 1.9515110E+001  2.4847954E+001 
 1.9529814E+001  2.8161339E+001 
 1.9544518E+001  3.1715981E+001 
 1.9559221E+001  3.5207893E+001 
 1.9573925E+001  3.8724236E+001 
 1.9588627E+001  4.1878700E+001 
 1.9603331E+001  4.4721550E+001 
 1.9618034E+001  4.7119164E+001 
 1.9632738E+001  4.8673470E+001 
 1.9647442E+001  4.9444527E+001 
 1.9662146E+001  4.9168259E+001 
 1.9676849E+001  4.7777657E+001 
 1.9691551E+001  4.5599167E+001 
 1.9706255E+001  4.2320313E+001 
 1.9720959E+001  3.8744652E+001 
 1.9735662E+001  3.4868958E+001 
 1.9750366E+001  3.0871071E+001 
 1.9765070E+001  2.6913597E+001 
 1.9779774E+001  2.2987404E+001 
 1.9794476E+001  1.9558250E+001 
 1.9809179E+001  1.6523285E+001 
 1.9823883E+001  1.4114914E+001 
 1.9838587E+001  1.2192009E+001 
 1.9853291E+001  1.0640648E+001 
 1.9867994E+001  9.3638382E+000 
 1.9882698E+001  8.2494125E+000 
 1.9897402E+001  7.4166183E+000 
 1.9912104E+001  6.7303009E+000 
 1.9926807E+001  6.1382828E+000 
 1.9941511E+001  5.7573318E+000 
 1.9956215E+001  5.5626221E+000 
 1.9970919E+001  5.4157562E+000 
 1.9985622E+001  5.2645416E+000 
 2.0000326E+001  5.0985031E+000 
 2.0015028E+001  4.9596405E+000 
 2.0029732E+001  4.9912872E+000 
 2.0044436E+001  5.2385559E+000 
 2.0059139E+001  5.5543365E+000 
 2.0073843E+001  5.8049774E+000 
 2.0088547E+001  6.0935898E+000 
 2.0103251E+001  6.3501663E+000 
 2.0117954E+001  6.5483932E+000 
 2.0132656E+001  6.4935150E+000 
 2.0147360E+001  6.3215408E+000 
 2.0162064E+001  5.9747009E+000 
 2.0176767E+001  5.6939316E+000 
 2.0191471E+001  5.3767929E+000 
 2.0206175E+001  5.0890656E+000 
 2.0220879E+001  4.6637115E+000 
 2.0235580E+001  4.1725388E+000 
 2.0250284E+001  3.7798233E+000 
 2.0264988E+001  3.3414383E+000 
 2.0279692E+001  2.9845886E+000 
 2.0294395E+001  2.6498184E+000 
 2.0309099E+001  2.3075485E+000 
 2.0323803E+001  2.0263824E+000 
 2.0338505E+001  1.9122467E+000 
 2.0353209E+001  1.9202499E+000 
 2.0367912E+001  1.8781738E+000 
 2.0382616E+001  1.7756119E+000 
 2.0397320E+001  1.8168335E+000 
 2.0412024E+001  1.6692810E+000 
 2.0426727E+001  1.5325470E+000 
 2.0441431E+001  1.4634171E+000 
 2.0456133E+001  1.6635208E+000 
 2.0470837E+001  1.7798462E+000 
 2.0485540E+001  1.9168930E+000 
 2.0500244E+001  2.1639252E+000 
 2.0514948E+001  2.5380859E+000 
 2.0529652E+001  2.9497070E+000 
 2.0544355E+001  3.3149719E+000 
 2.0559057E+001  3.6981277E+000 
 2.0573761E+001  4.1866608E+000 
 2.0588465E+001  4.6973724E+000 
 2.0603168E+001  5.0214844E+000 
 2.0617872E+001  5.1510162E+000 
 2.0632576E+001  4.9691086E+000 
 2.0647280E+001  4.6965256E+000 
 2.0661983E+001  4.3905716E+000 
 2.0676685E+001  4.1631012E+000 
 2.0691389E+001  4.0369568E+000 
 2.0706093E+001  3.9804153E+000 
 2.0720797E+001  3.9387589E+000 
 2.0735500E+001  4.1391602E+000 
 2.0750204E+001  4.3038940E+000 
 2.0764908E+001  4.4722977E+000 
 2.0779610E+001  4.5611343E+000 
 2.0794313E+001  4.7532806E+000 
 2.0809017E+001  4.8118134E+000 
 2.0823721E+001  4.8372040E+000 
 2.0838425E+001  4.9068069E+000 
 2.0853128E+001  5.0556412E+000 
 2.0867832E+001  5.1120834E+000 
 2.0882534E+001  5.1721497E+000 
 2.0897238E+001  5.3752747E+000 
 2.0911942E+001  5.5091553E+000 
 2.0926645E+001  5.5780869E+000 
 2.0941349E+001  5.6248932E+000 
 2.0956053E+001  5.6557922E+000 
 2.0970757E+001  5.6418762E+000 
 2.0985460E+001  5.7086182E+000 
 2.1000162E+001  5.7353668E+000 
 2.1014866E+001  5.5990524E+000 
 2.1029570E+001  5.6433258E+000 
 2.1044273E+001  5.7251968E+000 
 2.1058977E+001  5.8052979E+000 
 2.1073681E+001  5.7785645E+000 
 2.1088385E+001  5.9606628E+000 
 2.1103086E+001  6.0928116E+000 
 2.1117790E+001  6.3672791E+000 
 2.1132494E+001  6.4698257E+000 
 2.1147198E+001  6.4614487E+000 
 2.1161901E+001  6.2885056E+000 
 2.1176605E+001  5.9998550E+000 
 2.1191309E+001  5.7802887E+000 
 2.1206013E+001  5.4149475E+000 
 2.1220715E+001  4.9940033E+000 
 2.1235418E+001  4.5900497E+000 
 2.1250122E+001  4.0522842E+000 
 2.1264826E+001  3.5911026E+000 
 2.1279530E+001  3.1290359E+000 
 2.1294233E+001  2.9973984E+000 
 2.1308937E+001  2.8541870E+000 
 2.1323639E+001  2.7457733E+000 
 2.1338343E+001  2.6904831E+000 
 2.1353046E+001  2.6732941E+000 
 2.1367750E+001  2.7499313E+000 
 2.1382454E+001  2.9096375E+000 
 2.1397158E+001  3.2544250E+000 
 2.1411861E+001  3.5708923E+000 
 2.1426565E+001  4.0507889E+000 
 2.1441267E+001  4.5549164E+000 
 2.1455971E+001  4.8998795E+000 
 2.1470675E+001  5.2819901E+000 
 2.1485378E+001  5.7708435E+000 
 2.1500082E+001  6.3498611E+000 
 2.1514786E+001  6.9146423E+000 
 2.1529490E+001  7.4179382E+000 
 2.1544191E+001  8.0386276E+000 
 2.1558895E+001  8.6194153E+000 
 2.1573599E+001  9.1188431E+000 
 2.1588303E+001  9.6397629E+000 
 2.1603006E+001  9.9710617E+000 
 2.1617710E+001  1.0097900E+001 
 2.1632414E+001  1.0172943E+001 
 2.1647116E+001  9.9535446E+000 
 2.1661819E+001  9.8437424E+000 
 2.1676523E+001  9.7102356E+000 
 2.1691227E+001  9.5649948E+000 
 2.1705931E+001  9.4639893E+000 
 2.1720634E+001  9.2939453E+000 
 2.1735338E+001  9.0954285E+000 
 2.1750042E+001  8.7895203E+000 
 2.1764744E+001  8.5329437E+000 
 2.1779448E+001  8.3197708E+000 
 2.1794151E+001  8.0899582E+000 
 2.1808855E+001  7.8230057E+000 
 2.1823559E+001  7.6013794E+000 
 2.1838263E+001  7.3475113E+000 
 2.1852966E+001  7.0007095E+000 
 2.1867668E+001  6.6036224E+000 
 2.1882372E+001  6.2428589E+000 
 2.1897076E+001  5.8893509E+000 
 2.1911779E+001  5.5739517E+000 
 2.1926483E+001  5.3154984E+000 
 2.1941187E+001  5.0818710E+000 
 2.1955891E+001  4.9284286E+000 
 2.1970594E+001  4.8548203E+000 
 2.1985296E+001  4.7844391E+000 
 2.2000000E+001 -7.0455978E+001
