# Supplementary material for: Application of singular value decomposition analysis to time-dependent powder diffraction data of an in-situ photodimerization reaction
Source: J Synchrotron Radiat. 2014 Apr 2;21(Pt 3):554–60. doi: 10.1107/S1600577514004366 (PMC4333817; doi:10.1107/S1600577514004366)
Supplement: Supplementary file 1 [file s-21-00554-sup1.zip › 9ma/9mai_12.chi]

 3.9000001E+000  0.0000000E+000 
 3.9146917E+000  7.0000000E+000 
 3.9293833E+000  7.0000000E+000 
 3.9440749E+000  7.0000000E+000 
 3.9587662E+000  6.3750267E+000 
 3.9734578E+000  6.6256380E+000 
 3.9881494E+000  7.0000000E+000 
 4.0028410E+000  7.0000000E+000 
 4.0175323E+000  7.0000000E+000 
 4.0322242E+000  7.0000000E+000 
 4.0469155E+000  7.0000000E+000 
 4.0616074E+000  7.0000000E+000 
 4.0762987E+000  7.6302905E+000 
 4.0909905E+000  7.3690448E+000 
 4.1056819E+000  7.6316199E+000 
 4.1203732E+000  8.6322842E+000 
 4.1350651E+000  9.6329489E+000 
 4.1497564E+000  1.0633614E+001 
 4.1644483E+000  1.2268558E+001 
 4.1791396E+000  1.3634943E+001 
 4.1938314E+000  1.5906824E+001 
 4.2085228E+000  2.0181364E+001 
 4.2232141E+000  2.7095499E+001 
 4.2379060E+000  3.6376022E+001 
 4.2525973E+000  4.8297470E+001 
 4.2672892E+000  6.1306110E+001 
 4.2819805E+000  7.4954346E+001 
 4.2966723E+000  8.8323395E+001 
 4.3113637E+000  9.9409256E+001 
 4.3260555E+000  1.0941590E+002 
 4.3407469E+000  1.1942255E+002 
 4.3554382E+000  1.2750043E+002 
 4.3701301E+000  1.3257434E+002 
 4.3848214E+000  1.3464424E+002 
 4.3995132E+000  1.3435509E+002 
 4.4142046E+000  1.3335442E+002 
 4.4288964E+000  1.3429248E+002 
 4.4435878E+000  1.3888144E+002 
 4.4582791E+000  1.4682816E+002 
 4.4729710E+000  1.5583414E+002 
 4.4876623E+000  1.6094670E+002 
 4.5023541E+000  1.5810260E+002 
 4.5170455E+000  1.4559630E+002 
 4.5317373E+000  1.2763298E+002 
 4.5464287E+000  1.0796879E+002 
 4.5611200E+000  8.8607719E+001 
 4.5758119E+000  7.1553764E+001 
 4.5905032E+000  5.7503792E+001 
 4.6051950E+000  4.7112026E+001 
 4.6198864E+000  4.2035347E+001 
 4.6345782E+000  4.0344452E+001 
 4.6492696E+000  4.0000000E+001 
 4.6639609E+000  4.0656879E+001 
 4.6786528E+000  4.1000000E+001 
 4.6933441E+000  4.0341793E+001 
 4.7080359E+000  3.8682255E+001 
 4.7227273E+000  3.5361855E+001 
 4.7374191E+000  3.1359194E+001 
 4.7521105E+000  2.6695669E+001 
 4.7668018E+000  2.1030815E+001 
 4.7814937E+000  1.6351219E+001 
 4.7961850E+000  1.3011419E+001 
 4.8108768E+000  1.0672951E+001 
 4.8255682E+000  9.3358107E+000 
 4.8402600E+000  8.3351460E+000 
 4.8549514E+000  8.0000000E+000 
 4.8696432E+000  8.0000000E+000 
 4.8843346E+000  8.0000000E+000 
 4.8990259E+000  7.3324871E+000 
 4.9137177E+000  7.0000000E+000 
 4.9284091E+000  7.0000000E+000 
 4.9431009E+000  7.0000000E+000 
 4.9577923E+000  7.0000000E+000 
 4.9724841E+000  7.0000000E+000 
 4.9871755E+000  7.0000000E+000 
 5.0018668E+000  7.6721659E+000 
 5.0165586E+000  8.0000000E+000 
 5.0312500E+000  8.0000000E+000 
 5.0459418E+000  8.0000000E+000 
 5.0606332E+000  8.0000000E+000 
 5.0753250E+000  8.6754894E+000 
 5.0900164E+000  9.6761541E+000 
 5.1047077E+000  1.0676819E+001 
 5.1193995E+000  1.3032450E+001 
 5.1340909E+000  1.6712591E+001 
 5.1487827E+000  2.0715250E+001 
 5.1634741E+000  2.4717909E+001 
 5.1781659E+000  2.8720568E+001 
 5.1928573E+000  3.1361612E+001 
 5.2075486E+000  3.4725883E+001 
 5.2222404E+000  3.6682137E+001 
 5.2369318E+000  3.7682800E+001 
 5.2516236E+000  3.8000000E+001 
 5.2663150E+000  3.5947609E+001 
 5.2810068E+000  3.1576027E+001 
 5.2956982E+000  2.5887243E+001 
 5.3103895E+000  2.0569380E+001 
 5.3250813E+000  1.6939634E+001 
 5.3397727E+000  1.6000000E+001 
 5.3544645E+000  1.6000000E+001 
 5.3691559E+000  1.6688784E+001 
 5.3838477E+000  1.8378895E+001 
 5.3985391E+000  2.1760448E+001 
 5.4132304E+000  2.6453884E+001 
 5.4279222E+000  3.2148647E+001 
 5.4426136E+000  3.8844742E+001 
 5.4573054E+000  4.4463856E+001 
 5.4719968E+000  5.0160614E+001 
 5.4866886E+000  5.6858700E+001 
 5.5013800E+000  7.0811005E+001 
 5.5160713E+000  9.6167458E+001 
 5.5307631E+000  1.4119690E+002 
 5.5454545E+000  2.0159258E+002 
 5.5601463E+000  2.5029179E+002 
 5.5748377E+000  2.7765985E+002 
 5.5895295E+000  2.9448129E+002 
 5.6042209E+000  3.0109827E+002 
 5.6189127E+000  2.8729828E+002 
 5.6336040E+000  2.5647385E+002 
 5.6482954E+000  2.1794353E+002 
 5.6629872E+000  1.7861902E+002 
 5.6776786E+000  1.3748488E+002 
 5.6923704E+000  9.6160362E+001 
 5.7070618E+000  6.1469746E+001 
 5.7217536E+000  3.6495827E+001 
 5.7364450E+000  2.2946001E+001 
 5.7511363E+000  1.7175741E+001 
 5.7658281E+000  1.7413458E+001 
 5.7805195E+000  2.0829575E+001 
 5.7952113E+000  2.7664469E+001 
 5.8099027E+000  3.7087231E+001 
 5.8245945E+000  4.8512653E+001 
 5.8392859E+000  6.2650791E+001 
 5.8539772E+000  8.0503632E+001 
 5.8686690E+000  1.0093902E+002 
 5.8833604E+000  1.2551321E+002 
 5.8980522E+000  1.5224321E+002 
 5.9127436E+000  1.7854778E+002 
 5.9274354E+000  2.0170889E+002 
 5.9421268E+000  2.2157941E+002 
 5.9568181E+000  2.3773055E+002 
 5.9715099E+000  2.5059242E+002 
 5.9862013E+000  2.5830020E+002 
 6.0008931E+000  2.6071738E+002 
 6.0155845E+000  2.5669183E+002 
 6.0302763E+000  2.4637567E+002 
 6.0449677E+000  2.2933220E+002 
 6.0596590E+000  2.0815950E+002 
 6.0743508E+000  1.8326213E+002 
 6.0890422E+000  1.5724484E+002 
 6.1037340E+000  1.3050554E+002 
 6.1184254E+000  1.0565564E+002 
 6.1331172E+000  8.3086380E+001 
 6.1478086E+000  6.3243790E+001 
 6.1625004E+000  4.7854542E+001 
 6.1771917E+000  3.6021255E+001 
 6.1918831E+000  2.7917965E+001 
 6.2065749E+000  2.2366652E+001 
 6.2212663E+000  1.8090662E+001 
 6.2359581E+000  1.4088004E+001 
 6.2506495E+000  1.1542672E+001 
 6.2653413E+000  9.5413427E+000 
 6.2800326E+000  7.5400138E+000 
 6.2947240E+000  6.2693424E+000 
 6.3094158E+000  5.2686777E+000 
 6.3241072E+000  5.0000000E+000 
 6.3387990E+000  4.2673483E+000 
 6.3534904E+000  4.0000000E+000 
 6.3681822E+000  4.0000000E+000 
 6.3828735E+000  3.2653542E+000 
 6.3975649E+000  3.0000000E+000 
 6.4122567E+000  3.0000000E+000 
 6.4269481E+000  3.0000000E+000 
 6.4416399E+000  3.0000000E+000 
 6.4563313E+000  3.0000000E+000 
 6.4710231E+000  2.2613659E+000 
 6.4857144E+000  2.0000000E+000 
 6.5004058E+000  2.7399633E+000 
 6.5150976E+000  3.0000000E+000 
 6.5297890E+000  4.4825854E+000 
 6.5444808E+000  7.2258725E+000 
 6.5591722E+000  1.0970489E+001 
 6.5738640E+000  1.4229860E+001 
 6.5885553E+000  1.7975805E+001 
 6.6032467E+000  2.1978464E+001 
 6.6179385E+000  2.5981123E+001 
 6.6326299E+000  2.9237837E+001 
 6.6473217E+000  3.2986443E+001 
 6.6620131E+000  3.7736374E+001 
 6.6767049E+000  4.3487637E+001 
 6.6913962E+000  5.1737438E+001 
 6.7060876E+000  6.5239037E+001 
 6.7207794E+000  8.3998672E+001 
 6.7354708E+000  1.0776496E+002 
 6.7501626E+000  1.3203032E+002 
 6.7648540E+000  1.5379048E+002 
 6.7795458E+000  1.7630963E+002 
 6.7942371E+000  1.9555862E+002 
 6.8089285E+000  2.0527745E+002 
 6.8236203E+000  2.0473624E+002 
 6.8383117E+000  1.9116074E+002 
 6.8530035E+000  1.6507845E+002 
 6.8676949E+000  1.3227626E+002 
 6.8823867E+000  9.7496422E+001 
 6.8970780E+000  6.4746887E+001 
 6.9117699E+000  3.8794212E+001 
 6.9264612E+000  2.2370651E+001 
 6.9411526E+000  1.4440577E+001 
 6.9558444E+000  1.0718294E+001 
 6.9705358E+000  9.2387667E+000 
 6.9852276E+000  8.2381020E+000 
 6.9999189E+000  7.2374372E+000 
 7.0146108E+000  6.2367725E+000 
 7.0293021E+000  5.2361078E+000 
 7.0439935E+000  5.0000000E+000 
 7.0586853E+000  5.7652211E+000 
 7.0733767E+000  5.2341142E+000 
 7.0880685E+000  5.7665505E+000 
 7.1027598E+000  4.4655690E+000 
 7.1174517E+000  4.0000000E+000 
 7.1321430E+000  4.7685447E+000 
 7.1468344E+000  5.0000000E+000 
 7.1615262E+000  5.7698741E+000 
 7.1762176E+000  6.0000000E+000 
 7.1909094E+000  6.7712035E+000 
 7.2056007E+000  7.7718682E+000 
 7.2202926E+000  1.0317598E+001 
 7.2349839E+000  1.4092791E+001 
 7.2496753E+000  1.8095449E+001 
 7.2643671E+000  2.2098108E+001 
 7.2790585E+000  2.6100767E+001 
 7.2937503E+000  3.0103426E+001 
 7.3084416E+000  3.3329563E+001 
 7.3231335E+000  3.4777187E+001 
 7.3378248E+000  3.5000000E+001 
 7.3525162E+000  3.3442970E+001 
 7.3672080E+000  3.1441641E+001 
 7.3818994E+000  2.7880623E+001 
 7.3965912E+000  2.3877964E+001 
 7.4112825E+000  2.0656479E+001 
 7.4259744E+000  1.6872646E+001 
 7.4406657E+000  1.4434994E+001 
 7.4553576E+000  1.2433664E+001 
 7.4700489E+000  1.1216167E+001 
 7.4847403E+000  1.1000000E+001 
 7.4994321E+000  1.0214838E+001 
 7.5141234E+000  1.0000000E+001 
 7.5288153E+000  8.4270172E+000 
 7.5435066E+000  8.0000000E+000 
 7.5581985E+000  6.4243588E+000 
 7.5728898E+000  4.4230294E+000 
 7.5875812E+000  3.2108500E+000 
 7.6022730E+000  1.4203707E+000 
 7.6169643E+000  1.0000000E+000 
 7.6316562E+000  2.0885599E-001 
 7.6463475E+000  0.0000000E+000 
 7.6610394E+000  7.9247338E-001 
 7.6757307E+000  2.0686194E-001 
 7.6904221E+000  7.9380274E-001 
 7.7051139E+000  1.7944674E+000 
 7.7198052E+000  2.7951322E+000 
 7.7344971E+000  5.3873906E+000 
 7.7491884E+000  7.5929232E+000 
 7.7638803E+000  1.1985631E+001 
 7.7785716E+000  1.8584536E+001 
 7.7932630E+000  2.3992277E+001 
 7.8079548E+000  3.0593842E+001 
 7.8226461E+000  3.5199139E+001 
 7.8373380E+000  3.9201797E+001 
 7.8520293E+000  4.1602230E+001 
 7.8667212E+000  4.3603558E+001 
 7.8814125E+000  4.4000000E+001 
 7.8961039E+000  4.4000000E+001 
 7.9107957E+000  4.2392452E+001 
 7.9254870E+000  3.9586685E+001 
 7.9401789E+000  3.4974487E+001 
 7.9548702E+000  2.9165398E+001 
 7.9695621E+000  2.3967842E+001 
 7.9842534E+000  1.8157421E+001 
 7.9989448E+000  1.3768955E+001 
 8.0136366E+000  1.0574722E+001 
 8.0283279E+000  7.5727286E+000 
 8.0430193E+000  6.1902447E+000 
 8.0577116E+000  5.1895800E+000 
 8.0724030E+000  4.1889153E+000 
 8.0870943E+000  3.1882508E+000 
 8.1017857E+000  3.8124139E+000 
 8.1164770E+000  4.0000000E+000 
 8.1311693E+000  4.8137431E+000 
 8.1458607E+000  6.6288157E+000 
 8.1605520E+000  1.0260290E+001 
 8.1752434E+000  1.3447212E+001 
 8.1899357E+000  1.8898413E+001 
 8.2046270E+000  2.4902401E+001 
 8.2193184E+000  3.0088657E+001 
 8.2340097E+000  3.5091980E+001 
 8.2487011E+000  3.9276241E+001 
 8.2633934E+000  4.0819725E+001 
 8.2780848E+000  4.0179611E+001 
 8.2927761E+000  3.8357891E+001 
 8.3074675E+000  3.4713123E+001 
 8.3221588E+000  2.9065695E+001 
 8.3368511E+000  2.2238659E+001 
 8.3515425E+000  1.6881432E+001 
 8.3662338E+000  1.1878109E+001 
 8.3809252E+000  8.5248718E+000 
 8.3956175E+000  8.0000000E+000 
 8.4103088E+000  7.1736279E+000 
 8.4250002E+000  7.0000000E+000 
 8.4396915E+000  7.8277016E+000 
 8.4543829E+000  8.0000000E+000 
 8.4690752E+000  9.6580620E+000 
 8.4837666E+000  1.0000000E+001 
 8.4984579E+000  1.0000000E+001 
 8.5131493E+000  1.0831025E+001 
 8.5278416E+000  1.1000000E+001 
 8.5425329E+000  1.2664709E+001 
 8.5572243E+000  1.3000000E+001 
 8.5719156E+000  1.4667368E+001 
 8.5866070E+000  1.6668697E+001 
 8.6012993E+000  1.7835012E+001 
 8.6159906E+000  1.8835678E+001 
 8.6306820E+000  1.9836342E+001 
 8.6453733E+000  2.0837008E+001 
 8.6600647E+000  2.1000000E+001 
 8.6747570E+000  2.1000000E+001 
 8.6894484E+000  2.1000000E+001 
 8.7041397E+000  2.0160334E+001 
 8.7188311E+000  1.8319340E+001 
 8.7335234E+000  1.7159004E+001 
 8.7482147E+000  1.6158340E+001 
 8.7629061E+000  1.5157676E+001 
 8.7775974E+000  1.4157011E+001 
 8.7922888E+000  1.4000000E+001 
 8.8069811E+000  1.4000000E+001 
 8.8216724E+000  1.4000000E+001 
 8.8363638E+000  1.3154352E+001 
 8.8510551E+000  1.3846313E+001 
 8.8657465E+000  1.5693954E+001 
 8.8804388E+000  1.8542927E+001 
 8.8951302E+000  2.0696613E+001 
 8.9098215E+000  2.2697943E+001 
 8.9245129E+000  2.3000000E+001 
 8.9392052E+000  2.2149698E+001 
 8.9538965E+000  2.1149035E+001 
 8.9685879E+000  2.0148369E+001 
 8.9832792E+000  1.9147705E+001 
 8.9979706E+000  1.7294081E+001 
 9.0126629E+000  1.5292751E+001 
 9.0273542E+000  1.2437133E+001 
 9.0420456E+000  1.1145046E+001 
 9.0567369E+000  9.2887630E+000 
 9.0714283E+000  8.1437168E+000 
 9.0861206E+000  8.8569479E+000 
 9.1008120E+000  8.1423874E+000 
 9.1155033E+000  8.8582773E+000 
 9.1301947E+000  9.0000000E+000 
 9.1448870E+000  9.8596067E+000 
 9.1595783E+000  1.0860271E+001 
 9.1742697E+000  1.1860936E+001 
 9.1889610E+000  1.3723201E+001 
 9.2036524E+000  1.4862266E+001 
 9.2183447E+000  1.5862930E+001 
 9.2330360E+000  1.6000000E+001 
 9.2477274E+000  1.6000000E+001 
 9.2624187E+000  1.6864923E+001 
 9.2771111E+000  1.7000000E+001 
 9.2918024E+000  1.7000000E+001 
 9.3064938E+000  1.7000000E+001 
 9.3211851E+000  1.6132418E+001 
 9.3358765E+000  1.5131753E+001 
 9.3505688E+000  1.4131088E+001 
 9.3652601E+000  1.3130424E+001 
 9.3799515E+000  1.3870241E+001 
 9.3946428E+000  1.4870906E+001 
 9.4093342E+000  1.8486282E+001 
 9.4240265E+000  2.2488941E+001 
 9.4387178E+000  2.7364500E+001 
 9.4534092E+000  3.2367825E+001 
 9.4681005E+000  3.6496918E+001 
 9.4827929E+000  3.9624683E+001 
 9.4974842E+000  4.0000000E+001 
 9.5121756E+000  3.9123775E+001 
 9.5268669E+000  3.5492447E+001 
 9.5415583E+000  2.9734682E+001 
 9.5562506E+000  2.3730694E+001 
 9.5709419E+000  1.7726707E+001 
 9.5856333E+000  1.3481812E+001 
 9.6003246E+000  1.0359365E+001 
 9.6150160E+000  9.1191235E+000 
 9.6297083E+000  9.0000000E+000 
 9.6443996E+000  9.8822060E+000 
 9.6590910E+000  1.1765740E+001 
 9.6737823E+000  1.2000000E+001 
 9.6884747E+000  1.2884200E+001 
 9.7031660E+000  1.5654593E+001 
 9.7178574E+000  1.7771059E+001 
 9.7325487E+000  2.0658581E+001 
 9.7472401E+000  2.3660576E+001 
 9.7619324E+000  2.7550093E+001 
 9.7766237E+000  3.1552752E+001 
 9.7913151E+000  3.6444263E+001 
 9.8060064E+000  4.1447586E+001 
 9.8206987E+000  4.8231274E+001 
 9.8353901E+000  5.4345078E+001 
 9.8500814E+000  6.0349068E+001 
 9.8647728E+000  6.5460876E+001 
 9.8794641E+000  7.0464203E+001 
 9.8941565E+000  7.3680519E+001 
 9.9088478E+000  7.6682510E+001 
 9.9235392E+000  7.7894836E+001 
 9.9382305E+000  7.8895500E+001 
 9.9529219E+000  7.9000000E+001 
 9.9676142E+000  7.9896828E+001 
 9.9823055E+000  8.1794991E+001 
 9.9969969E+000  8.3796318E+001 
 1.0011688E+001  8.4898819E+001 
 1.0026381E+001  8.5899490E+001 
 1.0041072E+001  8.5099846E+001 
 1.0055763E+001  8.3198364E+001 
 1.0070455E+001  8.1197037E+001 
 1.0085146E+001  7.7391418E+001 
 1.0099838E+001  7.4291565E+001 
 1.0114530E+001  7.3096527E+001 
 1.0129221E+001  7.5712418E+001 
 1.0143912E+001  8.4143242E+001 
 1.0158604E+001  1.0401486E+002 
 1.0173296E+001  1.3499629E+002 
 1.0187987E+001  1.7699236E+002 
 1.0202679E+001  2.1911348E+002 
 1.0217370E+001  2.5478448E+002 
 1.0232062E+001  2.8071982E+002 
 1.0246754E+001  2.9482294E+002 
 1.0261445E+001  2.9691013E+002 
 1.0276136E+001  2.8515976E+002 
 1.0290828E+001  2.5939081E+002 
 1.0305520E+001  2.2416380E+002 
 1.0320211E+001  1.8266319E+002 
 1.0334903E+001  1.4428906E+002 
 1.0349594E+001  1.1266257E+002 
 1.0364286E+001  8.8045395E+001 
 1.0378978E+001  7.1352966E+001 
 1.0393669E+001  5.9006744E+001 
 1.0408360E+001  5.0665848E+001 
 1.0423052E+001  4.3577961E+001 
 1.0437744E+001  3.7491409E+001 
 1.0452435E+001  3.2406185E+001 
 1.0467127E+001  2.9241716E+001 
 1.0481818E+001  2.6239721E+001 
 1.0496510E+001  2.3237728E+001 
 1.0511202E+001  2.0235735E+001 
 1.0525893E+001  1.7233740E+001 
 1.0540585E+001  1.5154497E+001 
 1.0555276E+001  1.4076584E+001 
 1.0569968E+001  1.4000000E+001 
 1.0584660E+001  1.3075254E+001 
 1.0599351E+001  1.3000000E+001 
 1.0614042E+001  1.3926075E+001 
 1.0628734E+001  1.4926740E+001 
 1.0643426E+001  1.8709616E+001 
 1.0658117E+001  2.3640345E+001 
 1.0672809E+001  2.9572401E+001 
 1.0687500E+001  3.6505787E+001 
 1.0702191E+001  4.5370567E+001 
 1.0716884E+001  5.8099457E+001 
 1.0731575E+001  7.4833672E+001 
 1.0746266E+001  9.3709084E+001 
 1.0760958E+001  1.1645260E+002 
 1.0775650E+001  1.3946788E+002 
 1.0790341E+001  1.6341722E+002 
 1.0805033E+001  1.7995544E+002 
 1.0819724E+001  1.9128918E+002 
 1.0834415E+001  1.8638373E+002 
 1.0849108E+001  1.6913922E+002 
 1.0863799E+001  1.4362827E+002 
 1.0878490E+001  1.1292079E+002 
 1.0893182E+001  8.5654999E+001 
 1.0907873E+001  6.5212631E+001 
 1.0922565E+001  5.1779568E+001 
 1.0937257E+001  4.2533718E+001 
 1.0951948E+001  3.6351826E+001 
 1.0966640E+001  3.2231892E+001 
 1.0981332E+001  3.0114616E+001 
 1.0996023E+001  2.8113287E+001 
 1.1010715E+001  2.7055979E+001 
 1.1025406E+001  2.7000000E+001 
 1.1040097E+001  2.6054649E+001 
 1.1054790E+001  2.5053986E+001 
 1.1069481E+001  2.5946680E+001 
 1.1084172E+001  2.7894690E+001 
 1.1098864E+001  3.0844028E+001 
 1.1113556E+001  3.2897346E+001 
 1.1128247E+001  3.5848015E+001 
 1.1142939E+001  3.6950005E+001 
 1.1157630E+001  3.7950668E+001 
 1.1172321E+001  3.8951332E+001 
 1.1187014E+001  3.9000000E+001 
 1.1201705E+001  3.9000000E+001 
 1.1216396E+001  3.9000000E+001 
 1.1231088E+001  3.8046009E+001 
 1.1245779E+001  3.8000000E+001 
 1.1260471E+001  3.7044678E+001 
 1.1275163E+001  3.5088028E+001 
 1.1289854E+001  3.2130051E+001 
 1.1304545E+001  3.0085371E+001 
 1.1319238E+001  2.7126060E+001 
 1.1333929E+001  2.5082712E+001 
 1.1348620E+001  2.3081383E+001 
 1.1363312E+001  2.1080053E+001 
 1.1378003E+001  1.9078724E+001 
 1.1392695E+001  1.7077394E+001 
 1.1407387E+001  1.5076065E+001 
 1.1422078E+001  1.3074736E+001 
 1.1436769E+001  1.1073406E+001 
 1.1451461E+001  1.0036038E+001 
 1.1466153E+001  8.0707474E+000 
 1.1480844E+001  7.0347090E+000 
 1.1495536E+001  6.0340443E+000 
 1.1510227E+001  6.0000000E+000 
 1.1524920E+001  6.0000000E+000 
 1.1539611E+001  6.0000000E+000 
 1.1554302E+001  5.0313854E+000 
 1.1568994E+001  4.0307207E+000 
 1.1583685E+001  4.0000000E+000 
 1.1598377E+001  4.0000000E+000 
 1.1613069E+001  4.0000000E+000 
 1.1627760E+001  4.9719381E+000 
 1.1642451E+001  5.9726028E+000 
 1.1657143E+001  6.9732671E+000 
 1.1671835E+001  7.9739318E+000 
 1.1686526E+001  8.0000000E+000 
 1.1701218E+001  8.9752617E+000 
 1.1715909E+001  9.9759264E+000 
 1.1730601E+001  1.0976591E+001 
 1.1745293E+001  1.1000000E+001 
 1.1759984E+001  1.2955840E+001 
 1.1774675E+001  1.5935755E+001 
 1.1789367E+001  2.0896248E+001 
 1.1804059E+001  2.7859400E+001 
 1.1818750E+001  3.7805790E+001 
 1.1833442E+001  4.9774921E+001 
 1.1848133E+001  6.2764805E+001 
 1.1862825E+001  7.5773445E+001 
 1.1877517E+001  8.6815613E+001 
 1.1892208E+001  9.3887314E+001 
 1.1906899E+001  9.6953697E+001 
 1.1921591E+001  9.5029533E+001 
 1.1936283E+001  8.8098724E+001 
 1.1950974E+001  8.0107513E+001 
 1.1965666E+001  7.2102196E+001 
 1.1980357E+001  6.3108986E+001 
 1.1995049E+001  5.3114449E+001 
 1.2009741E+001  4.5086243E+001 
 1.2024432E+001  3.9060692E+001 
 1.2039124E+001  3.4047256E+001 
 1.2053815E+001  3.0035145E+001 
 1.2068507E+001  2.6032486E+001 
 1.2083199E+001  2.2029827E+001 
 1.2097890E+001  1.9020376E+001 
 1.2112581E+001  1.7012255E+001 
 1.2127273E+001  1.5010925E+001 
 1.2141965E+001  1.2014395E+001 
 1.2156656E+001  1.1004133E+001 
 1.2171348E+001  9.0069380E+000 
 1.2186039E+001  7.0056081E+000 
 1.2200730E+001  6.0021396E+000 
 1.2215423E+001  6.0000000E+000 
 1.2230114E+001  6.0000000E+000 
 1.2244805E+001  6.0000000E+000 
 1.2259497E+001  6.0000000E+000 
 1.2274189E+001  6.0000000E+000 
 1.2288880E+001  6.0000000E+000 
 1.2303572E+001  6.0025134E+000 
 1.2318263E+001  7.0000000E+000 
 1.2332954E+001  7.0038428E+000 
 1.2347647E+001  8.0045071E+000 
 1.2362338E+001  9.0103445E+000 
 1.2377029E+001  1.1017510E+001 
 1.2391721E+001  1.4045510E+001 
 1.2406413E+001  2.1071661E+001 
 1.2421104E+001  3.1109632E+001 
 1.2435796E+001  4.5144424E+001 
 1.2450487E+001  6.2146564E+001 
 1.2465178E+001  7.8127724E+001 
 1.2479871E+001  9.1083916E+001 
 1.2494562E+001  9.9044617E+001 
 1.2509254E+001  1.0297636E+002 
 1.2523945E+001  1.0091261E+002 
 1.2538636E+001  9.3842216E+001 
 1.2553329E+001  8.1792809E+001 
 1.2568020E+001  6.6782837E+001 
 1.2582711E+001  5.1818291E+001 
 1.2597403E+001  3.9841930E+001 
 1.2612095E+001  2.9884697E+001 
 1.2626786E+001  2.2931454E+001 
 1.2641478E+001  1.8928795E+001 
 1.2656169E+001  1.4981534E+001 
 1.2670860E+001  1.3980869E+001 
 1.2685553E+001  1.3000000E+001 
 1.2700244E+001  1.3000000E+001 
 1.2714935E+001  1.3021125E+001 
 1.2729627E+001  1.4021790E+001 
 1.2744318E+001  1.5022454E+001 
 1.2759010E+001  1.6023119E+001 
 1.2773702E+001  1.7047567E+001 
 1.2788393E+001  1.9048897E+001 
 1.2803084E+001  2.1025112E+001 
 1.2817777E+001  2.2051554E+001 
 1.2832468E+001  2.4026442E+001 
 1.2847159E+001  2.4972893E+001 
 1.2861851E+001  2.4000000E+001 
 1.2876542E+001  2.3971563E+001 
 1.2891234E+001  2.2970900E+001 
 1.2905926E+001  2.2000000E+001 
 1.2920617E+001  2.1969570E+001 
 1.2935308E+001  2.1000000E+001 
 1.2950001E+001  2.1000000E+001 
 1.2964692E+001  2.1032425E+001 
 1.2979383E+001  2.1966911E+001 
 1.2994075E+001  2.1000000E+001 
 1.3008766E+001  2.0965582E+001 
 1.3023458E+001  2.0000000E+001 
 1.3038150E+001  2.0000000E+001 
 1.3052841E+001  1.9963587E+001 
 1.3067533E+001  1.8962923E+001 
 1.3082224E+001  1.8000000E+001 
 1.3096916E+001  1.7961594E+001 
 1.3111608E+001  1.6960930E+001 
 1.3126299E+001  1.6000000E+001 
 1.3140990E+001  1.5959599E+001 
 1.3155683E+001  1.4917870E+001 
 1.3170374E+001  1.2958270E+001 
 1.3185065E+001  1.1957605E+001 
 1.3199757E+001  1.0913882E+001 
 1.3214448E+001  8.9125528E+000 
 1.3229140E+001  6.9556117E+000 
 1.3243832E+001  5.9549470E+000 
 1.3258523E+001  4.9542823E+000 
 1.3273214E+001  4.0000000E+000 
 1.3287906E+001  4.0000000E+000 
 1.3302598E+001  4.0477118E+000 
 1.3317289E+001  5.0000000E+000 
 1.3331981E+001  5.0000000E+000 
 1.3346672E+001  5.0497060E+000 
 1.3361364E+001  6.0000000E+000 
 1.3376056E+001  6.0510354E+000 
 1.3390747E+001  7.0000000E+000 
 1.3405438E+001  7.0000000E+000 
 1.3420130E+001  7.0000000E+000 
 1.3434822E+001  6.9463058E+000 
 1.3449513E+001  5.9456415E+000 
 1.3464205E+001  5.0000000E+000 
 1.3478896E+001  4.9443121E+000 
 1.3493587E+001  3.9436471E+000 
 1.3508280E+001  3.0000000E+000 
 1.3522971E+001  2.9423180E+000 
 1.3537663E+001  1.9416533E+000 
 1.3552354E+001  1.0000000E+000 
 1.3567046E+001  1.0000000E+000 
 1.3581738E+001  1.0000000E+000 
 1.3596429E+001  1.0000000E+000 
 1.3611120E+001  1.0616702E+000 
 1.3625812E+001  2.0623350E+000 
 1.3640504E+001  3.0000000E+000 
 1.3655195E+001  3.0636642E+000 
 1.3669887E+001  4.0643291E+000 
 1.3684578E+001  5.0649939E+000 
 1.3699270E+001  6.0656581E+000 
 1.3713962E+001  7.0000000E+000 
 1.3728653E+001  7.0669875E+000 
 1.3743344E+001  8.0676527E+000 
 1.3758036E+001  9.0000000E+000 
 1.3772728E+001  9.0000000E+000 
 1.3787419E+001  9.0000000E+000 
 1.3802111E+001  9.0000000E+000 
 1.3816802E+001  9.0000000E+000 
 1.3831493E+001  9.0000000E+000 
 1.3846186E+001  8.9276953E+000 
 1.3860877E+001  8.0000000E+000 
 1.3875568E+001  7.9263654E+000 
 1.3890260E+001  6.9257007E+000 
 1.3904952E+001  6.0000000E+000 
 1.3919643E+001  6.0000000E+000 
 1.3934335E+001  6.0000000E+000 
 1.3949026E+001  6.0000000E+000 
 1.3963717E+001  6.0776224E+000 
 1.3978410E+001  7.0000000E+000 
 1.3993101E+001  7.0000000E+000 
 1.4007792E+001  7.0796165E+000 
 1.4022484E+001  8.0000000E+000 
 1.4037175E+001  8.0000000E+000 
 1.4051867E+001  8.0000000E+000 
 1.4066559E+001  8.0822754E+000 
 1.4081250E+001  8.9170599E+000 
 1.4095942E+001  7.9163952E+000 
 1.4110634E+001  6.9157305E+000 
 1.4125325E+001  6.0000000E+000 
 1.4140017E+001  5.9144011E+000 
 1.4154708E+001  5.0000000E+000 
 1.4169399E+001  5.0000000E+000 
 1.4184092E+001  5.0000000E+000 
 1.4198783E+001  5.0000000E+000 
 1.4213474E+001  5.0889220E+000 
 1.4228166E+001  6.0000000E+000 
 1.4242857E+001  6.0902514E+000 
 1.4257549E+001  7.0909162E+000 
 1.4272241E+001  8.0000000E+000 
 1.4286932E+001  8.0000000E+000 
 1.4301623E+001  8.0929108E+000 
 1.4316316E+001  9.0000000E+000 
 1.4331007E+001  9.0942402E+000 
 1.4345698E+001  1.0000000E+001 
 1.4360390E+001  1.0095569E+001 
 1.4375081E+001  1.1096233E+001 
 1.4389773E+001  1.2000000E+001 
 1.4404465E+001  1.2000000E+001 
 1.4419156E+001  1.2098228E+001 
 1.4433847E+001  1.2901108E+001 
 1.4448540E+001  1.1800885E+001 
 1.4463231E+001  9.7995567E+000 
 1.4477922E+001  7.8991137E+000 
 1.4492614E+001  6.8984489E+000 
 1.4507305E+001  5.8977842E+000 
 1.4521997E+001  4.8971195E+000 
 1.4536689E+001  4.0000000E+000 
 1.4551380E+001  3.8957901E+000 
 1.4566072E+001  3.0000000E+000 
 1.4580763E+001  3.1055393E+000 
 1.4595455E+001  4.0000000E+000 
 1.4610147E+001  4.0000000E+000 
 1.4624838E+001  4.0000000E+000 
 1.4639529E+001  4.1081982E+000 
 1.4654222E+001  5.0000000E+000 
 1.4668913E+001  5.0000000E+000 
 1.4683604E+001  5.0000000E+000 
 1.4698296E+001  5.0000000E+000 
 1.4712987E+001  5.0000000E+000 
 1.4727679E+001  5.1121860E+000 
 1.4742371E+001  6.0000000E+000 
 1.4757062E+001  6.1135154E+000 
 1.4771753E+001  7.0000000E+000 
 1.4786445E+001  7.0000000E+000 
 1.4801137E+001  7.1155095E+000 
 1.4815828E+001  8.1161747E+000 
 1.4830520E+001  9.1168394E+000 
 1.4845211E+001  1.0117504E+001 
 1.4859903E+001  1.1236337E+001 
 1.4874595E+001  1.3237666E+001 
 1.4889286E+001  1.5238996E+001 
 1.4903977E+001  1.7240324E+001 
 1.4918669E+001  1.9241653E+001 
 1.4933361E+001  2.1242983E+001 
 1.4948052E+001  2.3122156E+001 
 1.4962744E+001  2.4000000E+001 
 1.4977435E+001  2.4000000E+001 
 1.4992127E+001  2.3875849E+001 
 1.5006819E+001  2.2875185E+001 
 1.5021510E+001  2.1874519E+001 
 1.5036201E+001  2.0873856E+001 
 1.5050893E+001  1.9873190E+001 
 1.5065585E+001  1.8745052E+001 
 1.5080276E+001  1.7000000E+001 
 1.5094968E+001  1.6871197E+001 
 1.5109659E+001  1.5870532E+001 
 1.5124351E+001  1.4739735E+001 
 1.5139043E+001  1.2869203E+001 
 1.5153734E+001  1.1868538E+001 
 1.5168426E+001  1.1000000E+001 
 1.5183117E+001  1.1000000E+001 
 1.5197809E+001  1.0866544E+001 
 1.5212501E+001  1.0000000E+001 
 1.5227192E+001  9.8652143E+000 
 1.5241883E+001  9.0000000E+000 
 1.5256575E+001  9.0000000E+000 
 1.5271267E+001  8.8632202E+000 
 1.5285958E+001  7.8625560E+000 
 1.5300650E+001  6.8618913E+000 
 1.5315341E+001  6.0000000E+000 
 1.5330032E+001  5.8605618E+000 
 1.5344725E+001  5.0000000E+000 
 1.5359416E+001  5.0000000E+000 
 1.5374107E+001  5.0000000E+000 
 1.5388799E+001  5.0000000E+000 
 1.5403491E+001  5.0000000E+000 
 1.5418182E+001  5.0000000E+000 
 1.5432874E+001  5.1440911E+000 
 1.5447565E+001  6.0000000E+000 
 1.5462256E+001  6.1454206E+000 
 1.5476949E+001  7.0000000E+000 
 1.5491640E+001  7.1467495E+000 
 1.5506331E+001  8.0000000E+000 
 1.5521023E+001  8.0000000E+000 
 1.5535715E+001  8.0000000E+000 
 1.5550406E+001  8.0000000E+000 
 1.5565098E+001  8.1500731E+000 
 1.5579789E+001  9.1507378E+000 
 1.5594481E+001  1.0151402E+001 
 1.5609173E+001  1.1152067E+001 
 1.5623864E+001  1.2305464E+001 
 1.5638556E+001  1.4306793E+001 
 1.5653247E+001  1.6308123E+001 
 1.5667938E+001  1.8464178E+001 
 1.5682631E+001  2.1466171E+001 
 1.5697322E+001  2.4468166E+001 
 1.5712013E+001  2.7626881E+001 
 1.5726705E+001  3.1472155E+001 
 1.5741397E+001  3.4474148E+001 
 1.5756088E+001  3.7317429E+001 
 1.5770780E+001  3.9159378E+001 
 1.5785471E+001  4.0000000E+001 
 1.5800162E+001  4.0000000E+001 
 1.5814855E+001  3.9838627E+001 
 1.5829546E+001  3.8513889E+001 
 1.5844237E+001  3.5511894E+001 
 1.5858929E+001  3.2509899E+001 
 1.5873620E+001  2.9343874E+001 
 1.5888312E+001  2.5505911E+001 
 1.5903004E+001  2.2503918E+001 
 1.5917695E+001  1.9501923E+001 
 1.5932386E+001  1.6666620E+001 
 1.5947079E+001  1.4832645E+001 
 1.5961770E+001  1.3663960E+001 
 1.5976461E+001  1.2000000E+001 
 1.5991153E+001  1.1830651E+001 
 1.6005844E+001  1.0829987E+001 
 1.6020536E+001  9.8293219E+000 
 1.6035227E+001  9.0000000E+000 
 1.6049919E+001  9.0000000E+000 
 1.6064611E+001  9.0000000E+000 
 1.6079302E+001  9.0000000E+000 
 1.6093994E+001  9.0000000E+000 
 1.6108685E+001  9.0000000E+000 
 1.6123377E+001  9.0000000E+000 
 1.6138069E+001  9.1759958E+000 
 1.6152760E+001  1.0176661E+001 
 1.6167452E+001  1.1177325E+001 
 1.6182144E+001  1.2000000E+001 
 1.6196835E+001  1.2178655E+001 
 1.6211527E+001  1.3000000E+001 
 1.6226217E+001  1.2820016E+001 
 1.6240910E+001  1.2000000E+001 
 1.6255602E+001  1.1818686E+001 
 1.6270292E+001  1.0636045E+001 
 1.6284985E+001  8.8173571E+000 
 1.6299675E+001  8.0000000E+000 
 1.6314367E+001  7.8160281E+000 
 1.6329060E+001  6.8153634E+000 
 1.6343750E+001  5.8146987E+000 
 1.6358442E+001  5.0000000E+000 
 1.6373133E+001  4.8133693E+000 
 1.6387825E+001  4.0000000E+000 
 1.6402517E+001  4.0000000E+000 
 1.6417208E+001  4.0000000E+000 
 1.6431900E+001  4.0000000E+000 
 1.6446590E+001  4.0000000E+000 
 1.6461283E+001  4.0000000E+000 
 1.6475975E+001  4.1912837E+000 
 1.6490665E+001  5.0000000E+000 
 1.6505358E+001  5.0000000E+000 
 1.6520048E+001  5.1932774E+000 
 1.6534740E+001  6.1939421E+000 
 1.6549433E+001  7.1946068E+000 
 1.6564123E+001  8.0000000E+000 
 1.6578815E+001  8.1959362E+000 
 1.6593508E+001  9.0000000E+000 
 1.6608198E+001  9.0000000E+000 
 1.6622890E+001  9.0000000E+000 
 1.6637581E+001  9.0000000E+000 
 1.6652273E+001  8.8007402E+000 
 1.6666965E+001  8.0000000E+000 
 1.6681656E+001  7.7994108E+000 
 1.6696348E+001  6.7987461E+000 
 1.6711039E+001  5.7980814E+000 
 1.6725731E+001  5.0000000E+000 
 1.6740423E+001  5.0000000E+000 
 1.6755114E+001  5.0000000E+000 
 1.6769806E+001  5.0000000E+000 
 1.6784496E+001  5.0000000E+000 
 1.6799189E+001  5.0000000E+000 
 1.6813881E+001  5.0000000E+000 
 1.6828571E+001  5.0000000E+000 
 1.6843264E+001  5.0000000E+000 
 1.6857954E+001  5.0000000E+000 
 1.6872646E+001  5.2092299E+000 
 1.6887339E+001  6.0000000E+000 
 1.6902029E+001  6.0000000E+000 
 1.6916721E+001  5.7887759E+000 
 1.6931414E+001  5.0000000E+000 
 1.6946104E+001  5.0000000E+000 
 1.6960796E+001  5.0000000E+000 
 1.6975487E+001  5.2138829E+000 
 1.6990179E+001  6.0000000E+000 
 1.7004871E+001  6.0000000E+000 
 1.7019562E+001  6.2158766E+000 
 1.7034254E+001  7.0000000E+000 
 1.7048944E+001  6.7827940E+000 
 1.7063637E+001  6.0000000E+000 
 1.7078329E+001  6.0000000E+000 
 1.7093019E+001  5.7807999E+000 
 1.7107712E+001  4.7801352E+000 
 1.7122402E+001  3.7794704E+000 
 1.7137094E+001  2.7788057E+000 
 1.7151787E+001  2.0000000E+000 
 1.7166477E+001  2.0000000E+000 
 1.7181170E+001  1.7768117E+000 
 1.7195860E+001  1.0000000E+000 
 1.7210552E+001  1.2245177E+000 
 1.7225245E+001  2.0000000E+000 
 1.7239935E+001  2.0000000E+000 
 1.7254627E+001  2.2265117E+000 
 1.7269318E+001  3.0000000E+000 
 1.7284010E+001  3.2278411E+000 
 1.7298702E+001  4.0000000E+000 
 1.7313393E+001  4.2291703E+000 
 1.7328085E+001  5.2298350E+000 
 1.7342777E+001  6.2304997E+000 
 1.7357468E+001  7.2311645E+000 
 1.7372160E+001  8.2318296E+000 
 1.7386850E+001  9.0000000E+000 
 1.7401543E+001  9.2331581E+000 
 1.7416235E+001  1.0000000E+001 
 1.7430925E+001  1.0000000E+001 
 1.7445618E+001  1.0000000E+001 
 1.7460308E+001  1.0000000E+001 
 1.7475000E+001  9.7635183E+000 
 1.7489693E+001  9.0000000E+000 
 1.7504383E+001  8.7621889E+000 
 1.7519075E+001  8.0000000E+000 
 1.7533766E+001  7.7608595E+000 
 1.7548458E+001  7.0000000E+000 
 1.7563150E+001  6.7595301E+000 
 1.7577841E+001  6.0000000E+000 
 1.7592533E+001  6.0000000E+000 
 1.7607224E+001  5.7575359E+000 
 1.7621916E+001  5.0000000E+000 
 1.7636608E+001  5.0000000E+000 
 1.7651299E+001  5.0000000E+000 
 1.7665991E+001  5.0000000E+000 
 1.7680683E+001  5.0000000E+000 
 1.7695374E+001  4.7535477E+000 
 1.7710066E+001  4.0000000E+000 
 1.7724756E+001  4.0000000E+000 
 1.7739449E+001  4.0000000E+000 
 1.7754141E+001  4.0000000E+000 
 1.7768831E+001  4.0000000E+000 
 1.7783524E+001  3.7495596E+000 
 1.7798214E+001  3.0000000E+000 
 1.7812906E+001  3.0000000E+000 
 1.7827599E+001  3.0000000E+000 
 1.7842289E+001  2.7469008E+000 
 1.7856981E+001  2.2537637E+000 
 1.7871672E+001  3.0000000E+000 
 1.7886364E+001  3.0000000E+000 
 1.7901056E+001  3.2557578E+000 
 1.7915747E+001  4.0000000E+000 
 1.7930439E+001  4.2570872E+000 
 1.7945129E+001  5.2577519E+000 
 1.7959822E+001  6.0000000E+000 
 1.7974514E+001  6.0000000E+000 
 1.7989204E+001  6.0000000E+000 
 1.8003897E+001  5.7395892E+000 
 1.8018587E+001  5.2610755E+000 
 1.8033279E+001  6.0000000E+000 
 1.8047972E+001  6.2624044E+000 
 1.8062662E+001  7.2630692E+000 
 1.8077354E+001  8.2637339E+000 
 1.8092047E+001  9.2643986E+000 
 1.8106737E+001  1.0530127E+001 
 1.8121429E+001  1.2000000E+001 
 1.8136120E+001  1.2266393E+001 
 1.8150812E+001  1.3000000E+001 
 1.8165504E+001  1.3000000E+001 
 1.8180195E+001  1.3000000E+001 
 1.8194887E+001  1.2730948E+001 
 1.8209578E+001  1.1730284E+001 
 1.8224270E+001  1.0729619E+001 
 1.8238962E+001  9.7289543E+000 
 1.8253653E+001  9.0000000E+000 
 1.8268345E+001  9.0000000E+000 
 1.8283035E+001  9.0000000E+000 
 1.8297728E+001  9.0000000E+000 
 1.8312420E+001  9.2743692E+000 
 1.8327110E+001  1.0000000E+001 
 1.8341803E+001  1.0275699E+001 
 1.8356493E+001  1.1000000E+001 
 1.8371185E+001  1.1000000E+001 
 1.8385878E+001  1.1000000E+001 
 1.8400568E+001  1.1278358E+001 
 1.8415260E+001  1.2000000E+001 
 1.8429953E+001  1.2000000E+001 
 1.8444643E+001  1.2280351E+001 
 1.8459335E+001  1.3000000E+001 
 1.8474026E+001  1.3281680E+001 
 1.8488718E+001  1.4000000E+001 
 1.8503410E+001  1.4000000E+001 
 1.8518101E+001  1.4000000E+001 
 1.8532793E+001  1.4000000E+001 
 1.8547483E+001  1.3714996E+001 
 1.8562176E+001  1.2714332E+001 
 1.8576868E+001  1.1713667E+001 
 1.8591558E+001  1.1000000E+001 
 1.8606251E+001  1.0712337E+001 
 1.8620941E+001  1.0000000E+001 
 1.8635633E+001  1.0000000E+001 
 1.8650326E+001  9.7103434E+000 
 1.8665016E+001  9.0000000E+000 
 1.8679708E+001  9.0000000E+000 
 1.8694399E+001  8.7083492E+000 
 1.8709091E+001  7.7076845E+000 
 1.8723783E+001  7.0000000E+000 
 1.8738474E+001  6.7063551E+000 
 1.8753166E+001  6.0000000E+000 
 1.8767857E+001  6.0000000E+000 
 1.8782549E+001  5.7043610E+000 
 1.8797241E+001  5.0000000E+000 
 1.8811932E+001  4.7030320E+000 
 1.8826624E+001  4.0000000E+000 
 1.8841316E+001  4.0000000E+000 
 1.8856007E+001  4.0000000E+000 
 1.8870699E+001  4.2996268E+000 
 1.8885389E+001  5.0000000E+000 
 1.8900082E+001  5.0000000E+000 
 1.8914774E+001  5.3016210E+000 
 1.8929464E+001  6.6045713E+000 
 1.8944157E+001  8.3029499E+000 
 1.8958847E+001  9.3036146E+000 
 1.8973539E+001  1.0608560E+001 
 1.8988232E+001  1.2304944E+001 
 1.9002922E+001  1.3000000E+001 
 1.9017614E+001  1.3000000E+001 
 1.9032305E+001  1.3306938E+001 
 1.9046997E+001  1.3692397E+001 
 1.9061689E+001  1.3000000E+001 
 1.9076380E+001  1.3000000E+001 
 1.9091072E+001  1.2690403E+001 
 1.9105762E+001  1.1689738E+001 
 1.9120455E+001  1.0689074E+001 
 1.9135147E+001  9.6884089E+000 
 1.9149837E+001  8.6877441E+000 
 1.9164530E+001  7.6870794E+000 
 1.9179222E+001  6.6864147E+000 
 1.9193913E+001  6.0000000E+000 
 1.9208605E+001  6.0000000E+000 
 1.9223295E+001  6.0000000E+000 
 1.9237988E+001  6.0000000E+000 
 1.9252680E+001  6.0000000E+000 
 1.9267370E+001  6.3175735E+000 
 1.9282063E+001  7.3182383E+000 
 1.9296753E+001  8.0000000E+000 
 1.9311445E+001  8.3195677E+000 
 1.9326138E+001  9.0000000E+000 
 1.9340828E+001  9.0000000E+000 
 1.9355520E+001  8.6784382E+000 
 1.9370211E+001  8.0000000E+000 
 1.9384903E+001  7.6771092E+000 
 1.9399595E+001  6.6764445E+000 
 1.9414286E+001  6.0000000E+000 
 1.9428978E+001  6.0000000E+000 
 1.9443668E+001  6.0000000E+000 
 1.9458361E+001  6.0000000E+000 
 1.9473053E+001  6.3268790E+000 
 1.9487743E+001  6.6724563E+000 
 1.9502436E+001  6.0000000E+000 
 1.9517128E+001  6.3288732E+000 
 1.9531818E+001  7.3295379E+000 
 1.9546511E+001  8.3302021E+000 
 1.9561201E+001  9.0000000E+000 
 1.9575893E+001  9.3315315E+000 
 1.9590586E+001  1.0332196E+001 
 1.9605276E+001  1.1332861E+001 
 1.9619968E+001  1.2333526E+001 
 1.9634659E+001  1.3668381E+001 
 1.9649351E+001  1.5000000E+001 
 1.9664043E+001  1.5000000E+001 
 1.9678734E+001  1.5000000E+001 
 1.9693426E+001  1.5000000E+001 
 1.9708117E+001  1.5000000E+001 
 1.9722809E+001  1.5000000E+001 
 1.9737501E+001  1.4661157E+001 
 1.9752192E+001  1.4000000E+001 
 1.9766884E+001  1.3659827E+001 
 1.9781574E+001  1.3000000E+001 
 1.9796267E+001  1.3000000E+001 
 1.9810959E+001  1.3342167E+001 
 1.9825649E+001  1.4000000E+001 
 1.9840342E+001  1.4343496E+001 
 1.9855032E+001  1.5344161E+001 
 1.9869724E+001  1.6689651E+001 
 1.9884417E+001  1.8345490E+001 
 1.9899107E+001  1.9000000E+001 
 1.9913799E+001  1.9346819E+001 
 1.9928492E+001  2.0000000E+001 
 1.9943182E+001  1.9651852E+001 
 1.9957874E+001  1.9000000E+001 
 1.9972565E+001  1.8650522E+001 
 1.9987257E+001  1.7649857E+001 
 2.0001949E+001  1.6298386E+001 
 2.0016640E+001  1.4648528E+001 
 2.0031332E+001  1.3647863E+001 
 2.0046022E+001  1.2647199E+001 
 2.0060715E+001  1.1646534E+001 
 2.0075407E+001  1.0645869E+001 
 2.0090097E+001  9.6452045E+000 
 2.0104790E+001  8.6445398E+000 
 2.0119480E+001  7.6438751E+000 
 2.0134172E+001  7.0000000E+000 
 2.0148865E+001  6.6425457E+000 
 2.0163555E+001  6.0000000E+000 
 2.0178247E+001  5.6412163E+000 
 2.0192938E+001  5.0000000E+000 
 2.0207630E+001  5.0000000E+000 
 2.0222322E+001  4.6392221E+000 
 2.0237013E+001  4.0000000E+000 
 2.0251705E+001  4.0000000E+000 
 2.0266397E+001  4.0000000E+000 
 2.0281088E+001  4.0000000E+000 
 2.0295780E+001  3.6358988E+000 
 2.0310471E+001  3.0000000E+000 
 2.0325163E+001  3.0000000E+000 
 2.0339855E+001  3.3660953E+000 
 2.0354546E+001  4.0000000E+000 
 2.0369238E+001  4.0000000E+000 
 2.0383928E+001  4.0000000E+000 
 2.0398621E+001  4.0000000E+000 
 2.0413313E+001  4.0000000E+000 
 2.0428003E+001  4.0000000E+000 
 2.0442696E+001  4.0000000E+000 
 2.0457386E+001  4.0000000E+000 
 2.0472078E+001  4.3720775E+000 
 2.0486771E+001  5.0000000E+000 
 2.0501461E+001  5.3734069E+000 
 2.0516153E+001  6.0000000E+000 
 2.0530844E+001  6.3747363E+000 
 2.0545536E+001  7.3754010E+000 
 2.0560228E+001  8.3760653E+000 
 2.0574919E+001  9.0000000E+000 
 2.0589611E+001  9.0000000E+000 
 2.0604301E+001  8.6219406E+000 
 2.0618994E+001  8.0000000E+000 
 2.0633686E+001  7.6206112E+000 
 2.0648376E+001  7.0000000E+000 
 2.0663069E+001  7.0000000E+000 
 2.0677761E+001  7.0000000E+000 
 2.0692451E+001  7.0000000E+000 
 2.0707144E+001  7.0000000E+000 
 2.0721834E+001  7.0000000E+000 
 2.0736526E+001  7.3840418E+000 
 2.0751219E+001  8.0000000E+000 
 2.0765909E+001  8.3853712E+000 
 2.0780602E+001  9.0000000E+000 
 2.0795292E+001  9.0000000E+000 
 2.0809984E+001  9.0000000E+000 
 2.0824677E+001  9.0000000E+000 
 2.0839367E+001  8.6113052E+000 
 2.0854059E+001  8.0000000E+000 
 2.0868750E+001  7.6099763E+000 
 2.0883442E+001  6.6093116E+000 
 2.0898134E+001  6.0000000E+000 
 2.0912825E+001  6.0000000E+000 
 2.0927517E+001  5.6073174E+000 
 2.0942207E+001  5.3933473E+000 
 2.0956900E+001  6.0000000E+000 
 2.0971592E+001  6.0000000E+000 
 2.0986282E+001  6.0000000E+000 
 2.1000975E+001  6.0000000E+000 
 2.1015667E+001  6.0000000E+000 
 2.1030357E+001  6.0000000E+000 
 2.1045050E+001  6.0000000E+000 
 2.1059740E+001  5.6013350E+000 
 2.1074432E+001  5.0000000E+000 
 2.1089125E+001  5.0000000E+000 
 2.1103815E+001  5.0000000E+000 
 2.1118507E+001  5.0000000E+000 
 2.1133198E+001  5.0000000E+000 
 2.1147890E+001  5.0000000E+000 
 2.1162582E+001  5.0000000E+000 
 2.1177273E+001  5.0000000E+000 
 2.1191965E+001  5.0000000E+000 
 2.1206656E+001  5.4053116E+000 
 2.1221348E+001  6.0000000E+000 
 2.1236040E+001  6.0000000E+000 
 2.1250731E+001  6.0000000E+000 
 2.1265423E+001  6.4079704E+000 
 2.1280113E+001  7.0000000E+000 
 2.1294806E+001  7.0000000E+000 
 2.1309498E+001  7.4099646E+000 
 2.1324188E+001  8.0000000E+000 
 2.1338881E+001  8.0000000E+000 
 2.1353573E+001  8.4119587E+000 
 2.1368263E+001  9.0000000E+000 
 2.1382956E+001  9.0000000E+000 
 2.1397646E+001  9.4139528E+000 
 2.1412338E+001  1.0000000E+001 
 2.1427031E+001  9.5847178E+000 
 2.1441721E+001  9.0000000E+000 
 2.1456413E+001  9.0000000E+000 
 2.1471104E+001  9.0000000E+000 
 2.1485796E+001  9.0000000E+000 
 2.1500488E+001  9.0000000E+000 
 2.1515179E+001  9.4192696E+000 
 2.1529871E+001  1.0000000E+001 
 2.1544561E+001  1.0000000E+001 
 2.1559254E+001  1.0421264E+001 
 2.1573946E+001  1.1421928E+001 
 2.1588636E+001  1.2422593E+001 
 2.1603329E+001  1.3423258E+001 
 2.1618019E+001  1.4847845E+001 
 2.1632711E+001  1.6424587E+001 
 2.1647404E+001  1.7425253E+001 
 2.1662094E+001  1.8425917E+001 
 2.1676786E+001  1.8573418E+001 
 2.1691477E+001  1.8000000E+001 
 2.1706169E+001  1.7144178E+001 
 2.1720861E+001  1.5571424E+001 
 2.1735552E+001  1.4141520E+001 
 2.1750244E+001  1.2570095E+001 
 2.1764936E+001  1.1569430E+001 
 2.1779627E+001  1.0568766E+001 
 2.1794319E+001  9.5681009E+000 
 2.1809010E+001  9.0000000E+000 
 2.1823702E+001  9.0000000E+000 
 2.1838394E+001  8.5661068E+000 
 2.1853085E+001  8.0000000E+000 
 2.1867777E+001  8.0000000E+000 
 2.1882467E+001  8.0000000E+000 
 2.1897160E+001  8.0000000E+000 
 2.1911852E+001  7.5627837E+000 
 2.1926542E+001  7.0000000E+000 
 2.1941235E+001  7.0000000E+000 
 2.1955925E+001  7.0000000E+000 
 2.1970617E+001  7.0000000E+000 
 2.1985310E+001  7.4405398E+000 
 2.2000000E+001  0.0000000E+000
