# Supplementary material for: Application of singular value decomposition analysis to time-dependent powder diffraction data of an in-situ photodimerization reaction
Source: J Synchrotron Radiat. 2014 Apr 2;21(Pt 3):554–60. doi: 10.1107/S1600577514004366 (PMC4333817; doi:10.1107/S1600577514004366)
Supplement: Supplementary file 1 [file s-21-00554-sup1.zip › 9ma/9mai_36.chi]

 3.9000001E+000 -4.7165222E+001 
 3.9147036E+000  5.1782608E+000 
 3.9294071E+000  5.1144905E+000 
 3.9441106E+000  5.2610817E+000 
 3.9588141E+000  5.3632126E+000 
 3.9735177E+000  5.6827011E+000 
 3.9882212E+000  5.6899071E+000 
 4.0029244E+000  5.6695366E+000 
 4.0176282E+000  5.3094673E+000 
 4.0323315E+000  5.0519218E+000 
 4.0470352E+000  5.0659409E+000 
 4.0617385E+000  5.2129745E+000 
 4.0764422E+000  5.1903152E+000 
 4.0911455E+000  5.1464844E+000 
 4.1058488E+000  4.7298775E+000 
 4.1205525E+000  4.4829330E+000 
 4.1352558E+000  3.8745651E+000 
 4.1499596E+000  3.7947464E+000 
 4.1646628E+000  3.5533562E+000 
 4.1793666E+000  3.7710762E+000 
 4.1940699E+000  3.8142014E+000 
 4.2087736E+000  3.9911652E+000 
 4.2234769E+000  3.8277321E+000 
 4.2381806E+000  3.5866928E+000 
 4.2528839E+000  3.4695168E+000 
 4.2675877E+000  3.4712830E+000 
 4.2822909E+000  3.5804214E+000 
 4.2969942E+000  3.7322083E+000 
 4.3116980E+000  3.8753319E+000 
 4.3264012E+000  4.0738640E+000 
 4.3411050E+000  3.9973755E+000 
 4.3558083E+000  3.9982300E+000 
 4.3705120E+000  3.6665344E+000 
 4.3852153E+000  3.3141098E+000 
 4.3999190E+000  2.9388161E+000 
 4.4146223E+000  2.6007347E+000 
 4.4293261E+000  2.4626160E+000 
 4.4440293E+000  2.3494759E+000 
 4.4587331E+000  2.4833488E+000 
 4.4734364E+000  2.4557457E+000 
 4.4881396E+000  2.5080795E+000 
 4.5028434E+000  2.3992844E+000 
 4.5175467E+000  2.4424171E+000 
 4.5322504E+000  2.3193550E+000 
 4.5469537E+000  2.2145309E+000 
 4.5616574E+000  2.0554008E+000 
 4.5763607E+000  2.1409073E+000 
 4.5910645E+000  2.1777802E+000 
 4.6057677E+000  2.2307091E+000 
 4.6204715E+000  2.2462463E+000 
 4.6351748E+000  2.3817482E+000 
 4.6498780E+000  2.4084816E+000 
 4.6645818E+000  2.2442703E+000 
 4.6792850E+000  2.2167969E+000 
 4.6939888E+000  2.1777000E+000 
 4.7086921E+000  2.2943420E+000 
 4.7233958E+000  2.3687820E+000 
 4.7380991E+000  2.4789467E+000 
 4.7528028E+000  2.6323738E+000 
 4.7675061E+000  2.6649399E+000 
 4.7822099E+000  2.7273636E+000 
 4.7969131E+000  2.7206612E+000 
 4.8116169E+000  2.7988853E+000 
 4.8263202E+000  2.8847122E+000 
 4.8410234E+000  3.0252419E+000 
 4.8557272E+000  3.1992683E+000 
 4.8704305E+000  3.5045776E+000 
 4.8851342E+000  3.7971992E+000 
 4.8998375E+000  3.9523849E+000 
 4.9145412E+000  4.0896873E+000 
 4.9292445E+000  4.1988373E+000 
 4.9439483E+000  4.3495026E+000 
 4.9586515E+000  4.3905983E+000 
 4.9733553E+000  4.6245041E+000 
 4.9880586E+000  4.8064728E+000 
 5.0027623E+000  5.0090256E+000 
 5.0174656E+000  5.2320786E+000 
 5.0321689E+000  5.4890938E+000 
 5.0468726E+000  5.8737907E+000 
 5.0615759E+000  6.1450462E+000 
 5.0762796E+000  6.5325165E+000 
 5.0909829E+000  6.9615135E+000 
 5.1056867E+000  7.2896576E+000 
 5.1203899E+000  7.6685448E+000 
 5.1350937E+000  8.0051155E+000 
 5.1497970E+000  8.2215500E+000 
 5.1645007E+000  8.7030678E+000 
 5.1792040E+000  8.9827957E+000 
 5.1939077E+000  9.7127419E+000 
 5.2086110E+000  1.0578033E+001 
 5.2233143E+000  1.1929722E+001 
 5.2380180E+000  1.3534111E+001 
 5.2527213E+000  1.5232338E+001 
 5.2674251E+000  1.7455563E+001 
 5.2821283E+000  2.0524590E+001 
 5.2968321E+000  2.4163731E+001 
 5.3115354E+000  2.9782059E+001 
 5.3262391E+000  3.6486523E+001 
 5.3409424E+000  4.6580093E+001 
 5.3556461E+000  5.6670658E+001 
 5.3703494E+000  6.9162430E+001 
 5.3850532E+000  8.1742409E+001 
 5.3997564E+000  9.8781403E+001 
 5.4144597E+000  1.1409244E+002 
 5.4291635E+000  1.2715996E+002 
 5.4438667E+000  1.3634955E+002 
 5.4585705E+000  1.4595642E+002 
 5.4732738E+000  1.5627010E+002 
 5.4879775E+000  1.6373474E+002 
 5.5026808E+000  1.6881628E+002 
 5.5173845E+000  1.7560516E+002 
 5.5320878E+000  1.7752222E+002 
 5.5467916E+000  1.7677121E+002 
 5.5614948E+000  1.7580984E+002 
 5.5761986E+000  1.7100929E+002 
 5.5909019E+000  1.6348413E+002 
 5.6056051E+000  1.5610629E+002 
 5.6203089E+000  1.4457854E+002 
 5.6350121E+000  1.3897459E+002 
 5.6497159E+000  1.2833499E+002 
 5.6644192E+000  1.2512855E+002 
 5.6791229E+000  1.1507716E+002 
 5.6938262E+000  1.0306402E+002 
 5.7085299E+000  8.6591408E+001 
 5.7232332E+000  6.9156937E+001 
 5.7379370E+000  5.2124680E+001 
 5.7526402E+000  4.2058418E+001 
 5.7673435E+000  3.5108185E+001 
 5.7820473E+000  3.0679451E+001 
 5.7967505E+000  2.7255600E+001 
 5.8114543E+000  2.5075996E+001 
 5.8261576E+000  2.3684029E+001 
 5.8408613E+000  2.2642738E+001 
 5.8555646E+000  2.1374489E+001 
 5.8702683E+000  2.0760559E+001 
 5.8849716E+000  1.9864586E+001 
 5.8996754E+000  1.9128799E+001 
 5.9143786E+000  1.8216331E+001 
 5.9290824E+000  1.7531448E+001 
 5.9437857E+000  1.6524078E+001 
 5.9584889E+000  1.5126518E+001 
 5.9731927E+000  1.3653389E+001 
 5.9878960E+000  1.2049637E+001 
 6.0025997E+000  1.0509651E+001 
 6.0173030E+000  8.9214249E+000 
 6.0320067E+000  7.7914429E+000 
 6.0467100E+000  6.9995499E+000 
 6.0614138E+000  6.5943146E+000 
 6.0761170E+000  6.3051147E+000 
 6.0908208E+000  6.3590698E+000 
 6.1055241E+000  6.5385361E+000 
 6.1202278E+000  6.6213913E+000 
 6.1349311E+000  6.3482971E+000 
 6.1496344E+000  5.9587784E+000 
 6.1643381E+000  5.8551102E+000 
 6.1790414E+000  5.8548660E+000 
 6.1937451E+000  5.7535629E+000 
 6.2084484E+000  5.6720428E+000 
 6.2231522E+000  5.6117325E+000 
 6.2378554E+000  5.6141357E+000 
 6.2525592E+000  5.5553284E+000 
 6.2672625E+000  5.5356140E+000 
 6.2819662E+000  5.4824982E+000 
 6.2966695E+000  5.4668045E+000 
 6.3113732E+000  5.4302750E+000 
 6.3260765E+000  5.5842743E+000 
 6.3407798E+000  5.4952698E+000 
 6.3554835E+000  5.5265579E+000 
 6.3701868E+000  5.3198776E+000 
 6.3848906E+000  5.1824417E+000 
 6.3995938E+000  5.0888062E+000 
 6.4142976E+000  4.8861542E+000 
 6.4290009E+000  4.8400116E+000 
 6.4437046E+000  5.2383041E+000 
 6.4584079E+000  6.0512009E+000 
 6.4731116E+000  7.4310608E+000 
 6.4878149E+000  8.9054260E+000 
 6.5025187E+000  1.0675613E+001 
 6.5172219E+000  1.2291908E+001 
 6.5319252E+000  1.3787865E+001 
 6.5466290E+000  1.5303177E+001 
 6.5613322E+000  1.6812683E+001 
 6.5760360E+000  1.8349037E+001 
 6.5907393E+000  1.9284706E+001 
 6.6054430E+000  2.0126587E+001 
 6.6201463E+000  2.0348221E+001 
 6.6348500E+000  1.9566154E+001 
 6.6495533E+000  1.7634888E+001 
 6.6642570E+000  1.5083878E+001 
 6.6789603E+000  1.2204346E+001 
 6.6936641E+000  9.6477127E+000 
 6.7083673E+000  7.6329346E+000 
 6.7230706E+000  6.5660477E+000 
 6.7377744E+000  6.0751343E+000 
 6.7524776E+000  5.8441467E+000 
 6.7671814E+000  5.4302979E+000 
 6.7818847E+000  5.0871658E+000 
 6.7965884E+000  5.3694839E+000 
 6.8112917E+000  5.8243484E+000 
 6.8259954E+000  7.0758896E+000 
 6.8406987E+000  9.0924072E+000 
 6.8554025E+000  1.2503281E+001 
 6.8701057E+000  1.7487343E+001 
 6.8848095E+000  2.4480614E+001 
 6.8995128E+000  3.6136848E+001 
 6.9142160E+000  5.2186485E+001 
 6.9289198E+000  6.9286644E+001 
 6.9436231E+000  9.4987312E+001 
 6.9583268E+000  1.1880029E+002 
 6.9730301E+000  1.3736440E+002 
 6.9877338E+000  1.4375467E+002 
 7.0024371E+000  1.3820772E+002 
 7.0171409E+000  1.3378055E+002 
 7.0318441E+000  1.3192615E+002 
 7.0465479E+000  1.4213942E+002 
 7.0612512E+000  1.5218909E+002 
 7.0759544E+000  1.5489696E+002 
 7.0906582E+000  1.4710445E+002 
 7.1053615E+000  1.2944427E+002 
 7.1200652E+000  1.0581527E+002 
 7.1347685E+000  8.1537422E+001 
 7.1494722E+000  5.8968498E+001 
 7.1641755E+000  3.9330269E+001 
 7.1788793E+000  2.4844856E+001 
 7.1935825E+000  1.5186111E+001 
 7.2082863E+000  1.0212891E+001 
 7.2229896E+000  8.3913269E+000 
 7.2376933E+000  9.7160721E+000 
 7.2523966E+000  1.2414284E+001 
 7.2670999E+000  1.6986572E+001 
 7.2818036E+000  2.3227509E+001 
 7.2965069E+000  3.0521584E+001 
 7.3112106E+000  3.9860344E+001 
 7.3259139E+000  5.0970329E+001 
 7.3406177E+000  6.2570747E+001 
 7.3553209E+000  7.6235847E+001 
 7.3700247E+000  9.1243050E+001 
 7.3847280E+000  1.0828900E+002 
 7.3994317E+000  1.2840497E+002 
 7.4141350E+000  1.5100656E+002 
 7.4288387E+000  1.7689142E+002 
 7.4435420E+000  2.0226761E+002 
 7.4582453E+000  2.2603387E+002 
 7.4729490E+000  2.5030870E+002 
 7.4876523E+000  2.7367773E+002 
 7.5023561E+000  2.9830774E+002 
 7.5170593E+000  3.2227301E+002 
 7.5317631E+000  3.4117139E+002 
 7.5464664E+000  3.5447479E+002 
 7.5611701E+000  3.6182373E+002 
 7.5758734E+000  3.6232553E+002 
 7.5905771E+000  3.5722079E+002 
 7.6052804E+000  3.4569705E+002 
 7.6199841E+000  3.2913501E+002 
 7.6346874E+000  3.0834961E+002 
 7.6493907E+000  2.8358185E+002 
 7.6640944E+000  2.5566855E+002 
 7.6787977E+000  2.2395441E+002 
 7.6935015E+000  1.9164731E+002 
 7.7082047E+000  1.5903680E+002 
 7.7229085E+000  1.2892096E+002 
 7.7376118E+000  1.0277269E+002 
 7.7523155E+000  7.9511177E+001 
 7.7670188E+000  6.1199135E+001 
 7.7817225E+000  4.6515091E+001 
 7.7964258E+000  3.5592903E+001 
 7.8111296E+000  2.7636436E+001 
 7.8258328E+000  2.1802917E+001 
 7.8405361E+000  1.7503792E+001 
 7.8552399E+000  1.4371262E+001 
 7.8699431E+000  1.1462433E+001 
 7.8846469E+000  9.0686798E+000 
 7.8993502E+000  7.2644272E+000 
 7.9140539E+000  5.8069305E+000 
 7.9287572E+000  4.7892990E+000 
 7.9434609E+000  3.7811584E+000 
 7.9581642E+000  3.2140884E+000 
 7.9728680E+000  2.6011734E+000 
 7.9875712E+000  2.1564713E+000 
 8.0022745E+000  1.7669601E+000 
 8.0169783E+000  1.5420685E+000 
 8.0316820E+000  1.3369064E+000 
 8.0463848E+000  9.9571991E-001 
 8.0610886E+000  8.2353210E-001 
 8.0757923E+000  7.1802521E-001 
 8.0904961E+000  7.0593262E-001 
 8.1051989E+000  6.4795685E-001 
 8.1199026E+000  6.7994690E-001 
 8.1346064E+000  8.2409668E-001 
 8.1493101E+000  1.1876526E+000 
 8.1640129E+000  1.6801300E+000 
 8.1787167E+000  2.2326660E+000 
 8.1934204E+000  2.6339951E+000 
 8.2081232E+000  3.4316177E+000 
 8.2228270E+000  4.2267914E+000 
 8.2375307E+000  5.3405304E+000 
 8.2522345E+000  6.1381454E+000 
 8.2669373E+000  7.2116623E+000 
 8.2816410E+000  8.3939972E+000 
 8.2963448E+000  9.9089661E+000 
 8.3110485E+000  1.1773155E+001 
 8.3257513E+000  1.4257141E+001 
 8.3404551E+000  1.6715378E+001 
 8.3551588E+000  1.9272881E+001 
 8.3698626E+000  2.1898697E+001 
 8.3845654E+000  2.3804451E+001 
 8.3992691E+000  2.7345833E+001 
 8.4139729E+000  3.0690063E+001 
 8.4286757E+000  3.6115120E+001 
 8.4433794E+000  4.2243027E+001 
 8.4580832E+000  4.9153648E+001 
 8.4727869E+000  5.9655067E+001 
 8.4874897E+000  6.6160774E+001 
 8.5021935E+000  7.8539490E+001 
 8.5168972E+000  8.5756271E+001 
 8.5316010E+000  9.4171852E+001 
 8.5463037E+000  9.7955544E+001 
 8.5610075E+000  9.6382393E+001 
 8.5757113E+000  9.4293945E+001 
 8.5904140E+000  8.6067169E+001 
 8.6051178E+000  7.8521889E+001 
 8.6198215E+000  6.5630959E+001 
 8.6345253E+000  5.3919945E+001 
 8.6492281E+000  4.2122498E+001 
 8.6639318E+000  3.0221077E+001 
 8.6786356E+000  2.0340691E+001 
 8.6933393E+000  1.3105057E+001 
 8.7080421E+000  8.6785431E+000 
 8.7227459E+000  6.4448471E+000 
 8.7374496E+000  5.2784195E+000 
 8.7521524E+000  4.4094543E+000 
 8.7668562E+000  3.7674026E+000 
 8.7815599E+000  2.8704453E+000 
 8.7962637E+000  2.7835999E+000 
 8.8109665E+000  2.4242935E+000 
 8.8256702E+000  2.3313675E+000 
 8.8403740E+000  2.2012329E+000 
 8.8550777E+000  2.0019836E+000 
 8.8697805E+000  2.0797424E+000 
 8.8844843E+000  1.9179459E+000 
 8.8991880E+000  2.3142166E+000 
 8.9138918E+000  2.2030029E+000 
 8.9285946E+000  2.3396912E+000 
 8.9432983E+000  2.1947708E+000 
 8.9580021E+000  2.5336075E+000 
 8.9727049E+000  2.6921082E+000 
 8.9874086E+000  3.0646896E+000 
 9.0021124E+000  3.5969849E+000 
 9.0168161E+000  4.5671768E+000 
 9.0315189E+000  6.3663483E+000 
 9.0462227E+000  8.5546265E+000 
 9.0609264E+000  1.1134430E+001 
 9.0756302E+000  1.3994896E+001 
 9.0903330E+000  1.7167061E+001 
 9.1050367E+000  2.0604309E+001 
 9.1197405E+000  2.4146378E+001 
 9.1344433E+000  2.7273354E+001 
 9.1491470E+000  3.0144432E+001 
 9.1638508E+000  3.2485977E+001 
 9.1785545E+000  3.4324936E+001 
 9.1932573E+000  3.5228043E+001 
 9.2079611E+000  3.5486610E+001 
 9.2226648E+000  3.4473091E+001 
 9.2373686E+000  3.2995224E+001 
 9.2520714E+000  3.0621758E+001 
 9.2667751E+000  2.7970695E+001 
 9.2814789E+000  2.4989891E+001 
 9.2961826E+000  2.1545044E+001 
 9.3108854E+000  1.8109062E+001 
 9.3255892E+000  1.5109596E+001 
 9.3402929E+000  1.2251862E+001 
 9.3549957E+000  1.0054413E+001 
 9.3696995E+000  8.1590729E+000 
 9.3844032E+000  7.0683060E+000 
 9.3991070E+000  6.3816147E+000 
 9.4138098E+000  6.1405563E+000 
 9.4285135E+000  6.1176529E+000 
 9.4432173E+000  6.1651306E+000 
 9.4579210E+000  6.0838623E+000 
 9.4726238E+000  5.8722687E+000 
 9.4873276E+000  5.5588684E+000 
 9.5020313E+000  5.0498352E+000 
 9.5167341E+000  4.5199051E+000 
 9.5314379E+000  4.0951080E+000 
 9.5461416E+000  3.8345108E+000 
 9.5608454E+000  3.7021790E+000 
 9.5755482E+000  3.4320984E+000 
 9.5902519E+000  3.3345566E+000 
 9.6049557E+000  3.3237305E+000 
 9.6196594E+000  3.5860138E+000 
 9.6343622E+000  4.0605087E+000 
 9.6490660E+000  4.3491287E+000 
 9.6637697E+000  4.6410217E+000 
 9.6784735E+000  4.9875107E+000 
 9.6931763E+000  5.8688889E+000 
 9.7078800E+000  7.0660706E+000 
 9.7225838E+000  8.7566528E+000 
 9.7372866E+000  1.1057480E+001 
 9.7519903E+000  1.4169319E+001 
 9.7666941E+000  1.8288223E+001 
 9.7813978E+000  2.3176804E+001 
 9.7961006E+000  2.9348145E+001 
 9.8108044E+000  3.5514854E+001 
 9.8255081E+000  4.2054573E+001 
 9.8402119E+000  4.7855400E+001 
 9.8549147E+000  5.3022820E+001 
 9.8696184E+000  5.7227791E+001 
 9.8843222E+000  6.0744011E+001 
 9.8990250E+000  6.3076012E+001 
 9.9137287E+000  6.4501778E+001 
 9.9284325E+000  6.4271034E+001 
 9.9431362E+000  6.2257263E+001 
 9.9578390E+000  5.8981400E+001 
 9.9725428E+000  5.4268661E+001 
 9.9872465E+000  4.8617371E+001 
 1.0001950E+001  4.2144745E+001 
 1.0016653E+001  3.5043915E+001 
 1.0031357E+001  2.8035583E+001 
 1.0046061E+001  2.1898209E+001 
 1.0060763E+001  1.6825706E+001 
 1.0075467E+001  1.2979149E+001 
 1.0090171E+001  1.0227654E+001 
 1.0104875E+001  8.4058456E+000 
 1.0119577E+001  7.1960526E+000 
 1.0134281E+001  6.4254684E+000 
 1.0148985E+001  5.9248581E+000 
 1.0163689E+001  5.5229950E+000 
 1.0178391E+001  5.0099487E+000 
 1.0193095E+001  4.8392029E+000 
 1.0207799E+001  4.8729706E+000 
 1.0222503E+001  5.3216858E+000 
 1.0237206E+001  6.2149429E+000 
 1.0251909E+001  7.4447403E+000 
 1.0266613E+001  8.9977112E+000 
 1.0281316E+001  1.0812027E+001 
 1.0296020E+001  1.3100586E+001 
 1.0310723E+001  1.5951202E+001 
 1.0325427E+001  1.8913292E+001 
 1.0340130E+001  2.1506050E+001 
 1.0354834E+001  2.3614555E+001 
 1.0369537E+001  2.5159599E+001 
 1.0384241E+001  2.6239304E+001 
 1.0398944E+001  2.6737885E+001 
 1.0413648E+001  2.6132751E+001 
 1.0428351E+001  2.4371628E+001 
 1.0443054E+001  2.1841705E+001 
 1.0457758E+001  1.8989029E+001 
 1.0472462E+001  1.5949722E+001 
 1.0487165E+001  1.3077042E+001 
 1.0501868E+001  1.0913895E+001 
 1.0516572E+001  9.5302582E+000 
 1.0531276E+001  8.7314301E+000 
 1.0545979E+001  8.5003967E+000 
 1.0560682E+001  8.7321472E+000 
 1.0575386E+001  9.3913422E+000 
 1.0590090E+001  1.0044006E+001 
 1.0604794E+001  1.0491791E+001 
 1.0619496E+001  1.0864136E+001 
 1.0634200E+001  1.1236984E+001 
 1.0648904E+001  1.1898819E+001 
 1.0663607E+001  1.2829880E+001 
 1.0678310E+001  1.3581085E+001 
 1.0693014E+001  1.4218811E+001 
 1.0707718E+001  1.4998566E+001 
 1.0722421E+001  1.5997284E+001 
 1.0737124E+001  1.7223328E+001 
 1.0751828E+001  1.8307312E+001 
 1.0766532E+001  1.9656097E+001 
 1.0781235E+001  2.0877335E+001 
 1.0795938E+001  2.2245728E+001 
 1.0810642E+001  2.3669098E+001 
 1.0825345E+001  2.4664856E+001 
 1.0840049E+001  2.6090622E+001 
 1.0854753E+001  2.7655930E+001 
 1.0869456E+001  2.9009064E+001 
 1.0884159E+001  2.9667587E+001 
 1.0898863E+001  3.0018234E+001 
 1.0913567E+001  3.0047363E+001 
 1.0928270E+001  2.9189117E+001 
 1.0942973E+001  2.7835449E+001 
 1.0957677E+001  2.6170609E+001 
 1.0972381E+001  2.4224869E+001 
 1.0987084E+001  2.2186310E+001 
 1.1001787E+001  2.0169556E+001 
 1.1016491E+001  1.8477158E+001 
 1.1031195E+001  1.6958984E+001 
 1.1045897E+001  1.5636459E+001 
 1.1060601E+001  1.4523880E+001 
 1.1075305E+001  1.3375015E+001 
 1.1090009E+001  1.2295929E+001 
 1.1104712E+001  1.1430328E+001 
 1.1119415E+001  1.1000595E+001 
 1.1134119E+001  1.0958069E+001 
 1.1148823E+001  1.1344391E+001 
 1.1163526E+001  1.2101517E+001 
 1.1178229E+001  1.3205063E+001 
 1.1192933E+001  1.4125381E+001 
 1.1207636E+001  1.4485062E+001 
 1.1222340E+001  1.4077438E+001 
 1.1237043E+001  1.3267685E+001 
 1.1251747E+001  1.2480789E+001 
 1.1266450E+001  1.1857010E+001 
 1.1281154E+001  1.1459213E+001 
 1.1295857E+001  1.0847519E+001 
 1.1310561E+001  1.0253525E+001 
 1.1325264E+001  9.5230713E+000 
 1.1339968E+001  8.7748566E+000 
 1.1354671E+001  8.1092224E+000 
 1.1369374E+001  7.4352570E+000 
 1.1384078E+001  7.2450409E+000 
 1.1398782E+001  7.1502533E+000 
 1.1413486E+001  7.0647278E+000 
 1.1428188E+001  7.0250092E+000 
 1.1442892E+001  7.4346313E+000 
 1.1457596E+001  8.0710754E+000 
 1.1472300E+001  8.9526062E+000 
 1.1487002E+001  9.7729492E+000 
 1.1501706E+001  1.0848648E+001 
 1.1516410E+001  1.1556381E+001 
 1.1531114E+001  1.2343719E+001 
 1.1545816E+001  1.2772705E+001 
 1.1560520E+001  1.3144653E+001 
 1.1575224E+001  1.2986145E+001 
 1.1589927E+001  1.2173111E+001 
 1.1604630E+001  1.1271393E+001 
 1.1619334E+001  1.0429871E+001 
 1.1634038E+001  9.9203339E+000 
 1.1648741E+001  9.1617432E+000 
 1.1663445E+001  8.2227020E+000 
 1.1678148E+001  7.4756165E+000 
 1.1692852E+001  6.4387207E+000 
 1.1707555E+001  5.5967712E+000 
 1.1722259E+001  4.6870880E+000 
 1.1736962E+001  4.0656281E+000 
 1.1751665E+001  3.6394348E+000 
 1.1766369E+001  3.5149078E+000 
 1.1781073E+001  4.0144653E+000 
 1.1795776E+001  4.7010193E+000 
 1.1810479E+001  6.0646515E+000 
 1.1825183E+001  7.4368896E+000 
 1.1839887E+001  9.1950836E+000 
 1.1854590E+001  1.1698380E+001 
 1.1869293E+001  1.3959274E+001 
 1.1883997E+001  1.7111069E+001 
 1.1898701E+001  1.9288025E+001 
 1.1913404E+001  2.0850784E+001 
 1.1928107E+001  2.0734772E+001 
 1.1942811E+001  1.8980270E+001 
 1.1957515E+001  1.6139008E+001 
 1.1972218E+001  1.2447357E+001 
 1.1986921E+001  9.0726013E+000 
 1.2001625E+001  5.4324493E+000 
 1.2016329E+001  2.9562683E+000 
 1.2031032E+001  1.4541779E+000 
 1.2045735E+001  6.2112427E-001 
 1.2060439E+001  3.0670166E-003 
 1.2075143E+001 -2.0751953E-002 
 1.2089846E+001  0.0000000E+000 
 1.2104549E+001  8.0056763E-001 
 1.2119253E+001  1.5567169E+000 
 1.2133956E+001  2.5135651E+000 
 1.2148660E+001  3.6926575E+000 
 1.2163363E+001  5.2939148E+000 
 1.2178067E+001  7.6951294E+000 
 1.2192770E+001  1.0184921E+001 
 1.2207474E+001  1.3117798E+001 
 1.2222178E+001  1.6208908E+001 
 1.2236881E+001  2.0015045E+001 
 1.2251584E+001  2.4068787E+001 
 1.2266288E+001  2.8264008E+001 
 1.2280992E+001  3.2133530E+001 
 1.2295695E+001  3.6014786E+001 
 1.2310398E+001  4.0544434E+001 
 1.2325102E+001  4.4836624E+001 
 1.2339806E+001  4.9728836E+001 
 1.2354508E+001  5.3829254E+001 
 1.2369212E+001  5.8395493E+001 
 1.2383916E+001  6.2762268E+001 
 1.2398620E+001  6.7593094E+001 
 1.2413322E+001  7.2489563E+001 
 1.2428026E+001  7.7681931E+001 
 1.2442730E+001  8.2911530E+001 
 1.2457434E+001  8.8553329E+001 
 1.2472136E+001  9.3572418E+001 
 1.2486840E+001  9.9310074E+001 
 1.2501544E+001  1.0389508E+002 
 1.2516247E+001  1.0825520E+002 
 1.2530951E+001  1.1240909E+002 
 1.2545654E+001  1.1586620E+002 
 1.2560358E+001  1.1833015E+002 
 1.2575061E+001  1.1954895E+002 
 1.2589765E+001  1.1881380E+002 
 1.2604468E+001  1.1752716E+002 
 1.2619172E+001  1.1441005E+002 
 1.2633875E+001  1.1032388E+002 
 1.2648579E+001  1.0550652E+002 
 1.2663282E+001  9.9765259E+001 
 1.2677985E+001  9.4798050E+001 
 1.2692689E+001  8.9966385E+001 
 1.2707393E+001  8.7461609E+001 
 1.2722096E+001  8.7230820E+001 
 1.2736799E+001  9.3941925E+001 
 1.2751503E+001  1.0452769E+002 
 1.2766207E+001  1.2300531E+002 
 1.2780910E+001  1.4671748E+002 
 1.2795613E+001  1.7021149E+002 
 1.2810317E+001  1.8981673E+002 
 1.2825021E+001  2.0625661E+002 
 1.2839725E+001  2.1428503E+002 
 1.2854427E+001  2.1836391E+002 
 1.2869131E+001  2.1851010E+002 
 1.2883835E+001  2.0978889E+002 
 1.2898538E+001  1.9815179E+002 
 1.2913241E+001  1.7721288E+002 
 1.2927945E+001  1.5527390E+002 
 1.2942649E+001  1.2949681E+002 
 1.2957352E+001  1.0534200E+002 
 1.2972055E+001  8.4903717E+001 
 1.2986759E+001  6.8442581E+001 
 1.3001463E+001  5.6000259E+001 
 1.3016166E+001  4.5392639E+001 
 1.3030869E+001  3.7499420E+001 
 1.3045573E+001  3.0505524E+001 
 1.3060276E+001  2.4564468E+001 
 1.3074980E+001  1.9846375E+001 
 1.3089684E+001  1.5526901E+001 
 1.3104387E+001  1.2668686E+001 
 1.3119090E+001  1.0516678E+001 
 1.3133794E+001  9.6679382E+000 
 1.3148498E+001  9.1362457E+000 
 1.3163201E+001  8.9990692E+000 
 1.3177904E+001  9.2225189E+000 
 1.3192608E+001  9.2165985E+000 
 1.3207312E+001  9.2882996E+000 
 1.3222015E+001  8.9301910E+000 
 1.3236718E+001  8.9793549E+000 
 1.3251422E+001  8.5074921E+000 
 1.3266126E+001  8.1522369E+000 
 1.3280828E+001  7.2458801E+000 
 1.3295532E+001  6.3582764E+000 
 1.3310236E+001  5.2361603E+000 
 1.3324940E+001  4.5898895E+000 
 1.3339643E+001  4.3488312E+000 
 1.3354346E+001  4.5455627E+000 
 1.3369050E+001  5.3454742E+000 
 1.3383754E+001  6.0017242E+000 
 1.3398457E+001  7.1028137E+000 
 1.3413160E+001  8.4053650E+000 
 1.3427864E+001  1.0907486E+001 
 1.3442567E+001  1.5018692E+001 
 1.3457271E+001  2.0167908E+001 
 1.3471974E+001  2.7150467E+001 
 1.3486678E+001  3.5100861E+001 
 1.3501381E+001  4.2378006E+001 
 1.3516085E+001  4.9664597E+001 
 1.3530788E+001  5.3780014E+001 
 1.3545492E+001  5.7873978E+001 
 1.3560195E+001  6.0301193E+001 
 1.3574899E+001  6.1055252E+001 
 1.3589602E+001  6.2768143E+001 
 1.3604305E+001  6.0547256E+001 
 1.3619009E+001  5.7690094E+001 
 1.3633713E+001  5.1547913E+001 
 1.3648417E+001  4.6661285E+001 
 1.3663119E+001  4.2111740E+001 
 1.3677823E+001  3.8059998E+001 
 1.3692527E+001  3.6119904E+001 
 1.3707231E+001  3.4765793E+001 
 1.3721933E+001  3.3779114E+001 
 1.3736637E+001  3.1815933E+001 
 1.3751341E+001  2.9388763E+001 
 1.3766045E+001  2.6286087E+001 
 1.3780747E+001  2.3026688E+001 
 1.3795451E+001  2.0299377E+001 
 1.3810155E+001  1.7585052E+001 
 1.3824858E+001  1.5496704E+001 
 1.3839561E+001  1.3717331E+001 
 1.3854265E+001  1.1926132E+001 
 1.3868969E+001  1.0581879E+001 
 1.3883672E+001  9.8074341E+000 
 1.3898376E+001  1.0097366E+001 
 1.3913079E+001  1.0660782E+001 
 1.3927783E+001  1.1563583E+001 
 1.3942486E+001  1.3436157E+001 
 1.3957190E+001  1.6030228E+001 
 1.3971893E+001  1.8956604E+001 
 1.3986596E+001  2.2367325E+001 
 1.4001300E+001  2.6031296E+001 
 1.4016004E+001  2.9619659E+001 
 1.4030707E+001  3.2817596E+001 
 1.4045410E+001  3.5524139E+001 
 1.4060114E+001  3.7210953E+001 
 1.4074818E+001  3.8143631E+001 
 1.4089521E+001  3.8346863E+001 
 1.4104224E+001  3.7641769E+001 
 1.4118928E+001  3.5680283E+001 
 1.4133632E+001  3.2668793E+001 
 1.4148335E+001  2.9247467E+001 
 1.4163038E+001  2.5610062E+001 
 1.4177742E+001  2.1971649E+001 
 1.4192446E+001  1.8485397E+001 
 1.4207149E+001  1.4962418E+001 
 1.4221852E+001  1.1462494E+001 
 1.4236556E+001  8.5430756E+000 
 1.4251260E+001  6.0743256E+000 
 1.4265963E+001  4.1842651E+000 
 1.4280666E+001  2.7833099E+000 
 1.4295370E+001  1.7337952E+000 
 1.4310074E+001  9.7160339E-001 
 1.4324777E+001  3.6146545E-001 
 1.4339480E+001  5.3970337E-002 
 1.4354184E+001 -1.5332031E-001 
 1.4368887E+001 -1.6044617E-001 
 1.4383591E+001 -1.6403198E-002 
 1.4398294E+001  2.5027466E-001 
 1.4412998E+001  6.6530609E-001 
 1.4427701E+001  1.1321945E+000 
 1.4442405E+001  1.6938629E+000 
 1.4457108E+001  2.2264481E+000 
 1.4471812E+001  2.8127975E+000 
 1.4486515E+001  3.5769653E+000 
 1.4501219E+001  4.5783997E+000 
 1.4515923E+001  4.9412689E+000 
 1.4530626E+001  5.1197586E+000 
 1.4545329E+001  5.3301392E+000 
 1.4560033E+001  5.6867294E+000 
 1.4574737E+001  6.1381683E+000 
 1.4589439E+001  6.5624313E+000 
 1.4604143E+001  6.8216782E+000 
 1.4618847E+001  6.9349213E+000 
 1.4633551E+001  7.1233063E+000 
 1.4648253E+001  7.4524384E+000 
 1.4662957E+001  7.7442322E+000 
 1.4677661E+001  7.8903198E+000 
 1.4692365E+001  8.0709000E+000 
 1.4707067E+001  8.6347580E+000 
 1.4721771E+001  9.6925507E+000 
 1.4736475E+001  1.1315392E+001 
 1.4751178E+001  1.3986053E+001 
 1.4765882E+001  1.7845978E+001 
 1.4780585E+001  2.3061226E+001 
 1.4795289E+001  2.9043007E+001 
 1.4809992E+001  3.5735977E+001 
 1.4824696E+001  4.2548355E+001 
 1.4839399E+001  4.9090843E+001 
 1.4854103E+001  5.4628014E+001 
 1.4868806E+001  5.9083260E+001 
 1.4883510E+001  6.1992386E+001 
 1.4898213E+001  6.3552216E+001 
 1.4912916E+001  6.4037880E+001 
 1.4927620E+001  6.3296913E+001 
 1.4942324E+001  6.1333725E+001 
 1.4957027E+001  5.8583588E+001 
 1.4971730E+001  5.5900383E+001 
 1.4986434E+001  5.3148232E+001 
 1.5001138E+001  5.0530556E+001 
 1.5015841E+001  4.7375427E+001 
 1.5030544E+001  4.4046249E+001 
 1.5045248E+001  4.0409142E+001 
 1.5059952E+001  3.6710426E+001 
 1.5074656E+001  3.3230804E+001 
 1.5089358E+001  3.0105820E+001 
 1.5104062E+001  2.7244759E+001 
 1.5118766E+001  2.4330177E+001 
 1.5133469E+001  2.1597107E+001 
 1.5148172E+001  1.9061142E+001 
 1.5162876E+001  1.6751450E+001 
 1.5177580E+001  1.4565186E+001 
 1.5192283E+001  1.2602219E+001 
 1.5206986E+001  1.0925507E+001 
 1.5221690E+001  9.4796753E+000 
 1.5236394E+001  8.2816391E+000 
 1.5251097E+001  7.2203217E+000 
 1.5265800E+001  6.2345810E+000 
 1.5280504E+001  5.3871307E+000 
 1.5295207E+001  4.6841583E+000 
 1.5309911E+001  4.1207123E+000 
 1.5324615E+001  3.6400757E+000 
 1.5339318E+001  3.3443604E+000 
 1.5354021E+001  3.2191010E+000 
 1.5368725E+001  3.1586380E+000 
 1.5383429E+001  3.1455078E+000 
 1.5398132E+001  3.3541183E+000 
 1.5412835E+001  3.7061081E+000 
 1.5427539E+001  4.1746063E+000 
 1.5442243E+001  4.6948547E+000 
 1.5456946E+001  5.2316589E+000 
 1.5471649E+001  5.8686295E+000 
 1.5486353E+001  6.9981842E+000 
 1.5501057E+001  8.7820206E+000 
 1.5515759E+001  1.1691566E+001 
 1.5530463E+001  1.6184822E+001 
 1.5545167E+001  2.2460846E+001 
 1.5559871E+001  3.0373604E+001 
 1.5574574E+001  3.8896248E+001 
 1.5589277E+001  4.7659561E+001 
 1.5603981E+001  5.5184021E+001 
 1.5618685E+001  6.0008598E+001 
 1.5633388E+001  6.1720711E+001 
 1.5648091E+001  5.9794746E+001 
 1.5662795E+001  5.5758041E+001 
 1.5677498E+001  4.9832733E+001 
 1.5692202E+001  4.2499733E+001 
 1.5706905E+001  3.5028999E+001 
 1.5721609E+001  2.8378464E+001 
 1.5736312E+001  2.2568192E+001 
 1.5751016E+001  1.7845169E+001 
 1.5765719E+001  1.3985939E+001 
 1.5780423E+001  1.1215622E+001 
 1.5795126E+001  9.3462524E+000 
 1.5809830E+001  7.9757156E+000 
 1.5824533E+001  7.6139832E+000 
 1.5839237E+001  7.3315964E+000 
 1.5853940E+001  7.4745483E+000 
 1.5868644E+001  7.9052582E+000 
 1.5883348E+001  8.7551270E+000 
 1.5898050E+001  9.6334076E+000 
 1.5912754E+001  1.1052261E+001 
 1.5927458E+001  1.2554611E+001 
 1.5942162E+001  1.4214828E+001 
 1.5956864E+001  1.5476311E+001 
 1.5971568E+001  1.6779305E+001 
 1.5986272E+001  1.8005295E+001 
 1.6000975E+001  1.9147942E+001 
 1.6015678E+001  2.0079460E+001 
 1.6030382E+001  2.0611855E+001 
 1.6045086E+001  2.1062943E+001 
 1.6059790E+001  2.1111053E+001 
 1.6074493E+001  2.1206680E+001 
 1.6089195E+001  2.1254974E+001 
 1.6103899E+001  2.1299232E+001 
 1.6118603E+001  2.1252861E+001 
 1.6133307E+001  2.1149048E+001 
 1.6148010E+001  2.1393860E+001 
 1.6162714E+001  2.2032333E+001 
 1.6177418E+001  2.2774445E+001 
 1.6192122E+001  2.3868172E+001 
 1.6206823E+001  2.4643776E+001 
 1.6221527E+001  2.5585594E+001 
 1.6236231E+001  2.6184387E+001 
 1.6250935E+001  2.6896667E+001 
 1.6265638E+001  2.7278702E+001 
 1.6280342E+001  2.7113724E+001 
 1.6295046E+001  2.6605141E+001 
 1.6309748E+001  2.5685493E+001 
 1.6324451E+001  2.4689957E+001 
 1.6339155E+001  2.3345917E+001 
 1.6353859E+001  2.1740250E+001 
 1.6368563E+001  2.0292007E+001 
 1.6383266E+001  1.8567215E+001 
 1.6397970E+001  1.7179596E+001 
 1.6412672E+001  1.5579689E+001 
 1.6427376E+001  1.4225304E+001 
 1.6442080E+001  1.2656967E+001 
 1.6456783E+001  1.1249847E+001 
 1.6471487E+001  9.8552322E+000 
 1.6486191E+001  8.6515198E+000 
 1.6500895E+001  7.6593323E+000 
 1.6515598E+001  7.0341568E+000 
 1.6530300E+001  6.5926208E+000 
 1.6545004E+001  6.5985641E+000 
 1.6559708E+001  6.7848892E+000 
 1.6574411E+001  7.0525208E+000 
 1.6589115E+001  7.5081482E+000 
 1.6603819E+001  7.9989929E+000 
 1.6618523E+001  8.5838165E+000 
 1.6633224E+001  9.1727982E+000 
 1.6647928E+001  9.6916122E+000 
 1.6662632E+001  1.0100403E+001 
 1.6677336E+001  1.0229988E+001 
 1.6692039E+001  1.0578529E+001 
 1.6706743E+001  1.0661842E+001 
 1.6721447E+001  1.0782608E+001 
 1.6736151E+001  1.0660225E+001 
 1.6750853E+001  1.0408134E+001 
 1.6765556E+001  9.9676819E+000 
 1.6780260E+001  9.2832108E+000 
 1.6794964E+001  8.5878220E+000 
 1.6809668E+001  7.7403793E+000 
 1.6824371E+001  7.2163239E+000 
 1.6839075E+001  6.7335663E+000 
 1.6853777E+001  6.4892273E+000 
 1.6868481E+001  6.1888733E+000 
 1.6883184E+001  6.0041580E+000 
 1.6897888E+001  5.7464523E+000 
 1.6912592E+001  5.7006149E+000 
 1.6927296E+001  5.5976410E+000 
 1.6941999E+001  5.6956253E+000 
 1.6956703E+001  5.8361130E+000 
 1.6971405E+001  5.9931564E+000 
 1.6986109E+001  5.9754562E+000 
 1.7000813E+001  6.1117020E+000 
 1.7015516E+001  6.4399567E+000 
 1.7030220E+001  6.9656372E+000 
 1.7044924E+001  7.5791321E+000 
 1.7059628E+001  8.2438660E+000 
 1.7074329E+001  8.9967957E+000 
 1.7089033E+001  9.7545319E+000 
 1.7103737E+001  1.0565918E+001 
 1.7118441E+001  1.1222221E+001 
 1.7133144E+001  1.2024200E+001 
 1.7147848E+001  1.2666306E+001 
 1.7162552E+001  1.3129028E+001 
 1.7177254E+001  1.3236160E+001 
 1.7191957E+001  1.3274208E+001 
 1.7206661E+001  1.3245979E+001 
 1.7221365E+001  1.2999573E+001 
 1.7236069E+001  1.2566307E+001 
 1.7250772E+001  1.2138763E+001 
 1.7265476E+001  1.1429855E+001 
 1.7280180E+001  1.0639053E+001 
 1.7294882E+001  9.8832474E+000 
 1.7309586E+001  9.1761780E+000 
 1.7324289E+001  8.5542526E+000 
 1.7338993E+001  7.8371201E+000 
 1.7353697E+001  7.2512131E+000 
 1.7368401E+001  6.6055527E+000 
 1.7383104E+001  6.1540680E+000 
 1.7397806E+001  5.8861694E+000 
 1.7412510E+001  5.8124695E+000 
 1.7427214E+001  5.7576218E+000 
 1.7441917E+001  5.8051834E+000 
 1.7456621E+001  5.8471680E+000 
 1.7471325E+001  6.0513153E+000 
 1.7486029E+001  6.3050156E+000 
 1.7500732E+001  6.4724045E+000 
 1.7515434E+001  6.6107559E+000 
 1.7530138E+001  6.6313019E+000 
 1.7544842E+001  6.7432938E+000 
 1.7559546E+001  6.7251892E+000 
 1.7574249E+001  6.6848984E+000 
 1.7588953E+001  6.3652115E+000 
 1.7603657E+001  6.0661621E+000 
 1.7618359E+001  5.8856735E+000 
 1.7633062E+001  5.8131485E+000 
 1.7647766E+001  5.8596878E+000 
 1.7662470E+001  5.9944763E+000 
 1.7677174E+001  6.1727371E+000 
 1.7691877E+001  6.5238342E+000 
 1.7706581E+001  6.9865723E+000 
 1.7721283E+001  7.6498718E+000 
 1.7735987E+001  8.2581635E+000 
 1.7750690E+001  8.7171021E+000 
 1.7765394E+001  9.1646805E+000 
 1.7780098E+001  9.4825287E+000 
 1.7794802E+001  9.7225800E+000 
 1.7809505E+001  9.6923218E+000 
 1.7824209E+001  9.6009598E+000 
 1.7838911E+001  9.5795212E+000 
 1.7853615E+001  9.5385590E+000 
 1.7868319E+001  9.5857620E+000 
 1.7883022E+001  9.6001663E+000 
 1.7897726E+001  9.7553864E+000 
 1.7912430E+001  9.8751907E+000 
 1.7927134E+001  9.9839325E+000 
 1.7941835E+001  9.9721375E+000 
 1.7956539E+001  9.9698181E+000 
 1.7971243E+001  9.8667679E+000 
 1.7985947E+001  9.5843582E+000 
 1.8000650E+001  9.2186432E+000 
 1.8015354E+001  8.6782379E+000 
 1.8030058E+001  8.0171967E+000 
 1.8044762E+001  7.1490631E+000 
 1.8059464E+001  6.3207779E+000 
 1.8074167E+001  5.5662079E+000 
 1.8088871E+001  4.9479828E+000 
 1.8103575E+001  4.5448151E+000 
 1.8118279E+001  4.2378616E+000 
 1.8132982E+001  4.0015869E+000 
 1.8147686E+001  3.7910309E+000 
 1.8162388E+001  3.6865540E+000 
 1.8177092E+001  3.6204376E+000 
 1.8191795E+001  3.5352402E+000 
 1.8206499E+001  3.4605408E+000 
 1.8221203E+001  3.4463348E+000 
 1.8235907E+001  3.5083466E+000 
 1.8250610E+001  3.6546936E+000 
 1.8265314E+001  3.8654556E+000 
 1.8280016E+001  4.1728592E+000 
 1.8294720E+001  4.5931702E+000 
 1.8309423E+001  5.0209961E+000 
 1.8324127E+001  5.3498840E+000 
 1.8338831E+001  5.5780640E+000 
 1.8353535E+001  5.7493820E+000 
 1.8368238E+001  5.8713913E+000 
 1.8382940E+001  6.0920944E+000 
 1.8397644E+001  6.4471283E+000 
 1.8412348E+001  6.8082504E+000 
 1.8427052E+001  7.1423340E+000 
 1.8441755E+001  7.5001221E+000 
 1.8456459E+001  7.8780899E+000 
 1.8471163E+001  8.2078552E+000 
 1.8485865E+001  8.5924988E+000 
 1.8500568E+001  9.1633682E+000 
 1.8515272E+001  9.8757172E+000 
 1.8529976E+001  1.0788368E+001 
 1.8544680E+001  1.1758781E+001 
 1.8559383E+001  1.2672638E+001 
 1.8574087E+001  1.3482742E+001 
 1.8588791E+001  1.4081200E+001 
 1.8603493E+001  1.4415344E+001 
 1.8618196E+001  1.4418381E+001 
 1.8632900E+001  1.4114548E+001 
 1.8647604E+001  1.3615364E+001 
 1.8662308E+001  1.3076042E+001 
 1.8677011E+001  1.2488892E+001 
 1.8691715E+001  1.1857124E+001 
 1.8706417E+001  1.1138649E+001 
 1.8721121E+001  1.0568466E+001 
 1.8735825E+001  1.0246277E+001 
 1.8750528E+001  1.0034752E+001 
 1.8765232E+001  9.9333801E+000 
 1.8779936E+001  9.8522568E+000 
 1.8794640E+001  9.8036270E+000 
 1.8809343E+001  9.7458267E+000 
 1.8824045E+001  9.5671387E+000 
 1.8838749E+001  9.1529465E+000 
 1.8853453E+001  8.6600266E+000 
 1.8868156E+001  8.2204819E+000 
 1.8882860E+001  7.8652039E+000 
 1.8897564E+001  7.6563034E+000 
 1.8912268E+001  7.5751114E+000 
 1.8926970E+001  7.5706711E+000 
 1.8941673E+001  7.5888977E+000 
 1.8956377E+001  7.4700394E+000 
 1.8971081E+001  7.2134399E+000 
 1.8985785E+001  6.8136978E+000 
 1.9000488E+001  6.4023514E+000 
 1.9015192E+001  5.8888321E+000 
 1.9029894E+001  5.3350830E+000 
 1.9044598E+001  4.7758484E+000 
 1.9059301E+001  4.2261658E+000 
 1.9074005E+001  3.8564453E+000 
 1.9088709E+001  3.6438065E+000 
 1.9103413E+001  3.5069351E+000 
 1.9118116E+001  3.3988037E+000 
 1.9132820E+001  3.3942719E+000 
 1.9147522E+001  3.5130386E+000 
 1.9162226E+001  3.7014465E+000 
 1.9176929E+001  3.8920441E+000 
 1.9191633E+001  4.0926437E+000 
 1.9206337E+001  4.2344437E+000 
 1.9221041E+001  4.4438858E+000 
 1.9235744E+001  4.6188431E+000 
 1.9250446E+001  4.8208084E+000 
 1.9265150E+001  5.0024185E+000 
 1.9279854E+001  5.2810593E+000 
 1.9294558E+001  5.6733627E+000 
 1.9309261E+001  6.1207275E+000 
 1.9323965E+001  6.6312714E+000 
 1.9338669E+001  7.1145782E+000 
 1.9353373E+001  7.6767044E+000 
 1.9368074E+001  8.3508682E+000 
 1.9382778E+001  9.1877747E+000 
 1.9397482E+001  1.0167030E+001 
 1.9412186E+001  1.1285767E+001 
 1.9426889E+001  1.2653008E+001 
 1.9441593E+001  1.4169075E+001 
 1.9456297E+001  1.5905640E+001 
 1.9470999E+001  1.7988976E+001 
 1.9485703E+001  2.0303276E+001 
 1.9500406E+001  2.2965927E+001 
 1.9515110E+001  2.5994026E+001 
 1.9529814E+001  2.9414154E+001 
 1.9544518E+001  3.3015556E+001 
 1.9559221E+001  3.6476700E+001 
 1.9573925E+001  4.0105751E+001 
 1.9588627E+001  4.3428276E+001 
 1.9603331E+001  4.6295937E+001 
 1.9618034E+001  4.8537193E+001 
 1.9632738E+001  4.9810272E+001 
 1.9647442E+001  5.0246185E+001 
 1.9662146E+001  4.9621147E+001 
 1.9676849E+001  4.8033035E+001 
 1.9691551E+001  4.5799133E+001 
 1.9706255E+001  4.2880898E+001 
 1.9720959E+001  3.9440933E+001 
 1.9735662E+001  3.5686623E+001 
 1.9750366E+001  3.1784492E+001 
 1.9765070E+001  2.8011696E+001 
 1.9779774E+001  2.4371574E+001 
 1.9794476E+001  2.1121056E+001 
 1.9809179E+001  1.8242584E+001 
 1.9823883E+001  1.5821709E+001 
 1.9838587E+001  1.3852562E+001 
 1.9853291E+001  1.2121239E+001 
 1.9867994E+001  1.0678940E+001 
 1.9882698E+001  9.4550934E+000 
 1.9897402E+001  8.5810852E+000 
 1.9912104E+001  7.7723083E+000 
 1.9926807E+001  7.2379684E+000 
 1.9941511E+001  6.9226227E+000 
 1.9956215E+001  6.8655548E+000 
 1.9970919E+001  6.7522888E+000 
 1.9985622E+001  6.5591278E+000 
 2.0000326E+001  6.3758163E+000 
 2.0015028E+001  6.3903885E+000 
 2.0029732E+001  6.4359436E+000 
 2.0044436E+001  6.6155853E+000 
 2.0059139E+001  6.7633743E+000 
 2.0073843E+001  7.0205307E+000 
 2.0088547E+001  7.1949844E+000 
 2.0103251E+001  7.4717255E+000 
 2.0117954E+001  7.7093811E+000 
 2.0132656E+001  7.7355499E+000 
 2.0147360E+001  7.5384293E+000 
 2.0162064E+001  7.1557388E+000 
 2.0176767E+001  6.9701996E+000 
 2.0191471E+001  6.7769623E+000 
 2.0206175E+001  6.6036682E+000 
 2.0220879E+001  6.2384262E+000 
 2.0235580E+001  5.7291031E+000 
 2.0250284E+001  5.1422501E+000 
 2.0264988E+001  4.5161972E+000 
 2.0279692E+001  4.0067825E+000 
 2.0294395E+001  3.6918259E+000 
 2.0309099E+001  3.5480347E+000 
 2.0323803E+001  3.3626328E+000 
 2.0338505E+001  3.1620636E+000 
 2.0353209E+001  3.0262833E+000 
 2.0367912E+001  2.8245773E+000 
 2.0382616E+001  2.6323090E+000 
 2.0397320E+001  2.3923187E+000 
 2.0412024E+001  2.2031326E+000 
 2.0426727E+001  2.0989380E+000 
 2.0441431E+001  2.0826035E+000 
 2.0456133E+001  2.0732651E+000 
 2.0470837E+001  2.1959839E+000 
 2.0485540E+001  2.4456100E+000 
 2.0500244E+001  2.9196091E+000 
 2.0514948E+001  3.2769089E+000 
 2.0529652E+001  3.7615891E+000 
 2.0544355E+001  4.0662384E+000 
 2.0559057E+001  4.4665146E+000 
 2.0573761E+001  4.8473129E+000 
 2.0588465E+001  5.3595200E+000 
 2.0603168E+001  5.8049774E+000 
 2.0617872E+001  6.1604614E+000 
 2.0632576E+001  6.2215652E+000 
 2.0647280E+001  6.1109161E+000 
 2.0661983E+001  5.8418732E+000 
 2.0676685E+001  5.4623337E+000 
 2.0691389E+001  5.1194458E+000 
 2.0706093E+001  4.9160309E+000 
 2.0720797E+001  4.7807388E+000 
 2.0735500E+001  4.8625107E+000 
 2.0750204E+001  4.9607697E+000 
 2.0764908E+001  5.0596008E+000 
 2.0779610E+001  5.1015015E+000 
 2.0794313E+001  5.1059799E+000 
 2.0809017E+001  5.0067139E+000 
 2.0823721E+001  5.0214844E+000 
 2.0838425E+001  5.0608292E+000 
 2.0853128E+001  5.1244354E+000 
 2.0867832E+001  5.1931000E+000 
 2.0882534E+001  5.2254410E+000 
 2.0897238E+001  5.2893143E+000 
 2.0911942E+001  5.2407379E+000 
 2.0926645E+001  5.1677628E+000 
 2.0941349E+001  5.1953125E+000 
 2.0956053E+001  5.1970291E+000 
 2.0970757E+001  5.2065048E+000 
 2.0985460E+001  5.2471085E+000 
 2.1000162E+001  5.3358612E+000 
 2.1014866E+001  5.2904510E+000 
 2.1029570E+001  5.2615204E+000 
 2.1044273E+001  5.1978073E+000 
 2.1058977E+001  5.1998367E+000 
 2.1073681E+001  5.2777023E+000 
 2.1088385E+001  5.4768524E+000 
 2.1103086E+001  5.6488953E+000 
 2.1117790E+001  5.6415634E+000 
 2.1132494E+001  5.7444687E+000 
 2.1147198E+001  5.7374420E+000 
 2.1161901E+001  5.7985001E+000 
 2.1176605E+001  5.5322723E+000 
 2.1191309E+001  5.2996521E+000 
 2.1206013E+001  4.7891846E+000 
 2.1220715E+001  4.3162918E+000 
 2.1235418E+001  3.7061234E+000 
 2.1250122E+001  3.1685257E+000 
 2.1264826E+001  2.7036057E+000 
 2.1279530E+001  2.2842026E+000 
 2.1294233E+001  2.0589447E+000 
 2.1308937E+001  1.8766174E+000 
 2.1323639E+001  1.9366531E+000 
 2.1338343E+001  2.0829010E+000 
 2.1353046E+001  2.1311035E+000 
 2.1367750E+001  2.2621384E+000 
 2.1382454E+001  2.3137589E+000 
 2.1397158E+001  2.6206512E+000 
 2.1411861E+001  2.7800217E+000 
 2.1426565E+001  3.2440720E+000 
 2.1441267E+001  3.7639236E+000 
 2.1455971E+001  4.2203979E+000 
 2.1470675E+001  4.7191544E+000 
 2.1485378E+001  5.2125244E+000 
 2.1500082E+001  5.7859573E+000 
 2.1514786E+001  6.2907715E+000 
 2.1529490E+001  6.8013992E+000 
 2.1544191E+001  7.2951584E+000 
 2.1558895E+001  7.8616028E+000 
 2.1573599E+001  8.3487015E+000 
 2.1588303E+001  8.7193451E+000 
 2.1603006E+001  8.9009933E+000 
 2.1617710E+001  8.9165573E+000 
 2.1632414E+001  8.8875122E+000 
 2.1647116E+001  8.8118286E+000 
 2.1661819E+001  8.7456665E+000 
 2.1676523E+001  8.6420288E+000 
 2.1691227E+001  8.3863831E+000 
 2.1705931E+001  8.0457687E+000 
 2.1720634E+001  7.8168488E+000 
 2.1735338E+001  7.7816696E+000 
 2.1750042E+001  7.6799088E+000 
 2.1764744E+001  7.5808868E+000 
 2.1779448E+001  7.3006363E+000 
 2.1794151E+001  6.9125900E+000 
 2.1808855E+001  6.4716339E+000 
 2.1823559E+001  6.0854492E+000 
 2.1838263E+001  5.8318558E+000 
 2.1852966E+001  5.5296860E+000 
 2.1867668E+001  5.1519470E+000 
 2.1882372E+001  4.7400818E+000 
 2.1897076E+001  4.4079285E+000 
 2.1911779E+001  4.1161728E+000 
 2.1926483E+001  3.8479843E+000 
 2.1941187E+001  3.6339645E+000 
 2.1955891E+001  3.4497299E+000 
 2.1970594E+001  3.3454895E+000 
 2.1985296E+001  3.2541351E+000 
 2.2000000E+001 -7.3797180E+001
