# Supplementary material for: Application of singular value decomposition analysis to time-dependent powder diffraction data of an in-situ photodimerization reaction
Source: J Synchrotron Radiat. 2014 Apr 2;21(Pt 3):554–60. doi: 10.1107/S1600577514004366 (PMC4333817; doi:10.1107/S1600577514004366)
Supplement: Supplementary file 1 [file s-21-00554-sup1.zip › 9ma/9mai_34.chi]

 3.9000001E+000 -4.9212482E+001 
 3.9147036E+000  3.6503983E+000 
 3.9294071E+000  3.4675407E+000 
 3.9441106E+000  3.1597328E+000 
 3.9588141E+000  2.9126816E+000 
 3.9735177E+000  2.6575508E+000 
 3.9882212E+000  2.7215309E+000 
 4.0029244E+000  2.9818382E+000 
 4.0176282E+000  3.4292603E+000 
 4.0323315E+000  3.6765022E+000 
 4.0470352E+000  3.6545448E+000 
 4.0617385E+000  3.4826775E+000 
 4.0764422E+000  3.1694336E+000 
 4.0911455E+000  3.1660805E+000 
 4.1058488E+000  3.1288185E+000 
 4.1205525E+000  3.2884445E+000 
 4.1352558E+000  3.3358879E+000 
 4.1499596E+000  3.2426453E+000 
 4.1646628E+000  3.0490417E+000 
 4.1793666E+000  2.6236725E+000 
 4.1940699E+000  2.4532394E+000 
 4.2087736E+000  2.4761620E+000 
 4.2234769E+000  2.5045052E+000 
 4.2381806E+000  2.6818123E+000 
 4.2528839E+000  2.7516518E+000 
 4.2675877E+000  2.8186760E+000 
 4.2822909E+000  2.7519608E+000 
 4.2969942E+000  2.7193146E+000 
 4.3116980E+000  2.8785324E+000 
 4.3264012E+000  2.9352417E+000 
 4.3411050E+000  3.2073097E+000 
 4.3558083E+000  3.1302910E+000 
 4.3705120E+000  3.3277817E+000 
 4.3852153E+000  3.1174698E+000 
 4.3999190E+000  3.2429199E+000 
 4.4146223E+000  3.1998253E+000 
 4.4293261E+000  3.3040047E+000 
 4.4440293E+000  3.1810989E+000 
 4.4587331E+000  3.0400925E+000 
 4.4734364E+000  2.9455223E+000 
 4.4881396E+000  3.0858536E+000 
 4.5028434E+000  3.3177032E+000 
 4.5175467E+000  3.5650978E+000 
 4.5322504E+000  3.8076630E+000 
 4.5469537E+000  3.9372063E+000 
 4.5616574E+000  4.0435448E+000 
 4.5763607E+000  4.0800819E+000 
 4.5910645E+000  4.0704842E+000 
 4.6057677E+000  4.2357597E+000 
 4.6204715E+000  4.3135872E+000 
 4.6351748E+000  4.7297935E+000 
 4.6498780E+000  4.9305801E+000 
 4.6645818E+000  4.9686356E+000 
 4.6792850E+000  4.8081894E+000 
 4.6939888E+000  4.6767426E+000 
 4.7086921E+000  4.8335648E+000 
 4.7233958E+000  4.9388657E+000 
 4.7380991E+000  5.2019119E+000 
 4.7528028E+000  5.2575302E+000 
 4.7675061E+000  5.2639275E+000 
 4.7822099E+000  5.1158485E+000 
 4.7969131E+000  5.1159515E+000 
 4.8116169E+000  4.9941177E+000 
 4.8263202E+000  5.0826797E+000 
 4.8410234E+000  5.1383743E+000 
 4.8557272E+000  5.3457489E+000 
 4.8704305E+000  5.5841637E+000 
 4.8851342E+000  5.6241989E+000 
 4.8998375E+000  5.7597580E+000 
 4.9145412E+000  5.5381126E+000 
 4.9292445E+000  5.5666771E+000 
 4.9439483E+000  5.4232368E+000 
 4.9586515E+000  5.6721954E+000 
 4.9733553E+000  5.9435158E+000 
 4.9880586E+000  6.2494507E+000 
 5.0027623E+000  6.4348412E+000 
 5.0174656E+000  6.5759735E+000 
 5.0321689E+000  6.7555580E+000 
 5.0468726E+000  6.9691963E+000 
 5.0615759E+000  7.2028847E+000 
 5.0762796E+000  7.5380211E+000 
 5.0909829E+000  7.8896980E+000 
 5.1056867E+000  8.2517509E+000 
 5.1203899E+000  8.3397408E+000 
 5.1350937E+000  8.4476204E+000 
 5.1497970E+000  8.6942940E+000 
 5.1645007E+000  9.0944405E+000 
 5.1792040E+000  9.5526276E+000 
 5.1939077E+000  1.0207695E+001 
 5.2086110E+000  1.1345291E+001 
 5.2233143E+000  1.2561493E+001 
 5.2380180E+000  1.4096458E+001 
 5.2527213E+000  1.5384148E+001 
 5.2674251E+000  1.7487328E+001 
 5.2821283E+000  1.9963608E+001 
 5.2968321E+000  2.3300385E+001 
 5.3115354E+000  2.8421623E+001 
 5.3262391E+000  3.4833908E+001 
 5.3409424E+000  4.5261215E+001 
 5.3556461E+000  5.6195477E+001 
 5.3703494E+000  6.8832626E+001 
 5.3850532E+000  8.1480347E+001 
 5.3997564E+000  9.7748016E+001 
 5.4144597E+000  1.1362921E+002 
 5.4291635E+000  1.2602988E+002 
 5.4438667E+000  1.3476151E+002 
 5.4585705E+000  1.4336783E+002 
 5.4732738E+000  1.5446373E+002 
 5.4879775E+000  1.6202620E+002 
 5.5026808E+000  1.6569875E+002 
 5.5173845E+000  1.6904501E+002 
 5.5320878E+000  1.6865344E+002 
 5.5467916E+000  1.6746938E+002 
 5.5614948E+000  1.6831250E+002 
 5.5761986E+000  1.6723041E+002 
 5.5909019E+000  1.6229721E+002 
 5.6056051E+000  1.5805830E+002 
 5.6203089E+000  1.4539093E+002 
 5.6350121E+000  1.3969478E+002 
 5.6497159E+000  1.2608790E+002 
 5.6644192E+000  1.2081659E+002 
 5.6791229E+000  1.0790133E+002 
 5.6938262E+000  9.4845367E+001 
 5.7085299E+000  7.9325874E+001 
 5.7232332E+000  6.5008102E+001 
 5.7379370E+000  4.9479828E+001 
 5.7526402E+000  4.0715759E+001 
 5.7673435E+000  3.3421242E+001 
 5.7820473E+000  2.9610542E+001 
 5.7967505E+000  2.5650131E+001 
 5.8114543E+000  2.2289146E+001 
 5.8261576E+000  2.0237244E+001 
 5.8408613E+000  1.8848991E+001 
 5.8555646E+000  1.8075539E+001 
 5.8702683E+000  1.7330269E+001 
 5.8849716E+000  1.6822762E+001 
 5.8996754E+000  1.6196404E+001 
 5.9143786E+000  1.5321526E+001 
 5.9290824E+000  1.4486015E+001 
 5.9437857E+000  1.3813255E+001 
 5.9584889E+000  1.2849701E+001 
 5.9731927E+000  1.1451447E+001 
 5.9878960E+000  9.9396973E+000 
 6.0025997E+000  8.3702545E+000 
 6.0173030E+000  7.0444794E+000 
 6.0320067E+000  5.6338425E+000 
 6.0467100E+000  4.6686554E+000 
 6.0614138E+000  3.9798126E+000 
 6.0761170E+000  3.9274902E+000 
 6.0908208E+000  3.9017105E+000 
 6.1055241E+000  4.0588989E+000 
 6.1202278E+000  4.2255783E+000 
 6.1349311E+000  4.4507828E+000 
 6.1496344E+000  4.5776901E+000 
 6.1643381E+000  4.4725952E+000 
 6.1790414E+000  4.1443176E+000 
 6.1937451E+000  3.7403946E+000 
 6.2084484E+000  3.2519455E+000 
 6.2231522E+000  2.9853439E+000 
 6.2378554E+000  2.7224731E+000 
 6.2525592E+000  2.4915924E+000 
 6.2672625E+000  2.0625305E+000 
 6.2819662E+000  1.8787689E+000 
 6.2966695E+000  1.7869949E+000 
 6.3113732E+000  1.5760498E+000 
 6.3260765E+000  1.1847153E+000 
 6.3407798E+000  8.8587952E-001 
 6.3554835E+000  6.1039734E-001 
 6.3701868E+000  4.0452576E-001 
 6.3848906E+000  3.7547302E-001 
 6.3995938E+000  5.9673309E-001 
 6.4142976E+000  9.4367981E-001 
 6.4290009E+000  1.3007202E+000 
 6.4437046E+000  1.8682098E+000 
 6.4584079E+000  3.0055923E+000 
 6.4731116E+000  4.7527161E+000 
 6.4878149E+000  6.8024673E+000 
 6.5025187E+000  8.9541473E+000 
 6.5172219E+000  1.1121529E+001 
 6.5319252E+000  1.3099533E+001 
 6.5466290E+000  1.4962540E+001 
 6.5613322E+000  1.6566467E+001 
 6.5760360E+000  1.8133682E+001 
 6.5907393E+000  1.9199837E+001 
 6.6054430E+000  2.0168739E+001 
 6.6201463E+000  2.0595055E+001 
 6.6348500E+000  2.0122780E+001 
 6.6495533E+000  1.8753517E+001 
 6.6642570E+000  1.6961899E+001 
 6.6789603E+000  1.4619057E+001 
 6.6936641E+000  1.1989998E+001 
 6.7083673E+000  9.8090363E+000 
 6.7230706E+000  8.5977631E+000 
 6.7377744E+000  8.0088120E+000 
 6.7524776E+000  7.4304962E+000 
 6.7671814E+000  6.5582581E+000 
 6.7818847E+000  6.1661987E+000 
 6.7965884E+000  6.8392029E+000 
 6.8112917E+000  7.8268433E+000 
 6.8259954E+000  8.3635559E+000 
 6.8406987E+000  9.5580063E+000 
 6.8554025E+000  1.2351677E+001 
 6.8701057E+000  1.6822716E+001 
 6.8848095E+000  2.3986801E+001 
 6.8995128E+000  3.6153923E+001 
 6.9142160E+000  5.2763931E+001 
 6.9289198E+000  7.0160927E+001 
 6.9436231E+000  9.6327614E+001 
 6.9583268E+000  1.2195790E+002 
 6.9730301E+000  1.4343695E+002 
 6.9877338E+000  1.5238913E+002 
 7.0024371E+000  1.4677361E+002 
 7.0171409E+000  1.3987283E+002 
 7.0318441E+000  1.3427414E+002 
 7.0465479E+000  1.4101520E+002 
 7.0612512E+000  1.4814914E+002 
 7.0759544E+000  1.4880035E+002 
 7.0906582E+000  1.4077092E+002 
 7.1053615E+000  1.2419823E+002 
 7.1200652E+000  1.0152010E+002 
 7.1347685E+000  7.7581635E+001 
 7.1494722E+000  5.5587906E+001 
 7.1641755E+000  3.6387695E+001 
 7.1788793E+000  2.1399918E+001 
 7.1935825E+000  1.0611572E+001 
 7.2082863E+000  4.6300583E+000 
 7.2229896E+000  2.5609055E+000 
 7.2376933E+000  3.7451782E+000 
 7.2523966E+000  6.9337692E+000 
 7.2670999E+000  1.1985184E+001 
 7.2818036E+000  1.8895096E+001 
 7.2965069E+000  2.6567368E+001 
 7.3112106E+000  3.6347305E+001 
 7.3259139E+000  4.7961792E+001 
 7.3406177E+000  6.0145966E+001 
 7.3553209E+000  7.4515823E+001 
 7.3700247E+000  9.0132225E+001 
 7.3847280E+000  1.0736399E+002 
 7.3994317E+000  1.2751002E+002 
 7.4141350E+000  1.4997272E+002 
 7.4288387E+000  1.7516504E+002 
 7.4435420E+000  1.9978705E+002 
 7.4582453E+000  2.2294260E+002 
 7.4729490E+000  2.4669470E+002 
 7.4876523E+000  2.6927823E+002 
 7.5023561E+000  2.9251447E+002 
 7.5170593E+000  3.1391046E+002 
 7.5317631E+000  3.3042221E+002 
 7.5464664E+000  3.4139685E+002 
 7.5611701E+000  3.4758768E+002 
 7.5758734E+000  3.4710388E+002 
 7.5905771E+000  3.4195648E+002 
 7.6052804E+000  3.3058539E+002 
 7.6199841E+000  3.1438330E+002 
 7.6346874E+000  2.9396344E+002 
 7.6493907E+000  2.6932867E+002 
 7.6640944E+000  2.4146864E+002 
 7.6787977E+000  2.1017694E+002 
 7.6935015E+000  1.7853729E+002 
 7.7082047E+000  1.4693375E+002 
 7.7229085E+000  1.1780631E+002 
 7.7376118E+000  9.2434509E+001 
 7.7523155E+000  6.9862213E+001 
 7.7670188E+000  5.1858788E+001 
 7.7817225E+000  3.7471382E+001 
 7.7964258E+000  2.6612198E+001 
 7.8111296E+000  1.8854042E+001 
 7.8258328E+000  1.3237144E+001 
 7.8405361E+000  9.2768707E+000 
 7.8552399E+000  6.5771255E+000 
 7.8699431E+000  4.6586151E+000 
 7.8846469E+000  3.4607925E+000 
 7.8993502E+000  2.7430878E+000 
 7.9140539E+000  2.3247375E+000 
 7.9287572E+000  2.2079773E+000 
 7.9434609E+000  2.2030258E+000 
 7.9581642E+000  2.5103073E+000 
 7.9728680E+000  2.7837677E+000 
 7.9875712E+000  3.1144867E+000 
 8.0022745E+000  3.3118515E+000 
 8.0169783E+000  3.7152710E+000 
 8.0316820E+000  4.0547180E+000 
 8.0463848E+000  3.5244751E+000 
 8.0610886E+000  3.0392838E+000 
 8.0757923E+000  2.6116028E+000 
 8.0904961E+000  2.3605270E+000 
 8.1051989E+000  2.2023849E+000 
 8.1199026E+000  1.9844131E+000 
 8.1346064E+000  1.5804520E+000 
 8.1493101E+000  1.2592621E+000 
 8.1640129E+000  1.1121368E+000 
 8.1787167E+000  1.4540024E+000 
 8.1934204E+000  1.8136597E+000 
 8.2081232E+000  2.5222244E+000 
 8.2228270E+000  3.3253326E+000 
 8.2375307E+000  4.4337540E+000 
 8.2522345E+000  5.5321655E+000 
 8.2669373E+000  6.6007233E+000 
 8.2816410E+000  7.4457779E+000 
 8.2963448E+000  8.3904953E+000 
 8.3110485E+000  9.7204666E+000 
 8.3257513E+000  1.1907600E+001 
 8.3404551E+000  1.4452156E+001 
 8.3551588E+000  1.7376968E+001 
 8.3698626E+000  2.0333809E+001 
 8.3845654E+000  2.2848068E+001 
 8.3992691E+000  2.6451088E+001 
 8.4139729E+000  2.9953278E+001 
 8.4286757E+000  3.4825920E+001 
 8.4433794E+000  4.1436424E+001 
 8.4580832E+000  4.8144104E+001 
 8.4727869E+000  5.8664162E+001 
 8.4874897E+000  6.5909500E+001 
 8.5021935E+000  7.7893860E+001 
 8.5168972E+000  8.5911507E+001 
 8.5316010E+000  9.3193298E+001 
 8.5463037E+000  9.8408211E+001 
 8.5610075E+000  9.6969620E+001 
 8.5757113E+000  9.5586624E+001 
 8.5904140E+000  8.6486153E+001 
 8.6051178E+000  7.8743729E+001 
 8.6198215E+000  6.5839226E+001 
 8.6345253E+000  5.4201149E+001 
 8.6492281E+000  4.1848862E+001 
 8.6639318E+000  2.9487877E+001 
 8.6786356E+000  2.0158150E+001 
 8.6933393E+000  1.2889160E+001 
 8.7080421E+000  8.8601837E+000 
 8.7227459E+000  6.3167267E+000 
 8.7374496E+000  5.5214996E+000 
 8.7521524E+000  4.7266617E+000 
 8.7668562E+000  4.4755096E+000 
 8.7815599E+000  3.8579330E+000 
 8.7962637E+000  3.8563309E+000 
 8.8109665E+000  3.5827942E+000 
 8.8256702E+000  3.5345383E+000 
 8.8403740E+000  3.6507187E+000 
 8.8550777E+000  4.0351944E+000 
 8.8697805E+000  4.4997559E+000 
 8.8844843E+000  4.6315994E+000 
 8.8991880E+000  5.0461502E+000 
 8.9138918E+000  4.9898529E+000 
 8.9285946E+000  5.2729340E+000 
 8.9432983E+000  4.8744659E+000 
 8.9580021E+000  5.2373505E+000 
 8.9727049E+000  5.1924057E+000 
 8.9874086E+000  6.0660934E+000 
 9.0021124E+000  6.9307556E+000 
 9.0168161E+000  8.2178497E+000 
 9.0315189E+000  9.6782150E+000 
 9.0462227E+000  1.1582642E+001 
 9.0609264E+000  1.3744240E+001 
 9.0756302E+000  1.6499702E+001 
 9.0903330E+000  1.9751915E+001 
 9.1050367E+000  2.3392143E+001 
 9.1197405E+000  2.7334404E+001 
 9.1344433E+000  3.0481071E+001 
 9.1491470E+000  3.3618416E+001 
 9.1638508E+000  3.6249817E+001 
 9.1785545E+000  3.8561676E+001 
 9.1932573E+000  3.9768074E+001 
 9.2079611E+000  4.0110298E+001 
 9.2226648E+000  3.9112991E+001 
 9.2373686E+000  3.7604523E+001 
 9.2520714E+000  3.4787895E+001 
 9.2667751E+000  3.1346977E+001 
 9.2814789E+000  2.7514481E+001 
 9.2961826E+000  2.3719162E+001 
 9.3108854E+000  2.0109619E+001 
 9.3255892E+000  1.7087608E+001 
 9.3402929E+000  1.4336311E+001 
 9.3549957E+000  1.2211197E+001 
 9.3696995E+000  1.0534309E+001 
 9.3844032E+000  9.3983841E+000 
 9.3991070E+000  8.8261261E+000 
 9.4138098E+000  8.3413544E+000 
 9.4285135E+000  8.0053024E+000 
 9.4432173E+000  7.3635254E+000 
 9.4579210E+000  6.7619095E+000 
 9.4726238E+000  6.1519089E+000 
 9.4873276E+000  5.6520615E+000 
 9.5020313E+000  5.0790176E+000 
 9.5167341E+000  4.5913696E+000 
 9.5314379E+000  3.8666077E+000 
 9.5461416E+000  3.0712662E+000 
 9.5608454E+000  2.2254181E+000 
 9.5755482E+000  1.6915894E+000 
 9.5902519E+000  1.3635330E+000 
 9.6049557E+000  1.1751099E+000 
 9.6196594E+000  1.2950592E+000 
 9.6343622E+000  1.6993256E+000 
 9.6490660E+000  2.3275452E+000 
 9.6637697E+000  3.0921860E+000 
 9.6784735E+000  3.8150787E+000 
 9.6931763E+000  4.6384659E+000 
 9.7078800E+000  5.6690826E+000 
 9.7225838E+000  7.3307343E+000 
 9.7372866E+000  9.4031601E+000 
 9.7519903E+000  1.2476860E+001 
 9.7666941E+000  1.6559830E+001 
 9.7813978E+000  2.1825798E+001 
 9.7961006E+000  2.8057487E+001 
 9.8108044E+000  3.4222290E+001 
 9.8255081E+000  4.0472824E+001 
 9.8402119E+000  4.6205315E+001 
 9.8549147E+000  5.1077263E+001 
 9.8696184E+000  5.4768074E+001 
 9.8843222E+000  5.7828735E+001 
 9.8990250E+000  5.9908783E+001 
 9.9137287E+000  6.1276833E+001 
 9.9284325E+000  6.0946068E+001 
 9.9431362E+000  5.9037430E+001 
 9.9578390E+000  5.6174347E+001 
 9.9725428E+000  5.1971245E+001 
 9.9872465E+000  4.6664558E+001 
 1.0001950E+001  4.0343567E+001 
 1.0016653E+001  3.3419662E+001 
 1.0031357E+001  2.6901611E+001 
 1.0046061E+001  2.1279549E+001 
 1.0060763E+001  1.6793404E+001 
 1.0075467E+001  1.3350662E+001 
 1.0090171E+001  1.0671356E+001 
 1.0104875E+001  8.7974625E+000 
 1.0119577E+001  7.4842911E+000 
 1.0134281E+001  6.6747284E+000 
 1.0148985E+001  5.9761963E+000 
 1.0163689E+001  5.5677948E+000 
 1.0178391E+001  5.2449722E+000 
 1.0193095E+001  5.0421371E+000 
 1.0207799E+001  5.0004425E+000 
 1.0222503E+001  5.2697296E+000 
 1.0237206E+001  5.9736862E+000 
 1.0251909E+001  7.2251587E+000 
 1.0266613E+001  8.8157730E+000 
 1.0281316E+001  1.0794769E+001 
 1.0296020E+001  1.3137184E+001 
 1.0310723E+001  1.5924652E+001 
 1.0325427E+001  1.8906792E+001 
 1.0340130E+001  2.1374512E+001 
 1.0354834E+001  2.3461952E+001 
 1.0369537E+001  2.5055954E+001 
 1.0384241E+001  2.6216919E+001 
 1.0398944E+001  2.6788040E+001 
 1.0413648E+001  2.6230453E+001 
 1.0428351E+001  2.4474777E+001 
 1.0443054E+001  2.1900375E+001 
 1.0457758E+001  1.8951950E+001 
 1.0472462E+001  1.5511124E+001 
 1.0487165E+001  1.2572662E+001 
 1.0501868E+001  1.0574753E+001 
 1.0516572E+001  9.3923035E+000 
 1.0531276E+001  8.8831482E+000 
 1.0545979E+001  8.7522888E+000 
 1.0560682E+001  9.0166779E+000 
 1.0575386E+001  9.4814606E+000 
 1.0590090E+001  1.0112366E+001 
 1.0604794E+001  1.0792374E+001 
 1.0619496E+001  1.1511765E+001 
 1.0634200E+001  1.2260452E+001 
 1.0648904E+001  1.3090530E+001 
 1.0663607E+001  1.3820496E+001 
 1.0678310E+001  1.4252045E+001 
 1.0693014E+001  1.4765305E+001 
 1.0707718E+001  1.5430740E+001 
 1.0722421E+001  1.6341858E+001 
 1.0737124E+001  1.7501007E+001 
 1.0751828E+001  1.8687119E+001 
 1.0766532E+001  2.0104965E+001 
 1.0781235E+001  2.1410095E+001 
 1.0795938E+001  2.2997452E+001 
 1.0810642E+001  2.4923798E+001 
 1.0825345E+001  2.6639175E+001 
 1.0840049E+001  2.8183395E+001 
 1.0854753E+001  2.9159286E+001 
 1.0869456E+001  2.9505127E+001 
 1.0884159E+001  2.9443344E+001 
 1.0898863E+001  2.9354446E+001 
 1.0913567E+001  2.9407944E+001 
 1.0928270E+001  2.9014023E+001 
 1.0942973E+001  2.8119507E+001 
 1.0957677E+001  2.6842911E+001 
 1.0972381E+001  2.5213028E+001 
 1.0987084E+001  2.3300308E+001 
 1.1001787E+001  2.1099106E+001 
 1.1016491E+001  1.9208008E+001 
 1.1031195E+001  1.7652252E+001 
 1.1045897E+001  1.6679947E+001 
 1.1060601E+001  1.5828247E+001 
 1.1075305E+001  1.5009674E+001 
 1.1090009E+001  1.4195953E+001 
 1.1104712E+001  1.3597534E+001 
 1.1119415E+001  1.3429886E+001 
 1.1134119E+001  1.3474808E+001 
 1.1148823E+001  1.3739182E+001 
 1.1163526E+001  1.4096466E+001 
 1.1178229E+001  1.4847549E+001 
 1.1192933E+001  1.5774109E+001 
 1.1207636E+001  1.6509415E+001 
 1.1222340E+001  1.6676559E+001 
 1.1237043E+001  1.6428970E+001 
 1.1251747E+001  1.5920837E+001 
 1.1266450E+001  1.5314774E+001 
 1.1281154E+001  1.4653290E+001 
 1.1295857E+001  1.3678665E+001 
 1.1310561E+001  1.2728943E+001 
 1.1325264E+001  1.1838257E+001 
 1.1339968E+001  1.0977280E+001 
 1.1354671E+001  1.0202866E+001 
 1.1369374E+001  9.5244598E+000 
 1.1384078E+001  9.3604279E+000 
 1.1398782E+001  9.2110748E+000 
 1.1413486E+001  9.5128174E+000 
 1.1428188E+001  9.7336426E+000 
 1.1442892E+001  1.0179871E+001 
 1.1457596E+001  1.0573441E+001 
 1.1472300E+001  1.1410706E+001 
 1.1487002E+001  1.2208939E+001 
 1.1501706E+001  1.3086990E+001 
 1.1516410E+001  1.3696030E+001 
 1.1531114E+001  1.3827515E+001 
 1.1545816E+001  1.3630035E+001 
 1.1560520E+001  1.3444092E+001 
 1.1575224E+001  1.3503265E+001 
 1.1589927E+001  1.3726837E+001 
 1.1604630E+001  1.4085419E+001 
 1.1619334E+001  1.3996689E+001 
 1.1634038E+001  1.3458374E+001 
 1.1648741E+001  1.2360718E+001 
 1.1663445E+001  1.1428024E+001 
 1.1678148E+001  1.0275925E+001 
 1.1692852E+001  9.2483826E+000 
 1.1707555E+001  8.5402832E+000 
 1.1722259E+001  8.1219788E+000 
 1.1736962E+001  7.9185944E+000 
 1.1751665E+001  7.6661835E+000 
 1.1766369E+001  7.6891022E+000 
 1.1781073E+001  7.9599457E+000 
 1.1795776E+001  8.5204773E+000 
 1.1810479E+001  9.7828064E+000 
 1.1825183E+001  1.1335312E+001 
 1.1839887E+001  1.3445770E+001 
 1.1854590E+001  1.6212479E+001 
 1.1869293E+001  1.8808044E+001 
 1.1883997E+001  2.2173386E+001 
 1.1898701E+001  2.4270264E+001 
 1.1913404E+001  2.5570648E+001 
 1.1928107E+001  2.5337341E+001 
 1.1942811E+001  2.3937729E+001 
 1.1957515E+001  2.1122330E+001 
 1.1972218E+001  1.7517105E+001 
 1.1986921E+001  1.4239212E+001 
 1.2001625E+001  1.0617081E+001 
 1.2016329E+001  7.9008331E+000 
 1.2031032E+001  6.2260284E+000 
 1.2045735E+001  5.1949615E+000 
 1.2060439E+001  4.5713196E+000 
 1.2075143E+001  4.0741577E+000 
 1.2089846E+001  3.8953857E+000 
 1.2104549E+001  4.1145172E+000 
 1.2119253E+001  4.7641907E+000 
 1.2133956E+001  5.7016449E+000 
 1.2148660E+001  6.7576599E+000 
 1.2163363E+001  7.6930237E+000 
 1.2178067E+001  9.2002563E+000 
 1.2192770E+001  1.0704651E+001 
 1.2207474E+001  1.2813614E+001 
 1.2222178E+001  1.5135757E+001 
 1.2236881E+001  1.7982559E+001 
 1.2251584E+001  2.1397873E+001 
 1.2266288E+001  2.5044373E+001 
 1.2280992E+001  2.8500809E+001 
 1.2295695E+001  3.1863861E+001 
 1.2310398E+001  3.6178558E+001 
 1.2325102E+001  4.0185547E+001 
 1.2339806E+001  4.4684052E+001 
 1.2354508E+001  4.8202026E+001 
 1.2369212E+001  5.2215042E+001 
 1.2383916E+001  5.6070419E+001 
 1.2398620E+001  6.0579407E+001 
 1.2413322E+001  6.5023041E+001 
 1.2428026E+001  6.9218063E+001 
 1.2442730E+001  7.2894028E+001 
 1.2457434E+001  7.7177933E+001 
 1.2472136E+001  8.1269424E+001 
 1.2486840E+001  8.7341095E+001 
 1.2501544E+001  9.2316376E+001 
 1.2516247E+001  9.7107773E+001 
 1.2530951E+001  1.0205617E+002 
 1.2545654E+001  1.0584686E+002 
 1.2560358E+001  1.0888736E+002 
 1.2575061E+001  1.1033580E+002 
 1.2589765E+001  1.1025883E+002 
 1.2604468E+001  1.0898740E+002 
 1.2619172E+001  1.0562628E+002 
 1.2633875E+001  1.0099310E+002 
 1.2648579E+001  9.5690994E+001 
 1.2663282E+001  8.9798813E+001 
 1.2677985E+001  8.4980835E+001 
 1.2692689E+001  8.0783600E+001 
 1.2707393E+001  7.8489883E+001 
 1.2722096E+001  7.9227310E+001 
 1.2736799E+001  8.6336334E+001 
 1.2751503E+001  9.7921021E+001 
 1.2766207E+001  1.1672665E+002 
 1.2780910E+001  1.4133723E+002 
 1.2795613E+001  1.6475294E+002 
 1.2810317E+001  1.8475372E+002 
 1.2825021E+001  2.0181140E+002 
 1.2839725E+001  2.1024135E+002 
 1.2854427E+001  2.1442427E+002 
 1.2869131E+001  2.1481250E+002 
 1.2883835E+001  2.0665234E+002 
 1.2898538E+001  1.9522316E+002 
 1.2913241E+001  1.7439015E+002 
 1.2927945E+001  1.5240761E+002 
 1.2942649E+001  1.2637494E+002 
 1.2957352E+001  1.0173749E+002 
 1.2972055E+001  8.0995255E+001 
 1.2986759E+001  6.4157547E+001 
 1.3001463E+001  5.1676117E+001 
 1.3016166E+001  4.1216949E+001 
 1.3030869E+001  3.3523758E+001 
 1.3045573E+001  2.6862396E+001 
 1.3060276E+001  2.1413284E+001 
 1.3074980E+001  1.6824066E+001 
 1.3089684E+001  1.2940567E+001 
 1.3104387E+001  9.8336639E+000 
 1.3119090E+001  7.4133148E+000 
 1.3133794E+001  6.2129669E+000 
 1.3148498E+001  5.6028595E+000 
 1.3163201E+001  5.5987396E+000 
 1.3177904E+001  6.4729767E+000 
 1.3192608E+001  7.5699463E+000 
 1.3207312E+001  8.5520630E+000 
 1.3222015E+001  9.1276093E+000 
 1.3236718E+001  9.2919464E+000 
 1.3251422E+001  9.2158356E+000 
 1.3266126E+001  8.9379578E+000 
 1.3280828E+001  8.5063629E+000 
 1.3295532E+001  8.1909943E+000 
 1.3310236E+001  8.1072998E+000 
 1.3324940E+001  7.9794922E+000 
 1.3339643E+001  8.0892029E+000 
 1.3354346E+001  8.8374939E+000 
 1.3369050E+001  1.0567902E+001 
 1.3383754E+001  1.2448685E+001 
 1.3398457E+001  1.4400131E+001 
 1.3413160E+001  1.6804260E+001 
 1.3427864E+001  1.9847809E+001 
 1.3442567E+001  2.4317535E+001 
 1.3457271E+001  2.9391891E+001 
 1.3471974E+001  3.6553741E+001 
 1.3486678E+001  4.4643646E+001 
 1.3501381E+001  5.2629150E+001 
 1.3516085E+001  6.0767822E+001 
 1.3530788E+001  6.6135361E+001 
 1.3545492E+001  7.1007202E+001 
 1.3560195E+001  7.4646225E+001 
 1.3574899E+001  7.6188614E+001 
 1.3589602E+001  7.8476242E+001 
 1.3604305E+001  7.6367477E+001 
 1.3619009E+001  7.3938492E+001 
 1.3633713E+001  6.8285980E+001 
 1.3648417E+001  6.3793274E+001 
 1.3663119E+001  5.9467728E+001 
 1.3677823E+001  5.5321701E+001 
 1.3692527E+001  5.3248810E+001 
 1.3707231E+001  4.9891388E+001 
 1.3721933E+001  4.8192917E+001 
 1.3736637E+001  4.6001968E+001 
 1.3751341E+001  4.4718887E+001 
 1.3766045E+001  4.3319122E+001 
 1.3780747E+001  4.1161194E+001 
 1.3795451E+001  3.8624298E+001 
 1.3810155E+001  3.5371246E+001 
 1.3824858E+001  3.2409851E+001 
 1.3839561E+001  2.9675888E+001 
 1.3854265E+001  2.6973206E+001 
 1.3868969E+001  2.5367905E+001 
 1.3883672E+001  2.4057434E+001 
 1.3898376E+001  2.3709183E+001 
 1.3913079E+001  2.3858398E+001 
 1.3927783E+001  2.4488571E+001 
 1.3942486E+001  2.6256592E+001 
 1.3957190E+001  2.9440811E+001 
 1.3971893E+001  3.3177429E+001 
 1.3986596E+001  3.7229309E+001 
 1.4001300E+001  4.1529892E+001 
 1.4016004E+001  4.5591721E+001 
 1.4030707E+001  4.9100723E+001 
 1.4045410E+001  5.2180984E+001 
 1.4060114E+001  5.4385025E+001 
 1.4074818E+001  5.6239838E+001 
 1.4089521E+001  5.7194183E+001 
 1.4104224E+001  5.7514618E+001 
 1.4118928E+001  5.6574738E+001 
 1.4133632E+001  5.4708878E+001 
 1.4148335E+001  5.0923691E+001 
 1.4163038E+001  4.6383347E+001 
 1.4177742E+001  4.1750732E+001 
 1.4192446E+001  3.7175858E+001 
 1.4207149E+001  3.2626389E+001 
 1.4221852E+001  2.8231102E+001 
 1.4236556E+001  2.4412758E+001 
 1.4251260E+001  2.1253883E+001 
 1.4265963E+001  1.8639519E+001 
 1.4280666E+001  1.6472420E+001 
 1.4295370E+001  1.4485268E+001 
 1.4310074E+001  1.2742584E+001 
 1.4324777E+001  1.1107315E+001 
 1.4339480E+001  9.6675568E+000 
 1.4354184E+001  8.3385620E+000 
 1.4368887E+001  7.2613373E+000 
 1.4383591E+001  6.4671478E+000 
 1.4398294E+001  5.7837830E+000 
 1.4412998E+001  5.2960434E+000 
 1.4427701E+001  5.0183182E+000 
 1.4442405E+001  4.8404007E+000 
 1.4457108E+001  4.7321625E+000 
 1.4471812E+001  4.6826859E+000 
 1.4486515E+001  4.7207947E+000 
 1.4501219E+001  4.7815399E+000 
 1.4515923E+001  4.9286423E+000 
 1.4530626E+001  5.2434540E+000 
 1.4545329E+001  5.7417908E+000 
 1.4560033E+001  6.3701859E+000 
 1.4574737E+001  7.0597458E+000 
 1.4589439E+001  7.8958740E+000 
 1.4604143E+001  8.9207153E+000 
 1.4618847E+001  9.7071381E+000 
 1.4633551E+001  9.8527832E+000 
 1.4648253E+001  9.9072266E+000 
 1.4662957E+001  1.0179810E+001 
 1.4677661E+001  1.0400665E+001 
 1.4692365E+001  1.0653099E+001 
 1.4707067E+001  1.1139168E+001 
 1.4721771E+001  1.1782097E+001 
 1.4736475E+001  1.2789864E+001 
 1.4751178E+001  1.4780983E+001 
 1.4765882E+001  1.8183495E+001 
 1.4780585E+001  2.2937210E+001 
 1.4795289E+001  2.8655090E+001 
 1.4809992E+001  3.5466812E+001 
 1.4824696E+001  4.2859665E+001 
 1.4839399E+001  5.0147972E+001 
 1.4854103E+001  5.6485390E+001 
 1.4868806E+001  6.1504936E+001 
 1.4883510E+001  6.4554649E+001 
 1.4898213E+001  6.5834564E+001 
 1.4912916E+001  6.5797333E+001 
 1.4927620E+001  6.4804108E+001 
 1.4942324E+001  6.3007797E+001 
 1.4957027E+001  6.0690338E+001 
 1.4971730E+001  5.8109825E+001 
 1.4986434E+001  5.5218666E+001 
 1.5001138E+001  5.2323799E+001 
 1.5015841E+001  4.8776299E+001 
 1.5030544E+001  4.5281326E+001 
 1.5045248E+001  4.1602448E+001 
 1.5059952E+001  3.8052628E+001 
 1.5074656E+001  3.4634689E+001 
 1.5089358E+001  3.1420555E+001 
 1.5104062E+001  2.8549675E+001 
 1.5118766E+001  2.5755104E+001 
 1.5133469E+001  2.3197914E+001 
 1.5148172E+001  2.0836632E+001 
 1.5162876E+001  1.8709198E+001 
 1.5177580E+001  1.6766403E+001 
 1.5192283E+001  1.4939949E+001 
 1.5206986E+001  1.3304047E+001 
 1.5221690E+001  1.1607758E+001 
 1.5236394E+001  1.0049095E+001 
 1.5251097E+001  8.7403107E+000 
 1.5265800E+001  7.7766953E+000 
 1.5280504E+001  7.0748291E+000 
 1.5295207E+001  6.4964142E+000 
 1.5309911E+001  5.9133530E+000 
 1.5324615E+001  5.4259415E+000 
 1.5339318E+001  5.1259766E+000 
 1.5354021E+001  5.0241852E+000 
 1.5368725E+001  5.0289001E+000 
 1.5383429E+001  5.0800323E+000 
 1.5398132E+001  5.1982880E+000 
 1.5412835E+001  5.4813080E+000 
 1.5427539E+001  5.8369370E+000 
 1.5442243E+001  6.2405396E+000 
 1.5456946E+001  6.7717896E+000 
 1.5471649E+001  7.7291870E+000 
 1.5486353E+001  9.1767578E+000 
 1.5501057E+001  1.1369850E+001 
 1.5515759E+001  1.4470856E+001 
 1.5530463E+001  1.9192459E+001 
 1.5545167E+001  2.5439575E+001 
 1.5559871E+001  3.3545837E+001 
 1.5574574E+001  4.2166016E+001 
 1.5589277E+001  5.0752716E+001 
 1.5603981E+001  5.7984703E+001 
 1.5618685E+001  6.2528526E+001 
 1.5633388E+001  6.4371483E+001 
 1.5648091E+001  6.2708244E+001 
 1.5662795E+001  5.9325806E+001 
 1.5677498E+001  5.3992996E+001 
 1.5692202E+001  4.7383514E+001 
 1.5706905E+001  4.0190628E+001 
 1.5721609E+001  3.3238007E+001 
 1.5736312E+001  2.6788445E+001 
 1.5751016E+001  2.1712151E+001 
 1.5765719E+001  1.7517769E+001 
 1.5780423E+001  1.4481483E+001 
 1.5795126E+001  1.2584473E+001 
 1.5809830E+001  1.1492012E+001 
 1.5824533E+001  1.1089447E+001 
 1.5839237E+001  1.0700462E+001 
 1.5853940E+001  1.0541763E+001 
 1.5868644E+001  1.0485146E+001 
 1.5883348E+001  1.1011620E+001 
 1.5898050E+001  1.1869522E+001 
 1.5912754E+001  1.3463623E+001 
 1.5927458E+001  1.5119690E+001 
 1.5942162E+001  1.6883575E+001 
 1.5956864E+001  1.8392097E+001 
 1.5971568E+001  1.9722290E+001 
 1.5986272E+001  2.0820374E+001 
 1.6000975E+001  2.1649963E+001 
 1.6015678E+001  2.2357918E+001 
 1.6030382E+001  2.2883217E+001 
 1.6045086E+001  2.3172020E+001 
 1.6059790E+001  2.3403183E+001 
 1.6074493E+001  2.3470245E+001 
 1.6089195E+001  2.3690948E+001 
 1.6103899E+001  2.3716560E+001 
 1.6118603E+001  2.3932953E+001 
 1.6133307E+001  2.3983376E+001 
 1.6148010E+001  2.4225235E+001 
 1.6162714E+001  2.4637344E+001 
 1.6177418E+001  2.5015686E+001 
 1.6192122E+001  2.5766197E+001 
 1.6206823E+001  2.6436172E+001 
 1.6221527E+001  2.7586533E+001 
 1.6236231E+001  2.8132744E+001 
 1.6250935E+001  2.8448746E+001 
 1.6265638E+001  2.8246948E+001 
 1.6280342E+001  2.7737343E+001 
 1.6295046E+001  2.7150970E+001 
 1.6309748E+001  2.6377419E+001 
 1.6324451E+001  2.5354317E+001 
 1.6339155E+001  2.4038246E+001 
 1.6353859E+001  2.2582817E+001 
 1.6368563E+001  2.1082726E+001 
 1.6383266E+001  1.9278381E+001 
 1.6397970E+001  1.7590919E+001 
 1.6412672E+001  1.5776421E+001 
 1.6427376E+001  1.4190659E+001 
 1.6442080E+001  1.2643684E+001 
 1.6456783E+001  1.1458115E+001 
 1.6471487E+001  1.0318573E+001 
 1.6486191E+001  9.2820282E+000 
 1.6500895E+001  8.3089676E+000 
 1.6515598E+001  7.5881424E+000 
 1.6530300E+001  7.0905685E+000 
 1.6545004E+001  7.0536575E+000 
 1.6559708E+001  7.1390305E+000 
 1.6574411E+001  7.2621460E+000 
 1.6589115E+001  7.4815750E+000 
 1.6603819E+001  7.7772827E+000 
 1.6618523E+001  8.2813187E+000 
 1.6633224E+001  8.7067413E+000 
 1.6647928E+001  9.1466980E+000 
 1.6662632E+001  9.5891037E+000 
 1.6677336E+001  1.0008263E+001 
 1.6692039E+001  1.0303444E+001 
 1.6706743E+001  1.0280357E+001 
 1.6721447E+001  1.0166283E+001 
 1.6736151E+001  9.7719955E+000 
 1.6750853E+001  9.4174271E+000 
 1.6765556E+001  8.8696136E+000 
 1.6780260E+001  8.3621216E+000 
 1.6794964E+001  7.8966904E+000 
 1.6809668E+001  7.3474731E+000 
 1.6824371E+001  6.7831955E+000 
 1.6839075E+001  6.1570358E+000 
 1.6853777E+001  5.6495819E+000 
 1.6868481E+001  5.1193619E+000 
 1.6883184E+001  4.6447067E+000 
 1.6897888E+001  4.3237915E+000 
 1.6912592E+001  4.0997162E+000 
 1.6927296E+001  3.9354477E+000 
 1.6941999E+001  4.0481949E+000 
 1.6956703E+001  4.2142181E+000 
 1.6971405E+001  4.3860550E+000 
 1.6986109E+001  4.3387146E+000 
 1.7000813E+001  4.4213791E+000 
 1.7015516E+001  4.7625961E+000 
 1.7030220E+001  5.1542740E+000 
 1.7044924E+001  5.8112411E+000 
 1.7059628E+001  6.5649338E+000 
 1.7074329E+001  7.2913284E+000 
 1.7089033E+001  8.0656281E+000 
 1.7103737E+001  8.9581223E+000 
 1.7118441E+001  9.7751923E+000 
 1.7133144E+001  1.0525986E+001 
 1.7147848E+001  1.1095070E+001 
 1.7162552E+001  1.1516884E+001 
 1.7177254E+001  1.1629211E+001 
 1.7191957E+001  1.1646080E+001 
 1.7206661E+001  1.1606941E+001 
 1.7221365E+001  1.1480865E+001 
 1.7236069E+001  1.1075188E+001 
 1.7250772E+001  1.0548828E+001 
 1.7265476E+001  9.8094482E+000 
 1.7280180E+001  9.1665955E+000 
 1.7294882E+001  8.4577408E+000 
 1.7309586E+001  7.6997833E+000 
 1.7324289E+001  6.9828262E+000 
 1.7338993E+001  6.3778763E+000 
 1.7353697E+001  5.8512802E+000 
 1.7368401E+001  5.3631439E+000 
 1.7383104E+001  4.9548187E+000 
 1.7397806E+001  4.7468491E+000 
 1.7412510E+001  4.6318588E+000 
 1.7427214E+001  4.5420227E+000 
 1.7441917E+001  4.6529846E+000 
 1.7456621E+001  4.8627167E+000 
 1.7471325E+001  5.1184464E+000 
 1.7486029E+001  5.4041367E+000 
 1.7500732E+001  5.7228622E+000 
 1.7515434E+001  5.9821472E+000 
 1.7530138E+001  6.0677032E+000 
 1.7544842E+001  6.1338806E+000 
 1.7559546E+001  6.0565109E+000 
 1.7574249E+001  5.8515930E+000 
 1.7588953E+001  5.5218277E+000 
 1.7603657E+001  5.3070374E+000 
 1.7618359E+001  5.0910492E+000 
 1.7633062E+001  4.9895477E+000 
 1.7647766E+001  4.9343109E+000 
 1.7662470E+001  4.9530487E+000 
 1.7677174E+001  4.9472275E+000 
 1.7691877E+001  5.1590347E+000 
 1.7706581E+001  5.5516434E+000 
 1.7721283E+001  6.0594711E+000 
 1.7735987E+001  6.7393646E+000 
 1.7750690E+001  7.4249344E+000 
 1.7765394E+001  8.0651703E+000 
 1.7780098E+001  8.4003754E+000 
 1.7794802E+001  8.6829300E+000 
 1.7809505E+001  8.8454208E+000 
 1.7824209E+001  8.9043884E+000 
 1.7838911E+001  8.8581085E+000 
 1.7853615E+001  8.9977722E+000 
 1.7868319E+001  9.1428223E+000 
 1.7883022E+001  9.1581116E+000 
 1.7897726E+001  9.2086639E+000 
 1.7912430E+001  9.3053970E+000 
 1.7927134E+001  9.4719315E+000 
 1.7941835E+001  9.4722061E+000 
 1.7956539E+001  9.4149475E+000 
 1.7971243E+001  9.2469940E+000 
 1.7985947E+001  8.8474884E+000 
 1.8000650E+001  8.2970657E+000 
 1.8015354E+001  7.6468735E+000 
 1.8030058E+001  6.9979401E+000 
 1.8044762E+001  6.2847137E+000 
 1.8059464E+001  5.5451279E+000 
 1.8074167E+001  4.8961411E+000 
 1.8088871E+001  4.4058075E+000 
 1.8103575E+001  4.0342789E+000 
 1.8118279E+001  3.6538620E+000 
 1.8132982E+001  3.3516083E+000 
 1.8147686E+001  3.1981049E+000 
 1.8162388E+001  3.0924606E+000 
 1.8177092E+001  3.0328979E+000 
 1.8191795E+001  2.9648514E+000 
 1.8206499E+001  2.9934998E+000 
 1.8221203E+001  3.2225571E+000 
 1.8235907E+001  3.5344009E+000 
 1.8250610E+001  3.8007431E+000 
 1.8265314E+001  3.9442749E+000 
 1.8280016E+001  3.9627838E+000 
 1.8294720E+001  4.0594635E+000 
 1.8309423E+001  4.2149734E+000 
 1.8324127E+001  4.3977890E+000 
 1.8338831E+001  4.5584106E+000 
 1.8353535E+001  4.7549362E+000 
 1.8368238E+001  4.9804001E+000 
 1.8382940E+001  5.2051620E+000 
 1.8397644E+001  5.4601593E+000 
 1.8412348E+001  5.7457047E+000 
 1.8427052E+001  6.1238556E+000 
 1.8441755E+001  6.5668945E+000 
 1.8456459E+001  6.9594650E+000 
 1.8471163E+001  7.2671814E+000 
 1.8485865E+001  7.6970215E+000 
 1.8500568E+001  8.2766418E+000 
 1.8515272E+001  8.9839401E+000 
 1.8529976E+001  9.9503479E+000 
 1.8544680E+001  1.1044815E+001 
 1.8559383E+001  1.2176689E+001 
 1.8574087E+001  1.3045883E+001 
 1.8588791E+001  1.3457497E+001 
 1.8603493E+001  1.3618332E+001 
 1.8618196E+001  1.3675774E+001 
 1.8632900E+001  1.3648384E+001 
 1.8647604E+001  1.3413589E+001 
 1.8662308E+001  1.2892822E+001 
 1.8677011E+001  1.2090088E+001 
 1.8691715E+001  1.1205788E+001 
 1.8706417E+001  1.0388176E+001 
 1.8721121E+001  9.7394257E+000 
 1.8735825E+001  9.2794189E+000 
 1.8750528E+001  9.0036697E+000 
 1.8765232E+001  8.8115997E+000 
 1.8779936E+001  8.6369247E+000 
 1.8794640E+001  8.3703079E+000 
 1.8809343E+001  7.9663620E+000 
 1.8824045E+001  7.5171432E+000 
 1.8838749E+001  7.1219711E+000 
 1.8853453E+001  6.7479782E+000 
 1.8868156E+001  6.4316559E+000 
 1.8882860E+001  6.1460953E+000 
 1.8897564E+001  5.9463425E+000 
 1.8912268E+001  5.7625504E+000 
 1.8926970E+001  5.6054306E+000 
 1.8941673E+001  5.4098206E+000 
 1.8956377E+001  5.1008682E+000 
 1.8971081E+001  4.8029099E+000 
 1.8985785E+001  4.4545975E+000 
 1.9000488E+001  4.0800400E+000 
 1.9015192E+001  3.5268478E+000 
 1.9029894E+001  3.0144043E+000 
 1.9044598E+001  2.5831985E+000 
 1.9059301E+001  2.1484451E+000 
 1.9074005E+001  1.6532822E+000 
 1.9088709E+001  1.2694550E+000 
 1.9103413E+001  1.0519333E+000 
 1.9118116E+001  9.8757172E-001 
 1.9132820E+001  9.3270874E-001 
 1.9147522E+001  9.5896912E-001 
 1.9162226E+001  1.0112305E+000 
 1.9176929E+001  1.0772552E+000 
 1.9191633E+001  1.2156372E+000 
 1.9206337E+001  1.3870010E+000 
 1.9221041E+001  1.5729141E+000 
 1.9235744E+001  1.8193130E+000 
 1.9250446E+001  2.0904465E+000 
 1.9265150E+001  2.3801193E+000 
 1.9279854E+001  2.5913010E+000 
 1.9294558E+001  2.9002380E+000 
 1.9309261E+001  3.1939697E+000 
 1.9323965E+001  3.6339874E+000 
 1.9338669E+001  4.1547165E+000 
 1.9353373E+001  4.8052292E+000 
 1.9368074E+001  5.5549622E+000 
 1.9382778E+001  6.3631744E+000 
 1.9397482E+001  7.2271347E+000 
 1.9412186E+001  8.2032852E+000 
 1.9426889E+001  9.3043137E+000 
 1.9441593E+001  1.0703812E+001 
 1.9456297E+001  1.2348724E+001 
 1.9470999E+001  1.4510246E+001 
 1.9485703E+001  1.6873779E+001 
 1.9500406E+001  1.9587555E+001 
 1.9515110E+001  2.2636147E+001 
 1.9529814E+001  2.5951683E+001 
 1.9544518E+001  2.9488129E+001 
 1.9559221E+001  3.2964340E+001 
 1.9573925E+001  3.6499435E+001 
 1.9588627E+001  3.9679169E+001 
 1.9603331E+001  4.2335030E+001 
 1.9618034E+001  4.4462746E+001 
 1.9632738E+001  4.5619827E+001 
 1.9647442E+001  4.5959450E+001 
 1.9662146E+001  4.5447044E+001 
 1.9676849E+001  4.3988808E+001 
 1.9691551E+001  4.1937485E+001 
 1.9706255E+001  3.9110413E+001 
 1.9720959E+001  3.5706795E+001 
 1.9735662E+001  3.1863403E+001 
 1.9750366E+001  2.8064789E+001 
 1.9765070E+001  2.4359589E+001 
 1.9779774E+001  2.0734734E+001 
 1.9794476E+001  1.7446831E+001 
 1.9809179E+001  1.4604195E+001 
 1.9823883E+001  1.2223991E+001 
 1.9838587E+001  1.0247513E+001 
 1.9853291E+001  8.6631012E+000 
 1.9867994E+001  7.4503479E+000 
 1.9882698E+001  6.4568176E+000 
 1.9897402E+001  5.5710526E+000 
 1.9912104E+001  4.7108612E+000 
 1.9926807E+001  3.9903107E+000 
 1.9941511E+001  3.4577255E+000 
 1.9956215E+001  3.1962891E+000 
 1.9970919E+001  3.1618118E+000 
 1.9985622E+001  3.1876755E+000 
 2.0000326E+001  3.3082657E+000 
 2.0015028E+001  3.4766693E+000 
 2.0029732E+001  3.7094803E+000 
 2.0044436E+001  3.9214554E+000 
 2.0059139E+001  4.1304779E+000 
 2.0073843E+001  4.2016754E+000 
 2.0088547E+001  4.2084351E+000 
 2.0103251E+001  4.2834854E+000 
 2.0117954E+001  4.4130020E+000 
 2.0132656E+001  4.4266281E+000 
 2.0147360E+001  4.2763824E+000 
 2.0162064E+001  4.0827560E+000 
 2.0176767E+001  3.9584198E+000 
 2.0191471E+001  3.7197418E+000 
 2.0206175E+001  3.3750000E+000 
 2.0220879E+001  2.9329147E+000 
 2.0235580E+001  2.5219498E+000 
 2.0250284E+001  2.0694656E+000 
 2.0264988E+001  1.6907425E+000 
 2.0279692E+001  1.3021240E+000 
 2.0294395E+001  1.0375977E+000 
 2.0309099E+001  7.1498108E-001 
 2.0323803E+001  5.3734589E-001 
 2.0338505E+001  2.9943085E-001 
 2.0353209E+001  3.7666321E-002 
 2.0367912E+001 -2.5667572E-001 
 2.0382616E+001 -3.5633087E-001 
 2.0397320E+001 -3.1664276E-001 
 2.0412024E+001 -3.1352234E-001 
 2.0426727E+001 -3.3327484E-001 
 2.0441431E+001 -3.1610870E-001 
 2.0456133E+001 -1.9892120E-001 
 2.0470837E+001  5.7144165E-003 
 2.0485540E+001  1.8910217E-001 
 2.0500244E+001  5.2904510E-001 
 2.0514948E+001  8.1002045E-001 
 2.0529652E+001  1.1832581E+000 
 2.0544355E+001  1.6332550E+000 
 2.0559057E+001  2.0397873E+000 
 2.0573761E+001  2.4968109E+000 
 2.0588465E+001  2.7461624E+000 
 2.0603168E+001  2.9986115E+000 
 2.0617872E+001  3.2882690E+000 
 2.0632576E+001  3.5690918E+000 
 2.0647280E+001  3.6148758E+000 
 2.0661983E+001  3.3715286E+000 
 2.0676685E+001  3.0023041E+000 
 2.0691389E+001  2.5774994E+000 
 2.0706093E+001  2.3823700E+000 
 2.0720797E+001  2.1810150E+000 
 2.0735500E+001  2.1970596E+000 
 2.0750204E+001  2.2837524E+000 
 2.0764908E+001  2.3944168E+000 
 2.0779610E+001  2.5866623E+000 
 2.0794313E+001  2.7548599E+000 
 2.0809017E+001  2.9502106E+000 
 2.0823721E+001  2.9839478E+000 
 2.0838425E+001  3.0237427E+000 
 2.0853128E+001  2.9953842E+000 
 2.0867832E+001  3.0089111E+000 
 2.0882534E+001  3.1072083E+000 
 2.0897238E+001  3.1699677E+000 
 2.0911942E+001  3.3974838E+000 
 2.0926645E+001  3.5744324E+000 
 2.0941349E+001  3.7648239E+000 
 2.0956053E+001  3.9087906E+000 
 2.0970757E+001  3.9413605E+000 
 2.0985460E+001  3.9696274E+000 
 2.1000162E+001  3.8648605E+000 
 2.1014866E+001  3.7884369E+000 
 2.1029570E+001  3.8703766E+000 
 2.1044273E+001  3.9722672E+000 
 2.1058977E+001  4.0074158E+000 
 2.1073681E+001  4.0413437E+000 
 2.1088385E+001  4.2591400E+000 
 2.1103086E+001  4.5613022E+000 
 2.1117790E+001  4.8512344E+000 
 2.1132494E+001  5.0019836E+000 
 2.1147198E+001  4.9969101E+000 
 2.1161901E+001  4.9217911E+000 
 2.1176605E+001  4.7673035E+000 
 2.1191309E+001  4.5036011E+000 
 2.1206013E+001  4.1032562E+000 
 2.1220715E+001  3.5858002E+000 
 2.1235418E+001  3.1149902E+000 
 2.1250122E+001  2.5222321E+000 
 2.1264826E+001  2.0880508E+000 
 2.1279530E+001  1.6076279E+000 
 2.1294233E+001  1.4198227E+000 
 2.1308937E+001  1.2557526E+000 
 2.1323639E+001  1.3169098E+000 
 2.1338343E+001  1.3715897E+000 
 2.1353046E+001  1.4870224E+000 
 2.1367750E+001  1.7476730E+000 
 2.1382454E+001  2.0854797E+000 
 2.1397158E+001  2.7228317E+000 
 2.1411861E+001  3.2074280E+000 
 2.1426565E+001  3.7416687E+000 
 2.1441267E+001  4.2105331E+000 
 2.1455971E+001  4.5945435E+000 
 2.1470675E+001  4.9656448E+000 
 2.1485378E+001  5.3325806E+000 
 2.1500082E+001  5.7727432E+000 
 2.1514786E+001  6.2847977E+000 
 2.1529490E+001  6.7986832E+000 
 2.1544191E+001  7.3802414E+000 
 2.1558895E+001  8.0867386E+000 
 2.1573599E+001  8.5844498E+000 
 2.1588303E+001  9.0056305E+000 
 2.1603006E+001  9.2394180E+000 
 2.1617710E+001  9.4686890E+000 
 2.1632414E+001  9.5884399E+000 
 2.1647116E+001  9.6234131E+000 
 2.1661819E+001  9.5824890E+000 
 2.1676523E+001  9.4665756E+000 
 2.1691227E+001  9.2630539E+000 
 2.1705931E+001  9.0788956E+000 
 2.1720634E+001  8.8062668E+000 
 2.1735338E+001  8.6132507E+000 
 2.1750042E+001  8.4673920E+000 
 2.1764744E+001  8.3725662E+000 
 2.1779448E+001  8.2750473E+000 
 2.1794151E+001  8.0921021E+000 
 2.1808855E+001  7.7759399E+000 
 2.1823559E+001  7.3521500E+000 
 2.1838263E+001  6.9870377E+000 
 2.1852966E+001  6.6958389E+000 
 2.1867668E+001  6.4288025E+000 
 2.1882372E+001  6.1150513E+000 
 2.1897076E+001  5.7705994E+000 
 2.1911779E+001  5.4283218E+000 
 2.1926483E+001  5.2348175E+000 
 2.1941187E+001  5.1528625E+000 
 2.1955891E+001  5.1220856E+000 
 2.1970594E+001  5.0030975E+000 
 2.1985296E+001  4.8671036E+000 
 2.2000000E+001 -7.2455811E+001
