# Supplementary material for: Application of singular value decomposition analysis to time-dependent powder diffraction data of an in-situ photodimerization reaction
Source: J Synchrotron Radiat. 2014 Apr 2;21(Pt 3):554–60. doi: 10.1107/S1600577514004366 (PMC4333817; doi:10.1107/S1600577514004366)
Supplement: Supplementary file 1 [file s-21-00554-sup1.zip › 9ma/9mai_06.chi]

 3.9000001E+000  0.0000000E+000 
 3.9146917E+000  6.0000000E+000 
 3.9293833E+000  6.0000000E+000 
 3.9440749E+000  6.0000000E+000 
 3.9587662E+000  6.0000000E+000 
 3.9734578E+000  6.0000000E+000 
 3.9881494E+000  6.0000000E+000 
 4.0028410E+000  6.6269670E+000 
 4.0175323E+000  6.3723683E+000 
 4.0322242E+000  6.6282964E+000 
 4.0469155E+000  7.0000000E+000 
 4.0616074E+000  7.0000000E+000 
 4.0762987E+000  7.0000000E+000 
 4.0909905E+000  7.0000000E+000 
 4.1056819E+000  7.0000000E+000 
 4.1203732E+000  7.0000000E+000 
 4.1350651E+000  7.6329494E+000 
 4.1497564E+000  8.6336136E+000 
 4.1644483E+000  1.0268558E+001 
 4.1791396E+000  1.2269887E+001 
 4.1938314E+000  1.4906824E+001 
 4.2085228E+000  1.8545092E+001 
 4.2232141E+000  2.4458563E+001 
 4.2379060E+000  3.1463215E+001 
 4.2525973E+000  3.9106133E+001 
 4.2672892E+000  4.7750381E+001 
 4.2819805E+000  5.6756367E+001 
 4.2966723E+000  6.4481827E+001 
 4.3113637E+000  7.0204628E+001 
 4.3260555E+000  7.4566360E+001 
 4.3407469E+000  7.9853531E+001 
 4.3554382E+000  8.5857521E+001 
 4.3701301E+000  9.2505089E+001 
 4.3848214E+000  1.0015399E+002 
 4.3995132E+000  1.0880422E+002 
 4.4142046E+000  1.1781020E+002 
 4.4288964E+000  1.2616994E+002 
 4.4435878E+000  1.3482217E+002 
 4.4582791E+000  1.4447572E+002 
 4.4729710E+000  1.5383414E+002 
 4.4876623E+000  1.6024451E+002 
 4.5023541E+000  1.6005130E+002 
 4.5170455E+000  1.4989676E+002 
 4.5317373E+000  1.3068030E+002 
 4.5464287E+000  1.0671099E+002 
 4.5611200E+000  8.2346596E+001 
 4.5758119E+000  6.2900871E+001 
 4.5905032E+000  5.1118008E+001 
 4.6051950E+000  4.6691563E+001 
 4.6198864E+000  4.7309769E+001 
 4.6345782E+000  5.0622192E+001 
 4.6492696E+000  5.4624851E+001 
 4.6639609E+000  5.9284389E+001 
 4.6786528E+000  6.2972630E+001 
 4.6933441E+000  6.4658211E+001 
 4.7080359E+000  6.3682255E+001 
 4.7227273E+000  5.9042782E+001 
 4.7374191E+000  5.1058189E+001 
 4.7521105E+000  4.2052204E+001 
 4.7668018E+000  3.3046223E+001 
 4.7814937E+000  2.4702436E+001 
 4.7961850E+000  1.8022839E+001 
 4.8108768E+000  1.3345901E+001 
 4.8255682E+000  1.0007432E+001 
 4.8402600E+000  8.3351460E+000 
 4.8549514E+000  7.3344812E+000 
 4.8696432E+000  6.3338165E+000 
 4.8843346E+000  6.0000000E+000 
 4.8990259E+000  6.0000000E+000 
 4.9137177E+000  6.0000000E+000 
 4.9284091E+000  6.0000000E+000 
 4.9431009E+000  6.0000000E+000 
 4.9577923E+000  6.6701717E+000 
 4.9724841E+000  7.0000000E+000 
 4.9871755E+000  6.3284988E+000 
 5.0018668E+000  5.3278341E+000 
 5.0165586E+000  5.0000000E+000 
 5.0312500E+000  4.3265052E+000 
 5.0459418E+000  4.0000000E+000 
 5.0606332E+000  4.0000000E+000 
 5.0753250E+000  4.0000000E+000 
 5.0900164E+000  4.0000000E+000 
 5.1047077E+000  4.6768184E+000 
 5.1193995E+000  6.3549662E+000 
 5.1340909E+000  9.0344439E+000 
 5.1487827E+000  1.3394062E+001 
 5.1634741E+000  1.8397387E+001 
 5.1781659E+000  2.4760992E+001 
 5.1928573E+000  3.1084839E+001 
 5.2075486E+000  3.6407356E+001 
 5.2222404E+000  4.0728542E+001 
 5.2369318E+000  4.2682800E+001 
 5.2516236E+000  4.0949604E+001 
 5.2663150E+000  3.6579350E+001 
 5.2810068E+000  3.0891232E+001 
 5.2956982E+000  2.4887243E+001 
 5.3103895E+000  1.8883255E+001 
 5.3250813E+000  1.6313211E+001 
 5.3397727E+000  1.6687454E+001 
 5.3544645E+000  1.8376236E+001 
 5.3691559E+000  2.2443914E+001 
 5.3838477E+000  2.8136684E+001 
 5.3985391E+000  3.6901119E+001 
 5.4132304E+000  4.6216991E+001 
 5.4279222E+000  5.5914413E+001 
 5.4426136E+000  6.6613167E+001 
 5.4573054E+000  7.7620476E+001 
 5.4719968E+000  9.0708099E+001 
 5.4866886E+000  1.0679971E+002 
 5.5013800E+000  1.2867436E+002 
 5.5160713E+000  1.5755832E+002 
 5.5307631E+000  1.9205939E+002 
 5.5454545E+000  2.2390277E+002 
 5.5601463E+000  2.4625105E+002 
 5.5748377E+000  2.6456558E+002 
 5.5895295E+000  2.8327631E+002 
 5.6042209E+000  2.9949127E+002 
 5.6189127E+000  3.0750040E+002 
 5.6336040E+000  2.9989029E+002 
 5.6482954E+000  2.7355481E+002 
 5.6629872E+000  2.3310864E+002 
 5.6776786E+000  1.8275471E+002 
 5.6923704E+000  1.2971950E+002 
 5.7070618E+000  8.3020897E+001 
 5.7217536E+000  4.8153210E+001 
 5.7364450E+000  2.7008204E+001 
 5.7511363E+000  1.6351484E+001 
 5.7658281E+000  1.2586541E+001 
 5.7805195E+000  1.3414787E+001 
 5.7952113E+000  1.7540293E+001 
 5.8099027E+000  2.3252340E+001 
 5.8245945E+000  3.2093880E+001 
 5.8392859E+000  4.2810577E+001 
 5.8539772E+000  5.5950043E+001 
 5.8686690E+000  7.2804878E+001 
 5.8833604E+000  9.0816841E+001 
 5.8980522E+000  1.0954152E+002 
 5.9127436E+000  1.2712740E+002 
 5.9274354E+000  1.4199657E+002 
 5.9421268E+000  1.5314705E+002 
 5.9568181E+000  1.6172296E+002 
 5.9715099E+000  1.6758017E+002 
 5.9862013E+000  1.7043340E+002 
 6.0008931E+000  1.7028264E+002 
 6.0155845E+000  1.6569183E+002 
 6.0302763E+000  1.5681306E+002 
 6.0449677E+000  1.4536771E+002 
 6.0596590E+000  1.3119966E+002 
 6.0743508E+000  1.1546900E+002 
 6.0890422E+000  9.9458366E+001 
 6.1037340E+000  8.3447731E+001 
 6.1184254E+000  6.7437096E+001 
 6.1331172E+000  5.3596497E+001 
 6.1478086E+000  4.1311867E+001 
 6.1625004E+000  3.1477919E+001 
 6.1771917E+000  2.3922617E+001 
 6.1918831E+000  1.9095980E+001 
 6.2065749E+000  1.6546661E+001 
 6.2212663E+000  1.3817997E+001 
 6.2359581E+000  1.3000000E+001 
 6.2506495E+000  1.1542672E+001 
 6.2653413E+000  1.0270672E+001 
 6.2800326E+000  8.5400133E+000 
 6.2947240E+000  8.0000000E+000 
 6.3094158E+000  8.0000000E+000 
 6.3241072E+000  6.5360255E+000 
 6.3387990E+000  6.7326517E+000 
 6.3534904E+000  6.2666836E+000 
 6.3681822E+000  6.0000000E+000 
 6.3828735E+000  6.0000000E+000 
 6.3975649E+000  4.5293789E+000 
 6.4122567E+000  4.0000000E+000 
 6.4269481E+000  4.0000000E+000 
 6.4416399E+000  4.0000000E+000 
 6.4563313E+000  4.7379694E+000 
 6.4710231E+000  5.0000000E+000 
 6.4857144E+000  5.7392988E+000 
 6.5004058E+000  6.0000000E+000 
 6.5150976E+000  7.4812560E+000 
 6.5297890E+000  9.4825859E+000 
 6.5444808E+000  1.3709787E+001 
 6.5591722E+000  1.8713110E+001 
 6.5738640E+000  2.3716434E+001 
 6.5885553E+000  2.9463709E+001 
 6.6032467E+000  3.3978466E+001 
 6.6179385E+000  3.7235844E+001 
 6.6326299E+000  4.0237835E+001 
 6.6473217E+000  4.2493221E+001 
 6.6620131E+000  4.5241825E+001 
 6.6767049E+000  4.8243820E+001 
 6.6913962E+000  5.3491627E+001 
 6.7060876E+000  6.2492691E+001 
 6.7207794E+000  7.9248741E+001 
 6.7354708E+000  1.0426615E+002 
 6.7501626E+000  1.3579167E+002 
 6.7648540E+000  1.6806169E+002 
 6.7795458E+000  1.9857777E+002 
 6.7942371E+000  2.2332491E+002 
 6.8089285E+000  2.3653922E+002 
 6.8236203E+000  2.4126376E+002 
 6.8383117E+000  2.3293698E+002 
 6.8530035E+000  2.1034619E+002 
 6.8676949E+000  1.7600652E+002 
 6.8823867E+000  1.3443846E+002 
 6.8970780E+000  9.3683609E+001 
 6.9117699E+000  6.0484188E+001 
 6.9264612E+000  3.7055977E+001 
 6.9411526E+000  2.2881153E+001 
 6.9558444E+000  1.4676020E+001 
 6.9705358E+000  1.0716300E+001 
 6.9852276E+000  8.4762039E+000 
 6.9999189E+000  6.4748750E+000 
 7.0146108E+000  6.0000000E+000 
 7.0293021E+000  6.0000000E+000 
 7.0439935E+000  6.0000000E+000 
 7.0586853E+000  5.2347789E+000 
 7.0733767E+000  4.2341142E+000 
 7.0880685E+000  4.0000000E+000 
 7.1027598E+000  4.0000000E+000 
 7.1174517E+000  4.7678800E+000 
 7.1321430E+000  4.2314553E+000 
 7.1468344E+000  4.7692094E+000 
 7.1615262E+000  5.7698741E+000 
 7.1762176E+000  6.7705388E+000 
 7.1909094E+000  7.0000000E+000 
 7.2056007E+000  7.7718682E+000 
 7.2202926E+000  9.5450659E+000 
 7.2349839E+000  1.2319592E+001 
 7.2496753E+000  1.5321587E+001 
 7.2643671E+000  1.8323582E+001 
 7.2790585E+000  2.2100767E+001 
 7.2937503E+000  2.6103426E+001 
 7.3084416E+000  2.8553041E+001 
 7.3231335E+000  3.1331556E+001 
 7.3378248E+000  3.3555702E+001 
 7.3525162E+000  3.4000000E+001 
 7.3672080E+000  3.2441639E+001 
 7.3818994E+000  3.0440311E+001 
 7.3965912E+000  2.7658472E+001 
 7.4112825E+000  2.4656479E+001 
 7.4259744E+000  2.1654484E+001 
 7.4406657E+000  1.9434994E+001 
 7.4553576E+000  1.8216833E+001 
 7.4700489E+000  1.8000000E+001 
 7.4847403E+000  1.7215504E+001 
 7.4994321E+000  1.7000000E+001 
 7.5141234E+000  1.7000000E+001 
 7.5288153E+000  1.7000000E+001 
 7.5435066E+000  1.5425688E+001 
 7.5581985E+000  1.4212179E+001 
 7.5728898E+000  1.3211514E+001 
 7.5875812E+000  1.0632550E+001 
 7.6022730E+000  8.4203711E+000 
 7.6169643E+000  7.2095208E+000 
 7.6316562E+000  5.4177122E+000 
 7.6463475E+000  5.0000000E+000 
 7.6610394E+000  4.2075267E+000 
 7.6757307E+000  4.0000000E+000 
 7.6904221E+000  4.0000000E+000 
 7.7051139E+000  4.0000000E+000 
 7.7198052E+000  5.5902643E+000 
 7.7344971E+000  6.7957969E+000 
 7.7491884E+000  8.5929232E+000 
 7.7638803E+000  1.1391378E+001 
 7.7785716E+000  1.5191163E+001 
 7.7932630E+000  1.9193823E+001 
 7.8079548E+000  2.2397360E+001 
 7.8226461E+000  2.5399355E+001 
 7.8373380E+000  2.7600899E+001 
 7.8520293E+000  2.8801115E+001 
 7.8667212E+000  2.9801779E+001 
 7.8814125E+000  3.0802444E+001 
 7.8961039E+000  3.0196892E+001 
 7.9107957E+000  2.8392454E+001 
 7.9254870E+000  2.6391125E+001 
 7.9401789E+000  2.3584692E+001 
 7.9548702E+000  1.9776932E+001 
 7.9695621E+000  1.5774273E+001 
 7.9842534E+000  1.1771614E+001 
 7.9989448E+000  9.3844776E+000 
 8.0136366E+000  7.3831482E+000 
 8.0283279E+000  6.1909094E+000 
 8.0430193E+000  4.3804898E+000 
 8.0577116E+000  4.0000000E+000 
 8.0724030E+000  3.1889155E+000 
 8.0870943E+000  3.0000000E+000 
 8.1017857E+000  3.8124139E+000 
 8.1164770E+000  4.0000000E+000 
 8.1311693E+000  5.6274867E+000 
 8.1458607E+000  7.6288157E+000 
 8.1605520E+000  1.2075363E+001 
 8.1752434E+000  1.8710161E+001 
 8.1899357E+000  2.7347618E+001 
 8.2046270E+000  3.5536533E+001 
 8.2193184E+000  4.1906387E+001 
 8.2340097E+000  4.7910378E+001 
 8.2487011E+000  5.1457184E+001 
 8.2633934E+000  5.2819725E+001 
 8.2780848E+000  5.2179611E+001 
 8.2927761E+000  4.8715782E+001 
 8.3074675E+000  4.3891403E+001 
 8.3221588E+000  3.7243313E+001 
 8.3368511E+000  2.9415609E+001 
 8.3515425E+000  2.2234005E+001 
 8.3662338E+000  1.5229353E+001 
 8.3809252E+000  1.1524872E+001 
 8.3956175E+000  9.3485851E+000 
 8.4103088E+000  8.1736279E+000 
 8.4250002E+000  7.1729631E+000 
 8.4396915E+000  7.8277016E+000 
 8.4543829E+000  8.0000000E+000 
 8.4690752E+000  8.8290310E+000 
 8.4837666E+000  9.0000000E+000 
 8.4984579E+000  9.0000000E+000 
 8.5131493E+000  9.0000000E+000 
 8.5278416E+000  9.0000000E+000 
 8.5425329E+000  9.8323545E+000 
 8.5572243E+000  1.0833019E+001 
 8.5719156E+000  1.1000000E+001 
 8.5866070E+000  1.1834349E+001 
 8.6012993E+000  1.2835013E+001 
 8.6159906E+000  1.3835678E+001 
 8.6306820E+000  1.4836343E+001 
 8.6453733E+000  1.5000000E+001 
 8.6600647E+000  1.5837672E+001 
 8.6747570E+000  1.5161663E+001 
 8.6894484E+000  1.5000000E+001 
 8.7041397E+000  1.5000000E+001 
 8.7188311E+000  1.4159670E+001 
 8.7335234E+000  1.3159005E+001 
 8.7482147E+000  1.2158340E+001 
 8.7629061E+000  1.2000000E+001 
 8.7775974E+000  1.2000000E+001 
 8.7922888E+000  1.2000000E+001 
 8.8069811E+000  1.2844318E+001 
 8.8216724E+000  1.4689967E+001 
 8.8363638E+000  1.5845648E+001 
 8.8510551E+000  1.8538939E+001 
 8.8657465E+000  2.0693954E+001 
 8.8804388E+000  2.4390568E+001 
 8.8951302E+000  2.7544920E+001 
 8.9098215E+000  2.8848972E+001 
 8.9245129E+000  2.9000000E+001 
 8.9392052E+000  2.9000000E+001 
 8.9538965E+000  2.8149035E+001 
 8.9685879E+000  2.6296740E+001 
 8.9832792E+000  2.3443115E+001 
 8.9979706E+000  2.0441122E+001 
 9.0126629E+000  1.7439127E+001 
 9.0273542E+000  1.4437133E+001 
 9.0420456E+000  1.1435139E+001 
 9.0567369E+000  9.2887630E+000 
 9.0714283E+000  9.0000000E+000 
 9.0861206E+000  8.1430521E+000 
 9.1008120E+000  8.0000000E+000 
 9.1155033E+000  8.0000000E+000 
 9.1301947E+000  8.8589420E+000 
 9.1448870E+000  9.0000000E+000 
 9.1595783E+000  1.0720542E+001 
 9.1742697E+000  1.1860936E+001 
 9.1889610E+000  1.2861601E+001 
 9.2036524E+000  1.3862266E+001 
 9.2183447E+000  1.4862930E+001 
 9.2330360E+000  1.5863594E+001 
 9.2477274E+000  1.6864260E+001 
 9.2624187E+000  1.7864923E+001 
 9.2771111E+000  1.8000000E+001 
 9.2918024E+000  1.8000000E+001 
 9.3064938E+000  1.8000000E+001 
 9.3211851E+000  1.7132418E+001 
 9.3358765E+000  1.6131752E+001 
 9.3505688E+000  1.5131088E+001 
 9.3652601E+000  1.5000000E+001 
 9.3799515E+000  1.5870241E+001 
 9.3946428E+000  1.7741812E+001 
 9.4093342E+000  2.2357853E+001 
 9.4240265E+000  2.7361177E+001 
 9.4387178E+000  3.3237400E+001 
 9.4534092E+000  3.9241390E+001 
 9.4681005E+000  4.4371147E+001 
 9.4827929E+000  4.6749790E+001 
 9.4974842E+000  4.7875557E+001 
 9.5121756E+000  4.5371330E+001 
 9.5268669E+000  4.0615559E+001 
 9.5415583E+000  3.2102024E+001 
 9.5562506E+000  2.3096043E+001 
 9.5709419E+000  1.4968942E+001 
 9.5856333E+000  8.7227182E+000 
 9.6003246E+000  5.3593650E+000 
 9.6150160E+000  4.1191239E+000 
 9.6297083E+000  3.1184590E+000 
 9.6443996E+000  3.8822057E+000 
 9.6590910E+000  3.1171296E+000 
 9.6737823E+000  3.8835351E+000 
 9.6884747E+000  4.8841996E+000 
 9.7031660E+000  5.8848643E+000 
 9.7178574E+000  7.7710581E+000 
 9.7325487E+000  9.7723875E+000 
 9.7472401E+000  1.2660575E+001 
 9.7619324E+000  1.5662569E+001 
 9.7766237E+000  2.0440939E+001 
 9.7913151E+000  2.4555410E+001 
 9.8060064E+000  2.9447586E+001 
 9.8206987E+000  3.3560726E+001 
 9.8353901E+000  3.7563385E+001 
 9.8500814E+000  4.1566044E+001 
 9.8647728E+000  4.4676529E+001 
 9.8794641E+000  4.6785683E+001 
 9.8941565E+000  4.8787010E+001 
 9.9088478E+000  4.9000000E+001 
 9.9235392E+000  4.8105164E+001 
 9.9382305E+000  4.7104500E+001 
 9.9529219E+000  4.5207672E+001 
 9.9676142E+000  4.4103172E+001 
 9.9823055E+000  4.3102505E+001 
 9.9969969E+000  4.3000000E+001 
 1.0011688E+001  4.3898823E+001 
 1.0026381E+001  4.4000000E+001 
 1.0041072E+001  4.4900150E+001 
 1.0055763E+001  4.5000000E+001 
 1.0070455E+001  4.4098518E+001 
 1.0085146E+001  4.3097855E+001 
 1.0099838E+001  4.2097191E+001 
 1.0114530E+001  4.2903477E+001 
 1.0129221E+001  4.7520702E+001 
 1.0143912E+001  5.8857658E+001 
 1.0158604E+001  8.2636742E+001 
 1.0173296E+001  1.1852697E+002 
 1.0187987E+001  1.6643315E+002 
 1.0202679E+001  2.1546571E+002 
 1.0217370E+001  2.6177390E+002 
 1.0232062E+001  3.0053415E+002 
 1.0246754E+001  3.2673645E+002 
 1.0261445E+001  3.3810123E+002 
 1.0276136E+001  3.2898135E+002 
 1.0290828E+001  2.9974500E+002 
 1.0305520E+001  2.5413052E+002 
 1.0320211E+001  1.9979704E+002 
 1.0334903E+001  1.4932771E+002 
 1.0349594E+001  1.0752147E+002 
 1.0364286E+001  7.8386299E+001 
 1.0378978E+001  6.1352962E+001 
 1.0393669E+001  5.0838955E+001 
 1.0408360E+001  4.4499386E+001 
 1.0423052E+001  3.8495396E+001 
 1.0437744E+001  3.4327606E+001 
 1.0452435E+001  3.1243710E+001 
 1.0467127E+001  2.8241716E+001 
 1.0481818E+001  2.3399536E+001 
 1.0496510E+001  1.9316971E+001 
 1.0511202E+001  1.4392890E+001 
 1.0525893E+001  1.0311653E+001 
 1.0540585E+001  8.1544971E+000 
 1.0555276E+001  6.1531677E+000 
 1.0569968E+001  5.0759192E+000 
 1.0584660E+001  5.0000000E+000 
 1.0599351E+001  5.9254103E+000 
 1.0614042E+001  6.9260750E+000 
 1.0628734E+001  1.0706958E+001 
 1.0643426E+001  1.4709617E+001 
 1.0658117E+001  2.1496481E+001 
 1.0672809E+001  2.9429869E+001 
 1.0687500E+001  3.8364582E+001 
 1.0702191E+001  5.0160755E+001 
 1.0716884E+001  6.4030190E+001 
 1.0731575E+001  8.3627846E+001 
 1.0746266E+001  1.0736937E+002 
 1.0760958E+001  1.3418349E+002 
 1.0775650E+001  1.6120143E+002 
 1.0790341E+001  1.8821938E+002 
 1.0805033E+001  2.0589017E+002 
 1.0819724E+001  2.1728918E+002 
 1.0834415E+001  2.1238373E+002 
 1.0849108E+001  1.9513922E+002 
 1.0863799E+001  1.6587877E+002 
 1.0878490E+001  1.3116862E+002 
 1.0893182E+001  9.7084068E+001 
 1.0907873E+001  7.0576424E+001 
 1.0922565E+001  5.2079403E+001 
 1.0937257E+001  3.9711628E+001 
 1.0951948E+001  3.1469101E+001 
 1.0966640E+001  2.7231892E+001 
 1.0981332E+001  2.5114616E+001 
 1.0996023E+001  2.4056643E+001 
 1.1010715E+001  2.4000000E+001 
 1.1025406E+001  2.5889372E+001 
 1.1040097E+001  2.7890701E+001 
 1.1054790E+001  3.1784061E+001 
 1.1069481E+001  3.6733398E+001 
 1.1084172E+001  4.1736725E+001 
 1.1098864E+001  4.5792038E+001 
 1.1113556E+001  4.8846024E+001 
 1.1128247E+001  4.9000000E+001 
 1.1142939E+001  4.8049995E+001 
 1.1157630E+001  4.6098663E+001 
 1.1172321E+001  4.4097336E+001 
 1.1187014E+001  4.0192009E+001 
 1.1201705E+001  3.6189350E+001 
 1.1216396E+001  3.4093346E+001 
 1.1231088E+001  3.2092018E+001 
 1.1245779E+001  3.1045343E+001 
 1.1260471E+001  3.0044680E+001 
 1.1275163E+001  3.0000000E+001 
 1.1289854E+001  2.9043350E+001 
 1.1304545E+001  2.9000000E+001 
 1.1319238E+001  2.8042021E+001 
 1.1333929E+001  2.8000000E+001 
 1.1348620E+001  2.8000000E+001 
 1.1363312E+001  2.8000000E+001 
 1.1378003E+001  2.7039362E+001 
 1.1392695E+001  2.5077394E+001 
 1.1407387E+001  2.3076065E+001 
 1.1422078E+001  2.1074736E+001 
 1.1436769E+001  1.8110109E+001 
 1.1451461E+001  1.6072077E+001 
 1.1466153E+001  1.3106121E+001 
 1.1480844E+001  1.1069418E+001 
 1.1495536E+001  8.1021328E+000 
 1.1510227E+001  7.0333796E+000 
 1.1524920E+001  6.0327148E+000 
 1.1539611E+001  6.9679499E+000 
 1.1554302E+001  7.0000000E+000 
 1.1568994E+001  7.9692793E+000 
 1.1583685E+001  8.0000000E+000 
 1.1598377E+001  8.0000000E+000 
 1.1613069E+001  8.0000000E+000 
 1.1627760E+001  8.9719381E+000 
 1.1642451E+001  9.9726028E+000 
 1.1657143E+001  1.0973268E+001 
 1.1671835E+001  1.2947864E+001 
 1.1686526E+001  1.3000000E+001 
 1.1701218E+001  1.3975262E+001 
 1.1715909E+001  1.4000000E+001 
 1.1730601E+001  1.4000000E+001 
 1.1745293E+001  1.4977256E+001 
 1.1759984E+001  1.6955841E+001 
 1.1774675E+001  2.0914339E+001 
 1.1789367E+001  2.8833996E+001 
 1.1804059E+001  3.8799141E+001 
 1.1818750E+001  5.2728104E+001 
 1.1833442E+001  6.7718651E+001 
 1.1848133E+001  8.3710533E+001 
 1.1862825E+001  9.9721169E+001 
 1.1877517E+001  1.1179885E+002 
 1.1892208E+001  1.1888731E+002 
 1.1906899E+001  1.1900000E+002 
 1.1921591E+001  1.1407384E+002 
 1.1936283E+001  1.0414104E+002 
 1.1950974E+001  9.0188148E+001 
 1.1965666E+001  7.6178841E+001 
 1.1980357E+001  6.3157425E+001 
 1.1995049E+001  5.2125896E+001 
 1.2009741E+001  4.3097023E+001 
 1.2024432E+001  3.7060692E+001 
 1.2039124E+001  3.1056705E+001 
 1.2053815E+001  2.6043932E+001 
 1.2068507E+001  2.2032486E+001 
 1.2083199E+001  1.9022371E+001 
 1.2097890E+001  1.6020376E+001 
 1.2112581E+001  1.4012255E+001 
 1.2127273E+001  1.2010925E+001 
 1.2141965E+001  9.0143948E+000 
 1.2156656E+001  8.0041332E+000 
 1.2171348E+001  7.0034690E+000 
 1.2186039E+001  6.0028043E+000 
 1.2200730E+001  6.0000000E+000 
 1.2215423E+001  6.9985251E+000 
 1.2230114E+001  7.9991899E+000 
 1.2244805E+001  8.0000000E+000 
 1.2259497E+001  9.0005198E+000 
 1.2274189E+001  1.0000000E+001 
 1.2288880E+001  1.0000000E+001 
 1.2303572E+001  1.0000000E+001 
 1.2318263E+001  1.0003178E+001 
 1.2332954E+001  1.1000000E+001 
 1.2347647E+001  1.1004507E+001 
 1.2362338E+001  1.2010345E+001 
 1.2377029E+001  1.4029184E+001 
 1.2391721E+001  1.9045511E+001 
 1.2406413E+001  2.6100327E+001 
 1.2421104E+001  4.0148785E+001 
 1.2435796E+001  5.9186901E+001 
 1.2450487E+001  8.1210686E+001 
 1.2465178E+001  1.0419650E+002 
 1.2479871E+001  1.2413637E+002 
 1.2494562E+001  1.3704462E+002 
 1.2509254E+001  1.4094090E+002 
 1.2523945E+001  1.3587517E+002 
 1.2538636E+001  1.2578963E+002 
 1.2553329E+001  1.0970993E+002 
 1.2568020E+001  8.8681488E+001 
 1.2582711E+001  6.6727440E+001 
 1.2597403E+001  4.8778702E+001 
 1.2612095E+001  3.4818810E+001 
 1.2626786E+001  2.3880045E+001 
 1.2641478E+001  1.6928795E+001 
 1.2656169E+001  1.2963068E+001 
 1.2670860E+001  1.0980869E+001 
 1.2685553E+001  1.0000000E+001 
 1.2700244E+001  1.0000000E+001 
 1.2714935E+001  1.0021125E+001 
 1.2729627E+001  1.1021790E+001 
 1.2744318E+001  1.2044908E+001 
 1.2759010E+001  1.4046237E+001 
 1.2773702E+001  1.6023783E+001 
 1.2788393E+001  1.7048897E+001 
 1.2803084E+001  1.9050224E+001 
 1.2817777E+001  2.1025778E+001 
 1.2832468E+001  2.2026442E+001 
 1.2847159E+001  2.3000000E+001 
 1.2861851E+001  2.2944458E+001 
 1.2876542E+001  2.0971563E+001 
 1.2891234E+001  1.9941799E+001 
 1.2905926E+001  1.7970234E+001 
 1.2920617E+001  1.6969570E+001 
 1.2935308E+001  1.5968905E+001 
 1.2950001E+001  1.5000000E+001 
 1.2964692E+001  1.4967576E+001 
 1.2979383E+001  1.4000000E+001 
 1.2994075E+001  1.4000000E+001 
 1.3008766E+001  1.4000000E+001 
 1.3023458E+001  1.4000000E+001 
 1.3038150E+001  1.3964252E+001 
 1.3052841E+001  1.3000000E+001 
 1.3067533E+001  1.3037077E+001 
 1.3082224E+001  1.4000000E+001 
 1.3096916E+001  1.4038406E+001 
 1.3111608E+001  1.5000000E+001 
 1.3126299E+001  1.5000000E+001 
 1.3140990E+001  1.5000000E+001 
 1.3155683E+001  1.5000000E+001 
 1.3170374E+001  1.4958270E+001 
 1.3185065E+001  1.3957605E+001 
 1.3199757E+001  1.2913882E+001 
 1.3214448E+001  1.0956276E+001 
 1.3229140E+001  9.9112234E+000 
 1.3243832E+001  7.9098935E+000 
 1.3258523E+001  5.9542823E+000 
 1.3273214E+001  4.9536176E+000 
 1.3287906E+001  4.0000000E+000 
 1.3302598E+001  4.0477118E+000 
 1.3317289E+001  5.0000000E+000 
 1.3331981E+001  5.0490413E+000 
 1.3346672E+001  6.0000000E+000 
 1.3361364E+001  6.0503707E+000 
 1.3376056E+001  7.0510354E+000 
 1.3390747E+001  8.0000000E+000 
 1.3405438E+001  8.0523643E+000 
 1.3420130E+001  8.9469709E+000 
 1.3434822E+001  8.0000000E+000 
 1.3449513E+001  7.9456415E+000 
 1.3464205E+001  7.0000000E+000 
 1.3478896E+001  6.9443121E+000 
 1.3493587E+001  6.0000000E+000 
 1.3508280E+001  5.9429827E+000 
 1.3522971E+001  5.0000000E+000 
 1.3537663E+001  4.9416533E+000 
 1.3552354E+001  4.0000000E+000 
 1.3567046E+001  4.0000000E+000 
 1.3581738E+001  4.0000000E+000 
 1.3596429E+001  4.0000000E+000 
 1.3611120E+001  4.0000000E+000 
 1.3625812E+001  3.9376650E+000 
 1.3640504E+001  3.0629995E+000 
 1.3655195E+001  4.0000000E+000 
 1.3669887E+001  4.0643291E+000 
 1.3684578E+001  5.0000000E+000 
 1.3699270E+001  5.0000000E+000 
 1.3713962E+001  5.0000000E+000 
 1.3728653E+001  5.0000000E+000 
 1.3743344E+001  5.0000000E+000 
 1.3758036E+001  5.0683169E+000 
 1.3772728E+001  6.0000000E+000 
 1.3787419E+001  6.0000000E+000 
 1.3802111E+001  6.0000000E+000 
 1.3816802E+001  6.0000000E+000 
 1.3831493E+001  6.0000000E+000 
 1.3846186E+001  6.0000000E+000 
 1.3860877E+001  5.9270301E+000 
 1.3875568E+001  5.0000000E+000 
 1.3890260E+001  5.0000000E+000 
 1.3904952E+001  4.9250360E+000 
 1.3919643E+001  4.0000000E+000 
 1.3934335E+001  4.0762935E+000 
 1.3949026E+001  5.0000000E+000 
 1.3963717E+001  5.0776224E+000 
 1.3978410E+001  6.0782871E+000 
 1.3993101E+001  7.0789518E+000 
 1.4007792E+001  8.0000000E+000 
 1.4022484E+001  8.0802813E+000 
 1.4037175E+001  9.0809460E+000 
 1.4051867E+001  1.0000000E+001 
 1.4066559E+001  1.0000000E+001 
 1.4081250E+001  9.9170599E+000 
 1.4095942E+001  8.9163952E+000 
 1.4110634E+001  7.9157305E+000 
 1.4125325E+001  6.8301315E+000 
 1.4140017E+001  4.9144011E+000 
 1.4154708E+001  4.0000000E+000 
 1.4169399E+001  4.0000000E+000 
 1.4184092E+001  4.0000000E+000 
 1.4198783E+001  4.0000000E+000 
 1.4213474E+001  4.0889220E+000 
 1.4228166E+001  5.0895867E+000 
 1.4242857E+001  6.0000000E+000 
 1.4257549E+001  6.0000000E+000 
 1.4272241E+001  6.0915809E+000 
 1.4286932E+001  7.0000000E+000 
 1.4301623E+001  7.0929103E+000 
 1.4316316E+001  8.0935755E+000 
 1.4331007E+001  9.0942402E+000 
 1.4345698E+001  1.0094904E+001 
 1.4360390E+001  1.1000000E+001 
 1.4375081E+001  1.1096233E+001 
 1.4389773E+001  1.2096898E+001 
 1.4404465E+001  1.3097563E+001 
 1.4419156E+001  1.3901772E+001 
 1.4433847E+001  1.2901108E+001 
 1.4448540E+001  1.1800885E+001 
 1.4463231E+001  9.7995567E+000 
 1.4477922E+001  7.8991137E+000 
 1.4492614E+001  6.8984489E+000 
 1.4507305E+001  5.7955680E+000 
 1.4521997E+001  3.8971193E+000 
 1.4536689E+001  3.0000000E+000 
 1.4551380E+001  3.0000000E+000 
 1.4566072E+001  2.8951254E+000 
 1.4580763E+001  2.0000000E+000 
 1.4595455E+001  2.0000000E+000 
 1.4610147E+001  2.0000000E+000 
 1.4624838E+001  2.1075335E+000 
 1.4639529E+001  3.0000000E+000 
 1.4654222E+001  3.0000000E+000 
 1.4668913E+001  3.0000000E+000 
 1.4683604E+001  3.1101921E+000 
 1.4698296E+001  4.0000000E+000 
 1.4712987E+001  4.0000000E+000 
 1.4727679E+001  4.0000000E+000 
 1.4742371E+001  4.0000000E+000 
 1.4757062E+001  4.1135154E+000 
 1.4771753E+001  5.1141801E+000 
 1.4786445E+001  6.0000000E+000 
 1.4801137E+001  6.1155095E+000 
 1.4815828E+001  7.1161742E+000 
 1.4830520E+001  8.1168394E+000 
 1.4845211E+001  9.2350073E+000 
 1.4859903E+001  1.1354505E+001 
 1.4874595E+001  1.4356499E+001 
 1.4889286E+001  1.7358494E+001 
 1.4903977E+001  2.0360487E+001 
 1.4918669E+001  2.3241653E+001 
 1.4933361E+001  2.5242983E+001 
 1.4948052E+001  2.7122156E+001 
 1.4962744E+001  2.8122822E+001 
 1.4977435E+001  2.9123486E+001 
 1.4992127E+001  3.0000000E+001 
 1.5006819E+001  2.9875185E+001 
 1.5021510E+001  2.8874519E+001 
 1.5036201E+001  2.7747711E+001 
 1.5050893E+001  2.5746382E+001 
 1.5065585E+001  2.3745052E+001 
 1.5080276E+001  2.1743723E+001 
 1.5094968E+001  1.9742393E+001 
 1.5109659E+001  1.7741064E+001 
 1.5124351E+001  1.5739735E+001 
 1.5139043E+001  1.3869203E+001 
 1.5153734E+001  1.2737076E+001 
 1.5168426E+001  1.1000000E+001 
 1.5183117E+001  1.0867208E+001 
 1.5197809E+001  1.0000000E+001 
 1.5212501E+001  1.0000000E+001 
 1.5227192E+001  9.8652143E+000 
 1.5241883E+001  9.0000000E+000 
 1.5256575E+001  8.8638849E+000 
 1.5271267E+001  7.8632207E+000 
 1.5285958E+001  6.8625560E+000 
 1.5300650E+001  5.8618913E+000 
 1.5315341E+001  5.0000000E+000 
 1.5330032E+001  4.8605618E+000 
 1.5344725E+001  4.0000000E+000 
 1.5359416E+001  4.0000000E+000 
 1.5374107E+001  4.0000000E+000 
 1.5388799E+001  4.0000000E+000 
 1.5403491E+001  4.0000000E+000 
 1.5418182E+001  4.0000000E+000 
 1.5432874E+001  4.1440911E+000 
 1.5447565E+001  5.0000000E+000 
 1.5462256E+001  5.1454206E+000 
 1.5476949E+001  6.0000000E+000 
 1.5491640E+001  6.0000000E+000 
 1.5506331E+001  6.0000000E+000 
 1.5521023E+001  6.0000000E+000 
 1.5535715E+001  6.0000000E+000 
 1.5550406E+001  6.1494083E+000 
 1.5565098E+001  7.0000000E+000 
 1.5579789E+001  7.1507378E+000 
 1.5594481E+001  8.0000000E+000 
 1.5609173E+001  8.1520672E+000 
 1.5623864E+001  9.1527319E+000 
 1.5638556E+001  1.0306793E+001 
 1.5653247E+001  1.2154061E+001 
 1.5667938E+001  1.3464178E+001 
 1.5682631E+001  1.6155390E+001 
 1.5697322E+001  1.7468166E+001 
 1.5712013E+001  2.0313440E+001 
 1.5726705E+001  2.2314770E+001 
 1.5741397E+001  2.4316099E+001 
 1.5756088E+001  2.6158714E+001 
 1.5770780E+001  2.7159378E+001 
 1.5785471E+001  2.8160044E+001 
 1.5800162E+001  2.9000000E+001 
 1.5814855E+001  2.8677254E+001 
 1.5829546E+001  2.6675924E+001 
 1.5844237E+001  2.4674595E+001 
 1.5858929E+001  2.2509899E+001 
 1.5873620E+001  1.9671938E+001 
 1.5888312E+001  1.7670609E+001 
 1.5903004E+001  1.5503918E+001 
 1.5917695E+001  1.2833975E+001 
 1.5932386E+001  1.1833310E+001 
 1.5947079E+001  1.0665290E+001 
 1.5961770E+001  8.8319807E+000 
 1.5976461E+001  7.8313155E+000 
 1.5991153E+001  6.8306508E+000 
 1.6005844E+001  6.0000000E+000 
 1.6020536E+001  5.8293219E+000 
 1.6035227E+001  5.0000000E+000 
 1.6049919E+001  5.0000000E+000 
 1.6064611E+001  5.0000000E+000 
 1.6079302E+001  5.0000000E+000 
 1.6093994E+001  5.0000000E+000 
 1.6108685E+001  5.1746664E+000 
 1.6123377E+001  6.0000000E+000 
 1.6138069E+001  6.1759958E+000 
 1.6152760E+001  7.1766605E+000 
 1.6167452E+001  8.1773252E+000 
 1.6182144E+001  9.3559799E+000 
 1.6196835E+001  1.1178655E+001 
 1.6211527E+001  1.2000000E+001 
 1.6226217E+001  1.2000000E+001 
 1.6240910E+001  1.2000000E+001 
 1.6255602E+001  1.1818686E+001 
 1.6270292E+001  1.0818022E+001 
 1.6284985E+001  9.6347151E+000 
 1.6299675E+001  7.8166928E+000 
 1.6314367E+001  6.8160281E+000 
 1.6329060E+001  5.8153634E+000 
 1.6343750E+001  4.8146987E+000 
 1.6358442E+001  4.0000000E+000 
 1.6373133E+001  4.0000000E+000 
 1.6387825E+001  3.8127046E+000 
 1.6402517E+001  3.0000000E+000 
 1.6417208E+001  3.0000000E+000 
 1.6431900E+001  3.0000000E+000 
 1.6446590E+001  3.0000000E+000 
 1.6461283E+001  3.0000000E+000 
 1.6475975E+001  3.0000000E+000 
 1.6490665E+001  3.1919482E+000 
 1.6505358E+001  4.0000000E+000 
 1.6520048E+001  4.1932774E+000 
 1.6534740E+001  5.3878846E+000 
 1.6549433E+001  7.1946068E+000 
 1.6564123E+001  8.1952715E+000 
 1.6578815E+001  9.1959362E+000 
 1.6593508E+001  1.0196601E+001 
 1.6608198E+001  1.1197266E+001 
 1.6622890E+001  1.2000000E+001 
 1.6637581E+001  1.2000000E+001 
 1.6652273E+001  1.1800740E+001 
 1.6666965E+001  1.0800076E+001 
 1.6681656E+001  9.7994108E+000 
 1.6696348E+001  8.7987461E+000 
 1.6711039E+001  7.7980814E+000 
 1.6725731E+001  6.7974167E+000 
 1.6740423E+001  5.7967520E+000 
 1.6755114E+001  4.7960873E+000 
 1.6769806E+001  4.0000000E+000 
 1.6784496E+001  4.2052417E+000 
 1.6799189E+001  5.0000000E+000 
 1.6813881E+001  5.2065711E+000 
 1.6828571E+001  6.0000000E+000 
 1.6843264E+001  6.0000000E+000 
 1.6857954E+001  6.2085652E+000 
 1.6872646E+001  7.0000000E+000 
 1.6887339E+001  7.0000000E+000 
 1.6902029E+001  7.0000000E+000 
 1.6916721E+001  7.0000000E+000 
 1.6931414E+001  6.7881112E+000 
 1.6946104E+001  6.0000000E+000 
 1.6960796E+001  6.0000000E+000 
 1.6975487E+001  6.2138829E+000 
 1.6990179E+001  7.0000000E+000 
 1.7004871E+001  7.2152123E+000 
 1.7019562E+001  8.0000000E+000 
 1.7034254E+001  8.0000000E+000 
 1.7048944E+001  8.0000000E+000 
 1.7063637E+001  8.0000000E+000 
 1.7078329E+001  7.7814646E+000 
 1.7093019E+001  6.7807999E+000 
 1.7107712E+001  6.0000000E+000 
 1.7122402E+001  5.7794704E+000 
 1.7137094E+001  4.7788057E+000 
 1.7151787E+001  4.0000000E+000 
 1.7166477E+001  3.7774763E+000 
 1.7181170E+001  3.2231884E+000 
 1.7195860E+001  4.0000000E+000 
 1.7210552E+001  4.0000000E+000 
 1.7225245E+001  4.2251825E+000 
 1.7239935E+001  5.0000000E+000 
 1.7254627E+001  5.2265120E+000 
 1.7269318E+001  6.0000000E+000 
 1.7284010E+001  6.2278409E+000 
 1.7298702E+001  7.0000000E+000 
 1.7313393E+001  7.2291703E+000 
 1.7328085E+001  8.0000000E+000 
 1.7342777E+001  8.2305002E+000 
 1.7357468E+001  9.2311649E+000 
 1.7372160E+001  1.0231830E+001 
 1.7386850E+001  1.1232494E+001 
 1.7401543E+001  1.2000000E+001 
 1.7416235E+001  1.2233823E+001 
 1.7430925E+001  1.2765512E+001 
 1.7445618E+001  1.1764848E+001 
 1.7460308E+001  1.0764183E+001 
 1.7475000E+001  9.7635183E+000 
 1.7489693E+001  9.0000000E+000 
 1.7504383E+001  8.7621889E+000 
 1.7519075E+001  8.0000000E+000 
 1.7533766E+001  7.7608595E+000 
 1.7548458E+001  6.7601948E+000 
 1.7563150E+001  6.0000000E+000 
 1.7577841E+001  6.0000000E+000 
 1.7592533E+001  6.0000000E+000 
 1.7607224E+001  6.0000000E+000 
 1.7621916E+001  6.0000000E+000 
 1.7636608E+001  6.0000000E+000 
 1.7651299E+001  5.7555418E+000 
 1.7665991E+001  5.0000000E+000 
 1.7680683E+001  5.0000000E+000 
 1.7695374E+001  5.2464523E+000 
 1.7710066E+001  6.0000000E+000 
 1.7724756E+001  6.0000000E+000 
 1.7739449E+001  6.0000000E+000 
 1.7754141E+001  6.0000000E+000 
 1.7768831E+001  6.0000000E+000 
 1.7783524E+001  6.0000000E+000 
 1.7798214E+001  6.0000000E+000 
 1.7812906E+001  5.7482305E+000 
 1.7827599E+001  5.0000000E+000 
 1.7842289E+001  5.0000000E+000 
 1.7856981E+001  5.0000000E+000 
 1.7871672E+001  4.7455716E+000 
 1.7886364E+001  4.0000000E+000 
 1.7901056E+001  4.2557578E+000 
 1.7915747E+001  5.0000000E+000 
 1.7930439E+001  5.2570872E+000 
 1.7945129E+001  6.0000000E+000 
 1.7959822E+001  6.2584167E+000 
 1.7974514E+001  7.0000000E+000 
 1.7989204E+001  7.0000000E+000 
 1.8003897E+001  7.0000000E+000 
 1.8018587E+001  7.0000000E+000 
 1.8033279E+001  7.2617402E+000 
 1.8047972E+001  8.0000000E+000 
 1.8062662E+001  8.5261383E+000 
 1.8077354E+001  1.0263734E+001 
 1.8092047E+001  1.1528797E+001 
 1.8106737E+001  1.3265063E+001 
 1.8121429E+001  1.4265728E+001 
 1.8136120E+001  1.5266393E+001 
 1.8150812E+001  1.6000000E+001 
 1.8165504E+001  1.6000000E+001 
 1.8180195E+001  1.5463226E+001 
 1.8194887E+001  1.3730948E+001 
 1.8209578E+001  1.2730284E+001 
 1.8224270E+001  1.1729619E+001 
 1.8238962E+001  1.0728954E+001 
 1.8253653E+001  1.0000000E+001 
 1.8268345E+001  1.0000000E+001 
 1.8283035E+001  1.0000000E+001 
 1.8297728E+001  1.0000000E+001 
 1.8312420E+001  1.0000000E+001 
 1.8327110E+001  1.0000000E+001 
 1.8341803E+001  1.0275699E+001 
 1.8356493E+001  1.1000000E+001 
 1.8371185E+001  1.1000000E+001 
 1.8385878E+001  1.1277693E+001 
 1.8400568E+001  1.2000000E+001 
 1.8415260E+001  1.2000000E+001 
 1.8429953E+001  1.2279686E+001 
 1.8444643E+001  1.3000000E+001 
 1.8459335E+001  1.3281015E+001 
 1.8474026E+001  1.4000000E+001 
 1.8488718E+001  1.4000000E+001 
 1.8503410E+001  1.3716990E+001 
 1.8518101E+001  1.3000000E+001 
 1.8532793E+001  1.2715661E+001 
 1.8547483E+001  1.2000000E+001 
 1.8562176E+001  1.1428663E+001 
 1.8576868E+001  9.7136669E+000 
 1.8591558E+001  8.7130022E+000 
 1.8606251E+001  8.0000000E+000 
 1.8620941E+001  7.7116728E+000 
 1.8635633E+001  7.0000000E+000 
 1.8650326E+001  7.0000000E+000 
 1.8665016E+001  6.7096786E+000 
 1.8679708E+001  6.0000000E+000 
 1.8694399E+001  6.0000000E+000 
 1.8709091E+001  6.0000000E+000 
 1.8723783E+001  5.7070198E+000 
 1.8738474E+001  5.0000000E+000 
 1.8753166E+001  5.0000000E+000 
 1.8767857E+001  5.0000000E+000 
 1.8782549E+001  4.7043610E+000 
 1.8797241E+001  4.0000000E+000 
 1.8811932E+001  4.0000000E+000 
 1.8826624E+001  4.0000000E+000 
 1.8841316E+001  4.0000000E+000 
 1.8856007E+001  4.0000000E+000 
 1.8870699E+001  4.2996268E+000 
 1.8885389E+001  5.0000000E+000 
 1.8900082E+001  5.3009562E+000 
 1.8914774E+001  6.3016210E+000 
 1.8929464E+001  7.6045713E+000 
 1.8944157E+001  9.3029499E+000 
 1.8958847E+001  1.0607230E+001 
 1.8973539E+001  1.2608560E+001 
 1.8988232E+001  1.4304944E+001 
 1.9002922E+001  1.5611218E+001 
 1.9017614E+001  1.7000000E+001 
 1.9032305E+001  1.7306938E+001 
 1.9046997E+001  1.7692396E+001 
 1.9061689E+001  1.7000000E+001 
 1.9076380E+001  1.6691067E+001 
 1.9091072E+001  1.5690403E+001 
 1.9105762E+001  1.4379477E+001 
 1.9120455E+001  1.2689074E+001 
 1.9135147E+001  1.1688409E+001 
 1.9149837E+001  1.0375488E+001 
 1.9164530E+001  8.6870794E+000 
 1.9179222E+001  7.6864147E+000 
 1.9193913E+001  6.6857500E+000 
 1.9208605E+001  6.0000000E+000 
 1.9223295E+001  6.0000000E+000 
 1.9237988E+001  6.0000000E+000 
 1.9252680E+001  6.3169088E+000 
 1.9267370E+001  7.3175735E+000 
 1.9282063E+001  8.3182383E+000 
 1.9296753E+001  9.3189030E+000 
 1.9311445E+001  1.0000000E+001 
 1.9326138E+001  1.0320232E+001 
 1.9340828E+001  1.1000000E+001 
 1.9355520E+001  1.1000000E+001 
 1.9370211E+001  1.1000000E+001 
 1.9384903E+001  1.0677109E+001 
 1.9399595E+001  9.6764441E+000 
 1.9414286E+001  8.6757793E+000 
 1.9428978E+001  7.6751151E+000 
 1.9443668E+001  7.0000000E+000 
 1.9458361E+001  7.0000000E+000 
 1.9473053E+001  7.0000000E+000 
 1.9487743E+001  7.0000000E+000 
 1.9502436E+001  7.0000000E+000 
 1.9517128E+001  7.3288732E+000 
 1.9531818E+001  8.3295374E+000 
 1.9546511E+001  9.3302021E+000 
 1.9561201E+001  1.0330867E+001 
 1.9575893E+001  1.1331532E+001 
 1.9590586E+001  1.2332196E+001 
 1.9605276E+001  1.3332861E+001 
 1.9619968E+001  1.4333526E+001 
 1.9634659E+001  1.5334190E+001 
 1.9649351E+001  1.6334856E+001 
 1.9664043E+001  1.7335520E+001 
 1.9678734E+001  1.8000000E+001 
 1.9693426E+001  1.8000000E+001 
 1.9708117E+001  1.8000000E+001 
 1.9722809E+001  1.7661821E+001 
 1.9737501E+001  1.6661158E+001 
 1.9752192E+001  1.5320984E+001 
 1.9766884E+001  1.3659827E+001 
 1.9781574E+001  1.3000000E+001 
 1.9796267E+001  1.3000000E+001 
 1.9810959E+001  1.3000000E+001 
 1.9825649E+001  1.3000000E+001 
 1.9840342E+001  1.3343496E+001 
 1.9855032E+001  1.4688321E+001 
 1.9869724E+001  1.6689651E+001 
 1.9884417E+001  1.8690981E+001 
 1.9899107E+001  2.0346155E+001 
 1.9913799E+001  2.1346819E+001 
 1.9928492E+001  2.2347485E+001 
 1.9943182E+001  2.3000000E+001 
 1.9957874E+001  2.2651186E+001 
 1.9972565E+001  2.1301044E+001 
 1.9987257E+001  1.9299715E+001 
 2.0001949E+001  1.7298386E+001 
 2.0016640E+001  1.5648528E+001 
 2.0031332E+001  1.4647863E+001 
 2.0046022E+001  1.3647199E+001 
 2.0060715E+001  1.2646534E+001 
 2.0075407E+001  1.1645869E+001 
 2.0090097E+001  1.0645205E+001 
 2.0104790E+001  9.6445398E+000 
 2.0119480E+001  9.0000000E+000 
 2.0134172E+001  8.6432104E+000 
 2.0148865E+001  8.0000000E+000 
 2.0163555E+001  7.6418810E+000 
 2.0178247E+001  6.6412163E+000 
 2.0192938E+001  6.0000000E+000 
 2.0207630E+001  6.0000000E+000 
 2.0222322E+001  5.6392221E+000 
 2.0237013E+001  5.0000000E+000 
 2.0251705E+001  5.0000000E+000 
 2.0266397E+001  4.6372280E+000 
 2.0281088E+001  4.0000000E+000 
 2.0295780E+001  4.0000000E+000 
 2.0310471E+001  4.0000000E+000 
 2.0325163E+001  4.3654308E+000 
 2.0339855E+001  5.0000000E+000 
 2.0354546E+001  5.0000000E+000 
 2.0369238E+001  5.0000000E+000 
 2.0383928E+001  5.0000000E+000 
 2.0398621E+001  5.0000000E+000 
 2.0413313E+001  5.0000000E+000 
 2.0428003E+001  5.0000000E+000 
 2.0442696E+001  5.0000000E+000 
 2.0457386E+001  5.3714128E+000 
 2.0472078E+001  6.0000000E+000 
 2.0486771E+001  6.3727422E+000 
 2.0501461E+001  7.0000000E+000 
 2.0516153E+001  7.3740716E+000 
 2.0530844E+001  8.0000000E+000 
 2.0545536E+001  8.3754005E+000 
 2.0560228E+001  9.0000000E+000 
 2.0574919E+001  9.3767300E+000 
 2.0589611E+001  1.0000000E+001 
 2.0604301E+001  1.0000000E+001 
 2.0618994E+001  9.6212759E+000 
 2.0633686E+001  8.6206112E+000 
 2.0648376E+001  7.6199465E+000 
 2.0663069E+001  7.0000000E+000 
 2.0677761E+001  6.6186171E+000 
 2.0692451E+001  6.0000000E+000 
 2.0707144E+001  6.3827124E+000 
 2.0721834E+001  7.0000000E+000 
 2.0736526E+001  7.3840418E+000 
 2.0751219E+001  8.3847065E+000 
 2.0765909E+001  9.0000000E+000 
 2.0780602E+001  9.3860359E+000 
 2.0795292E+001  1.0386701E+001 
 2.0809984E+001  1.1000000E+001 
 2.0824677E+001  1.1000000E+001 
 2.0839367E+001  1.0611305E+001 
 2.0854059E+001  9.6106405E+000 
 2.0868750E+001  8.6099758E+000 
 2.0883442E+001  7.6093116E+000 
 2.0898134E+001  6.6086469E+000 
 2.0912825E+001  6.0000000E+000 
 2.0927517E+001  6.0000000E+000 
 2.0942207E+001  6.0000000E+000 
 2.0956900E+001  6.3940120E+000 
 2.0971592E+001  7.0000000E+000 
 2.0986282E+001  7.0000000E+000 
 2.1000975E+001  7.3960061E+000 
 2.1015667E+001  8.0000000E+000 
 2.1030357E+001  7.6026645E+000 
 2.1045050E+001  7.0000000E+000 
 2.1059740E+001  6.6013350E+000 
 2.1074432E+001  5.6006703E+000 
 2.1089125E+001  5.0000000E+000 
 2.1103815E+001  4.5993414E+000 
 2.1118507E+001  4.0000000E+000 
 2.1133198E+001  4.4019880E+000 
 2.1147890E+001  5.0000000E+000 
 2.1162582E+001  5.0000000E+000 
 2.1177273E+001  5.0000000E+000 
 2.1191965E+001  5.0000000E+000 
 2.1206656E+001  5.0000000E+000 
 2.1221348E+001  5.0000000E+000 
 2.1236040E+001  5.0000000E+000 
 2.1250731E+001  5.0000000E+000 
 2.1265423E+001  5.0000000E+000 
 2.1280113E+001  5.0000000E+000 
 2.1294806E+001  5.0000000E+000 
 2.1309498E+001  5.0000000E+000 
 2.1324188E+001  5.4106293E+000 
 2.1338881E+001  6.0000000E+000 
 2.1353573E+001  6.0000000E+000 
 2.1368263E+001  6.4126229E+000 
 2.1382956E+001  7.0000000E+000 
 2.1397646E+001  7.0000000E+000 
 2.1412338E+001  7.4146171E+000 
 2.1427031E+001  8.0000000E+000 
 2.1441721E+001  8.0000000E+000 
 2.1456413E+001  8.0000000E+000 
 2.1471104E+001  8.0000000E+000 
 2.1485796E+001  8.0000000E+000 
 2.1500488E+001  8.0000000E+000 
 2.1515179E+001  8.0000000E+000 
 2.1529871E+001  8.0000000E+000 
 2.1544561E+001  8.0000000E+000 
 2.1559254E+001  8.4212637E+000 
 2.1573946E+001  9.4219284E+000 
 2.1588636E+001  1.0422593E+001 
 2.1603329E+001  1.1846517E+001 
 2.1618019E+001  1.3847845E+001 
 2.1632711E+001  1.5424587E+001 
 2.1647404E+001  1.6425253E+001 
 2.1662094E+001  1.7425917E+001 
 2.1676786E+001  1.8000000E+001 
 2.1691477E+001  1.7572754E+001 
 2.1706169E+001  1.6144178E+001 
 2.1720861E+001  1.4142849E+001 
 2.1735552E+001  1.2141520E+001 
 2.1750244E+001  1.0570095E+001 
 2.1764936E+001  9.5694304E+000 
 2.1779627E+001  8.5687656E+000 
 2.1794319E+001  7.5681009E+000 
 2.1809010E+001  7.0000000E+000 
 2.1823702E+001  6.5667715E+000 
 2.1838394E+001  6.0000000E+000 
 2.1853085E+001  6.0000000E+000 
 2.1867777E+001  5.5647774E+000 
 2.1882467E+001  5.0000000E+000 
 2.1897160E+001  5.0000000E+000 
 2.1911852E+001  5.0000000E+000 
 2.1926542E+001  5.0000000E+000 
 2.1941235E+001  5.0000000E+000 
 2.1955925E+001  5.0000000E+000 
 2.1970617E+001  5.0000000E+000 
 2.1985310E+001  5.4405398E+000 
 2.2000000E+001  0.0000000E+000
