# Supplementary material for: Application of singular value decomposition analysis to time-dependent powder diffraction data of an in-situ photodimerization reaction
Source: J Synchrotron Radiat. 2014 Apr 2;21(Pt 3):554–60. doi: 10.1107/S1600577514004366 (PMC4333817; doi:10.1107/S1600577514004366)
Supplement: Supplementary file 1 [file s-21-00554-sup1.zip › 9ma/9mai_03.chi]

 3.9000001E+000  0.0000000E+000 
 3.9146917E+000  5.0000000E+000 
 3.9293833E+000  5.0000000E+000 
 3.9440749E+000  5.0000000E+000 
 3.9587662E+000  5.0000000E+000 
 3.9734578E+000  5.0000000E+000 
 3.9881494E+000  5.0000000E+000 
 4.0028410E+000  5.0000000E+000 
 4.0175323E+000  5.0000000E+000 
 4.0322242E+000  5.6282964E+000 
 4.0469155E+000  6.0000000E+000 
 4.0616074E+000  6.0000000E+000 
 4.0762987E+000  6.0000000E+000 
 4.0909905E+000  6.6309552E+000 
 4.1056819E+000  7.0000000E+000 
 4.1203732E+000  7.0000000E+000 
 4.1350651E+000  7.6329494E+000 
 4.1497564E+000  8.6336136E+000 
 4.1644483E+000  9.0000000E+000 
 4.1791396E+000  9.6349430E+000 
 4.1938314E+000  1.0635608E+001 
 4.2085228E+000  1.2908818E+001 
 4.2232141E+000  1.5910812E+001 
 4.2379060E+000  2.0188011E+001 
 4.2525973E+000  2.5191334E+001 
 4.2672892E+000  2.9555725E+001 
 4.2819805E+000  3.4197979E+001 
 4.2966723E+000  3.8561043E+001 
 4.3113637E+000  4.1922775E+001 
 4.3260555E+000  4.4924770E+001 
 4.3407469E+000  4.7926765E+001 
 4.3554382E+000  5.2857517E+001 
 4.3701301E+000  6.0792259E+001 
 4.3848214E+000  7.2375237E+001 
 4.3995132E+000  8.7963531E+001 
 4.4142046E+000  1.0497483E+002 
 4.4288964E+000  1.2133989E+002 
 4.4435878E+000  1.3735052E+002 
 4.4582791E+000  1.5271359E+002 
 4.4729710E+000  1.6707532E+002 
 4.4876623E+000  1.7589342E+002 
 4.5023541E+000  1.7540173E+002 
 4.5170455E+000  1.6294608E+002 
 4.5317373E+000  1.3812402E+002 
 4.5464287E+000  1.0715006E+002 
 4.5611200E+000  8.0346596E+001 
 4.5758119E+000  6.2206654E+001 
 4.5905032E+000  5.3078674E+001 
 4.6051950E+000  5.2308437E+001 
 4.6198864E+000  5.6929302E+001 
 4.6345782E+000  6.2933292E+001 
 4.6492696E+000  6.9593491E+001 
 4.6639609E+000  7.7911903E+001 
 4.6786528E+000  8.4945259E+001 
 4.6933441E+000  8.8974625E+001 
 4.7080359E+000  8.8682259E+001 
 4.7227273E+000  8.2723709E+001 
 4.7374191E+000  7.2737785E+001 
 4.7521105E+000  5.9747875E+001 
 4.7668018E+000  4.5738571E+001 
 4.7814937E+000  3.3715851E+001 
 4.7961850E+000  2.3371399E+001 
 4.8108768E+000  1.6018852E+001 
 4.8255682E+000  1.2007432E+001 
 4.8402600E+000  9.0054379E+000 
 4.8549514E+000  8.0000000E+000 
 4.8696432E+000  7.3338165E+000 
 4.8843346E+000  7.0000000E+000 
 4.8990259E+000  7.0000000E+000 
 4.9137177E+000  7.0000000E+000 
 4.9284091E+000  7.0000000E+000 
 4.9431009E+000  7.0000000E+000 
 4.9577923E+000  7.0000000E+000 
 4.9724841E+000  6.3291636E+000 
 4.9871755E+000  6.0000000E+000 
 5.0018668E+000  6.0000000E+000 
 5.0165586E+000  6.0000000E+000 
 5.0312500E+000  5.3265052E+000 
 5.0459418E+000  5.6741595E+000 
 5.0606332E+000  6.0000000E+000 
 5.0753250E+000  6.0000000E+000 
 5.0900164E+000  6.6761537E+000 
 5.1047077E+000  9.0304556E+000 
 5.1193995E+000  1.2032450E+001 
 5.1340909E+000  1.6390739E+001 
 5.1487827E+000  2.1394062E+001 
 5.1634741E+000  2.7076862E+001 
 5.1781659E+000  3.3760994E+001 
 5.1928573E+000  4.0084839E+001 
 5.2075486E+000  4.6088829E+001 
 5.2222404E+000  5.0728542E+001 
 5.2369318E+000  5.2000000E+001 
 5.2516236E+000  4.9949604E+001 
 5.2663150E+000  4.4895222E+001 
 5.2810068E+000  3.8206436E+001 
 5.2956982E+000  3.1201784E+001 
 5.3103895E+000  2.6255505E+001 
 5.3250813E+000  2.3626423E+001 
 5.3397727E+000  2.4374907E+001 
 5.3544645E+000  2.8440590E+001 
 5.3691559E+000  3.5510262E+001 
 5.3838477E+000  4.4205029E+001 
 5.3985391E+000  5.4591232E+001 
 5.4132304E+000  6.6289322E+001 
 5.4279222E+000  7.8988739E+001 
 5.4426136E+000  9.1305275E+001 
 5.4573054E+000  1.0123494E+002 
 5.4719968E+000  1.0746718E+002 
 5.4866886E+000  1.0969410E+002 
 5.5013800E+000  1.1069476E+002 
 5.5160713E+000  1.1656344E+002 
 5.5307631E+000  1.3570627E+002 
 5.5454545E+000  1.7156712E+002 
 5.5601463E+000  2.1677892E+002 
 5.5748377E+000  2.6031970E+002 
 5.5895295E+000  2.9815512E+002 
 5.6042209E+000  3.2858371E+002 
 5.6189127E+000  3.4750122E+002 
 5.6336040E+000  3.4919702E+002 
 5.6482954E+000  3.2976331E+002 
 5.6629872E+000  2.9251279E+002 
 5.6776786E+000  2.4205199E+002 
 5.6923704E+000  1.8520247E+002 
 5.7070618E+000  1.2857205E+002 
 5.7217536E+000  8.2401123E+001 
 5.7364450E+000  5.2365005E+001 
 5.7511363E+000  3.4409031E+001 
 5.7658281E+000  2.5052896E+001 
 5.7805195E+000  1.9463030E+001 
 5.7952113E+000  1.7291941E+001 
 5.8099027E+000  1.7708723E+001 
 5.8245945E+000  1.9418776E+001 
 5.8392859E+000  2.2840210E+001 
 5.8539772E+000  2.8264303E+001 
 5.8686690E+000  3.4268291E+001 
 5.8833604E+000  4.0984325E+001 
 5.8980522E+000  4.7276268E+001 
 5.9127436E+000  5.3993633E+001 
 5.9274354E+000  5.8856163E+001 
 5.9421268E+000  6.2144115E+001 
 5.9568181E+000  6.4430740E+001 
 5.9715099E+000  6.5716034E+001 
 5.9862013E+000  6.6000000E+001 
 6.0008931E+000  6.5282639E+001 
 6.0155845E+000  6.2127884E+001 
 6.0302763E+000  5.8125225E+001 
 6.0449677E+000  5.3403210E+001 
 6.0596590E+000  4.7679863E+001 
 6.0743508E+000  4.0955189E+001 
 6.0890422E+000  3.5393238E+001 
 6.1037340E+000  2.9667898E+001 
 6.1184254E+000  2.3663910E+001 
 6.1331172E+000  1.8383268E+001 
 6.1478086E+000  1.4103956E+001 
 6.1625004E+000  1.0825973E+001 
 6.1771917E+000  8.5493193E+000 
 6.1918831E+000  6.5479898E+000 
 6.2065749E+000  5.2733302E+000 
 6.2212663E+000  5.0000000E+000 
 6.2359581E+000  5.0000000E+000 
 6.2506495E+000  4.2713361E+000 
 6.2653413E+000  3.2706716E+000 
 6.2800326E+000  3.0000000E+000 
 6.2947240E+000  3.0000000E+000 
 6.3094158E+000  2.2686775E+000 
 6.3241072E+000  1.2680129E+000 
 6.3387990E+000  1.7326518E+000 
 6.3534904E+000  1.2666835E+000 
 6.3681822E+000  1.0000000E+000 
 6.3828735E+000  1.0000000E+000 
 6.3975649E+000  2.6468942E-001 
 6.4122567E+000  7.3597527E-001 
 6.4269481E+000  2.6336005E-001 
 6.4416399E+000  7.3730463E-001 
 6.4563313E+000  1.0000000E+000 
 6.4710231E+000  1.0000000E+000 
 6.4857144E+000  2.4785974E+000 
 6.5004058E+000  3.7399633E+000 
 6.5150976E+000  5.4812560E+000 
 6.5297890E+000  8.9651709E+000 
 6.5444808E+000  1.3709787E+001 
 6.5591722E+000  2.0940977E+001 
 6.5738640E+000  2.8946295E+001 
 6.5885553E+000  3.6951611E+001 
 6.6032467E+000  4.4956928E+001 
 6.6179385E+000  5.1471684E+001 
 6.6326299E+000  5.5237835E+001 
 6.6473217E+000  5.7493221E+001 
 6.6620131E+000  5.8747276E+001 
 6.6767049E+000  5.9747940E+001 
 6.6913962E+000  6.2994415E+001 
 6.7060876E+000  7.2241959E+001 
 6.7207794E+000  8.9998672E+001 
 6.7354708E+000  1.2052034E+002 
 6.7501626E+000  1.6130431E+002 
 6.7648540E+000  2.0207710E+002 
 6.7795458E+000  2.3608296E+002 
 6.7942371E+000  2.5755862E+002 
 6.8089285E+000  2.6350784E+002 
 6.8236203E+000  2.6022708E+002 
 6.8383117E+000  2.4993698E+002 
 6.8530035E+000  2.2885802E+002 
 6.8676949E+000  1.9576311E+002 
 6.8823867E+000  1.5292397E+002 
 6.8970780E+000  1.0789406E+002 
 6.9117699E+000  6.8932739E+001 
 6.9264612E+000  4.1019020E+001 
 6.9411526E+000  2.4361345E+001 
 6.9558444E+000  1.4154882E+001 
 6.9705358E+000  9.7163000E+000 
 6.9852276E+000  6.7143064E+000 
 6.9999189E+000  5.2374372E+000 
 7.0146108E+000  4.2367725E+000 
 7.0293021E+000  3.2361081E+000 
 7.0439935E+000  3.0000000E+000 
 7.0586853E+000  2.2347786E+000 
 7.0733767E+000  2.0000000E+000 
 7.0880685E+000  2.0000000E+000 
 7.1027598E+000  1.2327846E+000 
 7.1174517E+000  1.0000000E+000 
 7.1321430E+000  1.0000000E+000 
 7.1468344E+000  1.7692095E+000 
 7.1615262E+000  1.2301259E+000 
 7.1762176E+000  1.7705388E+000 
 7.1909094E+000  2.7712035E+000 
 7.2056007E+000  3.7718682E+000 
 7.2202926E+000  4.7725329E+000 
 7.2349839E+000  6.5463953E+000 
 7.2496753E+000  9.3215866E+000 
 7.2643671E+000  1.2323581E+001 
 7.2790585E+000  1.4550384E+001 
 7.2937503E+000  1.7327568E+001 
 7.3084416E+000  2.0329563E+001 
 7.3231335E+000  2.2554371E+001 
 7.3378248E+000  2.4555700E+001 
 7.3525162E+000  2.6557030E+001 
 7.3672080E+000  2.7000000E+001 
 7.3818994E+000  2.6220156E+001 
 7.3965912E+000  2.4438982E+001 
 7.4112825E+000  2.2437653E+001 
 7.4259744E+000  2.1218161E+001 
 7.4406657E+000  2.0217497E+001 
 7.4553576E+000  1.9216833E+001 
 7.4700489E+000  1.9000000E+001 
 7.4847403E+000  1.9784496E+001 
 7.4994321E+000  2.0000000E+001 
 7.5141234E+000  2.0000000E+001 
 7.5288153E+000  2.0000000E+001 
 7.5435066E+000  1.9212845E+001 
 7.5581985E+000  1.8212179E+001 
 7.5728898E+000  1.6423029E+001 
 7.5875812E+000  1.5210850E+001 
 7.6022730E+000  1.2630556E+001 
 7.6169643E+000  1.1209520E+001 
 7.6316562E+000  9.4177122E+000 
 7.6463475E+000  7.4163828E+000 
 7.6610394E+000  7.0000000E+000 
 7.6757307E+000  7.0000000E+000 
 7.6904221E+000  7.0000000E+000 
 7.7051139E+000  7.0000000E+000 
 7.7198052E+000  7.0000000E+000 
 7.7344971E+000  7.7957969E+000 
 7.7491884E+000  8.0000000E+000 
 7.7638803E+000  9.5942526E+000 
 7.7785716E+000  1.0797791E+001 
 7.7932630E+000  1.2596911E+001 
 7.8079548E+000  1.3799120E+001 
 7.8226461E+000  1.4799785E+001 
 7.8373380E+000  1.6600899E+001 
 7.8520293E+000  1.7000000E+001 
 7.8667212E+000  1.7801779E+001 
 7.8814125E+000  1.8000000E+001 
 7.8961039E+000  1.7196892E+001 
 7.9107957E+000  1.7000000E+001 
 7.9254870E+000  1.5391125E+001 
 7.9401789E+000  1.3389795E+001 
 7.9548702E+000  1.2194233E+001 
 7.9695621E+000  1.0387136E+001 
 7.9842534E+000  9.1929035E+000 
 7.9989448E+000  8.1922388E+000 
 8.0136366E+000  7.1915741E+000 
 8.0283279E+000  7.0000000E+000 
 8.0430193E+000  7.0000000E+000 
 8.0577116E+000  7.0000000E+000 
 8.0724030E+000  7.0000000E+000 
 8.0870943E+000  7.0000000E+000 
 8.1017857E+000  7.8124137E+000 
 8.1164770E+000  8.8130789E+000 
 8.1311693E+000  9.8137436E+000 
 8.1458607E+000  1.2443224E+001 
 8.1605520E+000  1.6260290E+001 
 8.1752434E+000  2.2710161E+001 
 8.1899357E+000  3.0531216E+001 
 8.2046270E+000  4.0170666E+001 
 8.2193184E+000  5.0177315E+001 
 8.2340097E+000  5.7728771E+001 
 8.2487011E+000  6.3095303E+001 
 8.2633934E+000  6.4819725E+001 
 8.2780848E+000  6.5000000E+001 
 8.2927761E+000  6.1715782E+001 
 8.3074675E+000  5.6069683E+001 
 8.3221588E+000  4.7598541E+001 
 8.3368511E+000  3.9415611E+001 
 8.3515425E+000  2.9762865E+001 
 8.3662338E+000  2.2229353E+001 
 8.3809252E+000  1.6874786E+001 
 8.3956175E+000  1.3522878E+001 
 8.4103088E+000  1.1347256E+001 
 8.4250002E+000  1.0172963E+001 
 8.4396915E+000  1.0000000E+001 
 8.4543829E+000  9.1716337E+000 
 8.4690752E+000  8.1709690E+000 
 8.4837666E+000  8.8296957E+000 
 8.4984579E+000  9.0000000E+000 
 8.5131493E+000  9.0000000E+000 
 8.5278416E+000  9.0000000E+000 
 8.5425329E+000  9.0000000E+000 
 8.5572243E+000  9.0000000E+000 
 8.5719156E+000  9.0000000E+000 
 8.5866070E+000  9.0000000E+000 
 8.6012993E+000  9.0000000E+000 
 8.6159906E+000  9.0000000E+000 
 8.6306820E+000  9.8363428E+000 
 8.6453733E+000  1.0837008E+001 
 8.6600647E+000  1.1000000E+001 
 8.6747570E+000  1.1000000E+001 
 8.6894484E+000  1.1000000E+001 
 8.7041397E+000  1.0160334E+001 
 8.7188311E+000  9.1596699E+000 
 8.7335234E+000  9.8409948E+000 
 8.7482147E+000  1.0000000E+001 
 8.7629061E+000  1.0000000E+001 
 8.7775974E+000  1.0842989E+001 
 8.7922888E+000  1.2687308E+001 
 8.8069811E+000  1.4688638E+001 
 8.8216724E+000  1.6689966E+001 
 8.8363638E+000  1.8691296E+001 
 8.8510551E+000  2.1538939E+001 
 8.8657465E+000  2.4540932E+001 
 8.8804388E+000  2.8390568E+001 
 8.8951302E+000  3.2393227E+001 
 8.9098215E+000  3.4697945E+001 
 8.9245129E+000  3.5849636E+001 
 8.9392052E+000  3.6000000E+001 
 8.9538965E+000  3.4298069E+001 
 8.9685879E+000  3.1445108E+001 
 8.9832792E+000  2.7590820E+001 
 8.9979706E+000  2.2735203E+001 
 9.0126629E+000  1.8585503E+001 
 9.0273542E+000  1.4582844E+001 
 9.0420456E+000  1.2290092E+001 
 9.0567369E+000  9.4331446E+000 
 9.0714283E+000  9.0000000E+000 
 9.0861206E+000  7.2861047E+000 
 9.1008120E+000  7.0000000E+000 
 9.1155033E+000  7.0000000E+000 
 9.1301947E+000  7.8589416E+000 
 9.1448870E+000  8.0000000E+000 
 9.1595783E+000  8.8602715E+000 
 9.1742697E+000  9.8609362E+000 
 9.1889610E+000  1.1723201E+001 
 9.2036524E+000  1.3724530E+001 
 9.2183447E+000  1.5725860E+001 
 9.2330360E+000  1.7727188E+001 
 9.2477274E+000  1.8864260E+001 
 9.2624187E+000  1.9864923E+001 
 9.2771111E+000  2.0865589E+001 
 9.2918024E+000  2.0133747E+001 
 9.3064938E+000  1.9133081E+001 
 9.3211851E+000  1.8132418E+001 
 9.3358765E+000  1.6263506E+001 
 9.3505688E+000  1.6000000E+001 
 9.3652601E+000  1.6000000E+001 
 9.3799515E+000  1.7740482E+001 
 9.3946428E+000  2.0612719E+001 
 9.4093342E+000  2.5357853E+001 
 9.4240265E+000  3.0361177E+001 
 9.4387178E+000  3.7983200E+001 
 9.4534092E+000  4.4241390E+001 
 9.4681005E+000  5.0245377E+001 
 9.4827929E+000  5.4499577E+001 
 9.4974842E+000  5.5000000E+001 
 9.5121756E+000  5.1495106E+001 
 9.5268669E+000  4.5738670E+001 
 9.5415583E+000  3.7979576E+001 
 9.5562506E+000  2.8217825E+001 
 9.5709419E+000  1.8211178E+001 
 9.5856333E+000  9.9636250E+000 
 9.6003246E+000  4.5989418E+000 
 9.6150160E+000  2.2382474E+000 
 9.6297083E+000  2.0000000E+000 
 9.6443996E+000  2.8822057E+000 
 9.6590910E+000  3.0000000E+000 
 9.6737823E+000  3.8835351E+000 
 9.6884747E+000  4.0000000E+000 
 9.7031660E+000  3.1151357E+000 
 9.7178574E+000  3.0000000E+000 
 9.7325487E+000  3.8861938E+000 
 9.7472401E+000  4.8868585E+000 
 9.7619324E+000  6.7750463E+000 
 9.7766237E+000  9.6645632E+000 
 9.7913151E+000  1.4444263E+001 
 9.8060064E+000  1.8558069E+001 
 9.8206987E+000  2.3450909E+001 
 9.8353901E+000  2.6672539E+001 
 9.8500814E+000  2.7891512E+001 
 9.8647728E+000  2.8892176E+001 
 9.8794641E+000  2.8107159E+001 
 9.8941565E+000  2.7106495E+001 
 9.9088478E+000  2.5211660E+001 
 9.9235392E+000  2.3210331E+001 
 9.9382305E+000  2.0313501E+001 
 9.9529219E+000  1.7311508E+001 
 9.9676142E+000  1.3412685E+001 
 9.9823055E+000  1.1205013E+001 
 9.9969969E+000  1.1000000E+001 
 1.0011688E+001  1.1000000E+001 
 1.0026381E+001  1.1000000E+001 
 1.0041072E+001  1.1900152E+001 
 1.0055763E+001  1.2000000E+001 
 1.0070455E+001  1.2901482E+001 
 1.0085146E+001  1.3000000E+001 
 1.0099838E+001  1.3902811E+001 
 1.0114530E+001  1.7613903E+001 
 1.0129221E+001  2.6137262E+001 
 1.0143912E+001  4.4191292E+001 
 1.0158604E+001  7.8596909E+001 
 1.0173296E+001  1.2640058E+002 
 1.0187987E+001  1.8450114E+002 
 1.0202679E+001  2.3900304E+002 
 1.0217370E+001  2.8486578E+002 
 1.0232062E+001  3.2080777E+002 
 1.0246754E+001  3.4400806E+002 
 1.0261445E+001  3.5510123E+002 
 1.0276136E+001  3.4598135E+002 
 1.0290828E+001  3.1492209E+002 
 1.0305520E+001  2.6639417E+002 
 1.0320211E+001  2.0814592E+002 
 1.0334903E+001  1.5458737E+002 
 1.0349594E+001  1.1160736E+002 
 1.0364286E+001  8.2386299E+001 
 1.0378978E+001  6.6268402E+001 
 1.0393669E+001  5.6755058E+001 
 1.0408360E+001  5.1416153E+001 
 1.0423052E+001  4.6412830E+001 
 1.0437744E+001  4.2327606E+001 
 1.0452435E+001  3.9243710E+001 
 1.0467127E+001  3.7161144E+001 
 1.0481818E+001  3.3319630E+001 
 1.0496510E+001  2.8396214E+001 
 1.0511202E+001  2.2471468E+001 
 1.0525893E+001  1.6467480E+001 
 1.0540585E+001  1.1386243E+001 
 1.0555276E+001  7.3063359E+000 
 1.0569968E+001  4.2277579E+000 
 1.0584660E+001  3.0752547E+000 
 1.0599351E+001  3.9254100E+000 
 1.0614042E+001  6.7782245E+000 
 1.0628734E+001  1.0706958E+001 
 1.0643426E+001  1.7491829E+001 
 1.0658117E+001  2.6352619E+001 
 1.0672809E+001  3.7216068E+001 
 1.0687500E+001  4.9152779E+001 
 1.0702191E+001  6.4881004E+001 
 1.0716884E+001  8.2753098E+001 
 1.0731575E+001  1.0728481E+002 
 1.0746266E+001  1.3602965E+002 
 1.0760958E+001  1.6784709E+002 
 1.0775650E+001  1.9986836E+002 
 1.0790341E+001  2.2815343E+002 
 1.0805033E+001  2.4682487E+002 
 1.0819724E+001  2.5548305E+002 
 1.0834415E+001  2.4663956E+002 
 1.0849108E+001  2.2351897E+002 
 1.0863799E+001  1.8825452E+002 
 1.0878490E+001  1.4660236E+002 
 1.0893182E+001  1.0645185E+002 
 1.0907873E+001  7.4879578E+001 
 1.0922565E+001  5.1379238E+001 
 1.0937257E+001  3.5889534E+001 
 1.0951948E+001  2.6527737E+001 
 1.0966640E+001  2.1289864E+001 
 1.0981332E+001  1.8171925E+001 
 1.0996023E+001  1.7056643E+001 
 1.1010715E+001  1.7944021E+001 
 1.1025406E+001  2.0834057E+001 
 1.1040097E+001  2.6672104E+001 
 1.1054790E+001  3.2676090E+001 
 1.1069481E+001  3.9626759E+001 
 1.1084172E+001  4.7578758E+001 
 1.1098864E+001  5.2740047E+001 
 1.1113556E+001  5.6794697E+001 
 1.1128247E+001  5.7000000E+001 
 1.1142939E+001  5.6049995E+001 
 1.1157630E+001  5.2197327E+001 
 1.1172321E+001  4.7243336E+001 
 1.1187014E+001  4.1288017E+001 
 1.1201705E+001  3.4331364E+001 
 1.1216396E+001  2.8280039E+001 
 1.1231088E+001  2.4184034E+001 
 1.1245779E+001  2.3045343E+001 
 1.1260471E+001  2.2044680E+001 
 1.1275163E+001  2.2955986E+001 
 1.1289854E+001  2.3956650E+001 
 1.1304545E+001  2.5914629E+001 
 1.1319238E+001  2.8873940E+001 
 1.1333929E+001  3.2834576E+001 
 1.1348620E+001  3.5877926E+001 
 1.1363312E+001  3.8879921E+001 
 1.1378003E+001  3.9960640E+001 
 1.1392695E+001  4.0000000E+001 
 1.1407387E+001  3.8076065E+001 
 1.1422078E+001  3.4149471E+001 
 1.1436769E+001  2.9183516E+001 
 1.1451461E+001  2.4180191E+001 
 1.1466153E+001  1.9176868E+001 
 1.1480844E+001  1.6104126E+001 
 1.1495536E+001  1.3102133E+001 
 1.1510227E+001  1.0100139E+001 
 1.1524920E+001  9.0327148E+000 
 1.1539611E+001  7.0641003E+000 
 1.1554302E+001  6.0313854E+000 
 1.1568994E+001  6.0000000E+000 
 1.1583685E+001  6.0000000E+000 
 1.1598377E+001  6.0000000E+000 
 1.1613069E+001  6.9712734E+000 
 1.1627760E+001  7.9719381E+000 
 1.1642451E+001  8.9726028E+000 
 1.1657143E+001  9.9732676E+000 
 1.1671835E+001  1.1947864E+001 
 1.1686526E+001  1.2974597E+001 
 1.1701218E+001  1.3975262E+001 
 1.1715909E+001  1.4000000E+001 
 1.1730601E+001  1.4976591E+001 
 1.1745293E+001  1.5977256E+001 
 1.1759984E+001  1.8933760E+001 
 1.1774675E+001  2.2914339E+001 
 1.1789367E+001  3.0833996E+001 
 1.1804059E+001  4.2758968E+001 
 1.1818750E+001  5.8689262E+001 
 1.1833442E+001  7.6662384E+001 
 1.1848133E+001  9.2710533E+001 
 1.1862825E+001  1.0773859E+002 
 1.1877517E+001  1.1881561E+002 
 1.1892208E+001  1.2588731E+002 
 1.1906899E+001  1.2600000E+002 
 1.1921591E+001  1.2008861E+002 
 1.1936283E+001  1.0718335E+002 
 1.1950974E+001  9.0228462E+001 
 1.1965666E+001  7.3217163E+001 
 1.1980357E+001  5.8181644E+001 
 1.1995049E+001  4.6137341E+001 
 1.2009741E+001  3.8086243E+001 
 1.2024432E+001  3.2060692E+001 
 1.2039124E+001  2.7047255E+001 
 1.2053815E+001  2.3035145E+001 
 1.2068507E+001  2.0024364E+001 
 1.2083199E+001  1.8014914E+001 
 1.2097890E+001  1.5020376E+001 
 1.2112581E+001  1.3012255E+001 
 1.2127273E+001  1.1010925E+001 
 1.2141965E+001  1.0004798E+001 
 1.2156656E+001  9.0041332E+000 
 1.2171348E+001  9.0000000E+000 
 1.2186039E+001  9.0000000E+000 
 1.2200730E+001  9.0000000E+000 
 1.2215423E+001  1.0997050E+001 
 1.2230114E+001  1.1999190E+001 
 1.2244805E+001  1.3999709E+001 
 1.2259497E+001  1.5001039E+001 
 1.2274189E+001  1.7001184E+001 
 1.2288880E+001  1.8000000E+001 
 1.2303572E+001  1.8002514E+001 
 1.2318263E+001  1.9003178E+001 
 1.2332954E+001  2.0000000E+001 
 1.2347647E+001  2.0009014E+001 
 1.2362338E+001  2.2010344E+001 
 1.2377029E+001  2.4029184E+001 
 1.2391721E+001  2.9058514E+001 
 1.2406413E+001  3.8107494E+001 
 1.2421104E+001  5.3172279E+001 
 1.2435796E+001  7.5220886E+001 
 1.2450487E+001  1.0123817E+002 
 1.2465178E+001  1.2722598E+002 
 1.2479871E+001  1.5014685E+002 
 1.2494562E+001  1.6406693E+002 
 1.2509254E+001  1.6996454E+002 
 1.2523945E+001  1.6687517E+002 
 1.2538636E+001  1.5675018E+002 
 1.2553329E+001  1.3764087E+002 
 1.2568020E+001  1.1162358E+002 
 1.2582711E+001  8.5666870E+001 
 1.2597403E+001  6.3715473E+001 
 1.2612095E+001  4.5802338E+001 
 1.2626786E+001  3.3862907E+001 
 1.2641478E+001  2.5928795E+001 
 1.2656169E+001  2.1926136E+001 
 1.2670860E+001  1.7980869E+001 
 1.2685553E+001  1.6980206E+001 
 1.2700244E+001  1.6000000E+001 
 1.2714935E+001  1.6000000E+001 
 1.2729627E+001  1.6021790E+001 
 1.2744318E+001  1.7044909E+001 
 1.2759010E+001  1.9046238E+001 
 1.2773702E+001  2.1047567E+001 
 1.2788393E+001  2.3048897E+001 
 1.2803084E+001  2.5025112E+001 
 1.2817777E+001  2.6025778E+001 
 1.2832468E+001  2.7000000E+001 
 1.2847159E+001  2.6972893E+001 
 1.2861851E+001  2.5972229E+001 
 1.2876542E+001  2.4943129E+001 
 1.2891234E+001  2.2941799E+001 
 1.2905926E+001  2.0910704E+001 
 1.2920617E+001  1.7939140E+001 
 1.2935308E+001  1.5937811E+001 
 1.2950001E+001  1.3936481E+001 
 1.2964692E+001  1.1967576E+001 
 1.2979383E+001  1.0933823E+001 
 1.2994075E+001  8.9662466E+000 
 1.3008766E+001  8.0000000E+000 
 1.3023458E+001  8.0000000E+000 
 1.3038150E+001  8.0000000E+000 
 1.3052841E+001  8.0000000E+000 
 1.3067533E+001  8.0370770E+000 
 1.3082224E+001  9.0377417E+000 
 1.3096916E+001  1.0076813E+001 
 1.3111608E+001  1.2078142E+001 
 1.3126299E+001  1.4039736E+001 
 1.3140990E+001  1.5040401E+001 
 1.3155683E+001  1.6000000E+001 
 1.3170374E+001  1.6000000E+001 
 1.3185065E+001  1.5957605E+001 
 1.3199757E+001  1.4913882E+001 
 1.3214448E+001  1.2956276E+001 
 1.3229140E+001  1.1866835E+001 
 1.3243832E+001  8.9098940E+000 
 1.3258523E+001  6.9085646E+000 
 1.3273214E+001  4.9536176E+000 
 1.3287906E+001  3.9529529E+000 
 1.3302598E+001  3.0000000E+000 
 1.3317289E+001  3.0000000E+000 
 1.3331981E+001  3.0490413E+000 
 1.3346672E+001  4.0497060E+000 
 1.3361364E+001  5.0503707E+000 
 1.3376056E+001  6.0510354E+000 
 1.3390747E+001  7.0000000E+000 
 1.3405438E+001  7.0000000E+000 
 1.3420130E+001  7.0530295E+000 
 1.3434822E+001  8.0000000E+000 
 1.3449513E+001  8.0000000E+000 
 1.3464205E+001  7.9449768E+000 
 1.3478896E+001  6.9443121E+000 
 1.3493587E+001  5.9436474E+000 
 1.3508280E+001  4.9429827E+000 
 1.3522971E+001  3.9423180E+000 
 1.3537663E+001  3.0000000E+000 
 1.3552354E+001  3.0000000E+000 
 1.3567046E+001  3.0000000E+000 
 1.3581738E+001  3.0000000E+000 
 1.3596429E+001  3.0610056E+000 
 1.3611120E+001  4.0000000E+000 
 1.3625812E+001  4.0000000E+000 
 1.3640504E+001  4.0629997E+000 
 1.3655195E+001  5.0000000E+000 
 1.3669887E+001  5.0000000E+000 
 1.3684578E+001  5.0000000E+000 
 1.3699270E+001  5.0000000E+000 
 1.3713962E+001  5.0000000E+000 
 1.3728653E+001  4.9330125E+000 
 1.3743344E+001  4.0000000E+000 
 1.3758036E+001  4.0683169E+000 
 1.3772728E+001  5.0000000E+000 
 1.3787419E+001  5.0000000E+000 
 1.3802111E+001  5.0000000E+000 
 1.3816802E+001  5.0000000E+000 
 1.3831493E+001  5.0000000E+000 
 1.3846186E+001  4.9276948E+000 
 1.3860877E+001  4.0000000E+000 
 1.3875568E+001  4.0000000E+000 
 1.3890260E+001  4.0000000E+000 
 1.3904952E+001  4.0000000E+000 
 1.3919643E+001  4.0000000E+000 
 1.3934335E+001  4.0762935E+000 
 1.3949026E+001  5.0769582E+000 
 1.3963717E+001  6.0776224E+000 
 1.3978410E+001  7.1565747E+000 
 1.3993101E+001  9.0789518E+000 
 1.4007792E+001  1.0079617E+001 
 1.4022484E+001  1.1080281E+001 
 1.4037175E+001  1.1919054E+001 
 1.4051867E+001  1.1000000E+001 
 1.4066559E+001  1.0917725E+001 
 1.4081250E+001  9.9170599E+000 
 1.4095942E+001  9.0000000E+000 
 1.4110634E+001  8.9157305E+000 
 1.4125325E+001  7.9150658E+000 
 1.4140017E+001  6.9144011E+000 
 1.4154708E+001  5.9137363E+000 
 1.4169399E+001  5.0000000E+000 
 1.4184092E+001  5.0000000E+000 
 1.4198783E+001  5.0000000E+000 
 1.4213474E+001  5.0889220E+000 
 1.4228166E+001  6.0000000E+000 
 1.4242857E+001  6.0000000E+000 
 1.4257549E+001  6.0000000E+000 
 1.4272241E+001  6.0000000E+000 
 1.4286932E+001  6.0922456E+000 
 1.4301623E+001  7.0000000E+000 
 1.4316316E+001  7.0935750E+000 
 1.4331007E+001  8.1884794E+000 
 1.4345698E+001  1.0094904E+001 
 1.4360390E+001  1.1191138E+001 
 1.4375081E+001  1.3096233E+001 
 1.4389773E+001  1.4096898E+001 
 1.4404465E+001  1.5000000E+001 
 1.4419156E+001  1.5000000E+001 
 1.4433847E+001  1.4802215E+001 
 1.4448540E+001  1.2900443E+001 
 1.4463231E+001  1.1799557E+001 
 1.4477922E+001  9.7982273E+000 
 1.4492614E+001  7.8984489E+000 
 1.4507305E+001  6.7955680E+000 
 1.4521997E+001  4.8971195E+000 
 1.4536689E+001  3.8964548E+000 
 1.4551380E+001  3.0000000E+000 
 1.4566072E+001  3.0000000E+000 
 1.4580763E+001  3.0000000E+000 
 1.4595455E+001  3.0000000E+000 
 1.4610147E+001  3.0000000E+000 
 1.4624838E+001  3.0000000E+000 
 1.4639529E+001  3.0000000E+000 
 1.4654222E+001  3.0000000E+000 
 1.4668913E+001  3.0000000E+000 
 1.4683604E+001  3.0000000E+000 
 1.4698296E+001  3.0000000E+000 
 1.4712987E+001  3.1115215E+000 
 1.4727679E+001  4.0000000E+000 
 1.4742371E+001  4.1128507E+000 
 1.4757062E+001  5.0000000E+000 
 1.4771753E+001  5.0000000E+000 
 1.4786445E+001  5.1148448E+000 
 1.4801137E+001  6.1155095E+000 
 1.4815828E+001  7.1161742E+000 
 1.4830520E+001  8.1168394E+000 
 1.4845211E+001  9.2350073E+000 
 1.4859903E+001  1.1236337E+001 
 1.4874595E+001  1.3475332E+001 
 1.4889286E+001  1.7477991E+001 
 1.4903977E+001  2.1600811E+001 
 1.4918669E+001  2.6483309E+001 
 1.4933361E+001  3.0364475E+001 
 1.4948052E+001  3.3122158E+001 
 1.4962744E+001  3.4245644E+001 
 1.4977435E+001  3.6123486E+001 
 1.4992127E+001  3.7248302E+001 
 1.5006819E+001  3.9000000E+001 
 1.5021510E+001  3.8749039E+001 
 1.5036201E+001  3.6747711E+001 
 1.5050893E+001  3.4619572E+001 
 1.5065585E+001  3.1490105E+001 
 1.5080276E+001  2.7615583E+001 
 1.5094968E+001  2.4613590E+001 
 1.5109659E+001  2.1611597E+001 
 1.5124351E+001  1.8609602E+001 
 1.5139043E+001  1.5738405E+001 
 1.5153734E+001  1.3737076E+001 
 1.5168426E+001  1.1867873E+001 
 1.5183117E+001  1.1000000E+001 
 1.5197809E+001  1.1000000E+001 
 1.5212501E+001  1.1000000E+001 
 1.5227192E+001  1.1000000E+001 
 1.5241883E+001  1.0864550E+001 
 1.5256575E+001  9.8638849E+000 
 1.5271267E+001  8.8632202E+000 
 1.5285958E+001  7.8625560E+000 
 1.5300650E+001  6.7237825E+000 
 1.5315341E+001  5.0000000E+000 
 1.5330032E+001  4.8605618E+000 
 1.5344725E+001  4.1401029E+000 
 1.5359416E+001  5.0000000E+000 
 1.5374107E+001  5.0000000E+000 
 1.5388799E+001  5.0000000E+000 
 1.5403491E+001  5.0000000E+000 
 1.5418182E+001  5.0000000E+000 
 1.5432874E+001  5.1440911E+000 
 1.5447565E+001  6.0000000E+000 
 1.5462256E+001  6.1454206E+000 
 1.5476949E+001  7.0000000E+000 
 1.5491640E+001  7.0000000E+000 
 1.5506331E+001  7.0000000E+000 
 1.5521023E+001  6.8519211E+000 
 1.5535715E+001  6.0000000E+000 
 1.5550406E+001  6.0000000E+000 
 1.5565098E+001  5.8499269E+000 
 1.5579789E+001  5.0000000E+000 
 1.5594481E+001  5.1514025E+000 
 1.5609173E+001  6.0000000E+000 
 1.5623864E+001  6.1527319E+000 
 1.5638556E+001  7.0000000E+000 
 1.5653247E+001  7.1540613E+000 
 1.5667938E+001  8.1547260E+000 
 1.5682631E+001  9.1553907E+000 
 1.5697322E+001  1.0156055E+001 
 1.5712013E+001  1.1313440E+001 
 1.5726705E+001  1.3157385E+001 
 1.5741397E+001  1.4158050E+001 
 1.5756088E+001  1.5000000E+001 
 1.5770780E+001  1.5318757E+001 
 1.5785471E+001  1.7000000E+001 
 1.5800162E+001  1.7000000E+001 
 1.5814855E+001  1.6838627E+001 
 1.5829546E+001  1.5837962E+001 
 1.5844237E+001  1.4837297E+001 
 1.5858929E+001  1.3673266E+001 
 1.5873620E+001  1.1671937E+001 
 1.5888312E+001  9.8353043E+000 
 1.5903004E+001  8.8346395E+000 
 1.5917695E+001  8.0000000E+000 
 1.5932386E+001  7.8333097E+000 
 1.5947079E+001  6.8326449E+000 
 1.5961770E+001  5.8319802E+000 
 1.5976461E+001  5.0000000E+000 
 1.5991153E+001  4.8306508E+000 
 1.6005844E+001  4.0000000E+000 
 1.6020536E+001  3.8293216E+000 
 1.6035227E+001  3.0000000E+000 
 1.6049919E+001  3.0000000E+000 
 1.6064611E+001  3.0000000E+000 
 1.6079302E+001  3.0000000E+000 
 1.6093994E+001  3.0000000E+000 
 1.6108685E+001  3.1746664E+000 
 1.6123377E+001  4.1753311E+000 
 1.6138069E+001  5.1759958E+000 
 1.6152760E+001  6.3533211E+000 
 1.6167452E+001  8.1773252E+000 
 1.6182144E+001  9.3559799E+000 
 1.6196835E+001  1.1178655E+001 
 1.6211527E+001  1.2179319E+001 
 1.6226217E+001  1.3000000E+001 
 1.6240910E+001  1.3000000E+001 
 1.6255602E+001  1.2818686E+001 
 1.6270292E+001  1.1818022E+001 
 1.6284985E+001  1.0634715E+001 
 1.6299675E+001  8.8166924E+000 
 1.6314367E+001  7.8160281E+000 
 1.6329060E+001  6.8153634E+000 
 1.6343750E+001  5.8146987E+000 
 1.6358442E+001  5.0000000E+000 
 1.6373133E+001  4.8133693E+000 
 1.6387825E+001  4.0000000E+000 
 1.6402517E+001  3.8120399E+000 
 1.6417208E+001  3.0000000E+000 
 1.6431900E+001  3.0000000E+000 
 1.6446590E+001  3.0000000E+000 
 1.6461283E+001  3.0000000E+000 
 1.6475975E+001  3.0000000E+000 
 1.6490665E+001  3.1919482E+000 
 1.6505358E+001  4.1926131E+000 
 1.6520048E+001  5.1932774E+000 
 1.6534740E+001  6.1939421E+000 
 1.6549433E+001  7.3892140E+000 
 1.6564123E+001  9.1952715E+000 
 1.6578815E+001  1.0195936E+001 
 1.6593508E+001  1.1196601E+001 
 1.6608198E+001  1.2197266E+001 
 1.6622890E+001  1.3000000E+001 
 1.6637581E+001  1.3000000E+001 
 1.6652273E+001  1.2800740E+001 
 1.6666965E+001  1.1800076E+001 
 1.6681656E+001  1.0799411E+001 
 1.6696348E+001  9.5974922E+000 
 1.6711039E+001  7.7980814E+000 
 1.6725731E+001  7.0000000E+000 
 1.6740423E+001  6.7967520E+000 
 1.6755114E+001  5.7960873E+000 
 1.6769806E+001  4.7954230E+000 
 1.6784496E+001  4.0000000E+000 
 1.6799189E+001  4.0000000E+000 
 1.6813881E+001  4.2065711E+000 
 1.6828571E+001  5.0000000E+000 
 1.6843264E+001  5.0000000E+000 
 1.6857954E+001  5.2085652E+000 
 1.6872646E+001  6.0000000E+000 
 1.6887339E+001  6.0000000E+000 
 1.6902029E+001  5.7894406E+000 
 1.6916721E+001  5.0000000E+000 
 1.6931414E+001  5.2118888E+000 
 1.6946104E+001  6.0000000E+000 
 1.6960796E+001  5.7867818E+000 
 1.6975487E+001  5.0000000E+000 
 1.6990179E+001  5.2145476E+000 
 1.7004871E+001  6.0000000E+000 
 1.7019562E+001  6.2158766E+000 
 1.7034254E+001  7.0000000E+000 
 1.7048944E+001  7.0000000E+000 
 1.7063637E+001  7.0000000E+000 
 1.7078329E+001  7.0000000E+000 
 1.7093019E+001  6.7807999E+000 
 1.7107712E+001  5.7801352E+000 
 1.7122402E+001  4.7794704E+000 
 1.7137094E+001  4.0000000E+000 
 1.7151787E+001  4.0000000E+000 
 1.7166477E+001  3.7774763E+000 
 1.7181170E+001  3.0000000E+000 
 1.7195860E+001  3.0000000E+000 
 1.7210552E+001  3.2245176E+000 
 1.7225245E+001  4.0000000E+000 
 1.7239935E+001  4.0000000E+000 
 1.7254627E+001  4.2265120E+000 
 1.7269318E+001  5.0000000E+000 
 1.7284010E+001  5.0000000E+000 
 1.7298702E+001  5.0000000E+000 
 1.7313393E+001  5.0000000E+000 
 1.7328085E+001  5.2298350E+000 
 1.7342777E+001  6.2304997E+000 
 1.7357468E+001  7.0000000E+000 
 1.7372160E+001  7.2318292E+000 
 1.7386850E+001  8.2324944E+000 
 1.7401543E+001  9.0000000E+000 
 1.7416235E+001  9.2338228E+000 
 1.7430925E+001  9.7655125E+000 
 1.7445618E+001  9.0000000E+000 
 1.7460308E+001  9.0000000E+000 
 1.7475000E+001  8.7635183E+000 
 1.7489693E+001  7.7628531E+000 
 1.7504383E+001  6.7621884E+000 
 1.7519075E+001  6.0000000E+000 
 1.7533766E+001  5.7608595E+000 
 1.7548458E+001  5.0000000E+000 
 1.7563150E+001  5.0000000E+000 
 1.7577841E+001  5.0000000E+000 
 1.7592533E+001  4.7582006E+000 
 1.7607224E+001  4.0000000E+000 
 1.7621916E+001  4.0000000E+000 
 1.7636608E+001  4.0000000E+000 
 1.7651299E+001  4.0000000E+000 
 1.7665991E+001  4.2451229E+000 
 1.7680683E+001  5.0000000E+000 
 1.7695374E+001  5.2464523E+000 
 1.7710066E+001  6.0000000E+000 
 1.7724756E+001  6.2477818E+000 
 1.7739449E+001  7.0000000E+000 
 1.7754141E+001  7.0000000E+000 
 1.7768831E+001  7.0000000E+000 
 1.7783524E+001  7.0000000E+000 
 1.7798214E+001  7.0000000E+000 
 1.7812906E+001  6.7482305E+000 
 1.7827599E+001  6.0000000E+000 
 1.7842289E+001  5.7469010E+000 
 1.7856981E+001  5.0000000E+000 
 1.7871672E+001  5.0000000E+000 
 1.7886364E+001  5.2550931E+000 
 1.7901056E+001  6.0000000E+000 
 1.7915747E+001  6.2564225E+000 
 1.7930439E+001  7.2570872E+000 
 1.7945129E+001  8.0000000E+000 
 1.7959822E+001  8.2584162E+000 
 1.7974514E+001  8.7409191E+000 
 1.7989204E+001  8.0000000E+000 
 1.8003897E+001  8.0000000E+000 
 1.8018587E+001  8.0000000E+000 
 1.8033279E+001  8.0000000E+000 
 1.8047972E+001  8.5248089E+000 
 1.8062662E+001  1.0263069E+001 
 1.8077354E+001  1.1527468E+001 
 1.8092047E+001  1.3793196E+001 
 1.8106737E+001  1.6530127E+001 
 1.8121429E+001  1.8265728E+001 
 1.8136120E+001  1.9266394E+001 
 1.8150812E+001  2.0000000E+001 
 1.8165504E+001  2.0000000E+001 
 1.8180195E+001  1.9463226E+001 
 1.8194887E+001  1.7730949E+001 
 1.8209578E+001  1.6460567E+001 
 1.8224270E+001  1.4459238E+001 
 1.8238962E+001  1.2728954E+001 
 1.8253653E+001  1.1728290E+001 
 1.8268345E+001  1.1000000E+001 
 1.8283035E+001  1.1000000E+001 
 1.8297728E+001  1.1273705E+001 
 1.8312420E+001  1.2000000E+001 
 1.8327110E+001  1.2275034E+001 
 1.8341803E+001  1.3000000E+001 
 1.8356493E+001  1.3000000E+001 
 1.8371185E+001  1.3000000E+001 
 1.8385878E+001  1.3000000E+001 
 1.8400568E+001  1.3278358E+001 
 1.8415260E+001  1.4000000E+001 
 1.8429953E+001  1.4279686E+001 
 1.8444643E+001  1.5000000E+001 
 1.8459335E+001  1.5000000E+001 
 1.8474026E+001  1.5281680E+001 
 1.8488718E+001  1.5717655E+001 
 1.8503410E+001  1.5000000E+001 
 1.8518101E+001  1.4716326E+001 
 1.8532793E+001  1.3715661E+001 
 1.8547483E+001  1.2714996E+001 
 1.8562176E+001  1.1428663E+001 
 1.8576868E+001  9.7136669E+000 
 1.8591558E+001  8.7130022E+000 
 1.8606251E+001  7.4246745E+000 
 1.8620941E+001  5.7116728E+000 
 1.8635633E+001  5.0000000E+000 
 1.8650326E+001  5.0000000E+000 
 1.8665016E+001  4.7096786E+000 
 1.8679708E+001  3.7090139E+000 
 1.8694399E+001  3.2916508E+000 
 1.8709091E+001  4.0000000E+000 
 1.8723783E+001  4.0000000E+000 
 1.8738474E+001  4.0000000E+000 
 1.8753166E+001  4.0000000E+000 
 1.8767857E+001  4.0000000E+000 
 1.8782549E+001  4.0000000E+000 
 1.8797241E+001  4.0000000E+000 
 1.8811932E+001  4.2969680E+000 
 1.8826624E+001  5.0000000E+000 
 1.8841316E+001  5.0000000E+000 
 1.8856007E+001  5.2989621E+000 
 1.8870699E+001  6.0000000E+000 
 1.8885389E+001  6.3002915E+000 
 1.8900082E+001  7.3009562E+000 
 1.8914774E+001  8.3016214E+000 
 1.8929464E+001  9.3022861E+000 
 1.8944157E+001  1.0605901E+001 
 1.8958847E+001  1.2607230E+001 
 1.8973539E+001  1.4608560E+001 
 1.8988232E+001  1.6609888E+001 
 1.9002922E+001  1.8611217E+001 
 1.9017614E+001  2.0306274E+001 
 1.9032305E+001  2.1000000E+001 
 1.9046997E+001  2.1000000E+001 
 1.9061689E+001  2.1000000E+001 
 1.9076380E+001  2.0691067E+001 
 1.9091072E+001  1.9380806E+001 
 1.9105762E+001  1.7379477E+001 
 1.9120455E+001  1.5378147E+001 
 1.9135147E+001  1.3376818E+001 
 1.9149837E+001  1.1375488E+001 
 1.9164530E+001  9.3741589E+000 
 1.9179222E+001  7.6864147E+000 
 1.9193913E+001  6.6857500E+000 
 1.9208605E+001  6.0000000E+000 
 1.9223295E+001  6.0000000E+000 
 1.9237988E+001  6.3162441E+000 
 1.9252680E+001  7.3169088E+000 
 1.9267370E+001  8.3175735E+000 
 1.9282063E+001  9.3182383E+000 
 1.9296753E+001  1.0318903E+001 
 1.9311445E+001  1.1319568E+001 
 1.9326138E+001  1.2320232E+001 
 1.9340828E+001  1.3000000E+001 
 1.9355520E+001  1.2678438E+001 
 1.9370211E+001  1.1677773E+001 
 1.9384903E+001  1.0677109E+001 
 1.9399595E+001  9.6764441E+000 
 1.9414286E+001  8.6757793E+000 
 1.9428978E+001  8.0000000E+000 
 1.9443668E+001  8.0000000E+000 
 1.9458361E+001  8.0000000E+000 
 1.9473053E+001  8.0000000E+000 
 1.9487743E+001  8.3275433E+000 
 1.9502436E+001  9.0000000E+000 
 1.9517128E+001  9.3288727E+000 
 1.9531818E+001  1.0000000E+001 
 1.9546511E+001  1.0330202E+001 
 1.9561201E+001  1.1330867E+001 
 1.9575893E+001  1.2331532E+001 
 1.9590586E+001  1.3332196E+001 
 1.9605276E+001  1.4332861E+001 
 1.9619968E+001  1.5667051E+001 
 1.9634659E+001  1.7334190E+001 
 1.9649351E+001  1.8334856E+001 
 1.9664043E+001  1.9000000E+001 
 1.9678734E+001  1.9000000E+001 
 1.9693426E+001  1.8663151E+001 
 1.9708117E+001  1.7662487E+001 
 1.9722809E+001  1.6661821E+001 
 1.9737501E+001  1.5322313E+001 
 1.9752192E+001  1.3660492E+001 
 1.9766884E+001  1.2659827E+001 
 1.9781574E+001  1.1659163E+001 
 1.9796267E+001  1.0658498E+001 
 1.9810959E+001  1.0000000E+001 
 1.9825649E+001  1.0342832E+001 
 1.9840342E+001  1.1343496E+001 
 1.9855032E+001  1.2688321E+001 
 1.9869724E+001  1.5034476E+001 
 1.9884417E+001  1.7690981E+001 
 1.9899107E+001  1.9692310E+001 
 1.9913799E+001  2.1693640E+001 
 1.9928492E+001  2.3347485E+001 
 1.9943182E+001  2.4000000E+001 
 1.9957874E+001  2.3302374E+001 
 1.9972565E+001  2.1650522E+001 
 1.9987257E+001  2.0299715E+001 
 2.0001949E+001  1.8649193E+001 
 2.0016640E+001  1.7297056E+001 
 2.0031332E+001  1.5295726E+001 
 2.0046022E+001  1.3647199E+001 
 2.0060715E+001  1.2646534E+001 
 2.0075407E+001  1.1645869E+001 
 2.0090097E+001  1.0645205E+001 
 2.0104790E+001  9.6445398E+000 
 2.0119480E+001  8.6438751E+000 
 2.0134172E+001  8.0000000E+000 
 2.0148865E+001  7.6425457E+000 
 2.0163555E+001  7.0000000E+000 
 2.0178247E+001  6.6412163E+000 
 2.0192938E+001  5.6405516E+000 
 2.0207630E+001  5.0000000E+000 
 2.0222322E+001  5.0000000E+000 
 2.0237013E+001  4.6385574E+000 
 2.0251705E+001  4.0000000E+000 
 2.0266397E+001  4.0000000E+000 
 2.0281088E+001  4.0000000E+000 
 2.0295780E+001  4.0000000E+000 
 2.0310471E+001  4.0000000E+000 
 2.0325163E+001  4.0000000E+000 
 2.0339855E+001  4.0000000E+000 
 2.0354546E+001  4.3667598E+000 
 2.0369238E+001  5.0000000E+000 
 2.0383928E+001  5.0000000E+000 
 2.0398621E+001  5.0000000E+000 
 2.0413313E+001  5.3694186E+000 
 2.0428003E+001  6.0000000E+000 
 2.0442696E+001  6.0000000E+000 
 2.0457386E+001  6.0000000E+000 
 2.0472078E+001  6.0000000E+000 
 2.0486771E+001  6.0000000E+000 
 2.0501461E+001  6.3734069E+000 
 2.0516153E+001  7.3740716E+000 
 2.0530844E+001  8.3747358E+000 
 2.0545536E+001  9.0000000E+000 
 2.0560228E+001  9.3760653E+000 
 2.0574919E+001  1.0000000E+001 
 2.0589611E+001  1.0000000E+001 
 2.0604301E+001  1.0000000E+001 
 2.0618994E+001  9.6212759E+000 
 2.0633686E+001  8.6206112E+000 
 2.0648376E+001  7.6199465E+000 
 2.0663069E+001  6.6192818E+000 
 2.0677761E+001  5.6186171E+000 
 2.0692451E+001  5.0000000E+000 
 2.0707144E+001  5.0000000E+000 
 2.0721834E+001  5.3833771E+000 
 2.0736526E+001  6.0000000E+000 
 2.0751219E+001  6.7694130E+000 
 2.0765909E+001  8.3853712E+000 
 2.0780602E+001  9.3860359E+000 
 2.0795292E+001  1.0386701E+001 
 2.0809984E+001  1.1387365E+001 
 2.0824677E+001  1.1611970E+001 
 2.0839367E+001  1.0611305E+001 
 2.0854059E+001  9.6106405E+000 
 2.0868750E+001  8.6099758E+000 
 2.0883442E+001  7.6093116E+000 
 2.0898134E+001  6.6086469E+000 
 2.0912825E+001  6.0000000E+000 
 2.0927517E+001  6.0000000E+000 
 2.0942207E+001  6.0000000E+000 
 2.0956900E+001  6.3940120E+000 
 2.0971592E+001  7.3946767E+000 
 2.0986282E+001  8.0000000E+000 
 2.1000975E+001  8.0000000E+000 
 2.1015667E+001  8.0000000E+000 
 2.1030357E+001  7.6026645E+000 
 2.1045050E+001  6.6019998E+000 
 2.1059740E+001  6.0000000E+000 
 2.1074432E+001  5.6006703E+000 
 2.1089125E+001  4.6000056E+000 
 2.1103815E+001  4.0000000E+000 
 2.1118507E+001  4.0000000E+000 
 2.1133198E+001  4.0000000E+000 
 2.1147890E+001  4.0000000E+000 
 2.1162582E+001  4.0000000E+000 
 2.1177273E+001  4.4039822E+000 
 2.1191965E+001  5.0000000E+000 
 2.1206656E+001  5.0000000E+000 
 2.1221348E+001  5.0000000E+000 
 2.1236040E+001  5.0000000E+000 
 2.1250731E+001  5.0000000E+000 
 2.1265423E+001  5.0000000E+000 
 2.1280113E+001  4.5913649E+000 
 2.1294806E+001  4.0000000E+000 
 2.1309498E+001  4.4099646E+000 
 2.1324188E+001  5.0000000E+000 
 2.1338881E+001  5.0000000E+000 
 2.1353573E+001  5.0000000E+000 
 2.1368263E+001  5.0000000E+000 
 2.1382956E+001  5.4132876E+000 
 2.1397646E+001  6.0000000E+000 
 2.1412338E+001  6.0000000E+000 
 2.1427031E+001  6.0000000E+000 
 2.1441721E+001  6.0000000E+000 
 2.1456413E+001  6.0000000E+000 
 2.1471104E+001  6.0000000E+000 
 2.1485796E+001  6.0000000E+000 
 2.1500488E+001  6.0000000E+000 
 2.1515179E+001  6.0000000E+000 
 2.1529871E+001  6.0000000E+000 
 2.1544561E+001  6.4205995E+000 
 2.1559254E+001  7.0000000E+000 
 2.1573946E+001  7.4219289E+000 
 2.1588636E+001  8.8451872E+000 
 2.1603329E+001  1.0846517E+001 
 2.1618019E+001  1.2847845E+001 
 2.1632711E+001  1.4424587E+001 
 2.1647404E+001  1.5425252E+001 
 2.1662094E+001  1.6425917E+001 
 2.1676786E+001  1.7000000E+001 
 2.1691477E+001  1.6572754E+001 
 2.1706169E+001  1.5144178E+001 
 2.1720861E+001  1.3571424E+001 
 2.1735552E+001  1.1712279E+001 
 2.1750244E+001  9.5700951E+000 
 2.1764936E+001  8.1388607E+000 
 2.1779627E+001  6.5687656E+000 
 2.1794319E+001  5.5681009E+000 
 2.1809010E+001  5.0000000E+000 
 2.1823702E+001  4.5667715E+000 
 2.1838394E+001  4.0000000E+000 
 2.1853085E+001  4.0000000E+000 
 2.1867777E+001  4.0000000E+000 
 2.1882467E+001  4.0000000E+000 
 2.1897160E+001  3.5634482E+000 
 2.1911852E+001  3.0000000E+000 
 2.1926542E+001  3.0000000E+000 
 2.1941235E+001  3.0000000E+000 
 2.1955925E+001  3.4392104E+000 
 2.1970617E+001  4.0000000E+000 
 2.1985310E+001  4.0000000E+000 
 2.2000000E+001  0.0000000E+000
