# Supplementary material for: Application of singular value decomposition analysis to time-dependent powder diffraction data of an in-situ photodimerization reaction
Source: J Synchrotron Radiat. 2014 Apr 2;21(Pt 3):554–60. doi: 10.1107/S1600577514004366 (PMC4333817; doi:10.1107/S1600577514004366)
Supplement: Supplementary file 1 [file s-21-00554-sup1.zip › 9ma/9mai_39.chi]

 3.9000001E+000 -4.7463261E+001 
 3.9147036E+000  4.3212814E+000 
 3.9294071E+000  4.4186478E+000 
 3.9441106E+000  4.5594063E+000 
 3.9588141E+000  4.7331429E+000 
 3.9735177E+000  4.8758049E+000 
 3.9882212E+000  4.8959351E+000 
 4.0029244E+000  4.6964188E+000 
 4.0176282E+000  4.4689560E+000 
 4.0323315E+000  4.4874496E+000 
 4.0470352E+000  4.4900169E+000 
 4.0617385E+000  4.5724335E+000 
 4.0764422E+000  4.6633148E+000 
 4.0911455E+000  4.7141151E+000 
 4.1058488E+000  4.5855141E+000 
 4.1205525E+000  4.3142967E+000 
 4.1352558E+000  4.0467911E+000 
 4.1499596E+000  3.9379501E+000 
 4.1646628E+000  4.0206985E+000 
 4.1793666E+000  4.2907066E+000 
 4.1940699E+000  4.6254425E+000 
 4.2087736E+000  4.5835838E+000 
 4.2234769E+000  4.4269218E+000 
 4.2381806E+000  4.0735512E+000 
 4.2528839E+000  3.7619171E+000 
 4.2675877E+000  3.5727272E+000 
 4.2822909E+000  3.4223862E+000 
 4.2969942E+000  3.4029007E+000 
 4.3116980E+000  3.3765984E+000 
 4.3264012E+000  3.5626411E+000 
 4.3411050E+000  3.8816452E+000 
 4.3558083E+000  4.0050278E+000 
 4.3705120E+000  3.9671593E+000 
 4.3852153E+000  3.8237419E+000 
 4.3999190E+000  3.5974007E+000 
 4.4146223E+000  3.5606880E+000 
 4.4293261E+000  3.4143410E+000 
 4.4440293E+000  3.5858955E+000 
 4.4587331E+000  3.7837677E+000 
 4.4734364E+000  3.9732399E+000 
 4.4881396E+000  4.0540047E+000 
 4.5028434E+000  4.0562477E+000 
 4.5175467E+000  4.1440659E+000 
 4.5322504E+000  4.2750092E+000 
 4.5469537E+000  4.2572937E+000 
 4.5616574E+000  4.2400017E+000 
 4.5763607E+000  4.2815514E+000 
 4.5910645E+000  4.3827782E+000 
 4.6057677E+000  4.5174599E+000 
 4.6204715E+000  4.5710144E+000 
 4.6351748E+000  4.5949783E+000 
 4.6498780E+000  4.5881958E+000 
 4.6645818E+000  4.5587616E+000 
 4.6792850E+000  4.6721764E+000 
 4.6939888E+000  4.7403755E+000 
 4.7086921E+000  4.9543953E+000 
 4.7233958E+000  4.9881134E+000 
 4.7380991E+000  5.1323128E+000 
 4.7528028E+000  5.1240883E+000 
 4.7675061E+000  5.0495644E+000 
 4.7822099E+000  5.0325050E+000 
 4.7969131E+000  5.0099297E+000 
 4.8116169E+000  5.1582069E+000 
 4.8263202E+000  5.0690765E+000 
 4.8410234E+000  5.0478058E+000 
 4.8557272E+000  4.9648705E+000 
 4.8704305E+000  5.1097946E+000 
 4.8851342E+000  5.1304893E+000 
 4.8998375E+000  5.1152420E+000 
 4.9145412E+000  5.2984428E+000 
 4.9292445E+000  5.3236389E+000 
 4.9439483E+000  5.5418587E+000 
 4.9586515E+000  5.5748749E+000 
 4.9733553E+000  5.8544502E+000 
 4.9880586E+000  6.0035324E+000 
 5.0027623E+000  6.1134567E+000 
 5.0174656E+000  6.3766632E+000 
 5.0321689E+000  6.3718109E+000 
 5.0468726E+000  6.3681488E+000 
 5.0615759E+000  6.4088898E+000 
 5.0762796E+000  6.9266510E+000 
 5.0909829E+000  7.2642326E+000 
 5.1056867E+000  7.8023529E+000 
 5.1203899E+000  8.1359291E+000 
 5.1350937E+000  8.6801491E+000 
 5.1497970E+000  9.0195084E+000 
 5.1645007E+000  9.3422508E+000 
 5.1792040E+000  9.5364227E+000 
 5.1939077E+000  9.8747482E+000 
 5.2086110E+000  1.0583591E+001 
 5.2233143E+000  1.1672150E+001 
 5.2380180E+000  1.3038868E+001 
 5.2527213E+000  1.4356396E+001 
 5.2674251E+000  1.6633224E+001 
 5.2821283E+000  1.9591328E+001 
 5.2968321E+000  2.3708542E+001 
 5.3115354E+000  2.9248783E+001 
 5.3262391E+000  3.6223637E+001 
 5.3409424E+000  4.6500542E+001 
 5.3556461E+000  5.7411373E+001 
 5.3703494E+000  7.0456635E+001 
 5.3850532E+000  8.3426582E+001 
 5.3997564E+000  9.9980072E+001 
 5.4144597E+000  1.1550847E+002 
 5.4291635E+000  1.2891763E+002 
 5.4438667E+000  1.3846754E+002 
 5.4585705E+000  1.4629889E+002 
 5.4732738E+000  1.5382211E+002 
 5.4879775E+000  1.5841528E+002 
 5.5026808E+000  1.6043095E+002 
 5.5173845E+000  1.6337502E+002 
 5.5320878E+000  1.6399570E+002 
 5.5467916E+000  1.6275479E+002 
 5.5614948E+000  1.6072293E+002 
 5.5761986E+000  1.5384393E+002 
 5.5909019E+000  1.4493420E+002 
 5.6056051E+000  1.3749968E+002 
 5.6203089E+000  1.3030746E+002 
 5.6350121E+000  1.2822537E+002 
 5.6497159E+000  1.1925845E+002 
 5.6644192E+000  1.1496827E+002 
 5.6791229E+000  1.0419338E+002 
 5.6938262E+000  9.3755569E+001 
 5.7085299E+000  8.0030167E+001 
 5.7232332E+000  6.6345078E+001 
 5.7379370E+000  5.1541321E+001 
 5.7526402E+000  4.2460587E+001 
 5.7673435E+000  3.5478531E+001 
 5.7820473E+000  3.1749786E+001 
 5.7967505E+000  2.8556831E+001 
 5.8114543E+000  2.6376854E+001 
 5.8261576E+000  2.4367874E+001 
 5.8408613E+000  2.1826073E+001 
 5.8555646E+000  1.9552673E+001 
 5.8702683E+000  1.7171448E+001 
 5.8849716E+000  1.5736641E+001 
 5.8996754E+000  1.4716331E+001 
 5.9143786E+000  1.3931892E+001 
 5.9290824E+000  1.3431847E+001 
 5.9437857E+000  1.2938187E+001 
 5.9584889E+000  1.2579857E+001 
 5.9731927E+000  1.1961586E+001 
 5.9878960E+000  1.0784721E+001 
 6.0025997E+000  9.4271011E+000 
 6.0173030E+000  8.0228043E+000 
 6.0320067E+000  6.8572159E+000 
 6.0467100E+000  5.8423767E+000 
 6.0614138E+000  4.9962540E+000 
 6.0761170E+000  4.6787872E+000 
 6.0908208E+000  4.8103256E+000 
 6.1055241E+000  5.1590729E+000 
 6.1202278E+000  5.4399948E+000 
 6.1349311E+000  5.3912506E+000 
 6.1496344E+000  5.5563736E+000 
 6.1643381E+000  5.7035599E+000 
 6.1790414E+000  5.9749146E+000 
 6.1937451E+000  6.1983032E+000 
 6.2084484E+000  6.3928452E+000 
 6.2231522E+000  6.6285934E+000 
 6.2378554E+000  6.8628006E+000 
 6.2525592E+000  7.0847549E+000 
 6.2672625E+000  7.1895218E+000 
 6.2819662E+000  7.0642548E+000 
 6.2966695E+000  6.8573074E+000 
 6.3113732E+000  6.7181549E+000 
 6.3260765E+000  6.5863113E+000 
 6.3407798E+000  6.4777679E+000 
 6.3554835E+000  6.3903503E+000 
 6.3701868E+000  6.4529800E+000 
 6.3848906E+000  6.6007462E+000 
 6.3995938E+000  6.3022614E+000 
 6.4142976E+000  5.9572678E+000 
 6.4290009E+000  5.9545441E+000 
 6.4437046E+000  6.3357010E+000 
 6.4584079E+000  7.2531509E+000 
 6.4731116E+000  8.8353577E+000 
 6.4878149E+000  1.0894783E+001 
 6.5025187E+000  1.3137436E+001 
 6.5172219E+000  1.5089195E+001 
 6.5319252E+000  1.6610092E+001 
 6.5466290E+000  1.7985458E+001 
 6.5613322E+000  1.9005943E+001 
 6.5760360E+000  1.9973221E+001 
 6.5907393E+000  2.0673080E+001 
 6.6054430E+000  2.1646172E+001 
 6.6201463E+000  2.2000229E+001 
 6.6348500E+000  2.1269615E+001 
 6.6495533E+000  1.9439743E+001 
 6.6642570E+000  1.7635071E+001 
 6.6789603E+000  1.5384583E+001 
 6.6936641E+000  1.3279449E+001 
 6.7083673E+000  1.1387047E+001 
 6.7230706E+000  1.0052483E+001 
 6.7377744E+000  9.2426758E+000 
 6.7524776E+000  8.6779861E+000 
 6.7671814E+000  8.3669968E+000 
 6.7818847E+000  8.4766617E+000 
 6.7965884E+000  8.9227600E+000 
 6.8112917E+000  1.0124825E+001 
 6.8259954E+000  1.2046875E+001 
 6.8406987E+000  1.4893311E+001 
 6.8554025E+000  1.8739868E+001 
 6.8701057E+000  2.4013588E+001 
 6.8848095E+000  3.1498314E+001 
 6.8995128E+000  4.2773285E+001 
 6.9142160E+000  5.7140717E+001 
 6.9289198E+000  7.0898254E+001 
 6.9436231E+000  9.1536827E+001 
 6.9583268E+000  1.1120008E+002 
 6.9730301E+000  1.2666756E+002 
 6.9877338E+000  1.3216867E+002 
 7.0024371E+000  1.3190845E+002 
 7.0171409E+000  1.3497163E+002 
 7.0318441E+000  1.4158864E+002 
 7.0465479E+000  1.5336180E+002 
 7.0612512E+000  1.5888249E+002 
 7.0759544E+000  1.5542979E+002 
 7.0906582E+000  1.4448502E+002 
 7.1053615E+000  1.2669007E+002 
 7.1200652E+000  1.0353353E+002 
 7.1347685E+000  7.9544411E+001 
 7.1494722E+000  5.7702583E+001 
 7.1641755E+000  3.8895142E+001 
 7.1788793E+000  2.4414490E+001 
 7.1935825E+000  1.4397339E+001 
 7.2082863E+000  8.8829041E+000 
 7.2229896E+000  6.7248688E+000 
 7.2376933E+000  7.4627151E+000 
 7.2523966E+000  1.0871353E+001 
 7.2670999E+000  1.6052261E+001 
 7.2818036E+000  2.3291985E+001 
 7.2965069E+000  3.1572067E+001 
 7.3112106E+000  4.1670174E+001 
 7.3259139E+000  5.3150780E+001 
 7.3406177E+000  6.5620346E+001 
 7.3553209E+000  8.0403908E+001 
 7.3700247E+000  9.6498550E+001 
 7.3847280E+000  1.1411726E+002 
 7.3994317E+000  1.3420450E+002 
 7.4141350E+000  1.5661398E+002 
 7.4288387E+000  1.8210652E+002 
 7.4435420E+000  2.0736505E+002 
 7.4582453E+000  2.3135141E+002 
 7.4729490E+000  2.5620294E+002 
 7.4876523E+000  2.8100552E+002 
 7.5023561E+000  3.0632254E+002 
 7.5170593E+000  3.3114352E+002 
 7.5317631E+000  3.5026941E+002 
 7.5464664E+000  3.6399258E+002 
 7.5611701E+000  3.7120627E+002 
 7.5758734E+000  3.7154031E+002 
 7.5905771E+000  3.6558344E+002 
 7.6052804E+000  3.5326709E+002 
 7.6199841E+000  3.3555777E+002 
 7.6346874E+000  3.1394867E+002 
 7.6493907E+000  2.8786942E+002 
 7.6640944E+000  2.5901929E+002 
 7.6787977E+000  2.2630417E+002 
 7.6935015E+000  1.9327826E+002 
 7.7082047E+000  1.6038977E+002 
 7.7229085E+000  1.2984198E+002 
 7.7376118E+000  1.0307311E+002 
 7.7523155E+000  7.8962883E+001 
 7.7670188E+000  6.0074249E+001 
 7.7817225E+000  4.4872101E+001 
 7.7964258E+000  3.3571915E+001 
 7.8111296E+000  2.5217072E+001 
 7.8258328E+000  1.9299416E+001 
 7.8405361E+000  1.4989349E+001 
 7.8552399E+000  1.1957443E+001 
 7.8699431E+000  9.8241348E+000 
 7.8846469E+000  8.2269745E+000 
 7.8993502E+000  7.3379593E+000 
 7.9140539E+000  6.3925934E+000 
 7.9287572E+000  5.9932098E+000 
 7.9434609E+000  5.4000473E+000 
 7.9581642E+000  5.3703003E+000 
 7.9728680E+000  5.2061386E+000 
 7.9875712E+000  5.3209229E+000 
 8.0022745E+000  5.3622208E+000 
 8.0169783E+000  5.5218506E+000 
 8.0316820E+000  5.5258179E+000 
 8.0463848E+000  5.5652008E+000 
 8.0610886E+000  5.8381500E+000 
 8.0757923E+000  6.3881302E+000 
 8.0904961E+000  6.7434616E+000 
 8.1051989E+000  6.4131622E+000 
 8.1199026E+000  6.2303696E+000 
 8.1346064E+000  6.0733948E+000 
 8.1493101E+000  6.0477219E+000 
 8.1640129E+000  6.1062469E+000 
 8.1787167E+000  6.2923431E+000 
 8.1934204E+000  6.2071457E+000 
 8.2081232E+000  6.1752090E+000 
 8.2228270E+000  6.6901245E+000 
 8.2375307E+000  7.4184189E+000 
 8.2522345E+000  8.4183655E+000 
 8.2669373E+000  9.3044128E+000 
 8.2816410E+000  1.0491501E+001 
 8.2963448E+000  1.1784378E+001 
 8.3110485E+000  1.2891403E+001 
 8.3257513E+000  1.4824997E+001 
 8.3404551E+000  1.6830261E+001 
 8.3551588E+000  1.9211891E+001 
 8.3698626E+000  2.2204834E+001 
 8.3845654E+000  2.5128616E+001 
 8.3992691E+000  2.9409012E+001 
 8.4139729E+000  3.3263054E+001 
 8.4286757E+000  3.8270462E+001 
 8.4433794E+000  4.3605904E+001 
 8.4580832E+000  4.9526886E+001 
 8.4727869E+000  5.6514114E+001 
 8.4874897E+000  6.4671822E+001 
 8.5021935E+000  7.4494286E+001 
 8.5168972E+000  8.3249557E+001 
 8.5316010E+000  9.0233383E+001 
 8.5463037E+000  9.4315758E+001 
 8.5610075E+000  9.2138268E+001 
 8.5757113E+000  8.7625702E+001 
 8.5904140E+000  7.8542419E+001 
 8.6051178E+000  6.9913658E+001 
 8.6198215E+000  5.8173195E+001 
 8.6345253E+000  4.8450912E+001 
 8.6492281E+000  3.8078583E+001 
 8.6639318E+000  2.8787682E+001 
 8.6786356E+000  2.0366440E+001 
 8.6933393E+000  1.4222534E+001 
 8.7080421E+000  1.0400650E+001 
 8.7227459E+000  8.1353760E+000 
 8.7374496E+000  6.8838577E+000 
 8.7521524E+000  5.6714554E+000 
 8.7668562E+000  5.1284561E+000 
 8.7815599E+000  4.6175003E+000 
 8.7962637E+000  4.8568420E+000 
 8.8109665E+000  4.5621338E+000 
 8.8256702E+000  4.7112198E+000 
 8.8403740E+000  4.4675369E+000 
 8.8550777E+000  4.9146957E+000 
 8.8697805E+000  5.4635315E+000 
 8.8844843E+000  6.0593719E+000 
 8.8991880E+000  6.6688309E+000 
 8.9138918E+000  6.8652039E+000 
 8.9285946E+000  6.9797440E+000 
 8.9432983E+000  6.8187943E+000 
 8.9580021E+000  6.9491119E+000 
 8.9727049E+000  6.8730774E+000 
 8.9874086E+000  7.2859497E+000 
 9.0021124E+000  7.7935333E+000 
 9.0168161E+000  8.9169235E+000 
 9.0315189E+000  1.0722839E+001 
 9.0462227E+000  1.3081596E+001 
 9.0609264E+000  1.5703789E+001 
 9.0756302E+000  1.8932686E+001 
 9.0903330E+000  2.2656586E+001 
 9.1050367E+000  2.6795418E+001 
 9.1197405E+000  3.0662819E+001 
 9.1344433E+000  3.4041916E+001 
 9.1491470E+000  3.6628922E+001 
 9.1638508E+000  3.8988869E+001 
 9.1785545E+000  4.0658737E+001 
 9.1932573E+000  4.1465660E+001 
 9.2079611E+000  4.1583435E+001 
 9.2226648E+000  4.0564857E+001 
 9.2373686E+000  3.9189682E+001 
 9.2520714E+000  3.6627846E+001 
 9.2667751E+000  3.3752327E+001 
 9.2814789E+000  3.0426605E+001 
 9.2961826E+000  2.6609619E+001 
 9.3108854E+000  2.2864838E+001 
 9.3255892E+000  1.9282921E+001 
 9.3402929E+000  1.6322166E+001 
 9.3549957E+000  1.4241150E+001 
 9.3696995E+000  1.2841377E+001 
 9.3844032E+000  1.1947868E+001 
 9.3991070E+000  1.1529266E+001 
 9.4138098E+000  1.1254471E+001 
 9.4285135E+000  1.0986183E+001 
 9.4432173E+000  1.0680687E+001 
 9.4579210E+000  1.0758110E+001 
 9.4726238E+000  1.0700500E+001 
 9.4873276E+000  1.0596695E+001 
 9.5020313E+000  1.0214180E+001 
 9.5167341E+000  9.5178375E+000 
 9.5314379E+000  8.7229538E+000 
 9.5461416E+000  8.0291824E+000 
 9.5608454E+000  7.5283737E+000 
 9.5755482E+000  6.9942474E+000 
 9.5902519E+000  6.7517471E+000 
 9.6049557E+000  6.5774307E+000 
 9.6196594E+000  6.6328888E+000 
 9.6343622E+000  6.8185120E+000 
 9.6490660E+000  7.2748108E+000 
 9.6637697E+000  7.9871445E+000 
 9.6784735E+000  9.0546036E+000 
 9.6931763E+000  1.0413094E+001 
 9.7078800E+000  1.2037598E+001 
 9.7225838E+000  1.4025017E+001 
 9.7372866E+000  1.6402359E+001 
 9.7519903E+000  1.9717041E+001 
 9.7666941E+000  2.4384460E+001 
 9.7813978E+000  3.0118988E+001 
 9.7961006E+000  3.6929840E+001 
 9.8108044E+000  4.3461571E+001 
 9.8255081E+000  4.9853798E+001 
 9.8402119E+000  5.5161278E+001 
 9.8549147E+000  5.9541626E+001 
 9.8696184E+000  6.2917160E+001 
 9.8843222E+000  6.5980667E+001 
 9.8990250E+000  6.7734085E+001 
 9.9137287E+000  6.8516060E+001 
 9.9284325E+000  6.7635796E+001 
 9.9431362E+000  6.5078560E+001 
 9.9578390E+000  6.1426826E+001 
 9.9725428E+000  5.6310791E+001 
 9.9872465E+000  5.0029282E+001 
 1.0001950E+001  4.2988876E+001 
 1.0016653E+001  3.5651024E+001 
 1.0031357E+001  2.8959160E+001 
 1.0046061E+001  2.2929008E+001 
 1.0060763E+001  1.7835320E+001 
 1.0075467E+001  1.3951202E+001 
 1.0090171E+001  1.1148422E+001 
 1.0104875E+001  9.1428452E+000 
 1.0119577E+001  7.8366928E+000 
 1.0134281E+001  6.9785614E+000 
 1.0148985E+001  6.2784653E+000 
 1.0163689E+001  5.6910172E+000 
 1.0178391E+001  5.3233566E+000 
 1.0193095E+001  5.2167740E+000 
 1.0207799E+001  5.3311234E+000 
 1.0222503E+001  5.7998962E+000 
 1.0237206E+001  6.4512405E+000 
 1.0251909E+001  7.6400375E+000 
 1.0266613E+001  9.1615982E+000 
 1.0281316E+001  1.1387619E+001 
 1.0296020E+001  1.3926895E+001 
 1.0310723E+001  1.6723083E+001 
 1.0325427E+001  1.9526489E+001 
 1.0340130E+001  2.1930077E+001 
 1.0354834E+001  2.3766502E+001 
 1.0369537E+001  2.4816658E+001 
 1.0384241E+001  2.5049759E+001 
 1.0398944E+001  2.4705414E+001 
 1.0413648E+001  2.3562042E+001 
 1.0428351E+001  2.1487930E+001 
 1.0443054E+001  1.8836731E+001 
 1.0457758E+001  1.5949585E+001 
 1.0472462E+001  1.2826950E+001 
 1.0487165E+001  1.0066849E+001 
 1.0501868E+001  8.1285400E+000 
 1.0516572E+001  7.1040344E+000 
 1.0531276E+001  6.5716553E+000 
 1.0545979E+001  6.2632446E+000 
 1.0560682E+001  6.2171631E+000 
 1.0575386E+001  6.4743958E+000 
 1.0590090E+001  6.8715973E+000 
 1.0604794E+001  7.1681061E+000 
 1.0619496E+001  7.7683563E+000 
 1.0634200E+001  8.4633942E+000 
 1.0648904E+001  9.3321381E+000 
 1.0663607E+001  1.0057571E+001 
 1.0678310E+001  1.0611038E+001 
 1.0693014E+001  1.1274460E+001 
 1.0707718E+001  1.1914459E+001 
 1.0722421E+001  1.2975189E+001 
 1.0737124E+001  1.4266296E+001 
 1.0751828E+001  1.5638840E+001 
 1.0766532E+001  1.7166183E+001 
 1.0781235E+001  1.8287155E+001 
 1.0795938E+001  1.9366730E+001 
 1.0810642E+001  2.0511322E+001 
 1.0825345E+001  2.1553574E+001 
 1.0840049E+001  2.2752716E+001 
 1.0854753E+001  2.3763947E+001 
 1.0869456E+001  2.4651382E+001 
 1.0884159E+001  2.5079453E+001 
 1.0898863E+001  2.5178192E+001 
 1.0913567E+001  2.4880493E+001 
 1.0928270E+001  2.3883743E+001 
 1.0942973E+001  2.2528534E+001 
 1.0957677E+001  2.0887726E+001 
 1.0972381E+001  1.9038956E+001 
 1.0987084E+001  1.7030243E+001 
 1.1001787E+001  1.5097794E+001 
 1.1016491E+001  1.3465271E+001 
 1.1031195E+001  1.1966370E+001 
 1.1045897E+001  1.0677948E+001 
 1.1060601E+001  9.5501862E+000 
 1.1075305E+001  8.6390991E+000 
 1.1090009E+001  7.7831573E+000 
 1.1104712E+001  7.0971832E+000 
 1.1119415E+001  6.8923035E+000 
 1.1134119E+001  6.9264221E+000 
 1.1148823E+001  7.4675903E+000 
 1.1163526E+001  8.1510925E+000 
 1.1178229E+001  8.9475861E+000 
 1.1192933E+001  9.3392944E+000 
 1.1207636E+001  9.5526581E+000 
 1.1222340E+001  9.5823975E+000 
 1.1237043E+001  9.4199982E+000 
 1.1251747E+001  8.7041779E+000 
 1.1266450E+001  7.8133240E+000 
 1.1281154E+001  6.8247375E+000 
 1.1295857E+001  6.2090607E+000 
 1.1310561E+001  5.6045380E+000 
 1.1325264E+001  4.8652344E+000 
 1.1339968E+001  4.2165375E+000 
 1.1354671E+001  3.7702789E+000 
 1.1369374E+001  3.4036865E+000 
 1.1384078E+001  3.1239929E+000 
 1.1398782E+001  2.9868622E+000 
 1.1413486E+001  3.2843475E+000 
 1.1428188E+001  3.6833344E+000 
 1.1442892E+001  4.2414856E+000 
 1.1457596E+001  5.0553741E+000 
 1.1472300E+001  6.1092834E+000 
 1.1487002E+001  7.1656952E+000 
 1.1501706E+001  7.9737244E+000 
 1.1516410E+001  8.7133179E+000 
 1.1531114E+001  9.5251007E+000 
 1.1545816E+001  1.0277161E+001 
 1.1560520E+001  1.0753494E+001 
 1.1575224E+001  1.0991470E+001 
 1.1589927E+001  1.1085739E+001 
 1.1604630E+001  1.0971237E+001 
 1.1619334E+001  1.0241150E+001 
 1.1634038E+001  9.4811249E+000 
 1.1648741E+001  8.4401550E+000 
 1.1663445E+001  7.3135223E+000 
 1.1678148E+001  6.4994965E+000 
 1.1692852E+001  5.8614197E+000 
 1.1707555E+001  5.5650024E+000 
 1.1722259E+001  5.2085419E+000 
 1.1736962E+001  5.3412170E+000 
 1.1751665E+001  5.6566620E+000 
 1.1766369E+001  5.9952087E+000 
 1.1781073E+001  6.2046204E+000 
 1.1795776E+001  6.7218170E+000 
 1.1810479E+001  7.9871368E+000 
 1.1825183E+001  9.7965851E+000 
 1.1839887E+001  1.2252319E+001 
 1.1854590E+001  1.5149185E+001 
 1.1869293E+001  1.7954803E+001 
 1.1883997E+001  2.0457870E+001 
 1.1898701E+001  2.2225327E+001 
 1.1913404E+001  2.2518280E+001 
 1.1928107E+001  2.1273285E+001 
 1.1942811E+001  1.9351303E+001 
 1.1957515E+001  1.6511093E+001 
 1.1972218E+001  1.3589920E+001 
 1.1986921E+001  1.0401031E+001 
 1.2001625E+001  7.8872223E+000 
 1.2016329E+001  6.2263184E+000 
 1.2031032E+001  5.2781372E+000 
 1.2045735E+001  4.9037018E+000 
 1.2060439E+001  4.8979645E+000 
 1.2075143E+001  5.0824890E+000 
 1.2089846E+001  5.6009827E+000 
 1.2104549E+001  6.2333069E+000 
 1.2119253E+001  7.3833618E+000 
 1.2133956E+001  8.7403564E+000 
 1.2148660E+001  1.0267120E+001 
 1.2163363E+001  1.2009476E+001 
 1.2178067E+001  1.3811554E+001 
 1.2192770E+001  1.5865356E+001 
 1.2207474E+001  1.8486694E+001 
 1.2222178E+001  2.1337616E+001 
 1.2236881E+001  2.4802277E+001 
 1.2251584E+001  2.8080521E+001 
 1.2266288E+001  3.1757080E+001 
 1.2280992E+001  3.5171616E+001 
 1.2295695E+001  3.8936707E+001 
 1.2310398E+001  4.3270264E+001 
 1.2325102E+001  4.7445267E+001 
 1.2339806E+001  5.1893494E+001 
 1.2354508E+001  5.6083145E+001 
 1.2369212E+001  6.0385300E+001 
 1.2383916E+001  6.4902206E+001 
 1.2398620E+001  6.9407532E+001 
 1.2413322E+001  7.4190201E+001 
 1.2428026E+001  7.9002426E+001 
 1.2442730E+001  8.4136337E+001 
 1.2457434E+001  8.9469040E+001 
 1.2472136E+001  9.4763672E+001 
 1.2486840E+001  1.0037781E+002 
 1.2501544E+001  1.0553020E+002 
 1.2516247E+001  1.1010158E+002 
 1.2530951E+001  1.1454622E+002 
 1.2545654E+001  1.1819531E+002 
 1.2560358E+001  1.2061716E+002 
 1.2575061E+001  1.2208685E+002 
 1.2589765E+001  1.2089433E+002 
 1.2604468E+001  1.1908797E+002 
 1.2619172E+001  1.1482124E+002 
 1.2633875E+001  1.1022910E+002 
 1.2648579E+001  1.0435455E+002 
 1.2663282E+001  9.7825211E+001 
 1.2677985E+001  9.2420090E+001 
 1.2692689E+001  8.8154587E+001 
 1.2707393E+001  8.6511505E+001 
 1.2722096E+001  8.7318176E+001 
 1.2736799E+001  9.4618317E+001 
 1.2751503E+001  1.0644844E+002 
 1.2766207E+001  1.2501671E+002 
 1.2780910E+001  1.4805305E+002 
 1.2795613E+001  1.7018732E+002 
 1.2810317E+001  1.8832416E+002 
 1.2825021E+001  2.0659482E+002 
 1.2839725E+001  2.1456438E+002 
 1.2854427E+001  2.2190144E+002 
 1.2869131E+001  2.2366614E+002 
 1.2883835E+001  2.1467519E+002 
 1.2898538E+001  1.9993143E+002 
 1.2913241E+001  1.7782799E+002 
 1.2927945E+001  1.5545786E+002 
 1.2942649E+001  1.2935988E+002 
 1.2957352E+001  1.0486328E+002 
 1.2972055E+001  8.4018982E+001 
 1.2986759E+001  6.6582825E+001 
 1.3001463E+001  5.3812347E+001 
 1.3016166E+001  4.2959839E+001 
 1.3030869E+001  3.4839462E+001 
 1.3045573E+001  2.7747986E+001 
 1.3060276E+001  2.1866119E+001 
 1.3074980E+001  1.6933746E+001 
 1.3089684E+001  1.3195435E+001 
 1.3104387E+001  1.0641769E+001 
 1.3119090E+001  8.8321991E+000 
 1.3133794E+001  7.6728210E+000 
 1.3148498E+001  6.8404083E+000 
 1.3163201E+001  6.4457397E+000 
 1.3177904E+001  6.9069824E+000 
 1.3192608E+001  7.6642761E+000 
 1.3207312E+001  8.3742981E+000 
 1.3222015E+001  8.5919342E+000 
 1.3236718E+001  8.8086700E+000 
 1.3251422E+001  8.9257050E+000 
 1.3266126E+001  9.0267639E+000 
 1.3280828E+001  8.4904938E+000 
 1.3295532E+001  7.8052368E+000 
 1.3310236E+001  6.8504944E+000 
 1.3324940E+001  5.7622681E+000 
 1.3339643E+001  4.6918335E+000 
 1.3354346E+001  4.2756958E+000 
 1.3369050E+001  4.2951508E+000 
 1.3383754E+001  5.0092010E+000 
 1.3398457E+001  6.0839081E+000 
 1.3413160E+001  7.8841400E+000 
 1.3427864E+001  1.0121384E+001 
 1.3442567E+001  1.4074615E+001 
 1.3457271E+001  1.9058304E+001 
 1.3471974E+001  2.5243774E+001 
 1.3486678E+001  3.2241364E+001 
 1.3501381E+001  3.8457870E+001 
 1.3516085E+001  4.4888947E+001 
 1.3530788E+001  4.8447174E+001 
 1.3545492E+001  5.2618393E+001 
 1.3560195E+001  5.5526382E+001 
 1.3574899E+001  5.7061844E+001 
 1.3589602E+001  5.8590347E+001 
 1.3604305E+001  5.6122681E+001 
 1.3619009E+001  5.2784180E+001 
 1.3633713E+001  4.6733307E+001 
 1.3648417E+001  4.2434479E+001 
 1.3663119E+001  3.8405273E+001 
 1.3677823E+001  3.5150253E+001 
 1.3692527E+001  3.3360672E+001 
 1.3707231E+001  3.2388626E+001 
 1.3721933E+001  3.1817841E+001 
 1.3736637E+001  3.0928467E+001 
 1.3751341E+001  2.9696396E+001 
 1.3766045E+001  2.8056534E+001 
 1.3780747E+001  2.5647354E+001 
 1.3795451E+001  2.3224274E+001 
 1.3810155E+001  2.0469345E+001 
 1.3824858E+001  1.7959030E+001 
 1.3839561E+001  1.5734146E+001 
 1.3854265E+001  1.3845810E+001 
 1.3868969E+001  1.2592010E+001 
 1.3883672E+001  1.1544647E+001 
 1.3898376E+001  1.1431000E+001 
 1.3913079E+001  1.1676559E+001 
 1.3927783E+001  1.2971497E+001 
 1.3942486E+001  1.5157410E+001 
 1.3957190E+001  1.8156693E+001 
 1.3971893E+001  2.1078522E+001 
 1.3986596E+001  2.4229507E+001 
 1.4001300E+001  2.7545456E+001 
 1.4016004E+001  3.0692139E+001 
 1.4030707E+001  3.3580276E+001 
 1.4045410E+001  3.5832611E+001 
 1.4060114E+001  3.7297379E+001 
 1.4074818E+001  3.8168655E+001 
 1.4089521E+001  3.8303192E+001 
 1.4104224E+001  3.7420532E+001 
 1.4118928E+001  3.5388336E+001 
 1.4133632E+001  3.2401932E+001 
 1.4148335E+001  2.8939163E+001 
 1.4163038E+001  2.5268051E+001 
 1.4177742E+001  2.1337875E+001 
 1.4192446E+001  1.7540924E+001 
 1.4207149E+001  1.3797287E+001 
 1.4221852E+001  1.0395233E+001 
 1.4236556E+001  7.5968933E+000 
 1.4251260E+001  5.1867981E+000 
 1.4265963E+001  3.3792419E+000 
 1.4280666E+001  1.8274231E+000 
 1.4295370E+001  5.8120728E-001 
 1.4310074E+001 -4.1897583E-001 
 1.4324777E+001 -1.2724609E+000 
 1.4339480E+001 -1.7774658E+000 
 1.4354184E+001 -2.0458527E+000 
 1.4368887E+001 -2.2210083E+000 
 1.4383591E+001 -2.3951035E+000 
 1.4398294E+001 -2.5238724E+000 
 1.4412998E+001 -2.4200211E+000 
 1.4427701E+001 -2.0498047E+000 
 1.4442405E+001 -1.4558868E+000 
 1.4457108E+001 -6.8058014E-001 
 1.4471812E+001  1.5914917E-001 
 1.4486515E+001  1.0773926E+000 
 1.4501219E+001  1.9682007E+000 
 1.4515923E+001  2.7154846E+000 
 1.4530626E+001  3.5167007E+000 
 1.4545329E+001  3.7941208E+000 
 1.4560033E+001  4.1790619E+000 
 1.4574737E+001  4.7267761E+000 
 1.4589439E+001  5.3830490E+000 
 1.4604143E+001  6.1328125E+000 
 1.4618847E+001  6.7452850E+000 
 1.4633551E+001  7.1940918E+000 
 1.4648253E+001  7.4323578E+000 
 1.4662957E+001  7.6411438E+000 
 1.4677661E+001  7.9201126E+000 
 1.4692365E+001  8.3660965E+000 
 1.4707067E+001  9.0595627E+000 
 1.4721771E+001  9.8730621E+000 
 1.4736475E+001  1.1207703E+001 
 1.4751178E+001  1.3254234E+001 
 1.4765882E+001  1.6324722E+001 
 1.4780585E+001  2.0773613E+001 
 1.4795289E+001  2.6436714E+001 
 1.4809992E+001  3.3007324E+001 
 1.4824696E+001  3.9823158E+001 
 1.4839399E+001  4.6800858E+001 
 1.4854103E+001  5.3055519E+001 
 1.4868806E+001  5.8235016E+001 
 1.4883510E+001  6.1940582E+001 
 1.4898213E+001  6.4121864E+001 
 1.4912916E+001  6.4487183E+001 
 1.4927620E+001  6.3113579E+001 
 1.4942324E+001  6.0840332E+001 
 1.4957027E+001  5.8082062E+001 
 1.4971730E+001  5.5311531E+001 
 1.4986434E+001  5.2419785E+001 
 1.5001138E+001  4.9623650E+001 
 1.5015841E+001  4.6477112E+001 
 1.5030544E+001  4.3111618E+001 
 1.5045248E+001  3.9492714E+001 
 1.5059952E+001  3.5911774E+001 
 1.5074656E+001  3.2720726E+001 
 1.5089358E+001  2.9573013E+001 
 1.5104062E+001  2.6546181E+001 
 1.5118766E+001  2.3632271E+001 
 1.5133469E+001  2.1056015E+001 
 1.5148172E+001  1.8720253E+001 
 1.5162876E+001  1.6571671E+001 
 1.5177580E+001  1.4536171E+001 
 1.5192283E+001  1.2605278E+001 
 1.5206986E+001  1.0814438E+001 
 1.5221690E+001  9.1774445E+000 
 1.5236394E+001  7.4722443E+000 
 1.5251097E+001  5.9185562E+000 
 1.5265800E+001  4.4944305E+000 
 1.5280504E+001  3.5075531E+000 
 1.5295207E+001  2.6426086E+000 
 1.5309911E+001  1.9368057E+000 
 1.5324615E+001  1.4567642E+000 
 1.5339318E+001  1.3827286E+000 
 1.5354021E+001  1.4916534E+000 
 1.5368725E+001  1.6184006E+000 
 1.5383429E+001  1.5593719E+000 
 1.5398132E+001  1.4440994E+000 
 1.5412835E+001  1.3198166E+000 
 1.5427539E+001  1.4759903E+000 
 1.5442243E+001  1.8534622E+000 
 1.5456946E+001  2.5464783E+000 
 1.5471649E+001  3.3097076E+000 
 1.5486353E+001  4.6341934E+000 
 1.5501057E+001  6.7438049E+000 
 1.5515759E+001  9.9884567E+000 
 1.5530463E+001  1.4685928E+001 
 1.5545167E+001  2.0843224E+001 
 1.5559871E+001  2.8341400E+001 
 1.5574574E+001  3.6744431E+001 
 1.5589277E+001  4.6316322E+001 
 1.5603981E+001  5.4063385E+001 
 1.5618685E+001  5.8713387E+001 
 1.5633388E+001  6.0402527E+001 
 1.5648091E+001  5.8908913E+001 
 1.5662795E+001  5.4757263E+001 
 1.5677498E+001  4.8678810E+001 
 1.5692202E+001  4.1549347E+001 
 1.5706905E+001  3.4275871E+001 
 1.5721609E+001  2.7360016E+001 
 1.5736312E+001  2.1406021E+001 
 1.5751016E+001  1.6780266E+001 
 1.5765719E+001  1.3121834E+001 
 1.5780423E+001  1.0321709E+001 
 1.5795126E+001  8.3709717E+000 
 1.5809830E+001  7.0134506E+000 
 1.5824533E+001  6.4173203E+000 
 1.5839237E+001  6.1202316E+000 
 1.5853940E+001  6.2550430E+000 
 1.5868644E+001  6.8491211E+000 
 1.5883348E+001  7.5371704E+000 
 1.5898050E+001  8.4275436E+000 
 1.5912754E+001  9.5882492E+000 
 1.5927458E+001  1.1100975E+001 
 1.5942162E+001  1.2688675E+001 
 1.5956864E+001  1.4324554E+001 
 1.5971568E+001  1.5851631E+001 
 1.5986272E+001  1.7335007E+001 
 1.6000975E+001  1.8303986E+001 
 1.6015678E+001  1.9137177E+001 
 1.6030382E+001  1.9633461E+001 
 1.6045086E+001  2.0153839E+001 
 1.6059790E+001  2.0339813E+001 
 1.6074493E+001  2.0407738E+001 
 1.6089195E+001  2.0395660E+001 
 1.6103899E+001  2.0171425E+001 
 1.6118603E+001  2.0156242E+001 
 1.6133307E+001  2.0001190E+001 
 1.6148010E+001  2.0121086E+001 
 1.6162714E+001  2.0393318E+001 
 1.6177418E+001  2.0878479E+001 
 1.6192122E+001  2.1670479E+001 
 1.6206823E+001  2.2539688E+001 
 1.6221527E+001  2.3339928E+001 
 1.6236231E+001  2.4083679E+001 
 1.6250935E+001  2.4507034E+001 
 1.6265638E+001  2.4880287E+001 
 1.6280342E+001  2.4730728E+001 
 1.6295046E+001  2.4426247E+001 
 1.6309748E+001  2.3687859E+001 
 1.6324451E+001  2.2556351E+001 
 1.6339155E+001  2.1160919E+001 
 1.6353859E+001  1.9494446E+001 
 1.6368563E+001  1.7727036E+001 
 1.6383266E+001  1.5865295E+001 
 1.6397970E+001  1.4120476E+001 
 1.6412672E+001  1.2291824E+001 
 1.6427376E+001  1.0548241E+001 
 1.6442080E+001  8.8702316E+000 
 1.6456783E+001  7.2960663E+000 
 1.6471487E+001  5.8692932E+000 
 1.6486191E+001  4.6679916E+000 
 1.6500895E+001  3.6894531E+000 
 1.6515598E+001  2.9953003E+000 
 1.6530300E+001  2.5791245E+000 
 1.6545004E+001  2.5277863E+000 
 1.6559708E+001  2.6658936E+000 
 1.6574411E+001  3.0499649E+000 
 1.6589115E+001  3.5035400E+000 
 1.6603819E+001  4.0165329E+000 
 1.6618523E+001  4.5505600E+000 
 1.6633224E+001  4.9006195E+000 
 1.6647928E+001  5.3939972E+000 
 1.6662632E+001  5.7618332E+000 
 1.6677336E+001  6.0443497E+000 
 1.6692039E+001  5.9613113E+000 
 1.6706743E+001  5.8361664E+000 
 1.6721447E+001  5.8680038E+000 
 1.6736151E+001  5.6485748E+000 
 1.6750853E+001  5.4343796E+000 
 1.6765556E+001  5.0205002E+000 
 1.6780260E+001  4.5650558E+000 
 1.6794964E+001  3.8379364E+000 
 1.6809668E+001  3.0937424E+000 
 1.6824371E+001  2.3647232E+000 
 1.6839075E+001  1.7622452E+000 
 1.6853777E+001  1.2706223E+000 
 1.6868481E+001  8.2347107E-001 
 1.6883184E+001  3.4842682E-001 
 1.6897888E+001 -3.7513733E-002 
 1.6912592E+001 -3.3670807E-001 
 1.6927296E+001 -5.1909637E-001 
 1.6941999E+001 -5.2523804E-001 
 1.6956703E+001 -3.5947418E-001 
 1.6971405E+001 -3.8146973E-003 
 1.6986109E+001  4.0033722E-001 
 1.7000813E+001  8.3322906E-001 
 1.7015516E+001  1.2984161E+000 
 1.7030220E+001  1.6796646E+000 
 1.7044924E+001  2.1669312E+000 
 1.7059628E+001  2.8440933E+000 
 1.7074329E+001  3.6000824E+000 
 1.7089033E+001  4.5048065E+000 
 1.7103737E+001  5.3922806E+000 
 1.7118441E+001  6.2858124E+000 
 1.7133144E+001  7.1405487E+000 
 1.7147848E+001  7.8246078E+000 
 1.7162552E+001  8.3748169E+000 
 1.7177254E+001  8.8618317E+000 
 1.7191957E+001  9.0425568E+000 
 1.7206661E+001  8.9925003E+000 
 1.7221365E+001  8.8391190E+000 
 1.7236069E+001  8.5097122E+000 
 1.7250772E+001  8.0466385E+000 
 1.7265476E+001  7.4964676E+000 
 1.7280180E+001  6.8476944E+000 
 1.7294882E+001  6.1605377E+000 
 1.7309586E+001  5.4238205E+000 
 1.7324289E+001  4.8006287E+000 
 1.7338993E+001  4.0725327E+000 
 1.7353697E+001  3.4319229E+000 
 1.7368401E+001  3.0119400E+000 
 1.7383104E+001  2.8317490E+000 
 1.7397806E+001  2.6743546E+000 
 1.7412510E+001  2.5856552E+000 
 1.7427214E+001  2.5636826E+000 
 1.7441917E+001  2.7463303E+000 
 1.7456621E+001  2.9333801E+000 
 1.7471325E+001  3.2286530E+000 
 1.7486029E+001  3.6271973E+000 
 1.7500732E+001  4.1238327E+000 
 1.7515434E+001  4.5339584E+000 
 1.7530138E+001  4.7525024E+000 
 1.7544842E+001  4.7889481E+000 
 1.7559546E+001  4.6227036E+000 
 1.7574249E+001  4.4516068E+000 
 1.7588953E+001  4.2861786E+000 
 1.7603657E+001  4.1397476E+000 
 1.7618359E+001  4.0039215E+000 
 1.7633062E+001  3.9245453E+000 
 1.7647766E+001  3.9639511E+000 
 1.7662470E+001  4.1522675E+000 
 1.7677174E+001  4.4206772E+000 
 1.7691877E+001  4.7799149E+000 
 1.7706581E+001  5.2006302E+000 
 1.7721283E+001  5.8310013E+000 
 1.7735987E+001  6.5457993E+000 
 1.7750690E+001  7.1678543E+000 
 1.7765394E+001  7.7280807E+000 
 1.7780098E+001  8.1277466E+000 
 1.7794802E+001  8.3230972E+000 
 1.7809505E+001  8.3835907E+000 
 1.7824209E+001  8.4875336E+000 
 1.7838911E+001  8.6080856E+000 
 1.7853615E+001  8.8029785E+000 
 1.7868319E+001  8.9741669E+000 
 1.7883022E+001  9.1106720E+000 
 1.7897726E+001  9.2861633E+000 
 1.7912430E+001  9.4629593E+000 
 1.7927134E+001  9.5533752E+000 
 1.7941835E+001  9.5027847E+000 
 1.7956539E+001  9.4287567E+000 
 1.7971243E+001  9.2747192E+000 
 1.7985947E+001  9.0270004E+000 
 1.8000650E+001  8.6756439E+000 
 1.8015354E+001  8.2291412E+000 
 1.8030058E+001  7.6486435E+000 
 1.8044762E+001  7.0749512E+000 
 1.8059464E+001  6.5001831E+000 
 1.8074167E+001  5.9875107E+000 
 1.8088871E+001  5.5310745E+000 
 1.8103575E+001  5.1206741E+000 
 1.8118279E+001  4.7939072E+000 
 1.8132982E+001  4.6025467E+000 
 1.8147686E+001  4.4814682E+000 
 1.8162388E+001  4.3191757E+000 
 1.8177092E+001  4.2388382E+000 
 1.8191795E+001  4.2129898E+000 
 1.8206499E+001  4.3811798E+000 
 1.8221203E+001  4.6073837E+000 
 1.8235907E+001  4.9073792E+000 
 1.8250610E+001  5.1141434E+000 
 1.8265314E+001  5.3134537E+000 
 1.8280016E+001  5.4032822E+000 
 1.8294720E+001  5.4644699E+000 
 1.8309423E+001  5.5475769E+000 
 1.8324127E+001  5.7278442E+000 
 1.8338831E+001  5.9732208E+000 
 1.8353535E+001  6.2818451E+000 
 1.8368238E+001  6.6793976E+000 
 1.8382940E+001  7.1602020E+000 
 1.8397644E+001  7.6363144E+000 
 1.8412348E+001  8.0020447E+000 
 1.8427052E+001  8.3216858E+000 
 1.8441755E+001  8.6608047E+000 
 1.8456459E+001  9.0129547E+000 
 1.8471163E+001  9.4137192E+000 
 1.8485865E+001  9.9076996E+000 
 1.8500568E+001  1.0486687E+001 
 1.8515272E+001  1.1165733E+001 
 1.8529976E+001  1.2011757E+001 
 1.8544680E+001  1.3028221E+001 
 1.8559383E+001  1.4035339E+001 
 1.8574087E+001  1.4758232E+001 
 1.8588791E+001  1.5141258E+001 
 1.8603493E+001  1.5230843E+001 
 1.8618196E+001  1.5056038E+001 
 1.8632900E+001  1.4635529E+001 
 1.8647604E+001  1.4041832E+001 
 1.8662308E+001  1.3337128E+001 
 1.8677011E+001  1.2642891E+001 
 1.8691715E+001  1.2008904E+001 
 1.8706417E+001  1.1357025E+001 
 1.8721121E+001  1.0896538E+001 
 1.8735825E+001  1.0624756E+001 
 1.8750528E+001  1.0466576E+001 
 1.8765232E+001  1.0365837E+001 
 1.8779936E+001  1.0247032E+001 
 1.8794640E+001  1.0050430E+001 
 1.8809343E+001  9.8774567E+000 
 1.8824045E+001  9.7960358E+000 
 1.8838749E+001  9.6284866E+000 
 1.8853453E+001  9.4188156E+000 
 1.8868156E+001  9.2840500E+000 
 1.8882860E+001  9.0867081E+000 
 1.8897564E+001  8.8126755E+000 
 1.8912268E+001  8.5991058E+000 
 1.8926970E+001  8.4559326E+000 
 1.8941673E+001  8.2977219E+000 
 1.8956377E+001  8.0309830E+000 
 1.8971081E+001  7.6924515E+000 
 1.8985785E+001  7.2905960E+000 
 1.9000488E+001  6.9376068E+000 
 1.9015192E+001  6.5243378E+000 
 1.9029894E+001  6.0400085E+000 
 1.9044598E+001  5.5525742E+000 
 1.9059301E+001  5.1229858E+000 
 1.9074005E+001  4.8633881E+000 
 1.9088709E+001  4.7002029E+000 
 1.9103413E+001  4.5842209E+000 
 1.9118116E+001  4.4684067E+000 
 1.9132820E+001  4.4107208E+000 
 1.9147522E+001  4.3593216E+000 
 1.9162226E+001  4.3473434E+000 
 1.9176929E+001  4.4278870E+000 
 1.9191633E+001  4.6122208E+000 
 1.9206337E+001  4.8176422E+000 
 1.9221041E+001  5.0360260E+000 
 1.9235744E+001  5.3430405E+000 
 1.9250446E+001  5.7290573E+000 
 1.9265150E+001  6.0937729E+000 
 1.9279854E+001  6.4758911E+000 
 1.9294558E+001  6.9286728E+000 
 1.9309261E+001  7.4611435E+000 
 1.9323965E+001  7.9380188E+000 
 1.9338669E+001  8.4472504E+000 
 1.9353373E+001  9.0342865E+000 
 1.9368074E+001  9.6987762E+000 
 1.9382778E+001  1.0399055E+001 
 1.9397482E+001  1.1301064E+001 
 1.9412186E+001  1.2413292E+001 
 1.9426889E+001  1.3732758E+001 
 1.9441593E+001  1.5293137E+001 
 1.9456297E+001  1.7085381E+001 
 1.9470999E+001  1.9323029E+001 
 1.9485703E+001  2.1790230E+001 
 1.9500406E+001  2.4653549E+001 
 1.9515110E+001  2.7757370E+001 
 1.9529814E+001  3.1117149E+001 
 1.9544518E+001  3.4809265E+001 
 1.9559221E+001  3.8352264E+001 
 1.9573925E+001  4.1896042E+001 
 1.9588627E+001  4.5067245E+001 
 1.9603331E+001  4.7719353E+001 
 1.9618034E+001  4.9892845E+001 
 1.9632738E+001  5.1121445E+001 
 1.9647442E+001  5.1669617E+001 
 1.9662146E+001  5.1242241E+001 
 1.9676849E+001  4.9893204E+001 
 1.9691551E+001  4.7709465E+001 
 1.9706255E+001  4.4743790E+001 
 1.9720959E+001  4.1178131E+001 
 1.9735662E+001  3.7153061E+001 
 1.9750366E+001  3.2970078E+001 
 1.9765070E+001  2.9108910E+001 
 1.9779774E+001  2.5457619E+001 
 1.9794476E+001  2.2257912E+001 
 1.9809179E+001  1.9478928E+001 
 1.9823883E+001  1.7128418E+001 
 1.9838587E+001  1.5149857E+001 
 1.9853291E+001  1.3442184E+001 
 1.9867994E+001  1.1931221E+001 
 1.9882698E+001  1.0742897E+001 
 1.9897402E+001  9.9097748E+000 
 1.9912104E+001  9.3304138E+000 
 1.9926807E+001  8.9538269E+000 
 1.9941511E+001  8.7255707E+000 
 1.9956215E+001  8.6379318E+000 
 1.9970919E+001  8.5105438E+000 
 1.9985622E+001  8.4065018E+000 
 2.0000326E+001  8.3240051E+000 
 2.0015028E+001  8.1910324E+000 
 2.0029732E+001  8.1436386E+000 
 2.0044436E+001  8.2232666E+000 
 2.0059139E+001  8.4085541E+000 
 2.0073843E+001  8.6951370E+000 
 2.0088547E+001  8.9280701E+000 
 2.0103251E+001  9.1350555E+000 
 2.0117954E+001  9.1512222E+000 
 2.0132656E+001  9.1897583E+000 
 2.0147360E+001  9.1251831E+000 
 2.0162064E+001  8.9763489E+000 
 2.0176767E+001  8.7548218E+000 
 2.0191471E+001  8.4357681E+000 
 2.0206175E+001  7.9480896E+000 
 2.0220879E+001  7.3328247E+000 
 2.0235580E+001  6.9972000E+000 
 2.0250284E+001  6.8078232E+000 
 2.0264988E+001  6.4804153E+000 
 2.0279692E+001  6.1906662E+000 
 2.0294395E+001  5.8417206E+000 
 2.0309099E+001  5.5246887E+000 
 2.0323803E+001  5.1923218E+000 
 2.0338505E+001  4.8134766E+000 
 2.0353209E+001  4.5118561E+000 
 2.0367912E+001  4.2765350E+000 
 2.0382616E+001  4.1895599E+000 
 2.0397320E+001  4.0534515E+000 
 2.0412024E+001  4.0106430E+000 
 2.0426727E+001  3.8837814E+000 
 2.0441431E+001  3.8931503E+000 
 2.0456133E+001  3.9465027E+000 
 2.0470837E+001  4.0831375E+000 
 2.0485540E+001  4.2540970E+000 
 2.0500244E+001  4.6704407E+000 
 2.0514948E+001  5.0796432E+000 
 2.0529652E+001  5.4993057E+000 
 2.0544355E+001  5.7471771E+000 
 2.0559057E+001  5.9088898E+000 
 2.0573761E+001  6.2021103E+000 
 2.0588465E+001  6.6256332E+000 
 2.0603168E+001  6.9801254E+000 
 2.0617872E+001  7.1872330E+000 
 2.0632576E+001  7.1423721E+000 
 2.0647280E+001  7.0453568E+000 
 2.0661983E+001  6.7913513E+000 
 2.0676685E+001  6.5569229E+000 
 2.0691389E+001  6.2277374E+000 
 2.0706093E+001  5.9790497E+000 
 2.0720797E+001  5.6843872E+000 
 2.0735500E+001  5.5264511E+000 
 2.0750204E+001  5.5453033E+000 
 2.0764908E+001  5.6781082E+000 
 2.0779610E+001  5.7762451E+000 
 2.0794313E+001  5.7852249E+000 
 2.0809017E+001  5.8349915E+000 
 2.0823721E+001  5.7809067E+000 
 2.0838425E+001  5.9543762E+000 
 2.0853128E+001  6.1463928E+000 
 2.0867832E+001  6.3304825E+000 
 2.0882534E+001  6.4590149E+000 
 2.0897238E+001  6.4167175E+000 
 2.0911942E+001  6.4114990E+000 
 2.0926645E+001  6.4041214E+000 
 2.0941349E+001  6.4482193E+000 
 2.0956053E+001  6.4668198E+000 
 2.0970757E+001  6.5278244E+000 
 2.0985460E+001  6.5719986E+000 
 2.1000162E+001  6.5110168E+000 
 2.1014866E+001  6.3812790E+000 
 2.1029570E+001  6.3901749E+000 
 2.1044273E+001  6.2977829E+000 
 2.1058977E+001  6.3428040E+000 
 2.1073681E+001  6.5104065E+000 
 2.1088385E+001  6.8613205E+000 
 2.1103086E+001  7.2304459E+000 
 2.1117790E+001  7.4387589E+000 
 2.1132494E+001  7.6412659E+000 
 2.1147198E+001  7.6478424E+000 
 2.1161901E+001  7.4830933E+000 
 2.1176605E+001  7.0941849E+000 
 2.1191309E+001  6.6370468E+000 
 2.1206013E+001  6.1613922E+000 
 2.1220715E+001  5.5654297E+000 
 2.1235418E+001  5.0360718E+000 
 2.1250122E+001  4.3320999E+000 
 2.1264826E+001  3.8403397E+000 
 2.1279530E+001  3.2963104E+000 
 2.1294233E+001  3.1163559E+000 
 2.1308937E+001  2.8990631E+000 
 2.1323639E+001  2.9051208E+000 
 2.1338343E+001  2.8342438E+000 
 2.1353046E+001  2.8129044E+000 
 2.1367750E+001  2.9119568E+000 
 2.1382454E+001  2.9400864E+000 
 2.1397158E+001  3.2208252E+000 
 2.1411861E+001  3.5434113E+000 
 2.1426565E+001  4.1294174E+000 
 2.1441267E+001  4.6328583E+000 
 2.1455971E+001  4.9668274E+000 
 2.1470675E+001  5.3784866E+000 
 2.1485378E+001  5.7779541E+000 
 2.1500082E+001  6.4586258E+000 
 2.1514786E+001  7.0202026E+000 
 2.1529490E+001  7.5507584E+000 
 2.1544191E+001  7.9610291E+000 
 2.1558895E+001  8.4524078E+000 
 2.1573599E+001  8.7831955E+000 
 2.1588303E+001  8.9819946E+000 
 2.1603006E+001  9.1781464E+000 
 2.1617710E+001  9.2932968E+000 
 2.1632414E+001  9.3569031E+000 
 2.1647116E+001  9.1651611E+000 
 2.1661819E+001  9.0796814E+000 
 2.1676523E+001  8.9184723E+000 
 2.1691227E+001  8.7176743E+000 
 2.1705931E+001  8.4037170E+000 
 2.1720634E+001  8.1009750E+000 
 2.1735338E+001  7.9313583E+000 
 2.1750042E+001  7.7028885E+000 
 2.1764744E+001  7.5857849E+000 
 2.1779448E+001  7.3709412E+000 
 2.1794151E+001  7.0994873E+000 
 2.1808855E+001  6.7159195E+000 
 2.1823559E+001  6.2401886E+000 
 2.1838263E+001  5.7416916E+000 
 2.1852966E+001  5.1581726E+000 
 2.1867668E+001  4.6608582E+000 
 2.1882372E+001  4.2290268E+000 
 2.1897076E+001  3.8763046E+000 
 2.1911779E+001  3.3414764E+000 
 2.1926483E+001  2.8505096E+000 
 2.1941187E+001  2.4581375E+000 
 2.1955891E+001  2.1604538E+000 
 2.1970594E+001  1.9651184E+000 
 2.1985296E+001  1.8937454E+000 
 2.2000000E+001 -7.4481430E+001
