# Supplementary material for: Application of singular value decomposition analysis to time-dependent powder diffraction data of an in-situ photodimerization reaction
Source: J Synchrotron Radiat. 2014 Apr 2;21(Pt 3):554–60. doi: 10.1107/S1600577514004366 (PMC4333817; doi:10.1107/S1600577514004366)
Supplement: Supplementary file 1 [file s-21-00554-sup1.zip › 9ma/9mai_07.chi]

 3.9000001E+000  0.0000000E+000 
 3.9146917E+000  4.0000000E+000 
 3.9293833E+000  4.0000000E+000 
 3.9440749E+000  4.0000000E+000 
 3.9587662E+000  4.0000000E+000 
 3.9734578E+000  4.0000000E+000 
 3.9881494E+000  4.6263027E+000 
 4.0028410E+000  5.0000000E+000 
 4.0175323E+000  5.0000000E+000 
 4.0322242E+000  5.0000000E+000 
 4.0469155E+000  5.6289611E+000 
 4.0616074E+000  6.0000000E+000 
 4.0762987E+000  6.0000000E+000 
 4.0909905E+000  6.0000000E+000 
 4.1056819E+000  6.0000000E+000 
 4.1203732E+000  6.6322846E+000 
 4.1350651E+000  7.6329494E+000 
 4.1497564E+000  8.6336136E+000 
 4.1644483E+000  1.0268558E+001 
 4.1791396E+000  1.2269887E+001 
 4.1938314E+000  1.4906824E+001 
 4.2085228E+000  1.9181364E+001 
 4.2232141E+000  2.4821625E+001 
 4.2379060E+000  3.2100819E+001 
 4.2525973E+000  4.0744400E+001 
 4.2672892E+000  5.1028248E+001 
 4.2819805E+000  6.1395962E+001 
 4.2966723E+000  7.1402611E+001 
 4.3113637E+000  7.9486481E+001 
 4.3260555E+000  8.5207954E+001 
 4.3407469E+000  9.0211273E+001 
 4.3554382E+000  9.5857521E+001 
 4.3701301E+000  1.0186150E+002 
 4.3848214E+000  1.0786549E+002 
 4.3995132E+000  1.1386948E+002 
 4.4142046E+000  1.2116463E+002 
 4.4288964E+000  1.2981619E+002 
 4.4435878E+000  1.3752835E+002 
 4.4582791E+000  1.4647572E+002 
 4.4729710E+000  1.5583414E+002 
 4.4876623E+000  1.6224451E+002 
 4.5023541E+000  1.6140173E+002 
 4.5170455E+000  1.5219722E+002 
 4.5317373E+000  1.3498209E+002 
 4.5464287E+000  1.1171099E+002 
 4.5611200E+000  8.6042145E+001 
 4.5758119E+000  6.3942204E+001 
 4.5905032E+000  5.0464455E+001 
 4.6051950E+000  4.5037342E+001 
 4.6198864E+000  4.4654884E+001 
 4.6345782E+000  4.6966644E+001 
 4.6492696E+000  5.1281067E+001 
 4.6639609E+000  5.5627510E+001 
 4.6786528E+000  5.8972630E+001 
 4.6933441E+000  6.0000000E+001 
 4.7080359E+000  5.8023384E+001 
 4.7227273E+000  5.3042782E+001 
 4.7374191E+000  4.6378590E+001 
 4.7521105E+000  3.9373940E+001 
 4.7668018E+000  3.1046223E+001 
 4.7814937E+000  2.3364632E+001 
 4.7961850E+000  1.7022839E+001 
 4.8108768E+000  1.2345901E+001 
 4.8255682E+000  9.6716213E+000 
 4.8402600E+000  8.3351460E+000 
 4.8549514E+000  7.3344812E+000 
 4.8696432E+000  7.0000000E+000 
 4.8843346E+000  7.0000000E+000 
 4.8990259E+000  7.0000000E+000 
 4.9137177E+000  6.3318224E+000 
 4.9284091E+000  6.6688423E+000 
 4.9431009E+000  7.0000000E+000 
 4.9577923E+000  7.6701717E+000 
 4.9724841E+000  7.3291636E+000 
 4.9871755E+000  6.3284988E+000 
 5.0018668E+000  5.3278341E+000 
 5.0165586E+000  3.6543393E+000 
 5.0312500E+000  2.3265049E+000 
 5.0459418E+000  6.5168059E-001 
 5.0606332E+000  0.0000000E+000 
 5.0753250E+000  0.0000000E+000 
 5.0900164E+000  0.0000000E+000 
 5.1047077E+000  6.7681843E-001 
 5.1193995E+000  2.3549662E+000 
 5.1340909E+000  5.0344434E+000 
 5.1487827E+000  8.7152500E+000 
 5.1634741E+000  1.2717909E+001 
 5.1781659E+000  1.7400709E+001 
 5.1928573E+000  2.2404032E+001 
 5.2075486E+000  2.7407356E+001 
 5.2222404E+000  3.1728544E+001 
 5.2369318E+000  3.4365601E+001 
 5.2516236E+000  3.4316536E+001 
 5.2663150E+000  3.1263479E+001 
 5.2810068E+000  2.5891232E+001 
 5.2956982E+000  1.8516325E+001 
 5.3103895E+000  1.1883256E+001 
 5.3250813E+000  8.6264229E+000 
 5.3397727E+000  7.3125467E+000 
 5.3544645E+000  8.3762360E+000 
 5.3691559E+000  1.1755131E+001 
 5.3838477E+000  1.6447237E+001 
 5.3985391E+000  2.2140673E+001 
 5.4132304E+000  2.9526215E+001 
 5.4279222E+000  3.8914413E+001 
 5.4426136E+000  5.0305275E+001 
 5.4573054E+000  6.4391563E+001 
 5.4719968E+000  8.1481842E+001 
 5.4866886E+000  1.0018790E+002 
 5.5013800E+000  1.2059007E+002 
 5.5160713E+000  1.4160402E+002 
 5.5307631E+000  1.6818674E+002 
 5.5454545E+000  1.9650925E+002 
 5.5601463E+000  2.1894847E+002 
 5.5748377E+000  2.4105603E+002 
 5.5895295E+000  2.6756509E+002 
 5.6042209E+000  2.8998834E+002 
 5.6189127E+000  3.0090057E+002 
 5.6336040E+000  2.9318954E+002 
 5.6482954E+000  2.6655481E+002 
 5.6629872E+000  2.2610864E+002 
 5.6776786E+000  1.7645746E+002 
 5.6923704E+000  1.2512630E+002 
 5.7070618E+000  7.9724968E+001 
 5.7217536E+000  4.6562679E+001 
 5.7364450E+000  2.6713602E+001 
 5.7511363E+000  1.7057549E+001 
 5.7658281E+000  1.3586541E+001 
 5.7805195E+000  1.4414787E+001 
 5.7952113E+000  1.8540293E+001 
 5.8099027E+000  2.4961063E+001 
 5.8245945E+000  3.3384491E+001 
 5.8392859E+000  4.5230682E+001 
 5.8539772E+000  5.9660759E+001 
 5.8686690E+000  7.6804878E+001 
 5.8833604E+000  9.6240936E+001 
 5.8980522E+000  1.1696694E+002 
 5.9127436E+000  1.3655414E+002 
 5.9274354E+000  1.5271062E+002 
 5.9421268E+000  1.6629117E+002 
 5.9568181E+000  1.7643832E+002 
 5.9715099E+000  1.8329620E+002 
 5.9862013E+000  1.8643340E+002 
 6.0008931E+000  1.8484790E+002 
 6.0155845E+000  1.7897380E+002 
 6.0302763E+000  1.6981306E+002 
 6.0449677E+000  1.5620963E+002 
 6.0596590E+000  1.3975961E+002 
 6.0743508E+000  1.2202763E+002 
 6.0890422E+000  1.0329430E+002 
 6.1037340E+000  8.3559662E+001 
 6.1184254E+000  6.5714417E+001 
 6.1331172E+000  4.9426460E+001 
 6.1478086E+000  3.5587856E+001 
 6.1625004E+000  2.4753242E+001 
 6.1771917E+000  1.6197277E+001 
 6.1918831E+000  1.0369975E+001 
 6.2065749E+000  6.0933213E+000 
 6.2212663E+000  3.5453312E+000 
 6.2359581E+000  1.5440018E+000 
 6.2506495E+000  2.7133623E-001 
 6.2653413E+000  0.0000000E+000 
 6.2800326E+000  0.0000000E+000 
 6.2947240E+000  0.0000000E+000 
 6.3094158E+000  0.0000000E+000 
 6.3241072E+000  0.0000000E+000 
 6.3387990E+000  0.0000000E+000 
 6.3534904E+000  0.0000000E+000 
 6.3681822E+000  7.3398125E-001 
 6.3828735E+000  1.0000000E+000 
 6.3975649E+000  1.7353106E+000 
 6.4122567E+000  2.0000000E+000 
 6.4269481E+000  3.4732800E+000 
 6.4416399E+000  4.0000000E+000 
 6.4563313E+000  3.2620306E+000 
 6.4710231E+000  3.7386341E+000 
 6.4857144E+000  4.7392988E+000 
 6.5004058E+000  5.0000000E+000 
 6.5150976E+000  6.4812560E+000 
 6.5297890E+000  9.2238779E+000 
 6.5444808E+000  1.2225872E+001 
 6.5591722E+000  1.5970489E+001 
 6.5738640E+000  2.0716434E+001 
 6.5885553E+000  2.5719757E+001 
 6.6032467E+000  3.0723082E+001 
 6.6179385E+000  3.4981125E+001 
 6.6326299E+000  3.7491890E+001 
 6.6473217E+000  4.0986443E+001 
 6.6620131E+000  4.4989101E+001 
 6.6767049E+000  4.9739697E+001 
 6.6913962E+000  5.6240231E+001 
 6.7060876E+000  6.5492691E+001 
 6.7207794E+000  8.1498802E+001 
 6.7354708E+000  1.0476496E+002 
 6.7501626E+000  1.3579167E+002 
 6.7648540E+000  1.6806169E+002 
 6.7795458E+000  1.9857777E+002 
 6.7942371E+000  2.2257166E+002 
 6.8089285E+000  2.3629314E+002 
 6.8236203E+000  2.4050917E+002 
 6.8383117E+000  2.3269225E+002 
 6.8530035E+000  2.0883435E+002 
 6.8676949E+000  1.7249336E+002 
 6.8823867E+000  1.3043846E+002 
 6.8970780E+000  8.9683609E+001 
 6.9117699E+000  5.7242764E+001 
 6.9264612E+000  3.4815216E+001 
 6.9411526E+000  2.1641058E+001 
 6.9558444E+000  1.4436588E+001 
 6.9705358E+000  1.0716300E+001 
 6.9852276E+000  9.2381020E+000 
 6.9999189E+000  8.2374372E+000 
 7.0146108E+000  7.2367725E+000 
 7.0293021E+000  7.0000000E+000 
 7.0439935E+000  7.0000000E+000 
 7.0586853E+000  6.2347789E+000 
 7.0733767E+000  6.0000000E+000 
 7.0880685E+000  6.0000000E+000 
 7.1027598E+000  4.4655690E+000 
 7.1174517E+000  4.0000000E+000 
 7.1321430E+000  4.0000000E+000 
 7.1468344E+000  4.0000000E+000 
 7.1615262E+000  4.7698741E+000 
 7.1762176E+000  6.5410776E+000 
 7.1909094E+000  7.7712035E+000 
 7.2056007E+000  8.7718678E+000 
 7.2202926E+000  1.0545066E+001 
 7.2349839E+000  1.3319592E+001 
 7.2496753E+000  1.5547725E+001 
 7.2643671E+000  1.9098108E+001 
 7.2790585E+000  2.3100767E+001 
 7.2937503E+000  2.6327568E+001 
 7.3084416E+000  3.0106085E+001 
 7.3231335E+000  3.3331558E+001 
 7.3378248E+000  3.4000000E+001 
 7.3525162E+000  3.4000000E+001 
 7.3672080E+000  3.2441639E+001 
 7.3818994E+000  2.9660467E+001 
 7.3965912E+000  2.6658472E+001 
 7.4112825E+000  2.3656479E+001 
 7.4259744E+000  1.9872646E+001 
 7.4406657E+000  1.8217497E+001 
 7.4553576E+000  1.6433664E+001 
 7.4700489E+000  1.5216167E+001 
 7.4847403E+000  1.5000000E+001 
 7.4994321E+000  1.4214838E+001 
 7.5141234E+000  1.4000000E+001 
 7.5288153E+000  1.3213509E+001 
 7.5435066E+000  1.3000000E+001 
 7.5581985E+000  1.2212179E+001 
 7.5728898E+000  9.6345444E+000 
 7.5875812E+000  8.2108498E+000 
 7.6022730E+000  5.6305561E+000 
 7.6169643E+000  5.0000000E+000 
 7.6316562E+000  4.2088561E+000 
 7.6463475E+000  3.2081914E+000 
 7.6610394E+000  2.2075267E+000 
 7.6757307E+000  2.0000000E+000 
 7.6904221E+000  2.0000000E+000 
 7.7051139E+000  2.7944674E+000 
 7.7198052E+000  3.7951322E+000 
 7.7344971E+000  5.5915937E+000 
 7.7491884E+000  8.3893843E+000 
 7.7638803E+000  1.1391378E+001 
 7.7785716E+000  1.5191163E+001 
 7.7932630E+000  1.9193823E+001 
 7.8079548E+000  2.3995602E+001 
 7.8226461E+000  2.8199141E+001 
 7.8373380E+000  3.1401348E+001 
 7.8520293E+000  3.4403343E+001 
 7.8667212E+000  3.5801781E+001 
 7.8814125E+000  3.6000000E+001 
 7.8961039E+000  3.5196892E+001 
 7.9107957E+000  3.4196228E+001 
 7.9254870E+000  3.1586687E+001 
 7.9401789E+000  2.8584692E+001 
 7.9548702E+000  2.4776932E+001 
 7.9695621E+000  2.0774273E+001 
 7.9842534E+000  1.7578711E+001 
 7.9989448E+000  1.3768955E+001 
 8.0136366E+000  1.1383148E+001 
 8.0283279E+000  1.0190909E+001 
 8.0430193E+000  8.3804893E+000 
 8.0577116E+000  8.0000000E+000 
 8.0724030E+000  8.0000000E+000 
 8.0870943E+000  8.0000000E+000 
 8.1017857E+000  8.8124142E+000 
 8.1164770E+000  9.0000000E+000 
 8.1311693E+000  1.0627486E+001 
 8.1458607E+000  1.4257631E+001 
 8.1605520E+000  1.8260290E+001 
 8.1752434E+000  2.3894424E+001 
 8.1899357E+000  3.2347618E+001 
 8.2046270E+000  3.9719467E+001 
 8.2193184E+000  4.5906387E+001 
 8.2340097E+000  5.0273582E+001 
 8.2487011E+000  5.3457184E+001 
 8.2633934E+000  5.4819725E+001 
 8.2780848E+000  5.5000000E+001 
 8.2927761E+000  5.1715782E+001 
 8.3074675E+000  4.6891403E+001 
 8.3221588E+000  4.0243313E+001 
 8.3368511E+000  3.4061707E+001 
 8.3515425E+000  2.6410292E+001 
 8.3662338E+000  2.0053730E+001 
 8.3809252E+000  1.5699828E+001 
 8.3956175E+000  1.2522878E+001 
 8.4103088E+000  1.2000000E+001 
 8.4250002E+000  1.1172963E+001 
 8.4396915E+000  1.0172298E+001 
 8.4543829E+000  1.1656733E+001 
 8.4690752E+000  1.2000000E+001 
 8.4837666E+000  1.2000000E+001 
 8.4984579E+000  1.2000000E+001 
 8.5131493E+000  1.2831025E+001 
 8.5278416E+000  1.3000000E+001 
 8.5425329E+000  1.3832355E+001 
 8.5572243E+000  1.4833019E+001 
 8.5719156E+000  1.5833684E+001 
 8.5866070E+000  1.6000000E+001 
 8.6012993E+000  1.6835012E+001 
 8.6159906E+000  1.8671356E+001 
 8.6306820E+000  1.9836342E+001 
 8.6453733E+000  2.0000000E+001 
 8.6600647E+000  1.9162329E+001 
 8.6747570E+000  1.9000000E+001 
 8.6894484E+000  1.9000000E+001 
 8.7041397E+000  1.7320667E+001 
 8.7188311E+000  1.5319339E+001 
 8.7335234E+000  1.3318009E+001 
 8.7482147E+000  1.3000000E+001 
 8.7629061E+000  1.2157676E+001 
 8.7775974E+000  1.2000000E+001 
 8.7922888E+000  1.2843654E+001 
 8.8069811E+000  1.3844318E+001 
 8.8216724E+000  1.4000000E+001 
 8.8363638E+000  1.5691297E+001 
 8.8510551E+000  1.6846313E+001 
 8.8657465E+000  1.8693954E+001 
 8.8804388E+000  2.1542927E+001 
 8.8951302E+000  2.3696613E+001 
 8.9098215E+000  2.5697943E+001 
 8.9245129E+000  2.5150364E+001 
 8.9392052E+000  2.4149698E+001 
 8.9538965E+000  2.3149035E+001 
 8.9685879E+000  2.1296740E+001 
 8.9832792E+000  1.9295410E+001 
 8.9979706E+000  1.6441122E+001 
 9.0126629E+000  1.3439127E+001 
 9.0273542E+000  1.0437133E+001 
 9.0420456E+000  8.2900925E+000 
 9.0567369E+000  6.2887635E+000 
 9.0714283E+000  4.2874341E+000 
 9.0861206E+000  4.0000000E+000 
 9.1008120E+000  4.0000000E+000 
 9.1155033E+000  4.0000000E+000 
 9.1301947E+000  4.8589416E+000 
 9.1448870E+000  6.7192130E+000 
 9.1595783E+000  7.8602710E+000 
 9.1742697E+000  9.7218714E+000 
 9.1889610E+000  1.1723201E+001 
 9.2036524E+000  1.2000000E+001 
 9.2183447E+000  1.3725860E+001 
 9.2330360E+000  1.3136406E+001 
 9.2477274E+000  1.3864259E+001 
 9.2624187E+000  1.4864923E+001 
 9.2771111E+000  1.5000000E+001 
 9.2918024E+000  1.5866253E+001 
 9.3064938E+000  1.5133082E+001 
 9.3211851E+000  1.4132418E+001 
 9.3358765E+000  1.4000000E+001 
 9.3505688E+000  1.2262176E+001 
 9.3652601E+000  1.2000000E+001 
 9.3799515E+000  1.3740482E+001 
 9.3946428E+000  1.5741812E+001 
 9.4093342E+000  2.0357853E+001 
 9.4240265E+000  2.6233412E+001 
 9.4387178E+000  3.3110302E+001 
 9.4534092E+000  3.8367825E+001 
 9.4681005E+000  4.3371147E+001 
 9.4827929E+000  4.6624683E+001 
 9.4974842E+000  4.7000000E+001 
 9.5121756E+000  4.5247555E+001 
 9.5268669E+000  3.9738670E+001 
 9.5415583E+000  3.2857128E+001 
 9.5562506E+000  2.4974260E+001 
 9.5709419E+000  1.6968943E+001 
 9.5856333E+000  1.1602265E+001 
 9.6003246E+000  7.4791536E+000 
 9.6150160E+000  6.1191239E+000 
 9.6297083E+000  6.0000000E+000 
 9.6443996E+000  5.1177945E+000 
 9.6590910E+000  5.8828702E+000 
 9.6737823E+000  6.8835349E+000 
 9.6884747E+000  8.7683992E+000 
 9.7031660E+000  9.8848648E+000 
 9.7178574E+000  1.1771058E+001 
 9.7325487E+000  1.4658582E+001 
 9.7472401E+000  1.8547434E+001 
 9.7619324E+000  2.1662569E+001 
 9.7766237E+000  2.5552752E+001 
 9.7913151E+000  3.1333115E+001 
 9.8060064E+000  3.6447586E+001 
 9.8206987E+000  4.1450909E+001 
 9.8353901E+000  4.6454231E+001 
 9.8500814E+000  5.1457558E+001 
 9.8647728E+000  5.5568703E+001 
 9.8794641E+000  5.9571362E+001 
 9.8941565E+000  6.2680515E+001 
 9.9088478E+000  6.3894169E+001 
 9.9235392E+000  6.4000000E+001 
 9.9382305E+000  6.3104500E+001 
 9.9529219E+000  6.2103836E+001 
 9.9676142E+000  6.0206341E+001 
 9.9823055E+000  6.0000000E+001 
 9.9969969E+000  6.0898159E+001 
 1.0011688E+001  6.1898823E+001 
 1.0026381E+001  6.2899487E+001 
 1.0041072E+001  6.3000000E+001 
 1.0055763E+001  6.3000000E+001 
 1.0070455E+001  6.2098518E+001 
 1.0085146E+001  6.1097855E+001 
 1.0099838E+001  6.0097191E+001 
 1.0114530E+001  6.0000000E+001 
 1.0129221E+001  6.4520699E+001 
 1.0143912E+001  7.4952850E+001 
 1.0158604E+001  9.7731270E+001 
 1.0173296E+001  1.3352696E+002 
 1.0187987E+001  1.8052635E+002 
 1.0202679E+001  2.2946571E+002 
 1.0217370E+001  2.7395764E+002 
 1.0232062E+001  3.0980777E+002 
 1.0246754E+001  3.3209860E+002 
 1.0261445E+001  3.4037085E+002 
 1.0276136E+001  3.3098135E+002 
 1.0290828E+001  3.0356790E+002 
 1.0305520E+001  2.5904263E+002 
 1.0320211E+001  2.0753539E+002 
 1.0334903E+001  1.5824115E+002 
 1.0349594E+001  1.1834969E+002 
 1.0364286E+001  9.0301071E+001 
 1.0378978E+001  7.2437523E+001 
 1.0393669E+001  6.1838955E+001 
 1.0408360E+001  5.4582615E+001 
 1.0423052E+001  4.7577961E+001 
 1.0437744E+001  4.1491409E+001 
 1.0452435E+001  3.6406185E+001 
 1.0467127E+001  3.2322289E+001 
 1.0481818E+001  2.8319630E+001 
 1.0496510E+001  2.4316971E+001 
 1.0511202E+001  2.0314312E+001 
 1.0525893E+001  1.7233740E+001 
 1.0540585E+001  1.5154497E+001 
 1.0555276E+001  1.3153168E+001 
 1.0569968E+001  1.2075919E+001 
 1.0584660E+001  1.1075254E+001 
 1.0599351E+001  1.1000000E+001 
 1.0614042E+001  1.1926075E+001 
 1.0628734E+001  1.4780218E+001 
 1.0643426E+001  1.8709616E+001 
 1.0658117E+001  2.4568413E+001 
 1.0672809E+001  3.2429867E+001 
 1.0687500E+001  4.2293983E+001 
 1.0702191E+001  5.4160755E+001 
 1.0716884E+001  6.9891640E+001 
 1.0731575E+001  8.8696449E+001 
 1.0746266E+001  1.1143731E+002 
 1.0760958E+001  1.3725076E+002 
 1.0775650E+001  1.6233466E+002 
 1.0790341E+001  1.8548317E+002 
 1.0805033E+001  2.0008601E+002 
 1.0819724E+001  2.0941843E+002 
 1.0834415E+001  2.0531978E+002 
 1.0849108E+001  1.9001265E+002 
 1.0863799E+001  1.6556564E+002 
 1.0878490E+001  1.3398274E+002 
 1.0893182E+001  1.0290018E+002 
 1.0907873E+001  7.6576424E+001 
 1.0922565E+001  5.5259304E+001 
 1.0937257E+001  4.2711628E+001 
 1.0951948E+001  3.5410461E+001 
 1.0966640E+001  3.1231892E+001 
 1.0981332E+001  2.9114616E+001 
 1.0996023E+001  2.9000000E+001 
 1.1010715E+001  2.9000000E+001 
 1.1025406E+001  2.9000000E+001 
 1.1040097E+001  3.0890701E+001 
 1.1054790E+001  3.3838047E+001 
 1.1069481E+001  3.6840038E+001 
 1.1084172E+001  4.0789379E+001 
 1.1098864E+001  4.3844028E+001 
 1.1113556E+001  4.5897346E+001 
 1.1128247E+001  4.6000000E+001 
 1.1142939E+001  4.6000000E+001 
 1.1157630E+001  4.5049332E+001 
 1.1172321E+001  4.3097336E+001 
 1.1187014E+001  4.1096004E+001 
 1.1201705E+001  3.9094677E+001 
 1.1216396E+001  3.7093346E+001 
 1.1231088E+001  3.5092018E+001 
 1.1245779E+001  3.5000000E+001 
 1.1260471E+001  3.4044678E+001 
 1.1275163E+001  3.4000000E+001 
 1.1289854E+001  3.3043350E+001 
 1.1304545E+001  3.3000000E+001 
 1.1319238E+001  3.3000000E+001 
 1.1333929E+001  3.2041355E+001 
 1.1348620E+001  3.2000000E+001 
 1.1363312E+001  3.2959972E+001 
 1.1378003E+001  3.2039360E+001 
 1.1392695E+001  3.2000000E+001 
 1.1407387E+001  3.0076065E+001 
 1.1422078E+001  2.9037367E+001 
 1.1436769E+001  2.7073406E+001 
 1.1451461E+001  2.5072077E+001 
 1.1466153E+001  2.1141495E+001 
 1.1480844E+001  1.8104126E+001 
 1.1495536E+001  1.5102133E+001 
 1.1510227E+001  1.3066759E+001 
 1.1524920E+001  1.1065430E+001 
 1.1539611E+001  1.0032050E+001 
 1.1554302E+001  9.0313854E+000 
 1.1568994E+001  9.0000000E+000 
 1.1583685E+001  8.0300560E+000 
 1.1598377E+001  8.9706087E+000 
 1.1613069E+001  9.0000000E+000 
 1.1627760E+001  9.9719381E+000 
 1.1642451E+001  1.0972603E+001 
 1.1657143E+001  1.1973268E+001 
 1.1671835E+001  1.3947864E+001 
 1.1686526E+001  1.4974597E+001 
 1.1701218E+001  1.5975262E+001 
 1.1715909E+001  1.6000000E+001 
 1.1730601E+001  1.6000000E+001 
 1.1745293E+001  1.7954512E+001 
 1.1759984E+001  1.8977921E+001 
 1.1774675E+001  2.2914339E+001 
 1.1789367E+001  2.8875496E+001 
 1.1804059E+001  3.8799141E+001 
 1.1818750E+001  5.1747524E+001 
 1.1833442E+001  6.5737411E+001 
 1.1848133E+001  8.1710533E+001 
 1.1862825E+001  9.5756020E+001 
 1.1877517E+001  1.0976533E+002 
 1.1892208E+001  1.1885512E+002 
 1.1906899E+001  1.2096913E+002 
 1.1921591E+001  1.1705907E+002 
 1.1936283E+001  1.0714104E+002 
 1.1950974E+001  9.4174706E+001 
 1.1965666E+001  8.0178841E+001 
 1.1980357E+001  6.6169533E+001 
 1.1995049E+001  5.5125896E+001 
 1.2009741E+001  4.6097023E+001 
 1.2024432E+001  3.9070808E+001 
 1.2039124E+001  3.4047256E+001 
 1.2053815E+001  2.9043932E+001 
 1.2068507E+001  2.5032486E+001 
 1.2083199E+001  2.1029827E+001 
 1.2097890E+001  1.8020376E+001 
 1.2112581E+001  1.6012255E+001 
 1.2127273E+001  1.4010925E+001 
 1.2141965E+001  1.2009596E+001 
 1.2156656E+001  1.0008266E+001 
 1.2171348E+001  9.0034685E+000 
 1.2186039E+001  8.0028038E+000 
 1.2200730E+001  7.0021396E+000 
 1.2215423E+001  7.0000000E+000 
 1.2230114E+001  7.9991899E+000 
 1.2244805E+001  8.9998550E+000 
 1.2259497E+001  1.0000520E+001 
 1.2274189E+001  1.1000000E+001 
 1.2288880E+001  1.1001849E+001 
 1.2303572E+001  1.2000000E+001 
 1.2318263E+001  1.2000000E+001 
 1.2332954E+001  1.2003842E+001 
 1.2347647E+001  1.3000000E+001 
 1.2362338E+001  1.3010345E+001 
 1.2377029E+001  1.5029184E+001 
 1.2391721E+001  2.0052011E+001 
 1.2406413E+001  2.8100327E+001 
 1.2421104E+001  4.2148785E+001 
 1.2435796E+001  6.1186901E+001 
 1.2450487E+001  8.3210686E+001 
 1.2465178E+001  1.0618668E+002 
 1.2479871E+001  1.2512588E+002 
 1.2494562E+001  1.3705577E+002 
 1.2509254E+001  1.4195273E+002 
 1.2523945E+001  1.3786269E+002 
 1.2538636E+001  1.2676333E+002 
 1.2553329E+001  1.0870993E+002 
 1.2568020E+001  8.7710449E+001 
 1.2582711E+001  6.7727440E+001 
 1.2597403E+001  4.9762894E+001 
 1.2612095E+001  3.4835281E+001 
 1.2626786E+001  2.4897181E+001 
 1.2641478E+001  1.8928795E+001 
 1.2656169E+001  1.4944603E+001 
 1.2670860E+001  1.1980869E+001 
 1.2685553E+001  1.1000000E+001 
 1.2700244E+001  1.1020460E+001 
 1.2714935E+001  1.2021125E+001 
 1.2729627E+001  1.3043578E+001 
 1.2744318E+001  1.5022454E+001 
 1.2759010E+001  1.6023119E+001 
 1.2773702E+001  1.7047567E+001 
 1.2788393E+001  1.9048897E+001 
 1.2803084E+001  2.1050224E+001 
 1.2817777E+001  2.3000000E+001 
 1.2832468E+001  2.3000000E+001 
 1.2847159E+001  2.3000000E+001 
 1.2861851E+001  2.2972229E+001 
 1.2876542E+001  2.1971563E+001 
 1.2891234E+001  2.0970900E+001 
 1.2905926E+001  1.9970234E+001 
 1.2920617E+001  1.9000000E+001 
 1.2935308E+001  1.8968904E+001 
 1.2950001E+001  1.7968241E+001 
 1.2964692E+001  1.7000000E+001 
 1.2979383E+001  1.6966911E+001 
 1.2994075E+001  1.6000000E+001 
 1.3008766E+001  1.6000000E+001 
 1.3023458E+001  1.5964917E+001 
 1.3038150E+001  1.5000000E+001 
 1.3052841E+001  1.5000000E+001 
 1.3067533E+001  1.5000000E+001 
 1.3082224E+001  1.5000000E+001 
 1.3096916E+001  1.5038406E+001 
 1.3111608E+001  1.6000000E+001 
 1.3126299E+001  1.5960264E+001 
 1.3140990E+001  1.5000000E+001 
 1.3155683E+001  1.4958935E+001 
 1.3170374E+001  1.3958270E+001 
 1.3185065E+001  1.2957605E+001 
 1.3199757E+001  1.1956941E+001 
 1.3214448E+001  1.0912553E+001 
 1.3229140E+001  8.9556112E+000 
 1.3243832E+001  7.9098935E+000 
 1.3258523E+001  5.9542823E+000 
 1.3273214E+001  4.9536176E+000 
 1.3287906E+001  4.0000000E+000 
 1.3302598E+001  4.0477118E+000 
 1.3317289E+001  5.0000000E+000 
 1.3331981E+001  5.0490413E+000 
 1.3346672E+001  6.0000000E+000 
 1.3361364E+001  6.0503707E+000 
 1.3376056E+001  7.0510354E+000 
 1.3390747E+001  8.0000000E+000 
 1.3405438E+001  8.0523643E+000 
 1.3420130E+001  8.9469709E+000 
 1.3434822E+001  8.0000000E+000 
 1.3449513E+001  7.9456415E+000 
 1.3464205E+001  7.0000000E+000 
 1.3478896E+001  6.9443121E+000 
 1.3493587E+001  5.9436474E+000 
 1.3508280E+001  4.9429827E+000 
 1.3522971E+001  4.0000000E+000 
 1.3537663E+001  4.0000000E+000 
 1.3552354E+001  4.0000000E+000 
 1.3567046E+001  3.9403238E+000 
 1.3581738E+001  3.0000000E+000 
 1.3596429E+001  3.0610056E+000 
 1.3611120E+001  4.0000000E+000 
 1.3625812E+001  4.0623350E+000 
 1.3640504E+001  5.0000000E+000 
 1.3655195E+001  5.0000000E+000 
 1.3669887E+001  5.0643291E+000 
 1.3684578E+001  6.0649939E+000 
 1.3699270E+001  7.0656581E+000 
 1.3713962E+001  8.0000000E+000 
 1.3728653E+001  8.0669880E+000 
 1.3743344E+001  9.0000000E+000 
 1.3758036E+001  9.0000000E+000 
 1.3772728E+001  9.0000000E+000 
 1.3787419E+001  9.0000000E+000 
 1.3802111E+001  9.0000000E+000 
 1.3816802E+001  8.9290237E+000 
 1.3831493E+001  8.0000000E+000 
 1.3846186E+001  8.0000000E+000 
 1.3860877E+001  7.9270301E+000 
 1.3875568E+001  7.0000000E+000 
 1.3890260E+001  7.0000000E+000 
 1.3904952E+001  6.9250360E+000 
 1.3919643E+001  6.0756288E+000 
 1.3934335E+001  7.0000000E+000 
 1.3949026E+001  7.0000000E+000 
 1.3963717E+001  7.0776224E+000 
 1.3978410E+001  8.0782871E+000 
 1.3993101E+001  9.0789518E+000 
 1.4007792E+001  1.0079617E+001 
 1.4022484E+001  1.1000000E+001 
 1.4037175E+001  1.1000000E+001 
 1.4051867E+001  1.1000000E+001 
 1.4066559E+001  1.1000000E+001 
 1.4081250E+001  1.1000000E+001 
 1.4095942E+001  1.0916395E+001 
 1.4110634E+001  9.9157305E+000 
 1.4125325E+001  8.9150658E+000 
 1.4140017E+001  7.9144011E+000 
 1.4154708E+001  7.0000000E+000 
 1.4169399E+001  7.0000000E+000 
 1.4184092E+001  7.0000000E+000 
 1.4198783E+001  7.0000000E+000 
 1.4213474E+001  7.0000000E+000 
 1.4228166E+001  7.0895867E+000 
 1.4242857E+001  8.0000000E+000 
 1.4257549E+001  8.0000000E+000 
 1.4272241E+001  8.0000000E+000 
 1.4286932E+001  8.0000000E+000 
 1.4301623E+001  8.0929108E+000 
 1.4316316E+001  9.0935755E+000 
 1.4331007E+001  1.0094240E+001 
 1.4345698E+001  1.1094904E+001 
 1.4360390E+001  1.2095569E+001 
 1.4375081E+001  1.3096233E+001 
 1.4389773E+001  1.4000000E+001 
 1.4404465E+001  1.4097563E+001 
 1.4419156E+001  1.4901772E+001 
 1.4433847E+001  1.3901108E+001 
 1.4448540E+001  1.2800885E+001 
 1.4463231E+001  1.0899778E+001 
 1.4477922E+001  9.7982273E+000 
 1.4492614E+001  7.8984489E+000 
 1.4507305E+001  6.8977842E+000 
 1.4521997E+001  5.8971195E+000 
 1.4536689E+001  4.8964548E+000 
 1.4551380E+001  3.8957901E+000 
 1.4566072E+001  3.0000000E+000 
 1.4580763E+001  3.0000000E+000 
 1.4595455E+001  3.0000000E+000 
 1.4610147E+001  3.1068687E+000 
 1.4624838E+001  4.0000000E+000 
 1.4639529E+001  4.1081982E+000 
 1.4654222E+001  5.0000000E+000 
 1.4668913E+001  5.0000000E+000 
 1.4683604E+001  5.0000000E+000 
 1.4698296E+001  5.0000000E+000 
 1.4712987E+001  5.1115217E+000 
 1.4727679E+001  6.0000000E+000 
 1.4742371E+001  6.0000000E+000 
 1.4757062E+001  6.0000000E+000 
 1.4771753E+001  6.1141801E+000 
 1.4786445E+001  7.0000000E+000 
 1.4801137E+001  7.1155095E+000 
 1.4815828E+001  8.1161747E+000 
 1.4830520E+001  9.2336779E+000 
 1.4845211E+001  1.1235007E+001 
 1.4859903E+001  1.3236337E+001 
 1.4874595E+001  1.5237666E+001 
 1.4889286E+001  1.7358494E+001 
 1.4903977E+001  2.0360487E+001 
 1.4918669E+001  2.3241653E+001 
 1.4933361E+001  2.5242983E+001 
 1.4948052E+001  2.7122156E+001 
 1.4962744E+001  2.8122822E+001 
 1.4977435E+001  2.9000000E+001 
 1.4992127E+001  2.9124151E+001 
 1.5006819E+001  2.9875185E+001 
 1.5021510E+001  2.8874519E+001 
 1.5036201E+001  2.7747711E+001 
 1.5050893E+001  2.5873190E+001 
 1.5065585E+001  2.4617579E+001 
 1.5080276E+001  2.1743723E+001 
 1.5094968E+001  1.9742393E+001 
 1.5109659E+001  1.7741064E+001 
 1.5124351E+001  1.5869867E+001 
 1.5139043E+001  1.4738405E+001 
 1.5153734E+001  1.2737076E+001 
 1.5168426E+001  1.1000000E+001 
 1.5183117E+001  1.0867208E+001 
 1.5197809E+001  1.0000000E+001 
 1.5212501E+001  1.0000000E+001 
 1.5227192E+001  1.0000000E+001 
 1.5241883E+001  9.8645496E+000 
 1.5256575E+001  9.0000000E+000 
 1.5271267E+001  8.8632202E+000 
 1.5285958E+001  7.8625560E+000 
 1.5300650E+001  6.7237825E+000 
 1.5315341E+001  5.0000000E+000 
 1.5330032E+001  4.8605618E+000 
 1.5344725E+001  4.0000000E+000 
 1.5359416E+001  4.0000000E+000 
 1.5374107E+001  4.0000000E+000 
 1.5388799E+001  4.0000000E+000 
 1.5403491E+001  4.0000000E+000 
 1.5418182E+001  4.1434264E+000 
 1.5432874E+001  5.0000000E+000 
 1.5447565E+001  5.0000000E+000 
 1.5462256E+001  5.0000000E+000 
 1.5476949E+001  5.1460853E+000 
 1.5491640E+001  6.0000000E+000 
 1.5506331E+001  6.0000000E+000 
 1.5521023E+001  6.0000000E+000 
 1.5535715E+001  6.0000000E+000 
 1.5550406E+001  6.0000000E+000 
 1.5565098E+001  6.1500731E+000 
 1.5579789E+001  7.0000000E+000 
 1.5594481E+001  7.1514025E+000 
 1.5609173E+001  8.1520672E+000 
 1.5623864E+001  9.1527319E+000 
 1.5638556E+001  1.0306793E+001 
 1.5653247E+001  1.2308123E+001 
 1.5667938E+001  1.4464178E+001 
 1.5682631E+001  1.7310781E+001 
 1.5697322E+001  1.9312111E+001 
 1.5712013E+001  2.1470160E+001 
 1.5726705E+001  2.4314770E+001 
 1.5741397E+001  2.6316099E+001 
 1.5756088E+001  2.8317429E+001 
 1.5770780E+001  3.0159378E+001 
 1.5785471E+001  3.1000000E+001 
 1.5800162E+001  3.1000000E+001 
 1.5814855E+001  3.0838627E+001 
 1.5829546E+001  2.9675924E+001 
 1.5844237E+001  2.7674595E+001 
 1.5858929E+001  2.5509899E+001 
 1.5873620E+001  2.2507906E+001 
 1.5888312E+001  1.9505911E+001 
 1.5903004E+001  1.6669279E+001 
 1.5917695E+001  1.4667949E+001 
 1.5932386E+001  1.2666619E+001 
 1.5947079E+001  1.0832645E+001 
 1.5961770E+001  9.6639605E+000 
 1.5976461E+001  7.8313155E+000 
 1.5991153E+001  6.8306508E+000 
 1.6005844E+001  6.0000000E+000 
 1.6020536E+001  5.8293219E+000 
 1.6035227E+001  5.0000000E+000 
 1.6049919E+001  5.0000000E+000 
 1.6064611E+001  5.0000000E+000 
 1.6079302E+001  5.0000000E+000 
 1.6093994E+001  5.1740017E+000 
 1.6108685E+001  6.0000000E+000 
 1.6123377E+001  6.1753311E+000 
 1.6138069E+001  7.1759958E+000 
 1.6152760E+001  8.1766605E+000 
 1.6167452E+001  9.1773252E+000 
 1.6182144E+001  1.0177990E+001 
 1.6196835E+001  1.1000000E+001 
 1.6211527E+001  1.1179319E+001 
 1.6226217E+001  1.1820016E+001 
 1.6240910E+001  1.1000000E+001 
 1.6255602E+001  1.0818686E+001 
 1.6270292E+001  9.8180218E+000 
 1.6284985E+001  8.8173571E+000 
 1.6299675E+001  7.6333852E+000 
 1.6314367E+001  5.8160281E+000 
 1.6329060E+001  4.8153634E+000 
 1.6343750E+001  4.0000000E+000 
 1.6358442E+001  4.0000000E+000 
 1.6373133E+001  3.8133693E+000 
 1.6387825E+001  3.0000000E+000 
 1.6402517E+001  3.0000000E+000 
 1.6417208E+001  2.8113751E+000 
 1.6431900E+001  2.0000000E+000 
 1.6446590E+001  2.1899540E+000 
 1.6461283E+001  3.0000000E+000 
 1.6475975E+001  3.0000000E+000 
 1.6490665E+001  3.1919482E+000 
 1.6505358E+001  4.0000000E+000 
 1.6520048E+001  4.1932774E+000 
 1.6534740E+001  5.1939421E+000 
 1.6549433E+001  6.1946068E+000 
 1.6564123E+001  7.1952715E+000 
 1.6578815E+001  8.1959362E+000 
 1.6593508E+001  9.1966009E+000 
 1.6608198E+001  1.0000000E+001 
 1.6622890E+001  1.0000000E+001 
 1.6637581E+001  1.0000000E+001 
 1.6652273E+001  1.0000000E+001 
 1.6666965E+001  9.8000755E+000 
 1.6681656E+001  8.7994108E+000 
 1.6696348E+001  7.7987461E+000 
 1.6711039E+001  6.7980814E+000 
 1.6725731E+001  5.7974167E+000 
 1.6740423E+001  5.0000000E+000 
 1.6755114E+001  4.7960873E+000 
 1.6769806E+001  4.0000000E+000 
 1.6784496E+001  4.0000000E+000 
 1.6799189E+001  4.0000000E+000 
 1.6813881E+001  4.0000000E+000 
 1.6828571E+001  4.2072358E+000 
 1.6843264E+001  5.0000000E+000 
 1.6857954E+001  5.0000000E+000 
 1.6872646E+001  5.0000000E+000 
 1.6887339E+001  5.0000000E+000 
 1.6902029E+001  5.0000000E+000 
 1.6916721E+001  5.0000000E+000 
 1.6931414E+001  5.0000000E+000 
 1.6946104E+001  5.0000000E+000 
 1.6960796E+001  5.0000000E+000 
 1.6975487E+001  5.0000000E+000 
 1.6990179E+001  5.2145476E+000 
 1.7004871E+001  6.0000000E+000 
 1.7019562E+001  6.2158766E+000 
 1.7034254E+001  7.0000000E+000 
 1.7048944E+001  7.0000000E+000 
 1.7063637E+001  7.0000000E+000 
 1.7078329E+001  6.7814646E+000 
 1.7093019E+001  5.7807999E+000 
 1.7107712E+001  5.0000000E+000 
 1.7122402E+001  4.7794704E+000 
 1.7137094E+001  3.7788057E+000 
 1.7151787E+001  3.0000000E+000 
 1.7166477E+001  2.7774763E+000 
 1.7181170E+001  2.0000000E+000 
 1.7195860E+001  2.0000000E+000 
 1.7210552E+001  2.0000000E+000 
 1.7225245E+001  2.2251823E+000 
 1.7239935E+001  3.2258470E+000 
 1.7254627E+001  4.2265120E+000 
 1.7269318E+001  5.0000000E+000 
 1.7284010E+001  5.2278409E+000 
 1.7298702E+001  6.0000000E+000 
 1.7313393E+001  6.2291703E+000 
 1.7328085E+001  7.2298350E+000 
 1.7342777E+001  8.0000000E+000 
 1.7357468E+001  8.4623289E+000 
 1.7372160E+001  1.0000000E+001 
 1.7386850E+001  1.0232494E+001 
 1.7401543E+001  1.1000000E+001 
 1.7416235E+001  1.1233823E+001 
 1.7430925E+001  1.1765512E+001 
 1.7445618E+001  1.1000000E+001 
 1.7460308E+001  1.1000000E+001 
 1.7475000E+001  1.0763518E+001 
 1.7489693E+001  9.7628536E+000 
 1.7504383E+001  8.7621889E+000 
 1.7519075E+001  8.0000000E+000 
 1.7533766E+001  8.0000000E+000 
 1.7548458E+001  7.7601948E+000 
 1.7563150E+001  7.0000000E+000 
 1.7577841E+001  7.0000000E+000 
 1.7592533E+001  7.0000000E+000 
 1.7607224E+001  7.0000000E+000 
 1.7621916E+001  7.0000000E+000 
 1.7636608E+001  7.0000000E+000 
 1.7651299E+001  6.7555418E+000 
 1.7665991E+001  6.0000000E+000 
 1.7680683E+001  6.0000000E+000 
 1.7695374E+001  6.0000000E+000 
 1.7710066E+001  6.0000000E+000 
 1.7724756E+001  6.0000000E+000 
 1.7739449E+001  6.0000000E+000 
 1.7754141E+001  6.0000000E+000 
 1.7768831E+001  6.0000000E+000 
 1.7783524E+001  6.0000000E+000 
 1.7798214E+001  6.0000000E+000 
 1.7812906E+001  6.0000000E+000 
 1.7827599E+001  5.7475657E+000 
 1.7842289E+001  5.0000000E+000 
 1.7856981E+001  5.0000000E+000 
 1.7871672E+001  5.0000000E+000 
 1.7886364E+001  5.2550931E+000 
 1.7901056E+001  6.0000000E+000 
 1.7915747E+001  6.2564225E+000 
 1.7930439E+001  7.2570872E+000 
 1.7945129E+001  8.0000000E+000 
 1.7959822E+001  8.0000000E+000 
 1.7974514E+001  8.2590809E+000 
 1.7989204E+001  8.7402544E+000 
 1.8003897E+001  8.0000000E+000 
 1.8018587E+001  8.2610750E+000 
 1.8033279E+001  9.0000000E+000 
 1.8047972E+001  9.2624044E+000 
 1.8062662E+001  1.0263069E+001 
 1.8077354E+001  1.1263734E+001 
 1.8092047E+001  1.2528797E+001 
 1.8106737E+001  1.4530127E+001 
 1.8121429E+001  1.6265728E+001 
 1.8136120E+001  1.7266394E+001 
 1.8150812E+001  1.8267057E+001 
 1.8165504E+001  1.9000000E+001 
 1.8180195E+001  1.8731613E+001 
 1.8194887E+001  1.7461897E+001 
 1.8209578E+001  1.5730284E+001 
 1.8224270E+001  1.4459238E+001 
 1.8238962E+001  1.2728954E+001 
 1.8253653E+001  1.2000000E+001 
 1.8268345E+001  1.2000000E+001 
 1.8283035E+001  1.2000000E+001 
 1.8297728E+001  1.2000000E+001 
 1.8312420E+001  1.2000000E+001 
 1.8327110E+001  1.2275034E+001 
 1.8341803E+001  1.3000000E+001 
 1.8356493E+001  1.3276363E+001 
 1.8371185E+001  1.4000000E+001 
 1.8385878E+001  1.4000000E+001 
 1.8400568E+001  1.4278358E+001 
 1.8415260E+001  1.5000000E+001 
 1.8429953E+001  1.5279686E+001 
 1.8444643E+001  1.6000000E+001 
 1.8459335E+001  1.6000000E+001 
 1.8474026E+001  1.6000000E+001 
 1.8488718E+001  1.6000000E+001 
 1.8503410E+001  1.6000000E+001 
 1.8518101E+001  1.6000000E+001 
 1.8532793E+001  1.5715661E+001 
 1.8547483E+001  1.4714996E+001 
 1.8562176E+001  1.3714332E+001 
 1.8576868E+001  1.2713667E+001 
 1.8591558E+001  1.1713002E+001 
 1.8606251E+001  1.1000000E+001 
 1.8620941E+001  1.1000000E+001 
 1.8635633E+001  1.1000000E+001 
 1.8650326E+001  1.0710343E+001 
 1.8665016E+001  1.0000000E+001 
 1.8679708E+001  9.7090139E+000 
 1.8694399E+001  9.0000000E+000 
 1.8709091E+001  9.0000000E+000 
 1.8723783E+001  8.7070198E+000 
 1.8738474E+001  8.0000000E+000 
 1.8753166E+001  8.0000000E+000 
 1.8767857E+001  7.7050257E+000 
 1.8782549E+001  7.0000000E+000 
 1.8797241E+001  7.0000000E+000 
 1.8811932E+001  7.0000000E+000 
 1.8826624E+001  7.0000000E+000 
 1.8841316E+001  7.0000000E+000 
 1.8856007E+001  7.0000000E+000 
 1.8870699E+001  7.2996268E+000 
 1.8885389E+001  8.0000000E+000 
 1.8900082E+001  8.3009567E+000 
 1.8914774E+001  9.3016214E+000 
 1.8929464E+001  1.0302286E+001 
 1.8944157E+001  1.1605901E+001 
 1.8958847E+001  1.3303615E+001 
 1.8973539E+001  1.4608560E+001 
 1.8988232E+001  1.6609888E+001 
 1.9002922E+001  1.8305609E+001 
 1.9017614E+001  1.9000000E+001 
 1.9032305E+001  1.9000000E+001 
 1.9046997E+001  1.8692396E+001 
 1.9061689E+001  1.8000000E+001 
 1.9076380E+001  1.7691067E+001 
 1.9091072E+001  1.6690403E+001 
 1.9105762E+001  1.5689738E+001 
 1.9120455E+001  1.4378147E+001 
 1.9135147E+001  1.2688409E+001 
 1.9149837E+001  1.1375488E+001 
 1.9164530E+001  9.3741589E+000 
 1.9179222E+001  8.0000000E+000 
 1.9193913E+001  8.0000000E+000 
 1.9208605E+001  7.6850853E+000 
 1.9223295E+001  7.0000000E+000 
 1.9237988E+001  7.0000000E+000 
 1.9252680E+001  7.3169088E+000 
 1.9267370E+001  8.3175735E+000 
 1.9282063E+001  9.0000000E+000 
 1.9296753E+001  9.3189030E+000 
 1.9311445E+001  1.0319568E+001 
 1.9326138E+001  1.1000000E+001 
 1.9340828E+001  1.1000000E+001 
 1.9355520E+001  1.0678438E+001 
 1.9370211E+001  9.6777735E+000 
 1.9384903E+001  8.6771088E+000 
 1.9399595E+001  8.0000000E+000 
 1.9414286E+001  7.6757798E+000 
 1.9428978E+001  6.6751151E+000 
 1.9443668E+001  6.0000000E+000 
 1.9458361E+001  6.0000000E+000 
 1.9473053E+001  6.0000000E+000 
 1.9487743E+001  6.0000000E+000 
 1.9502436E+001  6.3282084E+000 
 1.9517128E+001  7.0000000E+000 
 1.9531818E+001  7.3295379E+000 
 1.9546511E+001  8.3302021E+000 
 1.9561201E+001  9.3308668E+000 
 1.9575893E+001  1.0331532E+001 
 1.9590586E+001  1.1332196E+001 
 1.9605276E+001  1.2332861E+001 
 1.9619968E+001  1.3333526E+001 
 1.9634659E+001  1.4334190E+001 
 1.9649351E+001  1.5334855E+001 
 1.9664043E+001  1.6335520E+001 
 1.9678734E+001  1.7336185E+001 
 1.9693426E+001  1.8000000E+001 
 1.9708117E+001  1.7662487E+001 
 1.9722809E+001  1.7000000E+001 
 1.9737501E+001  1.6322313E+001 
 1.9752192E+001  1.4660492E+001 
 1.9766884E+001  1.3659827E+001 
 1.9781574E+001  1.3000000E+001 
 1.9796267E+001  1.3000000E+001 
 1.9810959E+001  1.3000000E+001 
 1.9825649E+001  1.3342832E+001 
 1.9840342E+001  1.4343496E+001 
 1.9855032E+001  1.5344161E+001 
 1.9869724E+001  1.6689651E+001 
 1.9884417E+001  1.8690981E+001 
 1.9899107E+001  2.0346155E+001 
 1.9913799E+001  2.1693640E+001 
 1.9928492E+001  2.3000000E+001 
 1.9943182E+001  2.3000000E+001 
 1.9957874E+001  2.2651186E+001 
 1.9972565E+001  2.1301044E+001 
 1.9987257E+001  1.9649857E+001 
 2.0001949E+001  1.8298386E+001 
 2.0016640E+001  1.6297056E+001 
 2.0031332E+001  1.4647863E+001 
 2.0046022E+001  1.4000000E+001 
 2.0060715E+001  1.3293067E+001 
 2.0075407E+001  1.1645869E+001 
 2.0090097E+001  1.0645205E+001 
 2.0104790E+001  1.0000000E+001 
 2.0119480E+001  9.6438751E+000 
 2.0134172E+001  9.0000000E+000 
 2.0148865E+001  8.6425457E+000 
 2.0163555E+001  8.0000000E+000 
 2.0178247E+001  7.6412163E+000 
 2.0192938E+001  7.0000000E+000 
 2.0207630E+001  6.6398869E+000 
 2.0222322E+001  6.0000000E+000 
 2.0237013E+001  5.6385574E+000 
 2.0251705E+001  5.0000000E+000 
 2.0266397E+001  5.0000000E+000 
 2.0281088E+001  5.0000000E+000 
 2.0295780E+001  5.0000000E+000 
 2.0310471E+001  5.0000000E+000 
 2.0325163E+001  5.0000000E+000 
 2.0339855E+001  5.0000000E+000 
 2.0354546E+001  5.3667598E+000 
 2.0369238E+001  6.0000000E+000 
 2.0383928E+001  6.0000000E+000 
 2.0398621E+001  6.3687539E+000 
 2.0413313E+001  7.0000000E+000 
 2.0428003E+001  7.0000000E+000 
 2.0442696E+001  7.0000000E+000 
 2.0457386E+001  7.0000000E+000 
 2.0472078E+001  7.0000000E+000 
 2.0486771E+001  7.3727422E+000 
 2.0501461E+001  8.0000000E+000 
 2.0516153E+001  8.3740711E+000 
 2.0530844E+001  9.3747358E+000 
 2.0545536E+001  1.0000000E+001 
 2.0560228E+001  1.0376065E+001 
 2.0574919E+001  1.1000000E+001 
 2.0589611E+001  1.1000000E+001 
 2.0604301E+001  1.1000000E+001 
 2.0618994E+001  1.0621276E+001 
 2.0633686E+001  9.6206112E+000 
 2.0648376E+001  9.0000000E+000 
 2.0663069E+001  8.6192818E+000 
 2.0677761E+001  8.0000000E+000 
 2.0692451E+001  8.0000000E+000 
 2.0707144E+001  8.0000000E+000 
 2.0721834E+001  8.3833771E+000 
 2.0736526E+001  9.0000000E+000 
 2.0751219E+001  9.3847065E+000 
 2.0765909E+001  1.0385371E+001 
 2.0780602E+001  1.1386036E+001 
 2.0795292E+001  1.2000000E+001 
 2.0809984E+001  1.2387365E+001 
 2.0824677E+001  1.2611970E+001 
 2.0839367E+001  1.2000000E+001 
 2.0854059E+001  1.1610641E+001 
 2.0868750E+001  1.0219953E+001 
 2.0883442E+001  8.6093111E+000 
 2.0898134E+001  7.6086469E+000 
 2.0912825E+001  7.0000000E+000 
 2.0927517E+001  7.0000000E+000 
 2.0942207E+001  7.3933473E+000 
 2.0956900E+001  8.0000000E+000 
 2.0971592E+001  8.0000000E+000 
 2.0986282E+001  8.0000000E+000 
 2.1000975E+001  8.3960056E+000 
 2.1015667E+001  8.6033297E+000 
 2.1030357E+001  8.0000000E+000 
 2.1045050E+001  7.6019998E+000 
 2.1059740E+001  6.6013350E+000 
 2.1074432E+001  6.0000000E+000 
 2.1089125E+001  6.0000000E+000 
 2.1103815E+001  6.0000000E+000 
 2.1118507E+001  6.0000000E+000 
 2.1133198E+001  6.0000000E+000 
 2.1147890E+001  6.0000000E+000 
 2.1162582E+001  6.0000000E+000 
 2.1177273E+001  6.0000000E+000 
 2.1191965E+001  6.0000000E+000 
 2.1206656E+001  6.0000000E+000 
 2.1221348E+001  6.0000000E+000 
 2.1236040E+001  5.5933590E+000 
 2.1250731E+001  5.4073057E+000 
 2.1265423E+001  6.0000000E+000 
 2.1280113E+001  6.0000000E+000 
 2.1294806E+001  6.0000000E+000 
 2.1309498E+001  6.4099646E+000 
 2.1324188E+001  7.0000000E+000 
 2.1338881E+001  7.0000000E+000 
 2.1353573E+001  7.4119587E+000 
 2.1368263E+001  8.0000000E+000 
 2.1382956E+001  8.0000000E+000 
 2.1397646E+001  8.0000000E+000 
 2.1412338E+001  8.0000000E+000 
 2.1427031E+001  8.0000000E+000 
 2.1441721E+001  8.0000000E+000 
 2.1456413E+001  8.0000000E+000 
 2.1471104E+001  8.0000000E+000 
 2.1485796E+001  8.0000000E+000 
 2.1500488E+001  8.0000000E+000 
 2.1515179E+001  8.0000000E+000 
 2.1529871E+001  8.4199343E+000 
 2.1544561E+001  9.0000000E+000 
 2.1559254E+001  9.4212637E+000 
 2.1573946E+001  1.0421928E+001 
 2.1588636E+001  1.1422593E+001 
 2.1603329E+001  1.2846517E+001 
 2.1618019E+001  1.4847845E+001 
 2.1632711E+001  1.6424587E+001 
 2.1647404E+001  1.7425253E+001 
 2.1662094E+001  1.8000000E+001 
 2.1676786E+001  1.8000000E+001 
 2.1691477E+001  1.7572754E+001 
 2.1706169E+001  1.6144178E+001 
 2.1720861E+001  1.4571424E+001 
 2.1735552E+001  1.3141520E+001 
 2.1750244E+001  1.1140190E+001 
 2.1764936E+001  9.5694304E+000 
 2.1779627E+001  8.5687656E+000 
 2.1794319E+001  7.5681009E+000 
 2.1809010E+001  7.0000000E+000 
 2.1823702E+001  7.0000000E+000 
 2.1838394E+001  6.5661068E+000 
 2.1853085E+001  6.0000000E+000 
 2.1867777E+001  6.0000000E+000 
 2.1882467E+001  6.0000000E+000 
 2.1897160E+001  6.0000000E+000 
 2.1911852E+001  6.0000000E+000 
 2.1926542E+001  6.0000000E+000 
 2.1941235E+001  6.0000000E+000 
 2.1955925E+001  6.0000000E+000 
 2.1970617E+001  6.0000000E+000 
 2.1985310E+001  6.0000000E+000 
 2.2000000E+001  0.0000000E+000
