# Supplementary material for: Application of singular value decomposition analysis to time-dependent powder diffraction data of an in-situ photodimerization reaction
Source: J Synchrotron Radiat. 2014 Apr 2;21(Pt 3):554–60. doi: 10.1107/S1600577514004366 (PMC4333817; doi:10.1107/S1600577514004366)
Supplement: Supplementary file 1 [file s-21-00554-sup1.zip › 9ma/9mai_04.chi]

 3.9000001E+000  0.0000000E+000 
 3.9146917E+000  1.0000000E+000 
 3.9293833E+000  1.0000000E+000 
 3.9440749E+000  1.0000000E+000 
 3.9587662E+000  1.6249732E+000 
 3.9734578E+000  2.0000000E+000 
 3.9881494E+000  1.3736975E+000 
 4.0028410E+000  1.6269672E+000 
 4.0175323E+000  2.0000000E+000 
 4.0322242E+000  2.0000000E+000 
 4.0469155E+000  2.0000000E+000 
 4.0616074E+000  2.0000000E+000 
 4.0762987E+000  2.6302905E+000 
 4.0909905E+000  3.0000000E+000 
 4.1056819E+000  3.0000000E+000 
 4.1203732E+000  3.6322846E+000 
 4.1350651E+000  4.6329494E+000 
 4.1497564E+000  5.0000000E+000 
 4.1644483E+000  6.2685575E+000 
 4.1791396E+000  7.6349435E+000 
 4.1938314E+000  9.9068241E+000 
 4.2085228E+000  1.2908818E+001 
 4.2232141E+000  1.6547750E+001 
 4.2379060E+000  2.1188011E+001 
 4.2525973E+000  2.7467867E+001 
 4.2672892E+000  3.3833588E+001 
 4.2819805E+000  4.0477173E+001 
 4.2966723E+000  4.6841564E+001 
 4.3113637E+000  5.1563702E+001 
 4.3260555E+000  5.4924770E+001 
 4.3407469E+000  5.7926765E+001 
 4.3554382E+000  6.1571678E+001 
 4.3701301E+000  6.7505089E+001 
 4.3848214E+000  7.7086739E+001 
 4.3995132E+000  8.9383881E+001 
 4.4142046E+000  1.0239252E+002 
 4.4288964E+000  1.1669364E+002 
 4.4435878E+000  1.3235052E+002 
 4.4582791E+000  1.4836116E+002 
 4.4729710E+000  1.6372356E+002 
 4.4876623E+000  1.7289342E+002 
 4.5023541E+000  1.7175217E+002 
 4.5170455E+000  1.5959630E+002 
 4.5317373E+000  1.3707671E+002 
 4.5464287E+000  1.0845319E+002 
 4.5611200E+000  8.1694374E+001 
 4.5758119E+000  6.2553764E+001 
 4.5905032E+000  5.1771564E+001 
 4.6051950E+000  4.7691563E+001 
 4.6198864E+000  4.8309769E+001 
 4.6345782E+000  5.2277744E+001 
 4.6492696E+000  5.7937279E+001 
 4.6639609E+000  6.3941269E+001 
 4.6786528E+000  6.9287712E+001 
 4.6933441E+000  7.2316414E+001 
 4.7080359E+000  7.1682259E+001 
 4.7227273E+000  6.6383240E+001 
 4.7374191E+000  5.8058189E+001 
 4.7521105E+000  4.8391338E+001 
 4.7668018E+000  3.7723164E+001 
 4.7814937E+000  2.7378046E+001 
 4.7961850E+000  1.9359980E+001 
 4.8108768E+000  1.3018851E+001 
 4.8255682E+000  9.0074320E+000 
 4.8402600E+000  7.3351460E+000 
 4.8549514E+000  6.3344812E+000 
 4.8696432E+000  6.0000000E+000 
 4.8843346E+000  6.0000000E+000 
 4.8990259E+000  6.0000000E+000 
 4.9137177E+000  5.3318224E+000 
 4.9284091E+000  4.3311577E+000 
 4.9431009E+000  4.6695070E+000 
 4.9577923E+000  5.0000000E+000 
 4.9724841E+000  5.0000000E+000 
 4.9871755E+000  4.3284988E+000 
 5.0018668E+000  4.0000000E+000 
 5.0165586E+000  4.6728301E+000 
 5.0312500E+000  5.0000000E+000 
 5.0459418E+000  5.0000000E+000 
 5.0606332E+000  5.0000000E+000 
 5.0753250E+000  4.3245111E+000 
 5.0900164E+000  4.6761537E+000 
 5.1047077E+000  5.6768184E+000 
 5.1193995E+000  8.0324497E+000 
 5.1340909E+000  1.1712591E+001 
 5.1487827E+000  1.6394062E+001 
 5.1634741E+000  2.2756340E+001 
 5.1781659E+000  2.9080851E+001 
 5.1928573E+000  3.4404034E+001 
 5.2075486E+000  3.9407356E+001 
 5.2222404E+000  4.3046410E+001 
 5.2369318E+000  4.5365601E+001 
 5.2516236E+000  4.4633068E+001 
 5.2663150E+000  4.1263481E+001 
 5.2810068E+000  3.5206436E+001 
 5.2956982E+000  2.8887243E+001 
 5.3103895E+000  2.3569380E+001 
 5.3250813E+000  2.0626423E+001 
 5.3397727E+000  2.1374907E+001 
 5.3544645E+000  2.6128708E+001 
 5.3691559E+000  3.2132698E+001 
 5.3838477E+000  3.9515579E+001 
 5.3985391E+000  4.8901119E+001 
 5.4132304E+000  5.9598545E+001 
 5.4279222E+000  7.1988739E+001 
 5.4426136E+000  8.4305275E+001 
 5.4573054E+000  9.3542168E+001 
 5.4719968E+000  9.9467178E+001 
 5.4866886E+000  1.0100000E+002 
 5.5013800E+000  1.0238953E+002 
 5.5160713E+000  1.1064973E+002 
 5.5307631E+000  1.3488283E+002 
 5.5454545E+000  1.7674767E+002 
 5.5601463E+000  2.2308148E+002 
 5.5748377E+000  2.6352734E+002 
 5.5895295E+000  2.9666135E+002 
 5.6042209E+000  3.2138718E+002 
 5.6189127E+000  3.3430075E+002 
 5.6336040E+000  3.3139401E+002 
 5.6482954E+000  3.0795764E+002 
 5.6629872E+000  2.6810864E+002 
 5.6776786E+000  2.1705199E+002 
 5.6923704E+000  1.6160928E+002 
 5.7070618E+000  1.0909241E+002 
 5.7217536E+000  6.7220062E+001 
 5.7364450E+000  4.0481205E+001 
 5.7511363E+000  2.4821161E+001 
 5.7658281E+000  1.8173082E+001 
 5.7805195E+000  1.5585213E+001 
 5.7952113E+000  1.5708058E+001 
 5.8099027E+000  1.8126169E+001 
 5.8245945E+000  2.2546940E+001 
 5.8392859E+000  2.8970367E+001 
 5.8539772E+000  3.7396454E+001 
 5.8686690E+000  4.7825203E+001 
 5.8833604E+000  5.9544559E+001 
 5.8980522E+000  7.2265251E+001 
 5.9127436E+000  8.3133759E+001 
 5.9274354E+000  9.2426369E+001 
 5.9421268E+000  9.9288231E+001 
 5.9568181E+000  1.0386148E+002 
 5.9715099E+000  1.0714810E+002 
 5.9862013E+000  1.0800000E+002 
 6.0008931E+000  1.0656527E+002 
 6.0155845E+000  1.0240986E+002 
 6.0302763E+000  9.6687836E+001 
 6.0449677E+000  8.9245132E+001 
 6.0596590E+000  7.9799774E+001 
 6.0743508E+000  6.9072433E+001 
 6.0890422E+000  5.8786476E+001 
 6.1037340E+000  4.8779831E+001 
 6.1184254E+000  3.8773186E+001 
 6.1331172E+000  3.0213230E+001 
 6.1478086E+000  2.2931923E+001 
 6.1625004E+000  1.6651945E+001 
 6.1771917E+000  1.2098639E+001 
 6.1918831E+000  8.0959797E+000 
 6.2065749E+000  5.5466604E+000 
 6.2212663E+000  4.2726655E+000 
 6.2359581E+000  3.2720010E+000 
 6.2506495E+000  2.2713363E+000 
 6.2653413E+000  2.7293284E+000 
 6.2800326E+000  3.0000000E+000 
 6.2947240E+000  2.2693422E+000 
 6.3094158E+000  2.7313225E+000 
 6.3241072E+000  3.0000000E+000 
 6.3387990E+000  3.0000000E+000 
 6.3534904E+000  3.7333167E+000 
 6.3681822E+000  3.2660189E+000 
 6.3828735E+000  3.7346458E+000 
 6.3975649E+000  4.0000000E+000 
 6.4122567E+000  4.0000000E+000 
 6.4269481E+000  3.2633600E+000 
 6.4416399E+000  3.7373047E+000 
 6.4563313E+000  4.0000000E+000 
 6.4710231E+000  4.0000000E+000 
 6.4857144E+000  5.4785972E+000 
 6.5004058E+000  6.7399635E+000 
 6.5150976E+000  8.4812565E+000 
 6.5297890E+000  1.1223878E+001 
 6.5444808E+000  1.6451744E+001 
 6.5591722E+000  2.2455732E+001 
 6.5738640E+000  2.9946295E+001 
 6.5885553E+000  3.7207661E+001 
 6.6032467E+000  4.3467697E+001 
 6.6179385E+000  4.7981125E+001 
 6.6326299E+000  5.1983784E+001 
 6.6473217E+000  5.5239830E+001 
 6.6620131E+000  5.8989101E+001 
 6.6767049E+000  6.1495880E+001 
 6.6913962E+000  6.4245811E+001 
 6.7060876E+000  7.3241959E+001 
 6.7207794E+000  8.9498802E+001 
 6.7354708E+000  1.1501675E+002 
 6.7501626E+000  1.4904547E+002 
 6.7648540E+000  1.8356554E+002 
 6.7795458E+000  2.1533037E+002 
 6.7942371E+000  2.3957166E+002 
 6.8089285E+000  2.5103137E+002 
 6.8236203E+000  2.5300000E+002 
 6.8383117E+000  2.4695799E+002 
 6.8530035E+000  2.2761394E+002 
 6.8676949E+000  1.9627626E+002 
 6.8823867E+000  1.5392397E+002 
 6.8970780E+000  1.0889406E+002 
 6.9117699E+000  7.1449890E+001 
 6.9264612E+000  4.5537498E+001 
 6.9411526E+000  2.9361345E+001 
 6.9558444E+000  2.0676020E+001 
 6.9705358E+000  1.5955067E+001 
 6.9852276E+000  1.2714306E+001 
 6.9999189E+000  1.1237437E+001 
 7.0146108E+000  1.1000000E+001 
 7.0293021E+000  1.0236108E+001 
 7.0439935E+000  9.2354431E+000 
 7.0586853E+000  9.0000000E+000 
 7.0733767E+000  8.2341137E+000 
 7.0880685E+000  6.4668984E+000 
 7.1027598E+000  6.0000000E+000 
 7.1174517E+000  6.0000000E+000 
 7.1321430E+000  6.7685447E+000 
 7.1468344E+000  6.2307906E+000 
 7.1615262E+000  6.7698741E+000 
 7.1762176E+000  7.0000000E+000 
 7.1909094E+000  7.7712035E+000 
 7.2056007E+000  8.7718678E+000 
 7.2202926E+000  9.7725325E+000 
 7.2349839E+000  1.1546395E+001 
 7.2496753E+000  1.3547725E+001 
 7.2643671E+000  1.6323582E+001 
 7.2790585E+000  1.9325575E+001 
 7.2937503E+000  2.2327568E+001 
 7.3084416E+000  2.6106085E+001 
 7.3231335E+000  2.7777185E+001 
 7.3378248E+000  2.9555700E+001 
 7.3525162E+000  3.0000000E+001 
 7.3672080E+000  2.9220819E+001 
 7.3818994E+000  2.7440311E+001 
 7.3965912E+000  2.5438982E+001 
 7.4112825E+000  2.2656479E+001 
 7.4259744E+000  2.0436323E+001 
 7.4406657E+000  1.9217497E+001 
 7.4553576E+000  1.8216833E+001 
 7.4700489E+000  1.8000000E+001 
 7.4847403E+000  1.7215504E+001 
 7.4994321E+000  1.7000000E+001 
 7.5141234E+000  1.6214174E+001 
 7.5288153E+000  1.6000000E+001 
 7.5435066E+000  1.4425688E+001 
 7.5581985E+000  1.4000000E+001 
 7.5728898E+000  1.1634544E+001 
 7.5875812E+000  9.4217005E+000 
 7.6022730E+000  8.2101851E+000 
 7.6169643E+000  5.6285620E+000 
 7.6316562E+000  4.2088561E+000 
 7.6463475E+000  3.2081914E+000 
 7.6610394E+000  3.0000000E+000 
 7.6757307E+000  3.0000000E+000 
 7.6904221E+000  3.7938027E+000 
 7.7051139E+000  4.0000000E+000 
 7.7198052E+000  4.0000000E+000 
 7.7344971E+000  5.5915937E+000 
 7.7491884E+000  6.7964616E+000 
 7.7638803E+000  9.3913784E+000 
 7.7785716E+000  1.1595582E+001 
 7.7932630E+000  1.4395367E+001 
 7.8079548E+000  1.6598240E+001 
 7.8226461E+000  1.8599569E+001 
 7.8373380E+000  2.0600899E+001 
 7.8520293E+000  2.1801115E+001 
 7.8667212E+000  2.2801779E+001 
 7.8814125E+000  2.2197556E+001 
 7.8961039E+000  2.2000000E+001 
 7.9107957E+000  2.1196226E+001 
 7.9254870E+000  1.9391125E+001 
 7.9401789E+000  1.7389795E+001 
 7.9548702E+000  1.5388466E+001 
 7.9695621E+000  1.2580705E+001 
 7.9842534E+000  1.0385807E+001 
 7.9989448E+000  9.1922388E+000 
 8.0136366E+000  7.3831482E+000 
 8.0283279E+000  7.0000000E+000 
 8.0430193E+000  6.1902447E+000 
 8.0577116E+000  6.8104200E+000 
 8.0724030E+000  7.0000000E+000 
 8.0870943E+000  7.0000000E+000 
 8.1017857E+000  7.0000000E+000 
 8.1164770E+000  7.0000000E+000 
 8.1311693E+000  7.8137431E+000 
 8.1458607E+000  1.0443224E+001 
 8.1605520E+000  1.4260290E+001 
 8.1752434E+000  2.0710161E+001 
 8.1899357E+000  2.9347618E+001 
 8.2046270E+000  3.9170666E+001 
 8.2193184E+000  4.7541851E+001 
 8.2340097E+000  5.3910378E+001 
 8.2487011E+000  5.8276241E+001 
 8.2633934E+000  5.9819725E+001 
 8.2780848E+000  5.9179611E+001 
 8.2927761E+000  5.5715782E+001 
 8.3074675E+000  5.0069683E+001 
 8.3221588E+000  4.2420925E+001 
 8.3368511E+000  3.3592560E+001 
 8.3515425E+000  2.5410292E+001 
 8.3662338E+000  1.8229353E+001 
 8.3809252E+000  1.2874785E+001 
 8.3956175E+000  1.0348585E+001 
 8.4103088E+000  8.3472557E+000 
 8.4250002E+000  6.3459263E+000 
 8.4396915E+000  6.0000000E+000 
 8.4543829E+000  6.0000000E+000 
 8.4690752E+000  6.0000000E+000 
 8.4837666E+000  6.0000000E+000 
 8.4984579E+000  6.0000000E+000 
 8.5131493E+000  6.8310251E+000 
 8.5278416E+000  7.0000000E+000 
 8.5425329E+000  7.0000000E+000 
 8.5572243E+000  7.0000000E+000 
 8.5719156E+000  7.0000000E+000 
 8.5866070E+000  7.8343487E+000 
 8.6012993E+000  8.0000000E+000 
 8.6159906E+000  8.0000000E+000 
 8.6306820E+000  8.0000000E+000 
 8.6453733E+000  8.0000000E+000 
 8.6600647E+000  8.8376722E+000 
 8.6747570E+000  8.1616631E+000 
 8.6894484E+000  8.8390017E+000 
 8.7041397E+000  8.1603336E+000 
 8.7188311E+000  8.8403301E+000 
 8.7335234E+000  8.1590052E+000 
 8.7482147E+000  8.0000000E+000 
 8.7629061E+000  8.0000000E+000 
 8.7775974E+000  8.8429890E+000 
 8.7922888E+000  9.8436537E+000 
 8.8069811E+000  1.2532956E+001 
 8.8216724E+000  1.3844983E+001 
 8.8363638E+000  1.5691297E+001 
 8.8510551E+000  1.7692625E+001 
 8.8657465E+000  2.1387909E+001 
 8.8804388E+000  2.5390568E+001 
 8.8951302E+000  2.8544920E+001 
 8.9098215E+000  3.0697943E+001 
 8.9245129E+000  3.1000000E+001 
 8.9392052E+000  3.0149698E+001 
 8.9538965E+000  2.9149035E+001 
 8.9685879E+000  2.6445108E+001 
 8.9832792E+000  2.3443115E+001 
 8.9979706E+000  1.9588161E+001 
 9.0126629E+000  1.6439127E+001 
 9.0273542E+000  1.3437133E+001 
 9.0420456E+000  1.1290092E+001 
 9.0567369E+000  9.2887630E+000 
 9.0714283E+000  8.1437168E+000 
 9.0861206E+000  7.1430521E+000 
 9.1008120E+000  7.0000000E+000 
 9.1155033E+000  6.1417232E+000 
 9.1301947E+000  6.0000000E+000 
 9.1448870E+000  6.8596063E+000 
 9.1595783E+000  7.8602710E+000 
 9.1742697E+000  9.7218714E+000 
 9.1889610E+000  1.2584802E+001 
 9.2036524E+000  1.4724530E+001 
 9.2183447E+000  1.5862930E+001 
 9.2330360E+000  1.6863594E+001 
 9.2477274E+000  1.7864260E+001 
 9.2624187E+000  1.8864923E+001 
 9.2771111E+000  1.9000000E+001 
 9.2918024E+000  1.9000000E+001 
 9.3064938E+000  1.8133081E+001 
 9.3211851E+000  1.7132418E+001 
 9.3358765E+000  1.5263505E+001 
 9.3505688E+000  1.4131088E+001 
 9.3652601E+000  1.4000000E+001 
 9.3799515E+000  1.5740482E+001 
 9.3946428E+000  1.8612719E+001 
 9.4093342E+000  2.3357853E+001 
 9.4240265E+000  2.9233412E+001 
 9.4387178E+000  3.6110302E+001 
 9.4534092E+000  4.3988518E+001 
 9.4681005E+000  5.0245377E+001 
 9.4827929E+000  5.4499577E+001 
 9.4974842E+000  5.5875557E+001 
 9.5121756E+000  5.4247555E+001 
 9.5268669E+000  4.8738670E+001 
 9.5415583E+000  4.0102024E+001 
 9.5562506E+000  3.0217825E+001 
 9.5709419E+000  2.1090059E+001 
 9.5856333E+000  1.3843171E+001 
 9.6003246E+000  8.5989418E+000 
 9.6150160E+000  6.2382474E+000 
 9.6297083E+000  6.0000000E+000 
 9.6443996E+000  5.1177945E+000 
 9.6590910E+000  5.8828702E+000 
 9.6737823E+000  6.0000000E+000 
 9.6884747E+000  6.0000000E+000 
 9.7031660E+000  6.8848643E+000 
 9.7178574E+000  8.7710581E+000 
 9.7325487E+000  9.8861942E+000 
 9.7472401E+000  1.1773717E+001 
 9.7619324E+000  1.4662569E+001 
 9.7766237E+000  1.8552752E+001 
 9.7913151E+000  2.3444262E+001 
 9.8060064E+000  2.8447586E+001 
 9.8206987E+000  3.2560726E+001 
 9.8353901E+000  3.6563385E+001 
 9.8500814E+000  3.7891510E+001 
 9.8647728E+000  3.8000000E+001 
 9.8794641E+000  3.8892841E+001 
 9.8941565E+000  3.8106495E+001 
 9.9088478E+000  3.8000000E+001 
 9.9235392E+000  3.7105164E+001 
 9.9382305E+000  3.5209000E+001 
 9.9529219E+000  3.3207672E+001 
 9.9676142E+000  3.1206343E+001 
 9.9823055E+000  2.9205013E+001 
 9.9969969E+000  2.9000000E+001 
 1.0011688E+001  2.9000000E+001 
 1.0026381E+001  2.9899487E+001 
 1.0041072E+001  3.0900152E+001 
 1.0055763E+001  3.1900816E+001 
 1.0070455E+001  3.2000000E+001 
 1.0085146E+001  3.2000000E+001 
 1.0099838E+001  3.2000000E+001 
 1.0114530E+001  3.3806950E+001 
 1.0129221E+001  4.1233120E+001 
 1.0143912E+001  5.6476879E+001 
 1.0158604E+001  8.3353149E+001 
 1.0173296E+001  1.2405764E+002 
 1.0187987E+001  1.7696715E+002 
 1.0202679E+001  2.2918811E+002 
 1.0217370E+001  2.7940640E+002 
 1.0232062E+001  3.2035172E+002 
 1.0246754E+001  3.4673645E+002 
 1.0261445E+001  3.5719110E+002 
 1.0276136E+001  3.4615976E+002 
 1.0290828E+001  3.1401065E+002 
 1.0305520E+001  2.6448206E+002 
 1.0320211E+001  2.0705870E+002 
 1.0334903E+001  1.5267393E+002 
 1.0349594E+001  1.0960736E+002 
 1.0364286E+001  8.0386299E+001 
 1.0378978E+001  6.4268402E+001 
 1.0393669E+001  5.5671165E+001 
 1.0408360E+001  5.0416153E+001 
 1.0423052E+001  4.5412830E+001 
 1.0437744E+001  4.1327606E+001 
 1.0452435E+001  3.5487419E+001 
 1.0467127E+001  3.1322289E+001 
 1.0481818E+001  2.6399536E+001 
 1.0496510E+001  2.2316971E+001 
 1.0511202E+001  1.7392891E+001 
 1.0525893E+001  1.3311653E+001 
 1.0540585E+001  9.3089943E+000 
 1.0555276E+001  7.1531677E+000 
 1.0569968E+001  5.1518388E+000 
 1.0584660E+001  5.0000000E+000 
 1.0599351E+001  5.9254103E+000 
 1.0614042E+001  7.8521495E+000 
 1.0628734E+001  1.0780218E+001 
 1.0643426E+001  1.6564425E+001 
 1.0658117E+001  2.5352619E+001 
 1.0672809E+001  3.5287334E+001 
 1.0687500E+001  4.7152779E+001 
 1.0702191E+001  6.1020882E+001 
 1.0716884E+001  7.9683823E+001 
 1.0731575E+001  1.0242202E+002 
 1.0746266E+001  1.2916554E+002 
 1.0760958E+001  1.5898164E+002 
 1.0775650E+001  1.8713481E+002 
 1.0790341E+001  2.1421938E+002 
 1.0805033E+001  2.3189017E+002 
 1.0819724E+001  2.4422456E+002 
 1.0834415E+001  2.3751164E+002 
 1.0849108E+001  2.1639238E+002 
 1.0863799E+001  1.8312927E+002 
 1.0878490E+001  1.4160236E+002 
 1.0893182E+001  1.0239056E+002 
 1.0907873E+001  6.9940208E+001 
 1.0922565E+001  4.8259304E+001 
 1.0937257E+001  3.3830231E+001 
 1.0951948E+001  2.5469101E+001 
 1.0966640E+001  2.1231892E+001 
 1.0981332E+001  1.9114616E+001 
 1.0996023E+001  1.9000000E+001 
 1.1010715E+001  2.0888042E+001 
 1.1025406E+001  2.3834057E+001 
 1.1040097E+001  2.7781403E+001 
 1.1054790E+001  3.3676090E+001 
 1.1069481E+001  3.8733398E+001 
 1.1084172E+001  4.4684067E+001 
 1.1098864E+001  4.9740047E+001 
 1.1113556E+001  5.2846024E+001 
 1.1128247E+001  5.3000000E+001 
 1.1142939E+001  5.1099995E+001 
 1.1157630E+001  4.8147995E+001 
 1.1172321E+001  4.4194668E+001 
 1.1187014E+001  3.8288017E+001 
 1.1201705E+001  3.2284027E+001 
 1.1216396E+001  2.7233366E+001 
 1.1231088E+001  2.4138025E+001 
 1.1245779E+001  2.2090687E+001 
 1.1260471E+001  2.2000000E+001 
 1.1275163E+001  2.2000000E+001 
 1.1289854E+001  2.2956650E+001 
 1.1304545E+001  2.3957315E+001 
 1.1319238E+001  2.6873940E+001 
 1.1333929E+001  2.9875933E+001 
 1.1348620E+001  3.2877926E+001 
 1.1363312E+001  3.4919949E+001 
 1.1378003E+001  3.5000000E+001 
 1.1392695E+001  3.3077393E+001 
 1.1407387E+001  3.0114098E+001 
 1.1422078E+001  2.7112103E+001 
 1.1436769E+001  2.4110109E+001 
 1.1451461E+001  2.0144154E+001 
 1.1466153E+001  1.7106121E+001 
 1.1480844E+001  1.5069418E+001 
 1.1495536E+001  1.2102133E+001 
 1.1510227E+001  1.0066759E+001 
 1.1524920E+001  8.0654297E+000 
 1.1539611E+001  7.0320501E+000 
 1.1554302E+001  6.0313854E+000 
 1.1568994E+001  5.0307207E+000 
 1.1583685E+001  5.0000000E+000 
 1.1598377E+001  5.0000000E+000 
 1.1613069E+001  5.9712734E+000 
 1.1627760E+001  6.9719381E+000 
 1.1642451E+001  7.9726028E+000 
 1.1657143E+001  8.9732676E+000 
 1.1671835E+001  9.9739323E+000 
 1.1686526E+001  1.0974597E+001 
 1.1701218E+001  1.1000000E+001 
 1.1715909E+001  1.1975926E+001 
 1.1730601E+001  1.2976591E+001 
 1.1745293E+001  1.3000000E+001 
 1.1759984E+001  1.4955840E+001 
 1.1774675E+001  2.0871510E+001 
 1.1789367E+001  2.9813246E+001 
 1.1804059E+001  4.2738884E+001 
 1.1818750E+001  5.9669842E+001 
 1.1833442E+001  7.5699898E+001 
 1.1848133E+001  9.1710533E+001 
 1.1862825E+001  1.0477345E+002 
 1.1877517E+001  1.1384914E+002 
 1.1892208E+001  1.1891951E+002 
 1.1906899E+001  1.1801543E+002 
 1.1921591E+001  1.1011815E+002 
 1.1936283E+001  9.9155144E+001 
 1.1950974E+001  8.4201584E+001 
 1.1965666E+001  6.9191612E+001 
 1.1980357E+001  5.5169537E+001 
 1.1995049E+001  4.3137341E+001 
 1.2009741E+001  3.5086243E+001 
 1.2024432E+001  2.9060694E+001 
 1.2039124E+001  2.3056705E+001 
 1.2053815E+001  1.9035145E+001 
 1.2068507E+001  1.6024364E+001 
 1.2083199E+001  1.3022370E+001 
 1.2097890E+001  1.0020376E+001 
 1.2112581E+001  8.0122547E+000 
 1.2127273E+001  5.0163884E+000 
 1.2141965E+001  4.0047979E+000 
 1.2156656E+001  3.0041335E+000 
 1.2171348E+001  2.0034688E+000 
 1.2186039E+001  2.0000000E+000 
 1.2200730E+001  2.0000000E+000 
 1.2215423E+001  3.9970505E+000 
 1.2230114E+001  4.0000000E+000 
 1.2244805E+001  4.9998546E+000 
 1.2259497E+001  6.0005193E+000 
 1.2274189E+001  7.0011840E+000 
 1.2288880E+001  8.0000000E+000 
 1.2303572E+001  8.0025129E+000 
 1.2318263E+001  9.0000000E+000 
 1.2332954E+001  9.0038424E+000 
 1.2347647E+001  1.0004507E+001 
 1.2362338E+001  1.1010345E+001 
 1.2377029E+001  1.3029184E+001 
 1.2391721E+001  1.8058514E+001 
 1.2406413E+001  2.7100327E+001 
 1.2421104E+001  4.1164448E+001 
 1.2435796E+001  6.2212387E+001 
 1.2450487E+001  8.7238167E+001 
 1.2465178E+001  1.1321615E+002 
 1.2479871E+001  1.3514685E+002 
 1.2494562E+001  1.4903346E+002 
 1.2509254E+001  1.5195273E+002 
 1.2523945E+001  1.4786269E+002 
 1.2538636E+001  1.3676334E+002 
 1.2553329E+001  1.1868230E+002 
 1.2568020E+001  9.5652534E+001 
 1.2582711E+001  7.1682007E+001 
 1.2597403E+001  5.0747086E+001 
 1.2612095E+001  3.4835281E+001 
 1.2626786E+001  2.4880045E+001 
 1.2641478E+001  1.7928795E+001 
 1.2656169E+001  1.3963068E+001 
 1.2670860E+001  1.1980869E+001 
 1.2685553E+001  1.0980205E+001 
 1.2700244E+001  1.0000000E+001 
 1.2714935E+001  1.0021125E+001 
 1.2729627E+001  1.1021790E+001 
 1.2744318E+001  1.2022454E+001 
 1.2759010E+001  1.3046237E+001 
 1.2773702E+001  1.5071350E+001 
 1.2788393E+001  1.8024448E+001 
 1.2803084E+001  1.9050224E+001 
 1.2817777E+001  2.1051554E+001 
 1.2832468E+001  2.3026442E+001 
 1.2847159E+001  2.3972893E+001 
 1.2861851E+001  2.2944458E+001 
 1.2876542E+001  2.0943129E+001 
 1.2891234E+001  1.8941799E+001 
 1.2905926E+001  1.6940470E+001 
 1.2920617E+001  1.4939139E+001 
 1.2935308E+001  1.2968905E+001 
 1.2950001E+001  1.1968241E+001 
 1.2964692E+001  1.0967576E+001 
 1.2979383E+001  9.9669113E+000 
 1.2994075E+001  9.0000000E+000 
 1.3008766E+001  9.0000000E+000 
 1.3023458E+001  9.0000000E+000 
 1.3038150E+001  9.0000000E+000 
 1.3052841E+001  9.0000000E+000 
 1.3067533E+001  9.0000000E+000 
 1.3082224E+001  9.0377417E+000 
 1.3096916E+001  1.0038406E+001 
 1.3111608E+001  1.1039071E+001 
 1.3126299E+001  1.2039736E+001 
 1.3140990E+001  1.3040401E+001 
 1.3155683E+001  1.4000000E+001 
 1.3170374E+001  1.4000000E+001 
 1.3185065E+001  1.3957605E+001 
 1.3199757E+001  1.2956941E+001 
 1.3214448E+001  1.1912553E+001 
 1.3229140E+001  9.9112234E+000 
 1.3243832E+001  7.9098935E+000 
 1.3258523E+001  5.9085646E+000 
 1.3273214E+001  3.9536176E+000 
 1.3287906E+001  3.0000000E+000 
 1.3302598E+001  3.0000000E+000 
 1.3317289E+001  3.0000000E+000 
 1.3331981E+001  3.0490413E+000 
 1.3346672E+001  4.0497060E+000 
 1.3361364E+001  5.0503707E+000 
 1.3376056E+001  6.0000000E+000 
 1.3390747E+001  6.0000000E+000 
 1.3405438E+001  6.0523648E+000 
 1.3420130E+001  7.0000000E+000 
 1.3434822E+001  7.0536942E+000 
 1.3449513E+001  8.0000000E+000 
 1.3464205E+001  7.8899531E+000 
 1.3478896E+001  6.0000000E+000 
 1.3493587E+001  5.9436474E+000 
 1.3508280E+001  4.9429827E+000 
 1.3522971E+001  4.0000000E+000 
 1.3537663E+001  4.0000000E+000 
 1.3552354E+001  4.0000000E+000 
 1.3567046E+001  4.0000000E+000 
 1.3581738E+001  4.0000000E+000 
 1.3596429E+001  4.0000000E+000 
 1.3611120E+001  4.0000000E+000 
 1.3625812E+001  4.0000000E+000 
 1.3640504E+001  4.0000000E+000 
 1.3655195E+001  4.0000000E+000 
 1.3669887E+001  4.0000000E+000 
 1.3684578E+001  4.0000000E+000 
 1.3699270E+001  4.0000000E+000 
 1.3713962E+001  4.0000000E+000 
 1.3728653E+001  4.0000000E+000 
 1.3743344E+001  4.0676522E+000 
 1.3758036E+001  5.0000000E+000 
 1.3772728E+001  5.0000000E+000 
 1.3787419E+001  5.0000000E+000 
 1.3802111E+001  5.0000000E+000 
 1.3816802E+001  5.0000000E+000 
 1.3831493E+001  4.9283595E+000 
 1.3846186E+001  4.0000000E+000 
 1.3860877E+001  4.0000000E+000 
 1.3875568E+001  4.0000000E+000 
 1.3890260E+001  4.0000000E+000 
 1.3904952E+001  4.0000000E+000 
 1.3919643E+001  4.0000000E+000 
 1.3934335E+001  4.0762935E+000 
 1.3949026E+001  5.0000000E+000 
 1.3963717E+001  5.1552453E+000 
 1.3978410E+001  7.0782871E+000 
 1.3993101E+001  8.0789518E+000 
 1.4007792E+001  9.0796165E+000 
 1.4022484E+001  1.0000000E+001 
 1.4037175E+001  1.0000000E+001 
 1.4051867E+001  1.0000000E+001 
 1.4066559E+001  1.0000000E+001 
 1.4081250E+001  9.9170599E+000 
 1.4095942E+001  8.9163952E+000 
 1.4110634E+001  7.9157305E+000 
 1.4125325E+001  6.8301315E+000 
 1.4140017E+001  5.0000000E+000 
 1.4154708E+001  4.9137363E+000 
 1.4169399E+001  4.0000000E+000 
 1.4184092E+001  4.0875931E+000 
 1.4198783E+001  5.0000000E+000 
 1.4213474E+001  5.0000000E+000 
 1.4228166E+001  5.0000000E+000 
 1.4242857E+001  5.0902514E+000 
 1.4257549E+001  6.0000000E+000 
 1.4272241E+001  6.0915809E+000 
 1.4286932E+001  7.0000000E+000 
 1.4301623E+001  7.0929103E+000 
 1.4316316E+001  8.0000000E+000 
 1.4331007E+001  8.0942402E+000 
 1.4345698E+001  9.1898088E+000 
 1.4360390E+001  1.1191138E+001 
 1.4375081E+001  1.3096233E+001 
 1.4389773E+001  1.4000000E+001 
 1.4404465E+001  1.4097563E+001 
 1.4419156E+001  1.5000000E+001 
 1.4433847E+001  1.4802215E+001 
 1.4448540E+001  1.2800885E+001 
 1.4463231E+001  1.0799557E+001 
 1.4477922E+001  8.8991137E+000 
 1.4492614E+001  7.7968974E+000 
 1.4507305E+001  5.8977842E+000 
 1.4521997E+001  4.8971195E+000 
 1.4536689E+001  3.8964548E+000 
 1.4551380E+001  3.0000000E+000 
 1.4566072E+001  3.0000000E+000 
 1.4580763E+001  3.0000000E+000 
 1.4595455E+001  3.0000000E+000 
 1.4610147E+001  3.0000000E+000 
 1.4624838E+001  3.0000000E+000 
 1.4639529E+001  3.0000000E+000 
 1.4654222E+001  3.0000000E+000 
 1.4668913E+001  3.1095273E+000 
 1.4683604E+001  3.8898079E+000 
 1.4698296E+001  3.0000000E+000 
 1.4712987E+001  3.1115215E+000 
 1.4727679E+001  4.0000000E+000 
 1.4742371E+001  4.1128507E+000 
 1.4757062E+001  5.0000000E+000 
 1.4771753E+001  5.1141801E+000 
 1.4786445E+001  6.0000000E+000 
 1.4801137E+001  6.1155095E+000 
 1.4815828E+001  7.1161742E+000 
 1.4830520E+001  8.1168394E+000 
 1.4845211E+001  9.2350073E+000 
 1.4859903E+001  1.1236337E+001 
 1.4874595E+001  1.3475332E+001 
 1.4889286E+001  1.7477991E+001 
 1.4903977E+001  2.1480650E+001 
 1.4918669E+001  2.5483309E+001 
 1.4933361E+001  2.9242983E+001 
 1.4948052E+001  3.1122156E+001 
 1.4962744E+001  3.2245644E+001 
 1.4977435E+001  3.4123486E+001 
 1.4992127E+001  3.5000000E+001 
 1.5006819E+001  3.5000000E+001 
 1.5021510E+001  3.4874519E+001 
 1.5036201E+001  3.3747711E+001 
 1.5050893E+001  3.1619572E+001 
 1.5065585E+001  2.8617579E+001 
 1.5080276E+001  2.5615583E+001 
 1.5094968E+001  2.2742393E+001 
 1.5109659E+001  2.0611597E+001 
 1.5124351E+001  1.7739735E+001 
 1.5139043E+001  1.5738405E+001 
 1.5153734E+001  1.3737076E+001 
 1.5168426E+001  1.1867873E+001 
 1.5183117E+001  1.1000000E+001 
 1.5197809E+001  1.0866544E+001 
 1.5212501E+001  1.0134121E+001 
 1.5227192E+001  1.0865214E+001 
 1.5241883E+001  1.0000000E+001 
 1.5256575E+001  9.8638849E+000 
 1.5271267E+001  8.8632202E+000 
 1.5285958E+001  7.8625560E+000 
 1.5300650E+001  6.8618913E+000 
 1.5315341E+001  5.8612266E+000 
 1.5330032E+001  5.0000000E+000 
 1.5344725E+001  4.8598971E+000 
 1.5359416E+001  4.0000000E+000 
 1.5374107E+001  4.0000000E+000 
 1.5388799E+001  4.0000000E+000 
 1.5403491E+001  4.1427617E+000 
 1.5418182E+001  5.0000000E+000 
 1.5432874E+001  5.0000000E+000 
 1.5447565E+001  5.0000000E+000 
 1.5462256E+001  5.1454206E+000 
 1.5476949E+001  6.1460853E+000 
 1.5491640E+001  7.0000000E+000 
 1.5506331E+001  7.0000000E+000 
 1.5521023E+001  7.0000000E+000 
 1.5535715E+001  6.8512564E+000 
 1.5550406E+001  6.0000000E+000 
 1.5565098E+001  6.0000000E+000 
 1.5579789E+001  6.0000000E+000 
 1.5594481E+001  6.1514025E+000 
 1.5609173E+001  7.0000000E+000 
 1.5623864E+001  7.1527319E+000 
 1.5638556E+001  8.1533966E+000 
 1.5653247E+001  9.3081226E+000 
 1.5667938E+001  1.1309452E+001 
 1.5682631E+001  1.3155391E+001 
 1.5697322E+001  1.4312111E+001 
 1.5712013E+001  1.6313440E+001 
 1.5726705E+001  1.8314770E+001 
 1.5741397E+001  2.0158049E+001 
 1.5756088E+001  2.1158714E+001 
 1.5770780E+001  2.2000000E+001 
 1.5785471E+001  2.2160044E+001 
 1.5800162E+001  2.3000000E+001 
 1.5814855E+001  2.2838627E+001 
 1.5829546E+001  2.1837963E+001 
 1.5844237E+001  2.0674595E+001 
 1.5858929E+001  1.8509899E+001 
 1.5873620E+001  1.5835969E+001 
 1.5888312E+001  1.4670608E+001 
 1.5903004E+001  1.2669278E+001 
 1.5917695E+001  1.0833975E+001 
 1.5932386E+001  9.8333101E+000 
 1.5947079E+001  8.6652899E+000 
 1.5961770E+001  6.8319802E+000 
 1.5976461E+001  6.0000000E+000 
 1.5991153E+001  6.0000000E+000 
 1.6005844E+001  6.0000000E+000 
 1.6020536E+001  5.8293219E+000 
 1.6035227E+001  5.0000000E+000 
 1.6049919E+001  5.0000000E+000 
 1.6064611E+001  4.8273277E+000 
 1.6079302E+001  4.1733370E+000 
 1.6093994E+001  5.0000000E+000 
 1.6108685E+001  5.0000000E+000 
 1.6123377E+001  5.1753311E+000 
 1.6138069E+001  6.1759958E+000 
 1.6152760E+001  7.3533211E+000 
 1.6167452E+001  9.1773252E+000 
 1.6182144E+001  1.0355980E+001 
 1.6196835E+001  1.2357309E+001 
 1.6211527E+001  1.4000000E+001 
 1.6226217E+001  1.4179984E+001 
 1.6240910E+001  1.4819351E+001 
 1.6255602E+001  1.4000000E+001 
 1.6270292E+001  1.3636045E+001 
 1.6284985E+001  1.1634715E+001 
 1.6299675E+001  9.6333857E+000 
 1.6314367E+001  7.8160281E+000 
 1.6329060E+001  6.8153634E+000 
 1.6343750E+001  6.0000000E+000 
 1.6358442E+001  5.8140340E+000 
 1.6373133E+001  5.0000000E+000 
 1.6387825E+001  5.0000000E+000 
 1.6402517E+001  4.8120399E+000 
 1.6417208E+001  4.0000000E+000 
 1.6431900E+001  4.0000000E+000 
 1.6446590E+001  4.0000000E+000 
 1.6461283E+001  4.0000000E+000 
 1.6475975E+001  4.0000000E+000 
 1.6490665E+001  4.1919484E+000 
 1.6505358E+001  5.1926131E+000 
 1.6520048E+001  6.1932774E+000 
 1.6534740E+001  7.1939421E+000 
 1.6549433E+001  8.3892136E+000 
 1.6564123E+001  1.0195271E+001 
 1.6578815E+001  1.1195936E+001 
 1.6593508E+001  1.2196601E+001 
 1.6608198E+001  1.3197266E+001 
 1.6622890E+001  1.4000000E+001 
 1.6637581E+001  1.4000000E+001 
 1.6652273E+001  1.3800740E+001 
 1.6666965E+001  1.2800076E+001 
 1.6681656E+001  1.1598822E+001 
 1.6696348E+001  9.7987461E+000 
 1.6711039E+001  9.0000000E+000 
 1.6725731E+001  8.7974167E+000 
 1.6740423E+001  7.7967520E+000 
 1.6755114E+001  6.7960873E+000 
 1.6769806E+001  6.0000000E+000 
 1.6784496E+001  6.0000000E+000 
 1.6799189E+001  6.0000000E+000 
 1.6813881E+001  6.0000000E+000 
 1.6828571E+001  6.0000000E+000 
 1.6843264E+001  6.0000000E+000 
 1.6857954E+001  6.2085652E+000 
 1.6872646E+001  7.0000000E+000 
 1.6887339E+001  7.0000000E+000 
 1.6902029E+001  7.2105594E+000 
 1.6916721E+001  8.0000000E+000 
 1.6931414E+001  7.7881112E+000 
 1.6946104E+001  7.0000000E+000 
 1.6960796E+001  7.0000000E+000 
 1.6975487E+001  7.0000000E+000 
 1.6990179E+001  7.2145476E+000 
 1.7004871E+001  8.0000000E+000 
 1.7019562E+001  8.0000000E+000 
 1.7034254E+001  8.2165413E+000 
 1.7048944E+001  9.0000000E+000 
 1.7063637E+001  8.7821293E+000 
 1.7078329E+001  8.2185354E+000 
 1.7093019E+001  8.7807999E+000 
 1.7107712E+001  7.7801352E+000 
 1.7122402E+001  6.7794704E+000 
 1.7137094E+001  5.7788057E+000 
 1.7151787E+001  5.0000000E+000 
 1.7166477E+001  4.7774763E+000 
 1.7181170E+001  4.0000000E+000 
 1.7195860E+001  4.0000000E+000 
 1.7210552E+001  4.2245178E+000 
 1.7225245E+001  5.0000000E+000 
 1.7239935E+001  5.0000000E+000 
 1.7254627E+001  5.2265120E+000 
 1.7269318E+001  6.0000000E+000 
 1.7284010E+001  6.0000000E+000 
 1.7298702E+001  6.2285056E+000 
 1.7313393E+001  7.0000000E+000 
 1.7328085E+001  7.2298350E+000 
 1.7342777E+001  8.2305002E+000 
 1.7357468E+001  9.0000000E+000 
 1.7372160E+001  9.2318296E+000 
 1.7386850E+001  1.0232494E+001 
 1.7401543E+001  1.1000000E+001 
 1.7416235E+001  1.1000000E+001 
 1.7430925E+001  1.1000000E+001 
 1.7445618E+001  1.0764848E+001 
 1.7460308E+001  1.0000000E+001 
 1.7475000E+001  9.7635183E+000 
 1.7489693E+001  8.7628536E+000 
 1.7504383E+001  7.7621884E+000 
 1.7519075E+001  7.0000000E+000 
 1.7533766E+001  6.7608595E+000 
 1.7548458E+001  6.0000000E+000 
 1.7563150E+001  6.0000000E+000 
 1.7577841E+001  6.0000000E+000 
 1.7592533E+001  6.0000000E+000 
 1.7607224E+001  5.7575359E+000 
 1.7621916E+001  5.2431288E+000 
 1.7636608E+001  6.0000000E+000 
 1.7651299E+001  6.0000000E+000 
 1.7665991E+001  6.0000000E+000 
 1.7680683E+001  6.0000000E+000 
 1.7695374E+001  6.0000000E+000 
 1.7710066E+001  6.0000000E+000 
 1.7724756E+001  6.2477818E+000 
 1.7739449E+001  7.0000000E+000 
 1.7754141E+001  7.0000000E+000 
 1.7768831E+001  7.0000000E+000 
 1.7783524E+001  7.0000000E+000 
 1.7798214E+001  7.0000000E+000 
 1.7812906E+001  6.7482305E+000 
 1.7827599E+001  6.0000000E+000 
 1.7842289E+001  6.0000000E+000 
 1.7856981E+001  5.7462363E+000 
 1.7871672E+001  5.2544284E+000 
 1.7886364E+001  6.0000000E+000 
 1.7901056E+001  6.2557578E+000 
 1.7915747E+001  7.0000000E+000 
 1.7930439E+001  7.0000000E+000 
 1.7945129E+001  7.0000000E+000 
 1.7959822E+001  7.2584167E+000 
 1.7974514E+001  8.0000000E+000 
 1.7989204E+001  8.0000000E+000 
 1.8003897E+001  8.0000000E+000 
 1.8018587E+001  8.0000000E+000 
 1.8033279E+001  8.2617397E+000 
 1.8047972E+001  9.5248089E+000 
 1.8062662E+001  1.1789208E+001 
 1.8077354E+001  1.4791203E+001 
 1.8092047E+001  1.7528797E+001 
 1.8106737E+001  1.9265064E+001 
 1.8121429E+001  2.0000000E+001 
 1.8136120E+001  2.0000000E+001 
 1.8150812E+001  1.9732943E+001 
 1.8165504E+001  1.8732277E+001 
 1.8180195E+001  1.7731613E+001 
 1.8194887E+001  1.6461897E+001 
 1.8209578E+001  1.4460567E+001 
 1.8224270E+001  1.2729619E+001 
 1.8238962E+001  1.1728954E+001 
 1.8253653E+001  1.0728290E+001 
 1.8268345E+001  1.0000000E+001 
 1.8283035E+001  1.0000000E+001 
 1.8297728E+001  1.0273705E+001 
 1.8312420E+001  1.1000000E+001 
 1.8327110E+001  1.1275034E+001 
 1.8341803E+001  1.2275699E+001 
 1.8356493E+001  1.3000000E+001 
 1.8371185E+001  1.2722972E+001 
 1.8385878E+001  1.2277693E+001 
 1.8400568E+001  1.3000000E+001 
 1.8415260E+001  1.3000000E+001 
 1.8429953E+001  1.3000000E+001 
 1.8444643E+001  1.3280351E+001 
 1.8459335E+001  1.4000000E+001 
 1.8474026E+001  1.4000000E+001 
 1.8488718E+001  1.4000000E+001 
 1.8503410E+001  1.4000000E+001 
 1.8518101E+001  1.4000000E+001 
 1.8532793E+001  1.3715661E+001 
 1.8547483E+001  1.2429992E+001 
 1.8562176E+001  1.0714332E+001 
 1.8576868E+001  9.4273338E+000 
 1.8591558E+001  7.7130022E+000 
 1.8606251E+001  6.7123375E+000 
 1.8620941E+001  5.7116728E+000 
 1.8635633E+001  5.0000000E+000 
 1.8650326E+001  5.0000000E+000 
 1.8665016E+001  4.7096786E+000 
 1.8679708E+001  4.0000000E+000 
 1.8694399E+001  4.0000000E+000 
 1.8709091E+001  4.0000000E+000 
 1.8723783E+001  4.0000000E+000 
 1.8738474E+001  3.7063551E+000 
 1.8753166E+001  3.0000000E+000 
 1.8767857E+001  3.0000000E+000 
 1.8782549E+001  3.2956388E+000 
 1.8797241E+001  4.0000000E+000 
 1.8811932E+001  4.0000000E+000 
 1.8826624E+001  4.0000000E+000 
 1.8841316E+001  3.7017024E+000 
 1.8856007E+001  3.0000000E+000 
 1.8870699E+001  3.2996268E+000 
 1.8885389E+001  4.0000000E+000 
 1.8900082E+001  4.3009562E+000 
 1.8914774E+001  5.6032419E+000 
 1.8929464E+001  7.3022857E+000 
 1.8944157E+001  8.6059008E+000 
 1.8958847E+001  1.0607230E+001 
 1.8973539E+001  1.2608560E+001 
 1.8988232E+001  1.4609889E+001 
 1.9002922E+001  1.6611217E+001 
 1.9017614E+001  1.8612547E+001 
 1.9032305E+001  2.0306938E+001 
 1.9046997E+001  2.0692396E+001 
 1.9061689E+001  1.9691732E+001 
 1.9076380E+001  1.8382135E+001 
 1.9091072E+001  1.6380806E+001 
 1.9105762E+001  1.4689738E+001 
 1.9120455E+001  1.3378147E+001 
 1.9135147E+001  1.1376818E+001 
 1.9149837E+001  9.3754883E+000 
 1.9164530E+001  7.6870794E+000 
 1.9179222E+001  6.3728294E+000 
 1.9193913E+001  4.6857500E+000 
 1.9208605E+001  4.0000000E+000 
 1.9223295E+001  4.0000000E+000 
 1.9237988E+001  4.3162441E+000 
 1.9252680E+001  5.3169088E+000 
 1.9267370E+001  6.6351466E+000 
 1.9282063E+001  8.0000000E+000 
 1.9296753E+001  8.3189030E+000 
 1.9311445E+001  9.3195677E+000 
 1.9326138E+001  1.0000000E+001 
 1.9340828E+001  1.0000000E+001 
 1.9355520E+001  1.0000000E+001 
 1.9370211E+001  1.0000000E+001 
 1.9384903E+001  9.6771088E+000 
 1.9399595E+001  8.6764441E+000 
 1.9414286E+001  7.6757798E+000 
 1.9428978E+001  6.6751151E+000 
 1.9443668E+001  6.0000000E+000 
 1.9458361E+001  6.0000000E+000 
 1.9473053E+001  6.0000000E+000 
 1.9487743E+001  6.0000000E+000 
 1.9502436E+001  6.0000000E+000 
 1.9517128E+001  6.3288732E+000 
 1.9531818E+001  7.3295379E+000 
 1.9546511E+001  8.3302021E+000 
 1.9561201E+001  9.3308668E+000 
 1.9575893E+001  1.0331532E+001 
 1.9590586E+001  1.1332196E+001 
 1.9605276E+001  1.2665722E+001 
 1.9619968E+001  1.4333526E+001 
 1.9634659E+001  1.5334190E+001 
 1.9649351E+001  1.6334856E+001 
 1.9664043E+001  1.7335520E+001 
 1.9678734E+001  1.8000000E+001 
 1.9693426E+001  1.7663151E+001 
 1.9708117E+001  1.6662487E+001 
 1.9722809E+001  1.5323643E+001 
 1.9737501E+001  1.3661157E+001 
 1.9752192E+001  1.2660492E+001 
 1.9766884E+001  1.1659827E+001 
 1.9781574E+001  1.0659163E+001 
 1.9796267E+001  1.0000000E+001 
 1.9810959E+001  1.0000000E+001 
 1.9825649E+001  1.0342832E+001 
 1.9840342E+001  1.1343496E+001 
 1.9855032E+001  1.2344161E+001 
 1.9869724E+001  1.3689651E+001 
 1.9884417E+001  1.6036470E+001 
 1.9899107E+001  1.8692310E+001 
 1.9913799E+001  2.0693640E+001 
 1.9928492E+001  2.2347485E+001 
 1.9943182E+001  2.2651852E+001 
 1.9957874E+001  2.1651186E+001 
 1.9972565E+001  2.0650522E+001 
 1.9987257E+001  1.9299715E+001 
 2.0001949E+001  1.7298386E+001 
 2.0016640E+001  1.5297055E+001 
 2.0031332E+001  1.3647863E+001 
 2.0046022E+001  1.2294396E+001 
 2.0060715E+001  1.0646534E+001 
 2.0075407E+001  9.2917376E+000 
 2.0090097E+001  8.0000000E+000 
 2.0104790E+001  7.6445398E+000 
 2.0119480E+001  7.0000000E+000 
 2.0134172E+001  6.6432104E+000 
 2.0148865E+001  5.6425457E+000 
 2.0163555E+001  4.6418810E+000 
 2.0178247E+001  4.0000000E+000 
 2.0192938E+001  3.6405516E+000 
 2.0207630E+001  3.0000000E+000 
 2.0222322E+001  3.0000000E+000 
 2.0237013E+001  2.6385574E+000 
 2.0251705E+001  2.0000000E+000 
 2.0266397E+001  2.0000000E+000 
 2.0281088E+001  2.0000000E+000 
 2.0295780E+001  2.0000000E+000 
 2.0310471E+001  2.0000000E+000 
 2.0325163E+001  2.0000000E+000 
 2.0339855E+001  2.0000000E+000 
 2.0354546E+001  2.3667600E+000 
 2.0369238E+001  3.0000000E+000 
 2.0383928E+001  3.0000000E+000 
 2.0398621E+001  3.0000000E+000 
 2.0413313E+001  3.0000000E+000 
 2.0428003E+001  3.3700833E+000 
 2.0442696E+001  4.0000000E+000 
 2.0457386E+001  4.0000000E+000 
 2.0472078E+001  4.0000000E+000 
 2.0486771E+001  4.3727422E+000 
 2.0501461E+001  5.3734069E+000 
 2.0516153E+001  6.0000000E+000 
 2.0530844E+001  6.3747363E+000 
 2.0545536E+001  7.3754010E+000 
 2.0560228E+001  8.0000000E+000 
 2.0574919E+001  8.0000000E+000 
 2.0589611E+001  7.6226048E+000 
 2.0604301E+001  7.0000000E+000 
 2.0618994E+001  6.6212759E+000 
 2.0633686E+001  6.0000000E+000 
 2.0648376E+001  5.6199465E+000 
 2.0663069E+001  4.6192818E+000 
 2.0677761E+001  4.0000000E+000 
 2.0692451E+001  4.0000000E+000 
 2.0707144E+001  4.0000000E+000 
 2.0721834E+001  4.3833771E+000 
 2.0736526E+001  5.0000000E+000 
 2.0751219E+001  5.3847065E+000 
 2.0765909E+001  6.3853712E+000 
 2.0780602E+001  7.3860359E+000 
 2.0795292E+001  8.3867006E+000 
 2.0809984E+001  9.3873653E+000 
 2.0824677E+001  1.0000000E+001 
 2.0839367E+001  9.6113052E+000 
 2.0854059E+001  8.6106405E+000 
 2.0868750E+001  8.0000000E+000 
 2.0883442E+001  7.6093116E+000 
 2.0898134E+001  6.6086469E+000 
 2.0912825E+001  5.6079822E+000 
 2.0927517E+001  5.0000000E+000 
 2.0942207E+001  5.0000000E+000 
 2.0956900E+001  5.3940120E+000 
 2.0971592E+001  6.0000000E+000 
 2.0986282E+001  6.3953414E+000 
 2.1000975E+001  7.0000000E+000 
 2.1015667E+001  7.0000000E+000 
 2.1030357E+001  6.6026645E+000 
 2.1045050E+001  5.6019998E+000 
 2.1059740E+001  5.0000000E+000 
 2.1074432E+001  4.6006703E+000 
 2.1089125E+001  3.6000059E+000 
 2.1103815E+001  3.0000000E+000 
 2.1118507E+001  3.0000000E+000 
 2.1133198E+001  3.0000000E+000 
 2.1147890E+001  3.0000000E+000 
 2.1162582E+001  3.0000000E+000 
 2.1177273E+001  3.0000000E+000 
 2.1191965E+001  3.4046469E+000 
 2.1206656E+001  4.0000000E+000 
 2.1221348E+001  4.0000000E+000 
 2.1236040E+001  4.0000000E+000 
 2.1250731E+001  4.0000000E+000 
 2.1265423E+001  4.0000000E+000 
 2.1280113E+001  4.0000000E+000 
 2.1294806E+001  4.0000000E+000 
 2.1309498E+001  4.4099646E+000 
 2.1324188E+001  5.0000000E+000 
 2.1338881E+001  5.0000000E+000 
 2.1353573E+001  5.4119587E+000 
 2.1368263E+001  6.0000000E+000 
 2.1382956E+001  6.0000000E+000 
 2.1397646E+001  6.0000000E+000 
 2.1412338E+001  6.0000000E+000 
 2.1427031E+001  6.0000000E+000 
 2.1441721E+001  6.0000000E+000 
 2.1456413E+001  6.0000000E+000 
 2.1471104E+001  6.0000000E+000 
 2.1485796E+001  6.0000000E+000 
 2.1500488E+001  6.0000000E+000 
 2.1515179E+001  6.0000000E+000 
 2.1529871E+001  6.4199347E+000 
 2.1544561E+001  7.0000000E+000 
 2.1559254E+001  7.4212642E+000 
 2.1573946E+001  8.4219284E+000 
 2.1588636E+001  9.4225931E+000 
 2.1603329E+001  1.0846517E+001 
 2.1618019E+001  1.2847845E+001 
 2.1632711E+001  1.4849174E+001 
 2.1647404E+001  1.6425253E+001 
 2.1662094E+001  1.7000000E+001 
 2.1676786E+001  1.7000000E+001 
 2.1691477E+001  1.6572754E+001 
 2.1706169E+001  1.5144178E+001 
 2.1720861E+001  1.3142849E+001 
 2.1735552E+001  1.1141520E+001 
 2.1750244E+001  9.5700951E+000 
 2.1764936E+001  8.5694304E+000 
 2.1779627E+001  7.5687656E+000 
 2.1794319E+001  6.5681009E+000 
 2.1809010E+001  5.5674362E+000 
 2.1823702E+001  5.0000000E+000 
 2.1838394E+001  5.0000000E+000 
 2.1853085E+001  4.5654421E+000 
 2.1867777E+001  4.0000000E+000 
 2.1882467E+001  4.0000000E+000 
 2.1897160E+001  4.0000000E+000 
 2.1911852E+001  3.5627835E+000 
 2.1926542E+001  3.4378812E+000 
 2.1941235E+001  4.0000000E+000 
 2.1955925E+001  4.0000000E+000 
 2.1970617E+001  4.4398751E+000 
 2.1985310E+001  5.0000000E+000 
 2.2000000E+001  0.0000000E+000
